# Supplementary material for: Study of the whole genome, methylome and transcriptome of Cordyceps militaris
Source: Sci Rep. 2019 Jan 29;9:898. doi: 10.1038/s41598-018-38021-4 (PMC6351555; doi:10.1038/s41598-018-38021-4)
Supplement: Supplementary file 2 — C. militaris Genomic data [file 41598_2018_38021_MOESM2_ESM.xlsx]

## Sheet: Genomic_1
Supplementary Dataset
Study of the whole genome, methylome and transcriptome of Cordyceps militaris
Yujiao Chen1,2,3,4,5+, Yuqian Wu1,3,4,5,6+, Li Liu3,5+, Jianhua Feng3, Tiancheng Zhang3, Sheng Qin7, Xingyu Zhao7, Chaoxia Wang3, Dongmei Li3, Wei Han3, Minghui Shao3, Ping Zhao1, Jianfeng Xue3, Xiaomin Liu2,4, Hongjie Li2, Enwei Zhao2,4, Wen Zhao3, Xijie Guo7, Yongfeng Jin8, Yaming Cao9, Liwang Cui3,10, Zeqi Zhou11, Qingyou Xia6*, Yaozhou Zhang1,2,3,4,5,12*, Zihe Rao12*
1Human Genome Research Center, Tianjin University, Tianjin, 300309, China.
2ZhengYuanTang (Tianjin) Biotechnology Co. Ltd, Tianjin, 300457, China.
3Tianjin Lakeside Powergene Science Development Co. Ltd, Tianjin, 300309, China.
4Zhejiang Chinagene Biomedcial Co. Ltd, Jiaxing, 314400, China.
5Guizhou Gui’an Academy of Precision Medicine Co. Ltd, Gui’an, 561113, China.
6State Key Laboratory of Silkworm Genome Biology, Southwest University, Chongqing, 400715, China.
7College of Life Sciences, Jiangsu University of Science and Technology, Zhenjiang, 212000, China.
8College of Life Science, Zhejiang University, Hangzhou, 310058, China.
9Department of Biochemistry and Molecular Biology, China Medical University, Shenyang, 110001, China.
10Department of Entomology, Penn State University, PA, 16802, USA.
11Dynamiker Biotechnology (Tianjin) Co., LtD,Tianjin, 300467, China.
12Tianjin International Joint Academy of Biomedicine, Tianjin, 300457, China.
*correspondence and requests for materials should be addressed to Yaozhou Zhang(email: zhangyaozhou88@126.com)
+these authors contributed equally to this work
C. militaris fruiting body genomic data
Seqid	Sequence
contig1	CCTAACCCTAACCCTAACCCTAACCCTAACCCTAACCCTAACCCTAACCCTAACCCTAACCCTAACCCTAACCCTAACCCTAACCCTAACCCTAACCCTAACCCTAACCCTAACCCTAAAGGAGTTAGGTTTAGAGAAACTAATCCTAATTACTAATAGAATTAGATAATAAAAAGATATACTAAAGGAGTATAATTAGGCTAATTAGCTAGGCTAGAAAATAAGTATAAAAAGAAAGGAATTTCCCCTTTTAATTAAAAAAGAATAAGATAAAAATAGCTATAAGTTTTAATATATATTATTCTTTAACTTTATTATATAAAATTACTTTTAATTATAACTAGTTATTTAATATCTATATTAGCCTATTTATATAATTTATAAGAGTTATAAGCCTAG…
	TCCAAGAGTGGTGACTGGTAGTGAGTTCCCTTATCGCGGTTGGAAGTTGACAGCTCCGTGGCGCTCCAGCTATCAAATGGGGTTGCGATAGTTGAGAGGCGTAGATAAGACGTATTAGCAGTCATTCCGGTGGGTATTTCCAGCAGTCTATAGCGCTATAGCTTCTCAGGTACCTATAACGTTACAGTGGGGTCCCAAGATTTAGAACCTAGAGCAGAGTAAAATTCATAAAGATGGTAAGGAAACTATACAAATGCTGCAGTTGCTAGTTACTGAGCTAAACCTGTTTGTATACAAACTAGTTACATAATTCGTACATAAATAAGTGTACTTATACAACAAGTGCAACACGGGGACTCACAACACTTACGCGCGTGAGGGCTGTCTCTAGGCATTGCA…
	AACGAACGGGCAAACGGGTTTCGGGCGCGATGGGAGAAGAAAAGAGAAAAGGTTGTGTGGCTGGGTAAAATAGCGCCACGGCAACGGTCTGGAACTCGCAATCTAGGTACGGCCCGTACTAGGCAGATGAGGGGGGGGGCTGTGGGCTTGGGGTTTTGCAAACGACAGCCTTGTGATTCCGGGGTTGTTTGCAGATAATCCAAAGCAGCAAAAGCTACGGGTTTGGCCGTGGTACCTGCTGTGCCTGCTGATCCTTTCTCCTCAATTTTTTTTTTCTTGTGCGCAATGGTGGCGCAGAGATGATTTGTTTGATGCTTGTTCCACAAAGGGTTGCTCGTCACGCTTAGTAGCCTTGCACTCGTACGGGAAGTGCTGCTGCTGTGGGTGTCACAGATCAGA…
	GCCCAACGGGGAAACAATCAGAGTAAAGAGAACCAGCATCTTTCCTTCCTTTCCCCTCAGGAGAATACAAATACCTTATACATAGACTGCTATTGGTTATCCAACCACTCTGCTCCAGCTCCGTAGAACGAGTGCGCCTTCACATCCTCACCAGCAATGCTCAAAGAATGCGATCTTTCAGCTTAAACAGCCCAGCAATACTCTGCACACCCAGCTTATCGCAGCCACTCTGCTTGAGCGCCGCTATCGTCTTCAGGCTGCGGTGCACCTCGGACGCAATCTCCGCCGTCGTCATGGCCTCGAGCAGGTACCTGAGGACCTCTCTCTCGCGCGCCGTCAGCCGGTTCGGGTTGACGCCCGCCGTCTCGTCGGGGGCGCCCTCGAGGATCGCCTCGATGG…
	CATATTAGACATAATTTTTTTTCGTATTCTGACGAGATGTGTAAAACAGGGCTATGATAACCCTCGAAACATGGGCTCGGAAATGTGACTGATAGCAGCGGGAATCAGCAACGCTAGTACCTTGCGCTATCTTGAACAGTAATTTGTACTCACGGTGAAAATTCATGCAAGTAAGGCGTGGATCGTTCTAGTTACACTATCGTTCTAGTTGATAGTTCTATCGCTAACAATCCCACCAGGGACATCTGACGCCATGACGGCAGCTCCCGGTCGTTTAGGGCGATCAAGGCCGTCTTTCGTCGACAAACCACTTGACACAACATCGACGCAACGTCGTATTGCCAACACGCCATTTGATAGCACACTCAGGAAATATCACAACCAGGGGCTGAACTTGGC…
	TGTGATTCAAATAAAGCCCTCTAAAGGGAAGCCATTATTACTAGTCTTAATTAAACTGTTTATATCGGTTCTATTGTTGATAATAACTAGTACACACTCTAATCAGTCCGTCTAGTGGTTCTTGTCTTATATGTGCCATTCTGCCGCGTGTTGCATGTACACACGAGTCCCATTCGCCGTGCGTTGGTTTCCTGATCATAGGTGCTCAGGCTCATCGCCGTAACGAAATCAATCATCTCCCTTTCCTCTTGCTCTTCCCCTGAGCCATCGTGGTCGTCGAGGTTGTAAAAATCTGTGGTACTCTGGCGACGGTCATATTCGCTCGGTCGAGAATTTTCAATCTCCCCTAAGATTTCTTCTTGTGTGAATGTATCTGAGCTGCTCGCAGAACCCCTGCCT…
	TAGTTTTTAAGCTTTTAAAAAAGCTTAAAGTTTATATAATACTAACCTAGACTAGACTAGATAATATTTTTTACCTCTTTTTAACTATAGTTACTATTTCTTTTTAAAAATCTATTACTTTTTATAAGTAATTTTTAGGTTATATAGTTAATACTTAAGTATTTATTTTATATTAAACTAAATAAACCTATAAGGCTTTAGTATAAATTACTATTAAAATAAGCTAATTTAGTTTATATAACTTAAACTTATTTAAAGATATATAGGCTTTAAAGTAAAGTTTTTATTTATATTATTATTTTAATTCTTTAAGCTTAAGGTTAGAATAGGCTAAAGTAGTTATTATTTTTTAAGTTAATATATTAAAAAAAAAGAAAAAAGATTAAGAATATTTTTATA…
	AGAACCAGAAGCGCTCCGAGATGATCGAAGTTCCCGTCGGCGGGCTGATGTCTATTCTCGACCGCATCCATGCCCTGGAGAACGAGGTCCAGGACATACTTGATGGCAAATGGGTGAACAAGAACGGCAAGTCTATCGAGCCTTCGGTGGCGGGATCTGCCGCGGGTGGATCGGCCCCTTCCTCGCCTTCTTCTTCCTCTACTGGTCCCTCGTCCGATGACAGCTCGGGCAGTAGCTCCGGTACTGGCGGCTCCAGCGACAACAGCTCTAGCGGCCAAAGCTCTGGTAACAATGGCTCTGGTAGCAACGGCTCTGGAAGCAATGGCTCTGGCAGTGGTAGCTCTGGCAGCAGCAGCTCTGGTAGCAATGGCTCTGGTAGCGATGGCTCTGGAAGCAATG…
	CGCGTGCCCGGCCGCTCGTGGTGTCGACGGGCGGCAACTACATCAACGGCCTCAAGTGCGCCGAGGTGGACTTGGTCCGCGGCGCGTGGTACCCGCTGCGCAGCGTCATGGGCAACTGGCAGGGCCCGTCGGCGTTTAACCTGACCATCAAGACGCCGAGTCAAACGTTTGAGCAGCGACGGAATGACTTTTCGGGGCTGGCGTATCCTCGCAGCTGCGGATTGTTTCTGTAGATGGGTTGACTGAGCAGTGTGTGGCTTCAACAGTCATTACACCAGTGCTGTCGATGAAACCGAACGCGACTGCTTACCTTTATTGTTCTTGGTGCATTCCGATTTATGGGCATGACTTTACCTCGGTGAGGTGGCGGTTTGATTTTCATCAGGGATTTTCCATGTT…
	CAATTTTTCTCTTTGGCCAGCAATGCTGATGCATGTTGGAGGAATACGGGGCTTGGGTGGTATTTGCCAAGCATGGGATACTCGTACGTGGCGACTTGTCTGCATGCGCTGCAAGACCTGCCATGCCATGGTGCGGCCATGTATGTGTTATCATACAATGTGACTTTGCATCTTGCAGAATCAGGCAAAAAGGCTGTCCGGCCAAGGCTCTAAAAGAAAAAGAGTTTGTAAAAATTTGGGCTTAGCCGACAGGAACAGACGGAATGCGCGGATGTAGGATGCCGGGTGGCGTGGCGCGAGTATGTATGGAGTAGTAATAGTCCTTTGTTTCTGGCCTGGACAAGAGCGTCAAAGGAAGCTCGGCACTGGGCGCGTTCTTGGCTGGGCTAATCCGTGCCG…
	CGGGAAAAGTTTCGTACCACTTATCTTGTCTTATCCGGAAAGGGCTTGAGGGTTCCCTGTAATATTGATACACAGTATTGCATGCATTATGCATGGCCACGTACCAACCCTTGCAGTCTCGTCGCCGCGCAGCTTCCCCGACCTTGCAGCGACGGCAGCCGTACGTACATACTTTGCTACGCTGATATACGGCCACTCTGCAATACTAGGAGCCAGCGGCGCGCTTCCCCGCCTGGGTCCCGAGGGTCGCCGTGGCCGGAAACCTTGCCGGCTGATTAGTACGCCTAGCAACAAGATTTCGGTTGCTGCCGACTGGGTCGCCGCCCACTGTGCTGTGTTGCTGGGAAGCGGTCCTCGCCAAGCAAACCGTTGGACCCCTCTGGACCTAGTTAGACTCGA…
	ACTAGGTATATTTTTTAATAAAAAATATTTAGTTAATTATAAAGAAATAAATCATAAGGTTAGTTAGGGTAAGGCTACTTCTATTAATATAAAGGCTAAGGTAACCTAATATTTAATTTTATAAATAATAAAAAAAATTTATATTAAGAAATTATTACTATATACCTAAACTTAGTTTTAATATAATTAGCTAGTCTTATTCTAAGGATCTAATATCTTTATTTATAGGTAATAATTTTTATCTATATAATAAAAATAATATAGAATTTTTAGCCTATGAAAACAGTCTAAAGGTCTATATATATTAAATTTAGAATTTTCTAAAGATAATAATAATAATATTATATTTATTTATAATAATAATAACTATAATAAAGATTCTTATAATAAGTATAATAA…
	CCTATCCCGTCTTCAACCGCATTCTTGTGTCCAATAATCTAGGTCTATTCTTCTCTTTCCGGACTGGTGCCTCTCTCGTCACCCTCATGTACTACCACCGACTGTTTGAGGCACTCCCCGTGGCACACAACCACTCAACCGCCCCGAAGAAAATGCAATAATACGAAACTGTGCACTCCCTCCTCCGTGTCTCTGCCTCCCCTCGCTCGCGTCCCACGATCCATGGCGCTCTCTATATAAATACCGCGCCCGGCCGCCTCCCGCCCTCCCCCTTCTTCCACCAAGAACAGTCACGACGAGACCCCTACAGACCCCCCCCCTTCTTCTTTCCTCCACGCCATACCCACGCGCCCTTCCCCCCAAGCACATTTACCCAGCATGTGCGAGCGAGTCCCCGAA…
	AAGCACGCTAAGCAGCATCAGAGGAACCGAGCCCAGCCTACCACAGCGCCTGGCGGACATTTTTAGCGGGGAGCTTACAGGGCGGGTCTGGGGAAGTATTTAGCGGCAATGCAAAAAGAAGTACTAGGTAGTTACTAGAGGGGGGCTTACCTAAGTTTGCAAGTTTGCCCTGACGGACATGGACAAGTTTGTGGTCCCCAAAGGTTCAAAGAATACCGCCGAAGCTAGATCTCTTTCGTCTTTTTTTTCCCTCGTTGCGCCTCACTTCTCCTCATTTTTACCCCGTCCTTACTCGAACCCCATGACCCCTCTCTCCACAACCCGTCGGCCGATGGCTGCCCGGTGTACGCAAATCCCTCTCGCAACCAGCCGTGGCGTCGGCCATTTCCACCAAACTTG…
	TAAGAACTTTTAAAATTACTTTAAGGTTTATAATTAAGTAAGAATATACTACCTTAAAAAAATAGAGAATTCTAAATACTTATTAATCTTAATATAGATAAAATAGAATAAAATAAAAATAAAATAAAAGGTAAATTAAAGTCTATTCTAATAAATTCTAAATTAATTTAAAATTACTTTTAATACTATTTATATTTAGTAAGTATATAGTTAGTAACTAATATATAGATAGTTAAAACTAATATATAAATAGTATATATAGTAAAGAAAATCTTATAAAATTAGAAAATAAACTAATTTTATAAAGAAAAGAGGAGGATTCTATTAAATATAAAAAGAAGAAAGCCTATAGTACTCTAGTATCTTACTTCTTCTATATTCTATTCTCTTATTACTTAA…
	GAACCGGCCGACGAGCTCGCGCCGCGACTTAGTGCGCGGACAGATGCGGTCCTATGAGATGTGAATGTAATAACATGGCGAGGCGTTTGGAAAACCTTGTACCGAGTAGAACATTGATGGATTATTGGGCGGAACTACAGAGCACTGGTAATGAACGACTGGCAACGGAAGACTGCGAATGAAAGACTGCGACCGAAAGACTGCGACCGAAAGACTGCGACCGAAAGACTGCGACTGAAAGGCTGGCAACACAAGACTGACAACACAAGACCGGCAACGAAAGACTGCGACCGAAAGATTGACAATGGAGGACTGGCAACAGAGACCGACAGAGGACTGACTGATAGTGTGCACTTGTGAGAGATATTGTACGACATGGACCGAGATTCTGCCCTAAGT…
	AACCTGAATTGAAGCCCATCTTTCAGTTCATATAACCCCAAGTCAGACATGGAGTGTCACTTCCTTTTGAATACAACCTGAATTGAAGCCCATCTTTCAGTTCATATAACCCCAAGTCAGACATGGAGTGTCACTTCCTTTCGACTGCGAGCGGGCATGGAGTCCTAACTTGATGGCGCCAGACCATGAAAGGACATGTCAAGAATCCCTTTCGATGCTGGGCTTCAAATATATCGATTCAGATCCATACATTGAGCCTGTATCGTAGCTTCCCGAGAACAATGTTTCGTCATCTTCATTCGCCTCATGATGGTCCACCAGGCTGGCTGAGTGGCCGTATTCGCCAGCAGCTACCCCGGGGGTTTCTTGCTCTTGAATTTGGGGCTGGGCATATATCGC…
	TCTACTCGCAGCGAGTCTCGGGGCTCTGTCAGCCGTTCTTCTGTTTCTTCGCACCCTACCGCCTCCGCCAAAACGATTACCTACAACGAGACCCTCAACCCCGTTGACCGAGTCAACTTTGACACTGATGTCGATGAGCTCATGAAGGCTATCCAGAGAAAGAAGTCTGAGGCCAAGGTCGAGGCCTCCCAGGGCCCTACACCTGCTCACACTCCCGCGCTGACCACACAGAGCCCTCGTCTCCGTCAAGTATCGCCGCCCCAGCTGAGAGCAAGCCCAAGAAGAAGTGGGTTTGCGATGGTCCTAGCTGCCACAAGAGCTTTGTTCAGAAGACTCATCTCGACATCCACCGCCGCACTCACACCGGTGCCAAACCCTACGTCTGCACCAAGGAAAACT…
	CATGTCTTAGATATCTACCCGTGGTTGTCACGTCACACCCGAGAACGCCACCCATTGTGACACACGGCACACGTACGTTTTTCTTCATTTCTCTTCAAGGGCATGTGACGTCTTGCTTCTGCAATTGGTCATCCCAAAATACGCTAGAATGAGCGTTCTAGGCAAGGTGGACGGGAATTCTCGCCTTGCACACAAAACCTCGAATGCAGCTCGACGTGCATGACACACCCGGCAGAGATGCGCCGAGCAGGGCTTGCAACACAGCATGCGATGCAGCAGGGGAAGAGGGCCATGTGAGCACTTTTGTAGCCAGGATTTGACGTCTGTGGCTGGAGCTAGCGGGCTGAAGCGTCCGAAGAAAGTGTTCAAAAAGGCCATCGGTGATACAGGGGTAGTGGT…
	ATGAGGTTGTGCTGATGATGTGTGCCCTTGACTTGTCCTTGCTTGCCTTGACCTCGGTGCCACCGTAGGACAACAGGATGAAGCGGATGATACGCACGTCGAAATCGTAGAAATAAACCTGGCCTAGCGGCCTGAGGTCGATAGACCCGAGGCATACGGGGATGCCGTGGCCCTGCAGAGGCCGCAACTTTTGGTAAACGGCCACTTCCTTCTCCAAGTCTGGCACGCGTCCTCCGGTAACACCCTTGGCGATGAAGGTGTAACCAAACTGCAGCAGTGTGATCTGGAAAAGGGCACCACACGCACCTTCTTTTCCGAGGACCACAACGCCCCTCTCCAAGCTTTGGGAAAGCTGTTCTTGTAACAGGACCATAAACTGTGAATAGAGCACAGTATGTC…
	CGACCGCGCGGACGAGGCGCTCGCGATCCTGATCAAGTATCACGGAGACGGCGACGCCAACTCGGCGATCCCGACGCTCGAGTACAACGAAATCGTCGAGACGAACAACCTGACAAAGGATGAGAATGCCTGGTGGGATTTCCGGGAGCTGGCCAACACGCGAGCGGCGCGCTATCGCCTGGGCATGGTCATTGGCATGGCCTTTATTGGCCAGTGGAGCGGCAACAATGTGGTGTCCTACTTCATGGTGAGTGCTATTCATCAACTTTATTAGACTACAAGTGACTTACACTGTTTATAGCCAGAAATGATTGTACAGGCCGGCATCACCGACACAAACAAGCAGCTGCTTCTCAACGCCATAAACCCCATCTTCTCCCTGCTCGGCGCCGTCTGGGG…
	TATATTTTGACAGGACCGCGTCGCCCCTCATGCAAGTGAGTCAGTCGCACAACGTCAACTTGGACAGAGGGCCAAAGGTCGCACAGAAGTGACACGCGAAGCGTCCATCACTATACCTGTGAGCGCCTCAAACTTGCAGCCTGCTGTTCGGGAAATTCGTAAGATGCCTGTCCCTCACCATCTTGGTTGTGAATATTGAATAAAATGCACACATTGAATCACAACCTGGGGTCAAATGGCATGTAAATGCATTATCAAATATTGTTGCAACTTTTACCAGAGTAAAAATAAAAACCCAATGCCGTATGATATCTGTATAAAACCCAACGCCGTATGCCACCTGCATTTCGATTTGCGATGCCAATGCACTATGCGTATGTCCATATGATCCTGTCCATC…
	GCTCGAAGCGTGAATCGCGCGCCGTATGGTCTATTGTACAAGTAGAAGGAAATCATACGCCATACACCGGCGGCGTATAACGTTAATGCGCAGCGATGATGTATCAAAAAAATGCTACATACAGCAGGAGATGCGGTTCTACGTGTCAGGTTCGGACGGCGGCGTTATAATCCTAGACATGCCTCCGTGCTCAAGATTCCGAACACTCTCAACCCTGGGCCTTTCAGGTCCGGCAGGCTCTTCCCCTAGCTCGTCTGTCGCCGGCGTGACGCTATCCGCCGGCGTGGCGTCTGCCTCCGTGACAAGCTCCGGCACCGGTTCTGGTTGCAGCTGCACAGGCCGCGGCGCAGGCTCCTCGCGTTTCGGAACGTTGACGTACTCGTCCTTGTCCCCGTCTCG…
	GTCGCTGTATCTCTCCCAATCACGAACCAGATGGCTTGTTTCAAGGCTGTTGAGGCTCCGCCGGTTCTGCACAACCCTTTTGCTTGCTGCAGATAACGCCACCGCCGTTGCAGGCGCCCTCCCGGAACCGGAATCCGTTGTTTCTACGGTGAAGGCTCCCTGTAAAGAAACTACCTAGGTATGCAGTAGATGCAAGGACCTACCCCTGTAGGGAATCTAGTAATCTTACGCCACAGTTCCTTTTTTCAACCGTTCAAAACCGGGCGCCCAACAGCTCTCTTCTCCCAGCCACAGCAAGTGTTAGCTGGTGATGCGCCAACAAACAAACAGCATACTAGTTCCCCTCTTTCCTCGCCATCTGGGCACGAATCCGTCTCCTCGCCCAGTCCGACGCTACTC…
	ACTTTGCCACGGAAGGACTCCGAACGCTACTTTTTGCACAAAAAGACATTTCCGAACAGGATTACCGCACGTGGAAAAAGGTGTACGAGGATGCGACGACAAGCCTTGTGAATCGAGAGGAGGTGATAGAGTCCGCCGGCGACATGCTTGAGCAAGCATTGTCTCTAGTTGGAGCCAGTGCCATTGAAGACAAGCTACAGAAGGGCGTCCCCGAGACGATTGAGAAGCTCCGTCGAGCCAACATCAAGATCTGGATGCTCACTGGCGATAAACGAGAGACTGCAATCAACATTGCTCACTCGGCACGACTTATCCGCCCCGGCTCGGACATTTACATTTTAGACGTTGCCAAGGGCGCCCTCGAATTCCAGCTCATGGCCCTTACTGAGGACCTACAGG…
	CGACACCGACGGCGCGGCCGAAGCGGTCCACGGGGCGCGGCCGGGCCACGTTGAGGAGTGCATTCACGGGCTTGGTGAAGCGCGCGACGGCGGCAACGACCTCGGCCGGCGCCAACGAGGGCTCGATGCAGTGCAGCCGGCGGACGACACGCATCACCTGAGAAAAGTGCGACGCCTTGATGGACTCGCCGAGCTCGTGCCGCATGGCCTCAAGCCGCAGCCACGGCATCTGTGCTGCCTCGGCCGACGCCACCGTCGGAAGGTGGTTGTACCGCGCCAGCAGCCGCGCCAGCTGAATGTGCAGGTCGTTGAACTGCGGCGTCCGCGCAAAGTACGACGGCGTCGAGGGTACGGCCCGCGCGTGGACCACACCGACGTGCGGGATCCGGATCGCCTCGA…
	CTCAGTCTCGTGCTTGACCAGCTCGTTTGTTTGCCCAGATATAGCATCTTGACGATCTGCAATGACGCTTCGCAAAGCCTGCACATAGACCATCAAATCGTCTTGAAACTTTGCAGAATCCACAAGCTCTTCACCAGTAAGCTCGACGTCATCCTCTTCATCGAGTAAAGGCTGAAGAAGTAGCTGCACCACCTGCTCTCGCCATTCATCCATGATGTTTGCTTGCTCGTTGAGCTCTCCGTAGAGCACTTCCAGTCGGTCAATGACCCTGCCGCTCTCTATGCCCTTCCCCGGTTTAACATCAAGCTCAGGTACCTCCACAAATGTCTGGCTAGCGGCCTTTTTCTTGATGCTAGTCATATGGCGGTTTGCTTTGCGATAGCTTTCTTGCAAAATTTC…
	GAGTATAGCACTGAGGGCAATGCTTCTTATTCGAGTTGCAGAAAAGGATGCCATCGCTTCCTTTTTATCTCTATCATACAGGGTACTGTTGGGACAAGGCTTCTAGGTCACGACGTGTAGCTTAACATCCACCAAAGAGATGCTAAGTCACCCAATAATTGCCCACTTTCTAGTCATAGCGTTCCGCTGAAAACTCCATTTGGAATCGCACATGCCAATACACGGAGGGAAAATGATGTCGTGGTTCGTCCAATATCTGGATCTGGACCCTGGTCCAGACTTCAAGGATCTCTAGCGCCTGTGACGCATGTAACAGGGGGGGGGGGCGGCAGCCAGCCAGACCGCGCCCACCTCTCCGCATTTTGGACAGATTCCCCAAAACACGAACATAGCAAAATA…
	CAGCCGACGAACAGCGGCGCAGCGGCAGCGACAGCGGCAGGCGGCCTGTGCGAACGATGGAGCAGCTTACCGACGGGGAACTACAACCTAGCTGCCAGCGTCGCGGACCTCATCGACATCATGGAGCAGCACGGGGACGCCCACGCCGCGCCACGGGAGCTGGCGCGCGGCATCGCCTGGCGCTCGCCCGCCGACACGTACGCGGCGTGTCCCTGCACGCGACCGCCGTCCGAACAGGGTCGGGCCGACTGCCACGTCGCCCCCATGCAGGTTCTGCAGCCCAGTAGCGCCTCGCGCGCCGCGCCGGGCCACGTACCGCCAACAGACAGCGAGGTAGAGTCAGAGCCTGACGGCGCCGTCATCTTTGGGTACAATGTCACTTTTGGGTACCGCTGGCCG…
	AGCTCCGTCGCTCAACTGCCTGTCTCCAGCTTCGTCGCATTGGGCAAGCTGTAATGGAGGATTATGTAATCGCCGTCTTTAGCGCAACTCCCCGTTAATGGCACACCTTGCTGACTGACCTAGCGCTCAGCGACCCATTGACTGGGAGCAGCAAAATAATTTTTGGAGGGACCTGTCGCACGACAGCTACACCTTCAGTTTAATATAGGGCCAACTGGCAAGGCATCATGTTCGCCAAACCACGAGCAAAAAAGGGGCTTATTCCTCCTCGTCTTAGTAGGAAGCGCAAGAATACTTCAGAAGTGGAACAAGTCTCATTCGACAATGACGCCCGCGAAGAGTACCTGACTGGCTTTCACAAGCGAAAGGTGCAGCGCAAAAAGAATGCACAAGAAGTTG…
	TTCGCCATCGTGTGCTTGGAGAGCAAAGCGCTATCTGGTGAAAGCATATAGGGCTCCATCACTGAGGAATGGCGCTTCGTAGGACGTTCCCCGTTGCTTGTGCTTGAGTTGTCGACGACAAGCTCGGGCAGCGACGTATCTGAAGGCTGATTGTTGGACTCCATATGCTCAATTGGTATGTCGTATTCTCCTGTAGTCGCGGCAGTTCCAGTCGCAGGTACTCTACGCGATGAGTCGCGCGCTTTTGAGATGTGTGTCGCGATCGTGCTAGGCAATAACGATTAACAAGGTACCGAATGTTGTGAGGATGCGAATGTAGCAGCGGGGGCAGGTGACTGCCTAGGTACCTAGGTAGTTAGGTGTTCATTCCATCAGGGGTGAGGAGCGGAACCTAGTAGA…
	TATTATATTAAAAACTAATACTATTTAACTTTAATATATCTAGCTATATCTTAAGCTATAAGGAACTTATAAAGACCTATCCTTTACTTAGGCCTTAGTATTTAAGGTCTTATTAGTACTATCTTAAAACCTACTACTTATAGAATAGCTATTATTACTATAAAAAGCCTTAAGACTACCTTAGAATTATATAATAGTATTCTATAGAAGGTACCTTAATAAGCCTACTCTTTATTAGCTACCTAGTAGTAAAGAATACTATAATAGTCTTTAGTAAAGAAAGAGTAGTTATAATAAAGATTAAGGGTTATTCTTACTACCTAATAGACTATTAAAGTCTATATAGTTAACTATATTACTTTAAGTATTAGTATATTAGCCTATATAATAAATAACCTA…
	CGAACGCCGTTTAGCGGACGGCCGTATAGGCTGAATGAAGGCTATATTTCTGTTCTCGCAAAGGTATCGCATCGACCAAAGTACTTGGATGCAATCGCTTTTAAAAGGGACCTGGACAAAGCTTTTCGAAGCAGCAGCGCCATGAAAGTGCCCTATACGTTGTCTGATGGTGCCATGATGGCACTAATGAATCTGATCGCTGGCGAACGAATTAAGATTACAACAGTGGCTGTCCCCAACATACCATTTGGCTTTGAACCAGGCAACTATGAAAGTCGAAAGTATCCGAAATCATACTATCACATGGACCTAGAGGTTCAGCCTACCCAAACATATCTATTCAACGACAACATCGATATACTTGAACTTGTTCGACGAGTTGGCCCGCCGAGAAAAGGC…
	GAGGCGGCCTGGAGGATGTAGTGACCCGCCAGGTACTCAGGTGTTGCACCTAAAGGAATCGACGATTCAAAAACCTGCAATCCGACCTTGCTCCACTTCCCAACCGGCTCCAAAGTCACACCTCGGTTGATCAAAGCTTGTGCTAGGTCTCTGCGATGAGTGCGTAGGGTGTTTGTTCTGATAACTATTGGTCTCGGAGCCTCGTTAGCCTCGAAGAAGGCAAAGGCTTCCCTGGGGGTGAAAAGATTGTAAAGCTTTTCGGCAAGGAATGGAGAATAGTTGTAGTAAGCGCATATATCGTCCAGGAGCTGAGAGGTGTAGTCAGCGCGAGAGCGCCCTTCCTCTGCTAGCTTCGCGAAGTCTCCAAGAATTCTTATAATATCCGTAATTCTCTGGCGG…
	GGCTAGTGGTTCGACGGTCTCTGCATTAGCACGACCGTCATCTGGCGTTGGCGATATTCTAGCTCTATACTATCTCTCATTGTCGCTACAGGAGAGCCCGTCGACCGCCAATAATGTGGGTATTCTGCTTGCCGGTATACCTCAGACCGCGTCAAATCTCGACAGTGCGGCGTCATTGCATCTACAAACGAGCTTCCCAGGGATACTTCCGGGGAGCGGCTTATCTCTTGCACTTTCTTACTACAATTATGGACTTCGCTTGGATCCAAAGCACGTCCATCTACACACCAATCTTGGCAGCTTGCTGAAGGACGTTGGGCAACTCGATCTCGCCATTCGAATGTACGAACGCGCTGTTGCGTGCGATGGAACTTTTGACATTGCATTAACAAACCTTGC…
	GAGGTGCTAGACAGCCATGGCCCGAACGGGTTCTTATGCCACCGCTGCGGCCATGTCCTTGCTTTTGAAGCAGATCGCAATGCTGGGGGTCATGAGCAATCCACGCGACTCAACGATCAATTTAAGTTCATCAGCGAGCTTCTACAACGAATCGACAATGTACACATACCGGAGTGTGATTTTGATCGCGCTCTCGCGAAGGCTCGACCGGTGGTCCGTGACGCCACGCATCAAGTTGCGGCAACGATGCCCATGGATTCGAGCATGAACAGACCAATGGCCGTAAAGGGACTGGCAAACACGGGCCCGCAATCCATCTCTGTCAATATATCGACTGTTGAGGGTGCATCAGAAGCAGAAAAGGAGGCCGAAATCGCGCGCCGGGAGAAGCTGGCGGCC…
	AGAAATTTGGCCATCGATAGTCGAATTGTTGCAAAAGATCGTCGGCGCAGGCAAAGAGTATTTGGCGGTTTGAAGACGATTGAATTCCAGCAGACACAAAGATACTTCTCATGCCATCTGATACCATAACAGCCTCCAGGCTTTCGCGTTCCCTGAGCCTTTCCATAACTGCACAGACACCGTTTGCGCCGTGTATTCTCTCCATGTATACAACAAGTTTGTTCCAGTCGATGGGTTTTCCATCTGACGCGTTCAGCTCAGCCCGATCGAGATCTTGTATTGTCGAACATTGTGCGACATTTTGCTCCGTCGCGCCAGGCCCGGGACTCGTGGCAACTGTCGATAAGGGTCTCGTCACTGGGTGCAAATTCGGGCGGTTGTGGTCTGTACGGTTGCAGT…
	TTGCCCAGTAAGGAACAAACTAGTCACAAGGCCATTCACCGTCTTTGAGGATGATGTCGTGAATCTGCCCATCATTGTCGGCATTCGTGGAAAATGCGACGTTGACGGCGCATTCTTGGCCAGTGATGACTCGGCAAGCAACGCGTCGCCGGTAGAAAACTGCCATTCTGCTTGATGAACCACGTTCTGTAGCACCGGGAATCCGGCTTGGTCTCTTTTCCATTTGCAACTTGCTACCCTTCTGAGCTTGGTGTCGTTGACCACGTTGCTGGCCAAGCGCCAGCTCCCCCCTAGTTACAGGGCTGCCGTCCGCGCCTGGTGACCAACCAAACTATTGCGGCGACATGCTATCAGAAAAGTGGCAGTGTGCGATACAAATTGCTGATAATGCGAAAAACA…
	CGGCGTAGGCGAGCGTCGGGCCCAGACGGCTGATGATGGTGGCATGGCGATGCTGGGAGAGTGCATCCACGCGGGATGATGTCAGGATGTCGACCTTGTCCATCCTTGATGTATGATAATGGCAAGAGGGTTAGAATAGATGATGTATGAACAGCCGATCAAGACGAAAGAAGAAAGGAAACTGAATGACAGGGGATAATTGACTGTATTAATACCAGTAGCAGGCGAACCGAACCGGTTTGGCACCCCCGCCGCGGAGGATGAAGGGACATGTCGGACGCGGCCGGACAAGCCAACCAGGACGCCGCACGCGGCCATACATTGCCGGAAGCCAGATGTTGGGCTGGGTGGGACATTTGAGACGAAAGGTGGGAATGAACGGGCGCACATTCCCATGCA…
	CCTTTGTTTAGCAGTGGCTGCTCTAGGAGGGACGGGACGGGCAGTCCGTCAGCAGCCTTGGAGGGGCTTCGCTTGCTAGGTAGCTAGTGTGGCCGGACACCCCGCCAAACCCAAAACCAGGTCACCAGGACAAAAGCGAATCCGACTGGAATAGGAAAATGACAGTTGCAGGTGGCATGAGCTTGATGATGCTATCTTTTGATAGCTTCTAGCCAACGGCAAGTACCGCAACCCTCTACGAATTCTTATTGGAAACAGAGGATTGATCAGATTTAGTCAGTCGAGCTCATCGCTAGTATCAACATTTGCCGTCGTCTCGCAATTATCAACAGAAATAATGCAACTGTCAGCGGGCAGCATATTCCATTCCCTTCTTAGCCACCATCATCGCCCATCCCG…
	ATGTCCATGCAAGCAAGCTTCCCTTGATGATGAGTCTTCTTTCCACCCCGGTCCCTTGTCCTTGTCACAATCAACTTTGTTAGCTAGCGCCTTGTCCTGGTCACAATCAACTACGTTACTGGCAACACTAGCAAGCTTGTCCCGCCCCCAAGCCAAGGCTATCAGAAGGAGACTAACAAAAGTCGAGATGGGCATGGTCACCCATATTTCAAGATTTGGAGAGACTAGGATTGCCTGTCCATGCAACCCTTGCTTTGCTGTGTCGTTTGCAACGTGTCTCACCTGCCATAAGGCTGTCGTCAATGTCGAGTCTGTTTGTTTTTCTAATTTTCTAATTTTCTAATTATTTTTGCTTCTTCTTCCAGATTACGCGTTTTATCTTTGACCGTTTCTTTTGGT…
	CTTGGCTCTGCACCATGCTTCGCCTGAACCTATAGCCAATCCCTCATTCCCGCCTCCGCCCGGCACAGTAGGTCGTGGCGGTTCTCGCGAACGCCGATTCGGCCTGCCTTCCCTCGGGCGACGAAAAGAGCCAGAACAGCAACAGGCCAGTCCGCCAGATGCACATGCTGCTGCTCACGCGCGACGAAGCATGGGTCCCGCCTCTTTCTACGCCCCTGAACCCCAACGCCCGATTGCCGGCCCGTCGACAGAAGTAGTGCCTCCAGCAGCACGAAGAGCCGCATCCACTGGTGCTATTGACACTCCAACTTCCAGCCGATCGCGCTCGACATCGCAGACGAGGTGGGCGCCCGGCATGCCGCTACCGCCTCCGCCTCCAGGGCCACCGCCGTCGGGATC…
	GGAAACATTTCAAGGCCGAATATCAGCGGGATACTTGTCTTGATGGATGTTAGCTTTAGCGAGAGAGGTGGAAGTAGCAGGCTTACAGCTAACCACGCCGCAAAGCCGGAGGTCAAGAAGGTAATAATCTTGGCTGGCGCAAAGCCGGTATTGTTTGCACTTGGTGGTGGTATCGATGCTCTAGTCATCCAAATAACCACAAATAGTATGCAGACTATCAGTGCGTCGGTCACGAGCGTCGCAATGCCGAGGGGAACCAATATATTCTTGGCGATGCAGACGGGGTAGGCTTGCGGACGCTGGACAGCGACCAAAACACCACCCATGACGAAGCGGACAAATATTAGAACCTGCAGGATAAAAAGGGCGGTGGAGCGCTTCTTGAGCTTGATTCGCCAG…
	CGCCGCCGAAGCATTGAATGATGTTGGGGTGTGAGCCGAGCCGGTCCAAAGCCCTATGCTCCTCGGTGCCTTGTTCGGCATCATAGTACTCCTTCAAGACGCGGTTTTCATCAATAGCGTAGACGATTCCAGAAGTACCGTGTGCAAGAAACTTGCGCTTGTTGGAATCGACAAGCTGTGTGTCACAGATACGTTGTTTAGAGGCTGAGGTCATACTATTATGTGGCAATTAGATTGTCTGTAGGCAACCAAAGTCATGAAATGCAAGAATGGAAGCTCACATCTTCGTATATCTCGCCACCAACAGATGCACCCGAGTCGCGACAAATTCTGCAAGGTCCTCGGCGATGAGAATCAAAGTGTATGCCCAAGTCCGCATCGTACGTTGCATCAGCACAA…
	AAAAGCGCGTACAATGGTGTGATGTGATGCATATGTGCGTGTGTGTAGGTGCATGTGTGTTGTGATGGGGCCTGATGAGTTCTGGACAAGAAAATAACTCGGATCGCAGATTAAAATTCTTCAAGCAGGTGGTAACGTTAGTTTAAAAAAATCTGTCGAGATTTGACAAGTCCGTCATCCCGAATACGTCATTCATTGCGCATTGTATGGCGTGGTTTTTGTTGCATCTTCTATTTTCATTATCCACCTCTTTTCAAAATACAAAAAATCCAGCGAGTATAAAAAAGTATAAAACTCAATTATTGATCAATCATTGATCAATCGTAAACCACACACTGTCCTCGCCCAATGTCTCGGCTGTTGGGAGCATGCCCATCGAACTAGTTATGCACCAGAATC…
	TGAGTGTCTCAACTCCTTTGGTGTCATACTTCAACTGCACAACTTGTGAAGCAACATTTTCGAGAATGAAGTCAAAGTTGCTCAGATACTTTTGCTTGGTGACATCCAGGCCATCCTCACCGTATAGGAACTGGATCACGGAGCCATCTGCATCGCGGACGGAGGCATCATACGAGACCACGAGGCCTTCCAGACCTTTGATGACACAGCGCTGCAGGTAACCGGAACGGGATGTTTTGACAGCTGTATCGATAAGACCCTCACGACCAGCCATGTGATGGAAGTAGTACTCATGAGGACGAATACCAGTAAGAAAGCGGCTGCGGATATAGCCAGCGGATCTGATATGTGTCTCGAATGGCTTGAAACATGGTAGAGTCTTTCCACTGACCATTAGCG…
	TGTGGACAGACTGGTGGACGCGGCAGAGAATCATGGCGGAAGGCTGGATTTTGCAGCGCTTCACAAGGAGATGAGTGAGTTCCAGACGGCGTGGCAGACCAAAGGATACGGCGTTGAGGGCGAGGCTGCAGCCGACAGCGCGGCAGACGTGCAGGCTCTTGTTGACTCGATCAAACAGCGTTGGCAGGATATATTTTGATAGACGGTGCAAAGTAATAGAGTGCTCATGGAGTCGATTTCTCACCATGAAATTTCCTGGCGGCCGGAGGATAGAAATTCCATGCCCATAGGGGCAGGAGTTGGTGTGCAATGTGAACATGATGTAAATGAACTCTTTGAATATAGTTTGAAAATGATCATTATTATGAGAGCGATAGACAGAAAAGGGTATAATTTTGA…
	AGCGCCAGGTGACTCCAATCACTCATAGCGACACGGACACAGCAGAAGCTATGCAAGCACCGTCCTGCAACCCGACCGAGCCGGATGAAGCAACAGCACCGCTCATTCCCACTGGGGGGATTGTGATGATAGCGGAATTGATATCCGAAGCGAACAAGCGTCAAGCGAGCAAGCAGAACGACCGGTGGCAAGGACTGCCGTACCTGCAGAGCTACCTCTCCAAGACCGCAATCTACTTGGGGCTGCAGATATCCTAGACAGCCTTGACGTGATGTCGGAGACTGAAGATACTACTTCTAGCCCCACCAACGATTATTATTTGGCAGATGAGGACATGCACTTAAGCGACCTGGTCTCCCCATCCGCTAACACGGATGAATTGAAGACGGCCGACGAGCC…
	AGATCTATTATTCTACCAAATCTAAATTACAAAACTCCTTTCTCCTTGCAATGCTCATCATATCAATGCTCGCTTTTCCAGCGACTCCCCTTACAACTTGATCTCAGCCCTCAGAGGACCAAGGCCGGCCTTGACAGCCTGCTCGCTGAAGGGATAGTCGATGTAGCCCGTTGACACCTTGGGAAGGTAAAAGGTCTTTCTGTTGTACTCGGTAAAGGGAATCTGGTTCTTGATGCGGAATACAAGGTCGGGGTTCGAGATGAAGGGACGGCCATAGCCAATAATGACATCCCATCCAGCATACTCCTGATCGACGGCTGGACCCGCAGCCTCGAGATCATAGGCGCCAGTGACAATCACGGGGCTGTAGTTGTCCCACTGGCGGAGGAAGTACTGGAG…
	GTAACTCCCAAAGGCGGCCTTCACTCAGCAACTGTCACGCGCAAGGGCGAGTATTATGTAGTTACTAATATTCCAGCGAACACGATCTGGGCCTAGCTAGTATGCAGGGATTCTCTTGAGGTATATGCATCCGAAGATGTTCAACAGACTTGTACCCAGGCGGCGTCGCAGGTAGGCAACCATGGCGTGCCTCCAGCGGGCACTACAAGGACGGAAGTAGCCATTGGTTGTCAGGTAAATAATTTGGAAAGAGACGATAATTGATATGGGAAATCAATATTTATGGCTGATAACTAGAACGAAGACGGTTATTGTAGTTATGCCAGTGTCATGTGGCTGCCTGGCTTTTAACTGCTGCACCAGTCAAGCAACAAGGAACTGCAGATCCGCCCTATTGTA…
	TCTCGTCACGCCCTTGCCTTTGCTGGCGCCTTGGCCAGCGGGCAGTGGCGGAAAGTCCAAGCCAATATCCGCAAGCGACTCCCGGCCGCGGCACCGGCTCTGCGCCTCCTGCTCCTCCTCTTGCTGCATACTCAGGGCGAATGCCAAGTCCGCATCCACATCCACAGCAGCGTGTGCTGAGGGAAACCCAGAAGAGGCCGAGGGAAACCCGGCCAGCGCGTCAGGCGTGTGCTCCGCAACGTGGGGGGGACACGCGGAGACGAGGGCGAGGTCGTCGAGGAGCTCTGGCGGCGGCTACCCCTCTTCTTACCGCCCTTGGTCTTGGCTTTGTAAGTAATGGTAAAGCCAAAGTCCCGTGTGCTGCTGCGCTGTGGAGACTGGCCGCGATCATTGACCCCT…
	GAAGAAGCTCAGGTAGTAGGGCACGCCGGCAAAGGCGGCCTCGGCGATGCCGAGCAGGGCGCGGAGCCCGACGAGGACCGGGTACGACGGCGCGACGGCCTGCAGCGAGGCGACGACGCCCCAGGCGACGACGGCGATGGAGATGAGCGCGTGCGCGGGCCAGACGCGGTACAGCAGCGACATCCACTCAAAGGCGCTGTAGGTGACGTAAAAGGCCGTGAGGGACCACTCGTACCAGCGGTTGTTGGGCGGCGTCGTCTGCAGGTCCTCCTCCATCCCGGCGATGCGGGCGTTGCCAATGTCTAGCGAGCAAGAACGCGGGCGCCCGGGGTTAGCCTTGGGGTGGGGGCAGCGTGGTTTGTGAGGGGCATGATATATTTGTATAGGGAAAGAAGACGC…
	CCAACTACACCCCTGGCAAGAAGGATGATCTCTTCATCAAGGCCATCCAGCGCACCGTCCTCATGATGGGTGGCAAGGTCGAGCCCATTGATGACATGCCTGCCGGTAACATTGTCGGTCTGGTCGGTGTTGATCAGTTCCTTCTCAAGTCCGGTACCATCACCACTTCTGACACTGCCCACAACATGCGTGTTATGAAGTTCTCCGTCTCCCCGGTCGTCCAGCGCTCCGTCAGGGTCAAGAACGGCCAGGATCTGCCCAAGCTTGTCGAGGGTCTCAAGCGTCTCTCCAAGTCTGACCCTTGCGTTCTGACCATGACCAACGAGTCCGGTGAACACGTCGTTTGCGGTGCCGGTGAGTTGCATCTTGAGATTTGCTTGAAGGATCTCGAGGAGGACC…
	TTATAACTTTTATCTAGATTATAATATTATACTTAGAAAAATTATATACTATCCTTATACTTCTTATTTATTATCTAGATAATTTTATAGTCCTTTATATAAACTATAATAGTTAGATATTATAGTATATTATATAGTTCTTTAGCCTATAGAGTTATATAGCTAGCCTTTTTAATAGCTATCTATATATTACTATAGCCTATTAGATTCTACTAATAGCCTATATACTAGCTCTAAGTAGTTACTAAAATTACTAGCTAGATATATAATATAGTAGGTAGTGCTAGTTAGTATATAATATAGCTAATATACTCTATAATATAATAAGGTCTATAAATTACTTCTAAATTTATACCTAGGTTATTAGCTATAGTATATCCTTTATATAATCTAAGATAT…
	TTCTTTCCCCTCCGCTCAAGTTCGCGCCGCCGCGCAGCCGCCGTTTGTCGATGCGCCGCTACCAAACCTAAACGAACGACGAAGATAACGCGCCGAGCCAATCGAGATTATCCCTACAAATTATTCTTTACACGTTTCCCTTCTTCCCAGCAAGTCTCAGAGGAGCAAAAACATCGCACAGCAGCAGCAGAAGTCGCAGCCATGGTCGTGCATGGCTCGTCGGGGACGACGTCGCTCTCACGCGGCGAGACCCTGACGCTCCTGACGGTCGCGGGCGCCTCGCTCGCCGTGCTGGCCAACACGTTCCACGGGGACGGCGAGCCGCTCGTCGCGTCGCTCGCACTCTCCTTGGCCGCCTTTGCACTCTGCTACGCCATGATTCGCTGGCTGGGGCCGACG…
	TCACGAGCCCGTTTAGGAATGGCCGCGGAAAGCAGCACTGTCCTTTACATTGGCGTCCTGGTCTAGGATGTTCGAGAAGAGGGACGCGAGATGGAAATCGAATGGCTGACTTCCGCCGAGCAATACCGGGGGTCCCGGCCTTGCGAACTGGCAACCGGCAGGGCATTTGAGTGTTGTTTGGCGCCCATAATATGTGAGGAGGCTAATATCCCTAGCAACTACCCACTCAAGACATACTTCAGAAAAATAAAAACAAAAAGGTGTGAGGCCCGAAACCTTAGTACCTAGCTATTGAACAGCATTCTCCAGGCCCTGGCACCGTCGGGTCTTTTTCTGCCGTTATGAGCGACCAAAGGTAGACAAAGAGCCTAGTACATGCATCGTGTAATCGGTTCAATC…
	ATTAAAACTTCTATATTAATAGGTAGTTCTATAGTACCTAAATCCTTTTAAAGAAATAACCTAGTAGCTTAAATAATACCTTAAAATACTATTTTATATACTAGAAAAAAAGCTATTAGTTAATAAACTATACTAAGAAGGAATAGAAAGGTACTTATAATACCTAAGATACTTAAAAAATCTATTAAAAGCTTTTAAATAATAAGAAATACTAGGCTTTCCTAATAGCCTTTAAGGGAACCTTAAAAGAAATACTACTAGTTTAAGATAAGGTTAATACCTTTATTATTACCTTATTCTTTAATAAAAATAACTCTTTAATAAATAAATAAGAGAATATATAAGTATTCTTTTTAAAAGCTATTAAAGCTTTTATTATAGTAAAAGACTAATTCCTTA…
	GTATTATATCTAGTACTTTATAGAATATTATTATATACTTAATTATTAAATAGAGTATATCTCTTAGTATAATATAGCCTAGAAGCTATCTAGATTTAGTAGCTTTACTATATTATTATAAAAACCCTTAAGAAAAGCCTACCTATACTAAGACTACTATCTAGGCTAATAACTCTAATACTATTACCTAAGCTTCTAATATCTAAAATACCTTTATATAAAGTATATAGATATTTAATATTACTAATTATATAATAAAATATACTATATTAATTAAGTTTAGTTAAATTCTAAGTACTAAGAATATTACTAATATTATAACTAAGTTATTATTAAAGCTAGCCTTTTATAAGTATAAGTACTATTTAGGACTATACTAAGTACCTTCTAAGCTATAAT…
	ATTATTTATAATACTAGAAGTAACTTTTTATTAACTAAATTCTATAAATATATAAAAAACTAGATATTTAAGTATACCTAATACCTATAGAAGCCTATAATATAATTAGTAAGCTAGAATACTACTATACCCCCTTTAGTATACTTATAATATTATCTATAAAGAGCTATAAGGTACCCTAGGTACTAATAAGTACTTATAACTTACTATTAAGGCTATAAATAACTCTACTAGCCTTAATAGCCTAGTACCTACCTTACTAGTCTTTAGTACCTACCCCTACCTCTTAGAAGGCTCTTTACTATACCCTTTAGTAGCCTAATATACTAAAGCCCTTTAGAAGGTAACTAACACTACCTAGAAAGCCCTCTCCTTATAGTAAGTATATAAGGTACTAGC…
	ACCCAGCGGGTGAGTTCACGGGGACTGTATACGTAGTGCGGCTGGATCTTGGGCGTAAAGCGCTTCTGTGACTCGAGGTAAAAGCGTACCATGGATTGCGTGAGCGGCTCGGCGTATCCACGAAGAGCGGGGATGATCTTGAGCACGGCCGAGTTGAATGTGCCGTAAATCTGGTTGAGAGACAGCTCACCGGGGTAGTCAACCATAATGAGAGGAGCGTGGCGGAGGAATCTGGCGCCCATGGGCGTTCTTCCAGCATCGGTGGGCGGGTTACAGGCACCAACAAACTGGATACGATCAAGCGTCACCCATGACTTATCCGATGTGCGCCAGAAACCATTGTGCTCAACAAGCTGGCGAAGGAAGGAAATGGCGCGCTGAGTTCCGTACTTGTCGGGC…
	CCGACCCGGAGCTCAACGCCTACGAAGAGAAGCTGGCTCCCTCGACTAGCCTCCAGAGCAGCAACCGCAGTTCATTACTGCAGTTTATGGGACTGCCGCTGCAAATATTCGGCACGGGCGCCATCTTTGGACCATATACCCCTCTGCAACAGCTCGACCTGCTCGCCGACGTGGGCACCAAGTCGTACCTCGTCGGCAGCACCAACTCGCTGCTCCTCCAGCAAAGGGACCGCTACAGCGATATTCTCATCAACCTCGATGAGGGCACCGTCAACATCACATCCCCTTCCCTCAAAGCCGCGCTCGCGCTGACGGCCGCCGACCGCCGCTGGATCGACCTGCTGACGCAGCAAATCAACGAGACCTGGGACGAGGCCAACCCCAGTCGGCCCAAGACGC…
	GCGCAGTGTTTGCAAGTCAGTCTTTCGGAATGGCAAGACTTCTACAATCACACAAGGCAAAATCAGTTAGAACAATTGGGAACTTGAATATTTCTCTCATTCTATCATGTGAGTCGCTACCTAACATCTTCTTGCGCATGAGGCATTCATCGCTCACACCATCGACCCCCAGTATCCTCCTTATACTTTGCCCCTACTCCCGCTGAACTAGAAATCAAATAGTGTGCAAATAACCGTCCAAGAAAGTAAATAATAAGAGAAAAAGAGAGTCAGAAATGAAGGGTTAAATACAGAGACTTTGGCCCGGCATGCACATGTATAGTGATTGAAGTGCCAAAGGCTCAATAGCAGCAACTGAAATACTGCATGTCGACATTAAGCGACATATTGTGGCCAAAA…
	CTGGCTGCGTTGCCACCTTCTGTGAGCATGTAGAGCCGGCCACTGCATAGTTGTAGTACCGGGCACCTGTCATGCTGGCCACCATTCTGCCCCAAGATATGCCACCATCTGCGGTGATATTATTTGGCGGCATAAGCAGTCCCGGCGGTGGCACCTGGCCGTGCTTGGCTAGATAAATGGCCCTTGATTCATCAGTATCTGTCCCCAAACGTGACGAGGTTGTCCATTGTGCCAGTGCCAGCGCCGGAAGCAAGCGTCATACAGATGGCCGTACTCAACGCCATGCACCTGAAGACGCTGTTCATTTTGAGAGCGGGGAGAAATAAGAGTTACTAAAGCAGCCCGTTTTCTGACGTGATGAAATTGATTAAGACGAGTACTTGACAGCTAAAGTGCACA…
	GGGGATGTGCACAAAGGCAATCGAGGGGACGACGCGGCCGTAGGCGGCCGCGAGCTGGGCGCTCGTGGCCTTGAACCAGTCCACGACACTCGTGTCCACCCAGTCGGGCTGGCGGCTGTGGGTGCGGTAGTACTTGCCACCGCGGCTATCAAAGAACCAGAGCAGGAGCTCCGGCACGCAGGCAGCGGCGCTCGTGGTGGAGGAGGCGTTGCAGCCGGCGTCGGCATACACCGGGAGGTAGTAGTTGGTCACGCCGGCGTCCTGGCCGCTCACCATGCGCTCCGTGTACGAGCCGTTGTACGTCTTTTCGCGCTGCAGCATCTGGTCGCGCGAGAGGTTGTAGTTGGAGTCGTGGTTGCCGTAGGTGGAGGCCCACGGGAGACGCCGGGCAGCAATGGG…
	AATAAAAGCCTTCAGGTATGTTTGAAAGTAAATCTCGAGAACGTGTGTTGTTGACCATGTGTCAAGGACATTAACATCCAAAACATGAATGTCGAGTTGGTGGCGCAAATGTTCAAGAACTACCAGTCAAATGTATTATTTCATCTTGAAGGTAACCAATCCATCTGCTGCTCTATCGCACAACTTTTTTATTGACATCCTTTAGCCACGGATAATTTAAAGCCACCATCTTAAAATGACGACGCGCTGTTGGAAAGCAGAATAGGACACAGCCTCGGTCGCGTGCCGATATTATGATGACATGAATCAAAACTTTGTATTTTCCATAACCATTTTTTCTTCAGCTGAATGAGCCAAAATATGTATCATATATCCTGAAAACGCATGTTCAACGCGCTC…
	ATACAACGACCCTCTCGCGCCCCCCGCTTGGCACTGGAGCCGCGCCCCCTAATCGCACGCCAGTGTGTGTTCGCTGAGCAACCACCAGAAAAGTACCTCGACCGGTCAAACGTCAGGAGCTTTCGCAGCGCTGCGACGACGACAACGACGACGAATCAATTGTACCTAGACATCATACGCACTTGGGTTCAAATTGCGGTCTGCTTGCCGGAGAGATTATTTGGGCATCTGCGTCTTCTGTTGGCCCACGGCATCTACACTCGTTTCTTCGCCATACCGACCACCCTCCTTTTTGCAAACGACAACGATCTTTACTGTAGTCTGTCTACCCGAATAATTCCACCACGATTACTTCACCATTCATGCCGTCCTGTTTTTTCAACACATTCATCTTCATCT…
	CGCGGAGAGACTCGGTGTGTACAGACTCTTCATCATCGTTACGGTGCTCCACCCCATCGTCTACGCGATTGTCCCCTTTCTCCTCTACGTTCCCGAATACATGCTCTTCCCCGCCATCTACTCTTGCTTGGCAGTGCGAAACATTCTCTCCATCACCCTCTACCCCCTCCTCCTCATCTTCATCAAGGAGGCTACTCCCTCTCGGAGCGCTCTAGGCAAGGTGAATGGTCTGGCTGCTAGCGCTGGTGCAGCATGCCGCATGATCGCACCTCCTATTGCAGGCTACCTGTATACCGCTGGTAGCAAGATGGAATGCACCGCACTGGCTTGGTATGGCAGCGTTATTGTCGCTATAGCCGGATCCATCCAGTGCTTCTCTGTTCCGCGATCACGAGTTGA…
	GATGGCTACCACAAAGGACCAACTCAAAGACCGCCATGGCCATGTACGAACGCTTCACCAAGAAAAGCAAAAGCTAGAAAAGCAACTGCACAGCCTCCGGACTATGCGAGCTTCGGCCAGCCCGTCGTACGATGCAGGAACGAAAGATGCAGATATGGACTGGACGGCGGCTAAGGGAATGAGCGGAGCAGGTCTGCGTGAGCTTAAGCTTGGACGTAGCAGATCCACGCCGTCTACTCAGGGCAACTTGCATAACAAGCGCATGTCATCGTTGCCGCAGCCAAGCGATATGCTGAGCGAGATACCACCGAGCGAGCATGAGACACTGCTGCATGAGCTAGTACAGGCAAAAACGGCCGAGGCGATGGCGAAGCAGGAAGCAGAAGAGGCGAAACAGAA…
	ACCCTCAAAACATTAGGCAGGCACACGTCGTACGCGTTCATGGCTTATGACCCGTAGCTGAAGAGCCGGCACGGTGACACTTGATGTCCGATGCCCAGTCGGGTCGCCGCTCGGCATCGGTGCCATTGCCGCCTGACTGGTACATAATACATGGACGCCTTCTCGTGAATACATCCAAAGAAGCCCAATACTACTCTCACCTCCAAGCCACCATGTCCTCTATTTCCACCCTCTTTGGCCTCTCGGCCGCCAACGGCGACCCCAAGTTCATGCTCGCCGAGTACCTCATCGCCAACATCCTGCTGTCGCACACCCTCAGCAGCGCCCGTATCCTCAAAGTATGGTTCGGCATCGACAACCACGTCTCGCCGCGCGACGACCTCGCCCGCTTCGGCCCGC…
	GTAGTACCAATAACGAGTACAGCTGGGGCGGCTGTGTTGTACGCTGCGTGGGGCTATTGTAAGCGGGGAGGGGGTTGGTGGTCCGATGGAGCTGAGCGCCTGGTCTGCTGCGCCCTTGTTGATCAGTTATCGCCTCACAGATTACAGAGTACAGATTACAGATTACAGATTACAGATTAAGGTGCCTACGTAGTAGAATGCAATTCCATAAGTTGGCCAGCAGACAGTCAGCTCGAGCGGTTCAACAGCCAGTGCATGCTTCTGGACCATCTGCAAGACCTCGTTTCTGTCGCCTGCATGAAAATTGCTGCAGGCGTAGAGTCGATGCGTGTCTCGGGCTAGAGGACCAAGCAACCAAGCAGAATCGGTGCAGGCGACCCGGCTTGCTGCTCGCACTGT…
	TCGCAATCCAGCGGTACCTGACACAGCGGTCCCAACGTCCGTCCGTTCGTGTCCCATCCAACCAATATCTGAACTCTCTTTGAAGTGGGGGGAAACGTACGAGCCAAATGTATCCAACAGCTGAAGTTGTCATTCAGACCTCATTTCTGTCCATTCGCTTTCCGGCGTCACCATGACCTCCGGCGGGCGGGTTTCCGGCTCCCACCCGCCGCATCTCAATAGCGACGCAAAGTGCGCATTGCGACTTGCGCCATTTTTTTTATTGGACTTGTACATACTTCGTAGGGAACCAGGGACAAGACCAAAAAAGAAAAAAGGGCACGTTTCCAACACCGAACCGAGACTGACAAAAAAGAAAGCACTAATACTCAGTAAAAAAGGCTGGGGGCTAGACCAGCT…
	GCTTCCTGCCTCTGCCGGGTTCCGGTGCTTGGGCAGCACGGCCTTTGGTCGGTGTCGCGCCCTTGGTGAAGCGCATTTTGACAAACATTTTGTTGGACAGGTCAATGGCCTCGGAGCGCTCGCCACTGAGGACGAAACCCCGCTTCTGGAGGGCATCGACAAAGGCGGACACATCCGTGGCCCTGCGGTTGTCCTCGGCGCCATCCACCTCGACGGCCAGGTCCATGGGATCCGCAGCGTCGCCGCCCTTGCCCTTCTTGACGACCTTTTTGCGATTTCCCACACTGTGCTCCACGGGCGCGTGCTTGCCCCGGACGGGGCCGAAGCGGCTCTTGATCTCGGCCACCCAGAGCTCGCCCTTCCAGTGGAGGACGCGAAAGGCCTCCTCGACAAAGTCGA…
	GACATTTTCGGGGTTGATTTTGACAACAAGTTGAGAACTCCTATAGAGTTGGGGCTATCTATGCTTTCATCTACAACTGTGTGTAAGGTAATATGTAATCCGGCGAACACCGCCAAGCGGCTGTGCCAGCGGCGGCTTCCGACTACCACACAAGACCGGTCAATGGCGCGAAGAATCAACATATAGCGAGATTCGTTCGAATACTCTTGACAAATTGATTTGGACGACTACTTTTTCCAACTACACCGAGAGAATCAACACATTGCGTGCGATCTTTGTCTCTGCTCGTCTGGCGAGATGACTAAGCTCTTGAATGGGACGACAAACTTTTGTTCACCACAGTCAGCTATTTGCAACACCTGCCATACACTGGCAATGGCCTTGACACAACGCAATGCG…
	GTCAAAGTCGCGAAAGAGGAAGCCGGGGGTGGTCTTCATGCGCTCATTCTCGAGCTGCCAGAGGCGAATCTGGTCGACGACGGTCGGGGCAGGACGGGCTTGTTGGTGAGGGCGGCGGTGCGGTGCATCTGCTCGTGGGCGTGGGCGGCGAGGTAGGCAATGATTTGGTCGGCGGTGATGCCAAACTGGATGGCCTGCCGGATCGAGGTGCGCGTGAGGCGGCCGGCGACCATGTCGGGGAAGCGCATGGTGAGGCGCGCAAAGAGGGCGAGCACGGCAATCTGCAGCGTCGACTGCGTGTACGCGTACAACCGATAGTTGGTCTCGATGACGACGGCGCCGGGCTGGTCGCCGGAGCCGCCCCGAGGGGGCCACTGCCAGCGCTGGATGATGCCGGCT…
	TTGAGGACCCCATCGAGTCAATGCGAACACTACAGACGCTAGATGTATCATGCAATCAAATCAAATACCTGATGCCATCTACTACACACATCAGCTTTCCTGCTTTACATACGCTGTCGGCGTCAATGAACAGGCTGCAAGAGCTGCCAGACATGTCGTCCTGGTCAAGCTTGCTCACTTTGACTCTCGATGAGAATGGTATTGAAGCCATTCCGGAAAGCTTCATGAGCCTCACGAAGCTGAAACAGGTCGACTTTTCCGGCAACGATATCCGCGTGGTGCCGCCGGAGCTTTCGCGAATGGATAGCCTGTCCATGATTCGACTTAGCGGTAATCCACTTCGTGACAAGAAGTTTGTCACTGCCACGACTGATGAGCTGAAAGAAATTCTTGCTGGAA…
	CTGTGCCTGTCGATATCAGATTTCCACCCCAAGTCATTCAACCCGGCGTGGGAGGTGTCGACGATCCTCATCGGGCTCCTCTCCTTCATGACGAGCGACGAGATGACGACCGGGTCGGTGTCGACCACGGCCACCGAGAAGAAGATCCATGCGTCCCGATCGCGGTGGTGGAATTCAACGGGCGGCGGTTCGCACGCCAAGAACCCGGCCAACAAAGGCAACGTCAAAGCGGGTGACGCGGGCCTCAAGTTTCGGGCGGAATGGCCGCAGCTCGACGCCGAAAATTGGGAGTGGATGAAGAGCCACAAGGTCGATACCCTGACGGGAAACCGCGCTGGCGGAGATACTGGCGCTTCGTGTGGCCCGCAGCTAGGAATCGCTGGGTCGAGCGGTCACCAG…
	AGGGAGCTCGATATTTTCGGAAGAAATAATTTGAGGTAGTTACATTGCAAGGGGCCGCGAGTGTGGGGAGCTGTCAAAGAAGCTTCCTAACTTGGCAGGTGGTTCGCAAGATCTGCGAATCCCCAAATACAAGCGTCGGGACCCTGCAGAGGGCATCGAGGAAGCTGAAGGCTGAAGAGCCCGGAAACAAGCACTGCAGCAGCTGAAGACTCAGAGAGGGAACAGTGATCCGGAGAGCGCAAAAGGCTTGCTAAATTGACGCAGAGAGCGAAGAGGCTTGCTGAAAAGTGATGACGAGAGCACGGCGGCAGTCAAAAGATGATTCAGAGAGTGTTTTAGCGATCAGAAGCTACCGCGGCCAATCAGACAAGCTGTCTACGCACGCGGAGACGACTCCCT…
	GCCTGCTGAAGAGCCTCGATCCGCGCAAGTACGGCGGCGAGGAGGCAGGCGGCGGCGGTGGTGGCGACTTTGACGGACCTCGTAGCCCGGACATGAACTTGGAGGGCGGCACCACACCCTGGCAGGACGGCGGCTACACGACGCCGTACGGAGGGGGCAACACGACGGCCTATGGCGGCGGCGGCGGTGGTGGTGGCGGCAACACGGCTTACGGCGGTGGTGCGGGATACGGTACCACACCGTACGGCGGGTCGAGTTGGCAATAGTTGGGTTTCGGCGGGGATATTGTGTACCAAGATTTTGGGGCATATTTGGGTCGAGAAACGGATGAAAATGAACTATCTCGGCGTTTTATGTTTTGCGAACGTTTTTTGGGGTACCCTTCTCTTTGTTCTCATG…
	AAGTGAAAAGTGATGTCTGGTGATGGTGTACTTTTTTTTTTTTGGCGAGCTAGACGTGGAGACGATGGAAGCCGATTGGAGAAGTGGATAAGAGGTGCCTAACATGTGCTGTAGGTACGGATAGCGGTTGAAGGAGCGGCAATCGTACATTTTTGCGCCAGGGTATTTTTGGTCGAGCTAGAAAAATATACATAATTGATAAGCACTCTTTTCGTGTATCATGATATGTCAAATTCTTGGCATACTTTTTATTGAACGTGTCAAGTGCGTTGACAGCCGGAGGATACATTCCCGAGGAAGAAAGCACTGCAAACTGCCCTCGGGGCTGTTTTAGGTACATGGCACGCAGCAGCCTTGTGAATGTTATCCGTAGCCACTGTTTGATTGACCTCGTTTCGA…
	CTTCTGGTTACGGTTGGTTTATGCTGTCACAAGTAGGCTTACTAGGTAAAATGAATAAAATATGCTACTTCTAACCAGTGTTCCTTGTATGTGCGTATGCGTCACGAAATAGCAAGAACAAAGCGCCCATCACGCGACTGGGCAGCACTAAGAGCAGGTGCGGAATTGTGTACCCTAACTTTCATTCGGGGCAAAAAATGTGGCAATTCTGAGAATACTGTTAGTCGCCGGCCACTTTGTATTGAAGACAAGATGAAACACTCACCCAATCACGAGGAAGCAGGCGCACAGTATCCCGCCTTTGAGTCCCGTCGCCCTGCGCCCATCACCGGCATGCGCCCCGCCCAGCACCAGCAAGTTGACGAGCGACACGGCGCCAAGCAGCACGGCCATCTGCAG…
	CAAGGGCTGGGTGGATGAAGACGGCAATGTAGTAGAAGTTCTCAAAGAGAAGAATTTGCCAAAGGCTCAGCCCAAGAAGACTAAGAAAACGCCAGCCACGCCTGTTGAACCCGAATCTGAAAACGAGACCACCAGCGAAAGCGACACCTCTTCGGACGATACTTCTTCTGAAGAGGAATCCGAGGACGAGCCAATGAAGGAGACAGAGAATCCAAAGACGAAGAAGCTGGCAGTGGTTGACAAAGATGATAGCTCTGAAAGTGATAGTTCTGATTCAGGCAGCGACAGCTCCGATGACGACGAATCCGATGACGAGTCTGAGACACCCACGCCTGAAGTGACTGGCAGTGCCACTTCCAAGCCCTTGATGATTGATATCCCACCCCCTCCGACGACGTC…
	ATGACGTAGGTAGTATAGCAAGGTGAGGACTCCAGCCATGGGCGTCTTCTGCCGTGGCCCTTGAGTAATGCCTCCAGGTGCGAAACAGCGTCAACAATGGAAGACAGACTCCAGCCGTCTAGCAATTATCCAAGTTGCAACGAGCCACGTTACGGACTGTTGGGGCTTTTGTTGGGGTGGCAGGCGATTGCGGTGACAACAGGACAACAATCGGCACCAAGTCGAAAAGCATAGATCGAAACAGAAAAGCGTAGTCAGATTTCGAGGCAGGACTTACTCAGATCAAAAGAAGAGTTGGTCATAGTTAATCAATATCCCTCTCATGATATAGTTTACTTTTTTTTAGCCTTATTTTCAGAGGCTGCACAGACGGACTGGCAGTTGAGTTGTCTGTTGCGC…
	ACCCATCACTAACACAACACAACACAGGCCTCACCGCGAGCACACCGAGCTTGAGGAGGAGCTCCACGAGACCGCTCACATTGACTACGACCACGTCGCCATTGTAAGTCCCGAGAGACAGCCTCGTTGACCACAAGGACAAGCTTCAATCGCTAACACGGTCTCTAGATCCACAACCCCTCCGTTGCCGCTCTCTACGAAGATGCTCTGGTACGTAGCACAACACGTGCGATGCCGGCACTGGATGCCGAGCTCGCTGGGCCACTCGGGTGTGCCCATTTCTGTGCGACGCACACAAAGCTAACGGTTGACCCAAGGTTTACGAGACGGGCTCCGCCATCACCGACTCCGGTGCTCTGACTGCCTACTCCGGCGCCAAGACTGGCCGCTCTCCCCTCG…
	AAGCGGTCCTTGCAGGAGATTCAGCAGGAGCAGGCGTTCCAGGAGTGGTGGGACCAGGAGAGCCGCCGTGCGCAAGAGGAGGAAGCGCAGCGCTCCGCGCGACCGGCCCGGGATAGAGGCGACGCCGGTACTAAACGCGGAAGGAGAGGCCGCGGTGGCCGCGGCGGTAACGCTCATGCTGGCGGAAACAGGTCGGGCATTCGCCAGGAAACTACCGACAAGGGAGAGCAAACCAAGCCAACGTCGGGTCCTAGGGCGCGTGGGGAGCCGGCTGGCAAGGCTGTGGCCGTGACCGGAAGAGGCGGCAAGAAGTGAGAAGCGTGCATGTATATATGTGTGACCTTGAGCGTTGTCTCCGGCTGCGTTGAATTCTTTGATTCTTGGGCGTTCTATGATGGC…
	AATCCTCTTCTTGGCCGGAATGTTCAACTTGTCCTCAATCAGGCGGTACACGACATCGAGCTCCGCAAAGTTGGACGACACGGCCGTATTGCCAAACGCAACGACGCCAAACTTGATGTCGGGCAGCCAAAACACCTCGGCCCCGTACGCGTGCATACCTCCCGAGTGCTGGAACAGCGTGTGGCCGTGCATGGTCTCGCGGCTCCAGCCGAGGCCGTACGTCGAGACGCCCATGCCGGCGTCGCCGTCGTCCACCGAGACAAACACGCGCGGCGTGCGGATGTCCGCGTGCGTCGCCGGCGACAGCGGCGCGCTCTCGTGCAGCAGACAGCGGACCCATTTCGCATAGTCCTTGACGTTGGAGATGACGGCGCCGGCCGCGCCCACGTCCGTCACCGA…
	CAAGAGGCCGGCCGCCGCTGCCGCCCCTGTGGTGTAGGCGGCGGCGGCGACGGCAACGGCGCCGTTGCTGTATCCTTCGCACTCGCGACCGGTGGAAATGCACTTCTTACAAGATGGCGCGCCTTCATCGCATTTGATACGCCGTCGTCTAGGGACGGCGACGGAAGCCTGTTAGCCCGAATGTCGTGGTCTACTGCGTCTGGGGCTAGAAGGGGGGGGGAGAGAGGAAACCACAGGCAGTTACTCACCTGCAAGTGATGCAGCCGGTACGGGTTTTGGTGGCCCATTTCCTGGTCCGCCGTGAACCGCCGGGGCTGCTCTTGTCTGGCTCCATGGCAGCGGGTTTGTTGTGGTTCCTCTTGCAGCAATTCGTTTGATTGCCCAGGGACTTTTTTGAAG…
	TGCACGCACAATACTGACGCCCTTATGCAGCTTGAAAGTAGGTCACTATGTGGCTGCAAGAAACTTTAGTCTGGGAGCAAACTTGCTATCAAATGCTTGAGGGCCAAGAATCAAATTACTTTGAGAATAACACAACCTGGTATCAAGTCGGATCCCCTTCGCCTCTGGAGAATTGCTTCTCAACTCCTCGACGCGGATGGCGCGTTCGGACACGTCTCGGCCTATCTCTGTGTCGTGTGCTCACTCAGTTACGAGTATCATGCAAGCGAAGATCTTCAAGAGACGTTACGCGGCTTCTCCGCGAAAAAAAAAAAGATTTGAAGCACGCCATGGAAGATGAAAAGGAGAAGCTCTTGGCGAAATCTACCAGATTATGCCGGCATGACACGTGGTGGTTGC…
	TCCCCTCATGGAATGGCGGAAGCGCCGAGGGTCCGTCCCCAAGCATTGCGAGGGCGCGCAGAAAAGTGCTTAATTGCGCGACCAGAAGCGTGTTGTTGCGTAGGTTTGGCTGGCTCGAGCGAAATTGTCGATAGTTGCACACAATCACGCAATTGACTTAGACCAAAGGTGGTTTAGCGCCGATGATGCCACCACCCTTGAGCCTCGTCGGCTGCCATTTTGGGCCCAATTTTGCTGCGACTTTGCGGGCGACCGTCTCCGAACCACCGGGAGGCCCCAGTTTTGTTTCCGGCTGCGACTCTGGTTGGCCCGGGTCGTCGCTCAGGGCTGTTTCGTCTGCTTGGTCATGATGAAAACCATTACCGACCTTCCGGGGACAGCAAGAATGCATGTGTGCCG…
	TGCAGATTCTCTTCTGCGCCGCTGTTCTTCAGCCGCGGTTACGGGGAGTGGCGAGTCTTCCTGCGGCCTTGGGCTCTGCACAACAACTTTCCGGATTTGACTATCAGCGCACGTCCCACCAGGGCCTTCTTGACTACCGGGTCCAAATCCTGGGCTCGAAGATTCAGGCGACTGGCAGCTGGATGTCTGACTTGCTGATTTCTCTGTAGTCCTGGAACCGTCTGAGTGCAGTGCCCTGCCAGCCATCGTTTCTTGAACCCACTTCTCTTCTCTGTCCATGTACTTGGAAGTTTCTTGAATCAAGACACTGAGGTCATATATCTTCTGAAGAGACAACGGTATATCCTCGATCTTGGCGAGCTGTGATTCAACCTGCTGTAAGTTTGATCGCATGACCTC…
	GAGTTGCGTCCCTTGCCGCGCTGTAAAATGTCCCGAAAACGCAATCCCAGCAACCCGGTCCCTGAGAAGAGAGATTTTTGTCCAGCCTCGCCAAAATAATGCAGTAATGCAGGCAAGGTTCAGGGGTGCGCAAATTTGTTTTTGCGACTGCGTACTACGTACGGATAGAGTGGTACGGTGGTGTGGCCTGACCATACCAGGAACCAGTGAGTATCGCCAACATGTAGTTACCTTGGTACTTCCCACCATACGCAAAGAGAGACGAAGATGAAGGTGTGTTCATCTGGGCGAAGCAGGGCCGCGAAGGCCAGCGCGGCACACGGTAGTTGAGAAGAGCAGCCTCGCCAGCGACGCCGACAAAAGAAATGGTGGTGCCCGGAGCCGAGCCCGCGCCCAGCT…
	CACCCGCCGCCGGTGGCTTCCCCGGCCTGCCGTCGGACATGACGGAGGAGCAGCGCGCGCAGCTGCGTCAGCTGATGCTCGGCAGCGGTGCGCCCGCTGCTGGCGCGACAAGTCCCAGTGACGAGGACCCTATGATGAAGATGATGTCGCAGATGATGGGCGGTGCCGGCGGCGGCGGCTTCCCCGGCATGCCGACGGGCGGCGCGGGTCCCAACGCCTCTCCCTTTGCGGGCATGATGGGCGGGCCGCAGCAGCAGCAGACGTCGGCGGACGTGTACAACACGGTGTGGCGCATCGTGCACGCGCTGCTGGCGCTGGGCCTGGGCCTCTACATTGTGCTGGCGACGCCGTTTGACGGGACCAAGGTCCAGCGGCAGCTGGCCTTTAAGCGGGCGGCTG…
	GGCGGGTGTGACGGTGCCGTTGCGGCGGCCTAAGAAGTCTTTCTGGATGGTCTTGCTCCATCGCTGGCTGTCGTTGCAAAACAAGTATTGTTAGTCTCCTTGTTTTGGTCATGGTTGGGGGCGGGGTGTGACGAACCTCATGGCATCCTTGGTGAATTCGTACCCGAGAGAAGTCATGACGCCGTGGGTAACGGCCCAATCGACCTTGAGCTTGTCACCCTCGGCGGCACCACCCATGGCGATGGCAAGACAGAGATCTCGTTCGGCGTTGCCATCCCACTTCTTGACGGCACCGACCTTAGGGGCGTCAGCGTCAGCCTTGGTACTGGCCATTGCGAAAAGTCTCGAGGTGGAATCGGAATTGGGGGGAGCGATATAAAGAGGAAAAGAGGAAAGAGG…
	GTCTGGTAATTTCGCGCTGCTTATTCTCATAGCTATGTCTTGCGTGTTCAAACACACGCTGGGAATCTGAGCGCAGCCTGATCGGGACATTTGGTACTTTGTATTCTCAGCGCTAGACATTCGTGTCCCAGTTCCATCTGTAATCTCATAACATAGGTAACCAAGATACAACACAAGTGAGCACCCAGTGACTCGGATTTAACGCAAATGTTGTGGATAGCGTCATCGACGACCCCCACGGCAAGCGGGGTAACTGATTGGCCTGCCATTGCGAAATTCATGCTCATTGCCACTTCGTGTTCCCCTCCAAACTGTATGAGAGATATACCGAAGTTTCAAGAACACATAATCAAATAGACACCATGAACTCAATCAGTGCAACATTCACGCCAGACGCCT…
	ATATAATAGAAAGAATGCCCTGCCGATGAGGGGGGTTGTTCCGATACCTTTACGTTTCCGAGTCCACCACCATGCTGTCCTCATCCACGTATGCCGTCTGCGCCCAGACGCGCCAGTGTAAGACACCAAGGTGTGCTAGGCGAATAGCAATGTCCTCCAGCACCGAGTCTTCGTGGTCGTGGTTGCGAGCCTGAGCCTGGGAACGGCCAGTAGTAGCAGCCGTAAAGAGACCTACCCCGAGAGGGCGCGGTACTCGCGAACCCGAGAGCTGAGCTCCGCCATAAGGCGGATGTGGAATGACTTTTCAACCTCCTTGTAAAGGGGGGAGTCCATGCCGCGGATAATGGTGGCAAGCTTATCCTCAAAGGTGCTCAGCATGCTAGTGGGGGCCTTGGTGTA…
	GATGAACAGCCCATTCGCCCCCCCGCCACCACACGCTGTTCTAGACATGGACAAGGGGGAGAAGGGGAAAGAAATGATGCCAAACCCGTATTTCACGAATGCAAAAAAAGAAACAGAACAGACAGTCTTTTCTCCAGTTACCAGTTACGCGCGGATGCTAAGCCCAACGGGGGAGGGAGCCAACGCCCGGTTCATTCTCCAATCTGCGCTGCTCTTCATCTTCAACGGACCGGGGGCCCAAAGAGCCCGAAAAAAAAAACAAGCAGGACGGGTGAGTCAAGACTGACCTTTTTTGGAACGAGTTGAAGCTCTCTTTCTCTCTCTCAGGTTTCGACGGGACCAGCGATTATCCCTCCCCTAAGCTTCCGGACCTTGCCGCGCCCACTGTCTTTCCTGTCT…
	GGCATGGACACAGTGGACTACAGGTCTCGGGGAAGGAAGCTAGAATTGAGCAGGGCTAGTCTGGTAGAGGCGGGTGAGGAGTAGAGAGCTTGGCCCCCTCTCGCACGCCTCACGAGGACGCTACTTTGAAAGCGATGAGTCCGAGGGGAGAGAGGGGGGGGATAGGGACTGGTAAGGCGTGGGAGGCGTCGAGGGTGCGTGTGTGCGGAGAAAACGACGGACGGCACGGCGGACGGCACGGAAAGGCGTGTGAGACGATTGCTGGAGGGGGAAGCACTAGAGAGTGAATGGTGTTGTAGCAGCGCGGGACGAGACCGGGGGGACCGGGGGGCGTCTTGTCGGGCAGGATCAGAAAGAAGCAAAAGATTGCAGGAAGAACTCTGGCGCGGGTCAAGGCGG…
	GAAGACGGTGCCCGGGTCCTCGCGCTCGAGCGCGCGCCACGCGGCCTGCGCGGCCAGGATGCCCGAGTGCATGGCGTTGTGCGTGCCCTTGACCTTGGGCACGTTGACGAAGCCGGCCGAGTCGCCGATGAGCGCGCCGCCGGGAAACGCCACCTTGGGGATGGACTGGAAGCCGCCCTCGATGAGCGCGCGCGCGCCGTACGAGATGCACTTGCCGCCCTCGAGCACCTCGCGGAAGAGCGGGTGCAGCTTGAGCTTCTGGAACTCCTGGTACGGCGACAGCCACGGGTTCTTGTAGTCGAGCGAGACGACGAGGCCGAGCGCCACCATGTTATCGCCGAAATGGTACATGAAGGAGCCGCCGTAGACGTCGCGCGGCAGCGGGTAGCCCATGGCGTG…
	GAACTAAAAGAAGTAATTGATATGAAGTCCGGCTAGATTCGTCATGACAAAACGGTAACAAATTACATGTCAATCTCGTATAAAAATCTATATACAAGTGTATCGAGTTTGCGCGCCCCAAAGGCACATCCCCTTTGCTTACCCCTGCGCCCCCGCCACCCGGTCAATCAAGACAAGGTAAAAGAGTTGCTCGTGCCCTCAAACTGTTTGACGCGTCCAATGAGGGGTTTCGCGTCACCATAGTACTTGAAGCGGTACGTGCCCGGCTCCGCGTGCCCTTGCTGCGTCTCCCACGACACGTCGACCTCGCTCCAACCAAGGAGACCGTTTGTGCGGCGCCACGAGTAGACGAGGAACCAGTCATTATCGTCTTTGTAGCGGGACCAAGTGCTGTCGGCG…
	GGGTCCTCGAAGCGCAGCGCCACGACGTACACGACATAGACGAGCGCCGTGAGCAGCAAACCCGCCGGCTTGCCAAACAGCAGCGCCGTGCCGAGGAAGCTCATGGTGGAGCCCCAGTACATGGGCGCGCCCGTCACGTTGAACGGGAAGCCCGTCACCATGTCCTCCTTGAGGAAGCCAAAGTAGTCGCCCAGAAAGGTGCCCTGGATGCCGAGCCGCCACGTCGACGACACCACCAGCACGTTGCCGGCGGCGAGCAGCGTGTAGGCGGCGGCGAGCGCGTACGGCGTCTGCAGCAGCGCGTGCGACGGCTGCTCCGACAGCGCCGTCTTGTACAGCCAGTCGCGCAGCAGGCCGATGGAGAAGATGGTGACGGCGAGTGCGTAGTTGGCCACGGTG…
	GGTCCCTGCAATCGGTGGGTCAGTCCGTGCGGTACATGGCGATGTTAGGTCAAGCACTGATCCCTGCAAGGCACCGGGGCAGATCTCCATCGAATCCGTGGCTCTCTGCATTGTCCACATGGCTGTATTGTCACCAGTCGACAGGCGGCAAGACTAGAACCCTGGATGTTGGTACAGATAAAGTTGAGGGGCGCTCTGATAAGTCTGGATTGGTGTGGCAGTCGTTTATTAATTCAAGGTTTCTGGCGCGGCAGGGTAAGGGAAGCGCGATGAATGATGGGGCGATGGCTGCCAGTAGTTGAATGAGGGTTGGCCGATCATGTTGGGATTGACAGAGAAATATCTGGCCGGGAGGATGCCGGTTGCGCTTTCAATATATGCGGATGCCGTCTTTTTGAA…
	CTTTCTTAGCATCAAGAAAGTCCCCTCTGTGTCGTGAAGTTCGAGAGCGTGTTAGCACACTTCCAGTAATCCGGTCAACTGGAAGATCATTATCTCTTCGAACGCCGCCTCTACCCTCTACTTTAGATATTCAGACCTGATAACTCGACTGCTGCAAACGACGCCATATGCCAGGCAAAGCACGCACACGAAAATACAAACAACCCCGAGACAGCAACGGACGATTTATTGGCAGACAACCAACTATCGCTGCGTCCCCTCAACCGGAACCTTCCGTGCCTGCCAGTGCACTCATGGTGCTTAAGCTGTGGTCGCATGCTACTAGAGGAAGATAAATAAAATAAATAAAATATGAAGTAAATAAAATGTGAAATAAATAAAATAAGTAAAATAAATAAA…
	GCCGTCGGACGACCTCGAGCGGAGCCTGACGCTGTCGCGCGAGAGCTCCCACCTGAGCGACGCGGACCGGACCGACAGCTGGCACGACTTCATCCTGGCCCGGCTCGGCCACAGCAAGACGCCGCACGACGACGACGACGAGGACGACCGGGGCTGCACGAGCTCGCGGAAGACGGCGTCGCGGACGGGGCGCCGCCGCAGGCGGCGGAGCCCGACGTCGGCGCCGACCCGGACAATGAGATGGATATCGAGATTCTGCTCCTGCGCAAGTTTTGGGCGCGCTGGACGCGCAAGGCCGGCATCACGTCGTCTGTCTGCGAGCCGGCCGGCGACGGCGGCTGCTTGGTGGACTGGACGCGCTTGATTGCCCCGACGGTGGAGGGCAGGATCACCATGGTG…
	GGAGTGATATGCTGACTCATTTTTCAACGCCTGGAACCAAATGGGGACGTAGTACGACTGGATGAACATGATGCCAAAGAGGCAAAATGCGAACCACATGGCGGCAACAATGGACCGCATCTTCAGCAGGCGCGGCGGAACTGTGGCCTCGTCTCCTTGAAGATATTGAAGCCAGCACCAGGCCAGTCCACATACACCAAAAATGCAAAGCAGAAGGATGCATCGCCAGCTACCCCATGCATATTTGGAGTCACCCCATTGGAGTGCGAGGAGAAGTGAAACGGTTGAAGCCAGCAACAGTACGACTCCCGGAAGATGAAGCTTATCCAGCGTCGGTCTACCCGAGGTGCCAGCCATCTTGGGCTGTTGAGGTATGCGAACAAGCAGCAGGACAATCAA…
	TGACCTCGGAGTGCAAAGGATGGCTTTCAAGCGTGAGTGGATTAACAGGGATCGGATTCTTCTTAAATGATGCCGATCGCTCTGGCCTAGTTCGAACTGTCGTGCTTTCGGTATCTAGGTGTTGCGGCTTCGGCGAGTCCCTGTCTGATTCTTGTGGAGAGACCTTGCGGCGGCTCCTGTTATCATTGGAAACTGTAAGCGGGAGAATGAATTTGGCAAGACCATCAGAGAGGGACGAAATGCACGCCAGGATCAAGCTGTACACGTATGTTTCGGGGATAGGAGGCGGTTCGGTTTTATCCAGTTGGTCGATGCAAGGAATACGAATAGTACTCCATTTAGAGCTGATGCCAACATGGGAAGTTTCTGTGCCAGACGTGCCACTCATGATGCCACTAA…
	ACGCAATCTAGCTTCCAAGGAAGGCCTCAGAAATATATCCGACGCCTTGACTGGCCATGAGCAGAGGCTGGACAAGCTTGAGACGGGCTCATTCGCTGCCGTCGCCGCCCACGACGACTGTGTAGACAAGCATGAGCATCTGGACCTGCGCATCACTGATCTGGAAAGCAAAGTCGAAGATCTAGAGAAAGTTGCCAATGACAATGACACTGTTGTCAGTCGCCGGGAACGTCAGGATGACGATGGAGCTACTGCTAGTATCATCTCCATTGCCACGAGCACTACTTCCCGCCCAGCCAGTGCCCACGACCTTGCCAACCAGCTGCAGATTCTTCAGTCCCAAGTCTCCCAACTACATTCCTTCCTACCCTCCAACAGTCATCCCTGGGAGGTAGAGGC…
	TCGATCCGGAGAGTAACAAAGCCCACGAACGCTTTTCTGAAATTGAGCACATCGAGTTACCATTCTTGGACCGGCAGACGCAGCTGTCTGGGAAGACCACAGTCGAGACTGCTTCGATTGGCAGTGCCGTCAGAGGCAAGCTTGTCGATAACGAGACGCTCGGGTACTTCCTCGCTCGCATCTATATGTTTCTCATTAAGATCGGCGCAGATTCCCAAAAGATACGCTTCCGACAGCACCTCGATAATGAAATGGCCCACTATGCCTGTGACTGCTGGGATGCGGAACTTCTTACCAGTTACGGGTGGATAGAATGCGTTGGCTGCGCCGATCGAAGTGCCTACGATTTGACTGTGCACTCCAAGGCGACGGGCACGCCTCTTACCGTTAAGGAAAATC…
	TAGACAAACCCAACAAGTCCGTCAACGAGCTGCTCACACAGCTACGTCACACATCGCTCGCATCCTCGTCCACGCCAGGACCCCCTGCATCGTCTCCTCTGCATGCCAATATCCCGACTGTGCCCCCGGCTTTGAGGCATATTCTGCAAATTCCAGAGACGCCCGCCCCCGTCCTCGGCGTACTCTCAGGCCCAGGTTCGATTGCCATGGTCGTCGCCTTCCCGCGGGCCCCCTCCCCCACGTAGCTGGACATCGCCTTCCCATGGCCAACAACTAGCACCTCTGCCTGAGTGTCAAGCTGAATCTCGCAATGCGTTGGCCAATATTTCCTTGCCAGGGATGCATCATCCTTCACCCACCAGTCTGATTGGCCTCGTCATCGCTCGACTCGCCGTGAAC…
	ATCGTCCCACCTCCCACCTGTAAGCAAAAAGGCTAAAGCATACAGGTAACTAGTTAACTAGAGGTAGCGCAAGTATAAGGCACAAAGGCAAAAAGGCAAAAAGGTAGGGCGAGTAGTTACCATTCCTTTGGGTTCGGGGGTCGGGCGAGACACGCGCGCGTTGTCCAATCCCCTTTCATCCTGCAAAAGCACAATGAAGACGCAGAAACAAATAAATAGGACGACGGATATCGAATGAATCCTCAGCCATCCTGGTAGCAGCTGAGACGATGGAGGGGGCTTGGCTCCTTATTATGCGCGAGATGGGACGGACGCCCGCTGTCGATGGCCTACGGGCGGCTGGGCCCGCAGGAATGATGCATCTGGCCAAGTGATGACTGGGAAGGGGAAGTAACGTTG…
	CAGGGCTCCTCGCTGTTCCTGCCCGTGCAGACGGCCGGCGCCCTCTTCAGCTGCGGCGACGGCCACGCCGCCCAGGGCGACGGCGAGGTCTGCGGCACCGCCATTGAGACGCCCATGCACGCGCGCCTGCGCTTCACCCTAGAGAAGAACAAACCGTGGGTGCGCTCGCCGCACTACCTCACCCGCGAGGGCGCCCAGCCGCATGCGGACCGCGGCCGCGAGTACGCCGTCATGGGCCTCGATGTCGACCTGCGCGAGGCCACACGCAAGGCTGTCCGCGCCGCGATTGAGTGGCTAGGTGCGGAAAAGGGCCTCGCACGCGACGAGGCGTACATGCTGTGCTCAGTCGTCGGCGATTTGAAGATTGTTCAGGCAGTCGACATGCCGCACTATGGCGTC…
	TTATGCAGGCGGCGTCGGTGAAGGACATGTCATCGGGGATCTTGAGGGTGAGACTGGCCGGCGTCGAAGCGTACTCGCAGAAGGCACCGCCGCTGGGACGCCTCGAGTCCATGCTGTCAGCCGAGCCGAGCACTCTGTCGCCGATCTTGACGTCCTTGGTGATGGCGGAGCCGACGGCGACGACGGTACCGGCAAAATCGAATCCGAGAATGGCGCCCTCGGCAGCAAAGCCCTTGAACATCTTGGTGTCGACGGGGTTCAGGGCCAGAGCAGCAGTCTTGACGAGAACTGCGTCGGGCTCGAGCTGGATGACGGGGACATTGCTGTCAATCTTGAGGGTGCCATCGGCGTCACCAGCAATGATGGCCGTCTGAGTCTTTGGGATAGCGACTTGGGCGG…
	CGTAGACGGCATAGTCGGACTCGTTCTTGGCCATGGTGTAGGGCAGCTTGCCCGAGAAGCCCGCGTCGCCGTAGAGCAGCTTCACAATGGCACGGCCGCTGTCCTGGCCGGGAAGGTGGGCGACGACGGCGGCGGTGACGTTTGGGTGCTCGATCCACTGGTCCACGAGGCGGATGCCGGACGCGTGCACCACGACAATGGTGTTGGCGCACTTGGACGCGACGTTGCGCACGAGGCCGTCGCTAAAGTCATCGTGCAGGCCGTCGCGGTCCCAGCCCTCGGTGGAGATGGCGTTGATGAAGACGAGGCAGGCGCTGGACGCCAGGTTGACGGGAGGATCAAAGGACGTCGTGTCCCAGTTGATCCAGGTGTCGTCCTCGACTGCGCGCTGCTGAATAG…
	ATCAGCGAGTTGACAATGGCAAGCCAGTGAATGCGCGCACCGTCCTCTTGGTTTACAAAGTACAGATCCCAGCGGCGGGACCACTCGATCGTGTTATCTTCCCTAAAGTACACCGAGTAGGTATACGGGACTGACAGGATGCCAGATTCGCTCTCATCGTCGGCTCGCCGTTCCATCTGTTGCACATTTCCGTCGCCATAGCGTAGTGCGGCCTCGGTCGTTCTGTTGGGTCCAATATAGAGTTCCAAACCTCGCTCGACATGCTGCAAATCGACAGGGCAACCTTGGGCATCGCGTTTGCTACCACTGCCGATACTCTTGGGATAGACCTCGAAGCCGACTACAATCTTCTCGCCACGGTCGCCGGCCTTGCCAGGGGCTTTGCGATAGCGAATGACA…
	GCTCGGTTGAACTGTGCGACACAGCCGCGATGAAACAAATACCCAAAAAGGGCATGTACAAGATAATGTTAGGAACACTTTAGACAGGTGACAATCATCTAGATGCATGGCTAAATGCTTCTCAATAAACTCTTCTGATTGTAAATGAAATAACATCATGTCAAACTCAACATTTCCAGTCTCAACATCAATTGGGTATAAATGTTACTCTAGGTACAATCCAGGACGGGTGGTATGTCTTATCCGGTGTGGGAACCTCAACGGTCAAGCCCAGTGCGACGTCTTTCATCGGCCCTACTCCTGATTGCGTACCCGTGCCCGCCAGTGCCTTCTGCACCGTCTGAATGGCAATGCCCGCGGCAATGCACGACTTGAGGCCATTCCTCACGCCGGCCACCC…
	ACCAACGTAGTGGTACAAGCTAGCATCAAGTGTCATAGCGGACGGGGCGGCAACGAACGGCGGCGCCGAGCAGGACGAACCACCTGGATAACGGCGGGTAGCCGGAAGCAAGTAGTATTAGAATTCCAAATATTCGTACTTTGAGACAGAGCAGACCATTTGAGAAACCCGATTGCTTGGGTACTGAAGGAAAATTGGGGCAAGTGAAATCGCCTAGATTGACTATAACGCGGTCAATAATACTGGTCAGCAGTACGGAGTAGATATAGAGAGAGGTTCAGTGACAACCACACAAACGCGAGCATTTTGCGCCGGGCAGGCAACGGGTTGCTTCACCGCATGCCTTGGTGTACTGATAGATAGTGCTGTGCTGAGGCAGACTTATCATTAGCCCACACT…
	GAGCGCCGGTAGGTTCCCCTGCAGTCTCCAGGCCCGTCAGTTCACCGACGATTCGGGTAATAAAACCAGGCCCGGTTCTTCCTTTTCTTTTCTTTTTCTATTCTCTTTTTTCCGTTTCCTTCTTGTCTCACTTATATAAATAATATCCTTGCAGTGAAAGAGCCCTCTCTGTTCCGCCAAACCCTTCCAACTTGGACAAGTTACATCAGAGTTGACTCTACTTGACGGACTTGCTAGCCCATTGATTTACCTTATCCGTTCCGCCAAGTTCCACGAAACCCAAGACACGAGTCGATTGAAAATGGCAACGCCAGAGATTGCGCACACGGACGGGGCCAGGTTGTCTGTCCTTCGAGGCTATGATACCTCGCACCTGGTGGTCGACGAGAAGTGGGTGAA…
	GTGTGACGTTTTTATCCCATACATAGAGAAACTGACCCCGGTCCCCTAGACTATTGTTGTTACAAAATCGCCATTTCAAAATTGCTCTTCTTTGTAGCTCCCGTTGTATTTTTGTTCAACCCCACAGCGGCGCCGTCACTTCCACTGCCCTCTCCACGACGGCGCGCACGCGGTCCGCAAAGACAGATTTGCTGCTCTCCACCTCGAGGTCCTCGAGCCAGACCGTCGCCGTCATGCTGTCCACCTTGATGGAGACGCCGGGGACCGGGATGCCCAGCCTGTGCAGGCGCGCCAGCTCTTTGCTCCGGCGCTGCTGGAGAGCCTGTTCCGCGCGGGTGCTGTCCTCGTTCTCTACGTCCATGGCGTCGTCGCCGTCGGCGGCGGCGGAGGAGGACCCTG…
	CTTTTATTTTCAGAGTAATTACTTGGTTCACACTGCGAGTTGCACAATATAGCATGATTATTTCTAACAATGTTCAATTGATCGACTAAACCAAGGCTCCTCCCATGCTGCTACTACTATATCGAGCGTACAAGCTACAAACGCGGACCACGAGCACCCGGCCCCTACGGTCCAAACACGAGCGCGCGGACCTCGATGCTCTCACGGCCCTCGGCGTCGACGCGGGTCCTAGGGTCCGCAAACGCCGTGTGCGGTGCGCGACCGGCAATGGTCGACCCGGGCTTGAGCGACTCGCTATCGAAGCACTCGAGCAGGAGGCGCTCGCTGCCAGTCATGCCGCTGAGGTAGTACCAGCGCTGGGCGGGGTTGTACCTGACGGCGGCGGTCTCGCCGGTGTAG…
	CACGACAATAGTCCACATGCCAGGTTCGATATCTTGTATCTGTCCCTGTTTCAACAAATGACTTTGATTGGCGCTCTCCCCTACCAAGCACACGTCGTGTGAATTGCAGAAGAATTCGCACTCATCGCTTGCAGGATTGTATGACAAGACCGCCCGCAGCTCATAGATCTTCGACCCGGGGGCCGACGGCATGGAGAGGAAGGGCACGTGGAAATTGAAACAGACATCCTCGAGGCGCTGCAAAACGCCTAGTATGCTGCTCCCATCGCTGGACTGACTGATAAACTCGGCCGGCTGGAGCCAGGCGTGGTCTGGGTCTATGTGCTGGACGCTGCGCGGCCGCGCAATCATAATTCGTGCCCCGGGCAGGCGTTCACGATGTGCACGCTCAAGATCTTG…
	TGCACGCCCTCCAAGTCCCCCACCGGAGCACCCGGCACGGCCGCTCCCGGTGAGAATGGGTGCATCTCCAACTGCGGCACCGACGTCATCACCGGCCACACCCCCAGGACACCTACACCATTGCCTACTTTGAGGCCTACGACTGGGACCGCCCCTGCCTGCGCATGGCCGCGGATCAGATCGACGCCTCCAAGTACACCCACGCCCACTTCTCCTTTGCCGTGCTCACCGACGACCTGTCCATCAGCGTCCACGACACGGCGACGCAGTTTAATCTGTTCAGGAGCCTGACAGGGATCAAAAAGATTGTTTCCATCGGTGGCTGGGCATTCTCCACAGATGTCGCCACCTATAAGATCTTCCGCAGCGCCTTCCGCGGTGAGGTGAACCGCGGCAAGC…
	TTTATATCTTTAAATTGAGCCAAGATATTTGCCGTATCTGCAATCCGACTCTCGGTGTGATCAATCCACCGTTTTCGCGTGAAAGCCATGCGTTTAGAAACGTAAATGGTGAAGACGCTGGTCACTATAGAATGCCATTAACAAAGACACGACCAAAAAGTCATCACACGTGGCCATCTCTTACAAGAAGCTGGAATTAACGCAAAAATGCTAGCCGCGCCGACAAAGAAGGCGAGAATTGTGATGCCAAGAATGACCTCGACAAGACTGACCCAACTTTCATAGGAAAGACTCATGAGCTGCATGATGCCGGCGACATCTGTATCTGCAAGAGTCACAGCCGCCTGTCTTTCGGCTTCATCACTGTCGATGCGCAATGATTTGTGATAGATTGCTGTG…
	CAAGGCACGGCGTATCCGAACCTGGTCAAGAATATGCTTACTCGCGAACTCATCTTGGGCTGTCGGATGCCCACAGATGACGAGGTACGCCGTAACAATCCAACGGTGCTGATGACATGACTAGGTTCACTAACTTAATGTTAGGAAATTTACCAACGAAGCATCGAACTGGAAAGCAGCAACTCCATTGGCGTCTTTGACCCAGCCAAGAAGAAGTTTCCCTGGTTTGCCAAATAGAGATTGGCAGATCAAAGCTTTGCTGGGGACGAACCCCTTTTATAACCATCATATATCTTACGCTTGCCCACGAATCTCCCCTTTCTTTTTCATGCATATTGCGGCTGTGCCGCCCGCAAGAAGAACATATATACATTGCGAAGCACCGTTACTGCCCTCTAG…
	CCAATTTGGAAAAGAAACGGCGCTCATGTTGGCAGACAATGGTTGAAACACCCAGCAGCTCCTCGACGTCGAAGACCTGGAGCTCTGTGCTTTCATCTGGTCTCTCATCTTGACTATACTTTTTTCTTTTTTTGCCCTCGTGATGACCACGGACTCTTTGTCTCTCCCAGTTGATATTCCCGAAACGATTAGCTAACTACCCGCGGACTTGTACCCTCGTCAGGCATCGCCGCCTTGTTGCTCCCATATGTGGGTGGATCGGGTGACCGGCCGGCGCCGGTCGAAAGCGGGCTCCATCTCGGAGCGCGCCAACTTCGGCGCTTTATCGCTTTGGATTTTGCGACGGGGATTTGTCAGAAAAAGCGTAGTTTGTAGGAGTGGTGGCTGTCAGCCTTGCCC…
	GGGTAGGTGATCATGATGGCAGCAAGCTCCTTCTCGTACTTCTTAGCCTTGGCCTGGAGATCGGCAATGTCGAGGTTGCCAGTGGCGGTGTCACACTTGATGGGGACCACACGCAGACCGGCCATGGCGGCAGAGGCAGGGTTGGTGCCGTGAGCAGAGGTGGGGATCAGGCAGATATCACGCTTTCCACCATTGTGTTCCTCGTGGTATTTGGCAATGGCGCGAAGACCAGCAAACTCACCCTGAGCGCCAGAGTTGGGCTGCAGGGAAGTAGCGTCCATGCCAGTGAGGGCAGCAAGCTGCGCGGAGGTGGCGGCAAAGAGCTTCTGGTAGCCCTTGACGCCAGACACGGGAGCATGGGGATGGATGTTGGAGGAGGACTCGGTGCCAATGAGCTCC…
	TGTCAGAGCACTGCCAGAAGAAGCGCAAACTCGACGACTGCTCGGAGCTAGATCCTCGACTCATGGGGTATGTTGCCGTATAGCTGGGACGACTTCACCCGGCCGTCCAGTCTGTTTGCTCCATTCTCTTCATTGTCACTAACATGGCCATCGACAGCATCTGTCCGACATCACGAAACATCGAGGAGCTCGCCAAACGCGAGCTCGACCATTTCCCCAGTCCCGACCTGCTCTTTCCTATGCCCGCCCTCGAGTTCGACTTTCGCATCGCCGTCTCCCTGAACCCCGAGCTGTCGCGCTCCGAAAATAGAGTCCACAAGGAAATCATCACCGTGACCAGCGGTAAATGGTCGGGGACCTTTGGCAACGGTCGCGTTTTGGTAGGTTGCGAATTCATAT…
	CCATCCCTCATTTGCGTCCTGGGATATTAAGTTGCGAGTTGTAGAAAGAAAGAAAAAAGAAAAAACCAAAGAGACGAAAAGGGAGCGTATAAGTCGGATCTGCTCCTTCTTTCCTATCCTATTCTCGTCAATCGACAAAAACTGCTGCGCCCCGATTTGATTTTCTGGGGAGAACCTCGCCAAAAAACAACAACAGGGCAACCAAAGTGCTTGTAAACTGGAGACATGCAAGCCACAAAGAATCAAGGCGTCATCAGACAAAATCCCCAGCCGCGTCGACTTCCTGATGGGACTAGCTCAACTAGCCCACAAGGTTTAAATTTGCTCATCTCCCAGGGCGCCGGCACATCATTGGAATGGGGGATTTTGCCTTTTTTTTCTAGCCTAGTTAACTTGACA…
	TGAGCGGCGCCATTCGCGCCGTCGGGTTCGGTTCCACTGTTGGTTCTGGCTCTGGGACGAGTGGCCAGCGGCCCGACGGCATTGCCATTGGCCATGAGTTCCGACGGTGCAATGTCGGCGTCCAAAATGGACGCTCGGCGTGCTCTGCCACCGGCGTTTAGACCGATGAGTGCCGCATCTCGCTCCGTACGGAAGTTTGGTCCGGCGGGCGAGGCCGTGTTTGTTAGACGCCAAGTGAGTAAAGGATCGTGGATGAACTGTGACCAGGTTAGTATAGACATTGCCGTGGCTCATCGGATTACTTACAGCCTCCAAGACCGCCATGACACTCTCCTTGTTGTCTCTTAGAATGCGCATAACATGTTCGCATGTAATTCGGAAGCTTCCCTCGATATTGCT…
	GAAATGCAACCAGCGAATCTGCGAGGGTTTTGTGATTTGAACGATTGTCGTTTTCGGGAATTAATGTAAGCGGTTTGTGTAGGGCGCCTAAACCCTGTTGGATACGCCGGGGTGTAGTTAATTTGTGACAGGGTCTGTATAGCAATTACCACTTGTTGGTTGTTCCCAAAATCGCCGGGCACACAGTTCAAAAGGAGTCACTAATAACCTAAAGAGGAGTTATATACTAAGAGAGTAGGTCTAAAAATAAATAAAATACTAGCAGACTTAATATAATCTTATGCAGAGTCTTATTAATAAATTTCTCTAGCTCATCTATATTATCTATTTCTATTATATTAAGGAATCATGCGCTTATTATATACTGGTTTATGTTTTTATTCTTGGCAATGTATTTCA…
	AACTCAACAACGGCCTCGCCATTCGGCCCTTTCCCACAATTTAGAAAACTGATGGGAAAAAAAGATCAGCTGGGGCTTTCCCTCGTGGGCCTTGGGGTCATTAAAACCCCGTTTCCCCTCGTTTTGATTTCTCTCCTGCTCGTCTCGTTCCCTCTTGTGCTCGCGGGTTTCCTGTCAAACACCATTTTCCCCTCTCGCCATCTCCCCTCCCCGCCCGCTCCCTTCAACCATGGACGACAAGATCACGCCCGCCGGCACGGCTGACCCCTCAGACAACGAGAAGCAGCAGATTGAAAACGTCGAATACACCGGGCACGACGCCGGCGCGACCAGCACCGCCGCGTACACGGGCCTCGCCGCCGTCGCCGCCGCCCACGGGCTGCAGATCCCGCACAACAT…
	CAACGCGACGACCTGGTCCACAGCATTCAGAGGGTGCTCGCCGTAATCGAGGAAGAAGAGAAGCTGGTTCCAAGGAATAAAATCTTTCTCTGTGGAATTAGCCAGGGGTTTGCGACTGCGATATCGCTTCTGCTTGCCGAAGGCCAGGGCGGCTTTGCAGGGCTCATCGGGTTATGCAGCTGGCTACCTTTCTCATCCCAAATCGAAGCCAAGATGACTGAGCATCCGCCCAACGCGTCTATTTTCACTTGCCTGCAAACTCTATATCGCTCCGAGGAGAACCAGTCCATTCTGGATGCGGTACCCAATAAAATCAGGGCCACTCCAGTGCTTCTGGGCATGCTGCCGACGATGCTGTCGTCCCCATGGAAAATGCTCGACGCATGAATCAAATTCTGT…
	GCAGAAGCCATCGACGTCTCGTGGGAAGCTTGAGCTAGCTCTTCGGCTAGGCACAGACTTGGCAGATTCATTCCCGGCCTGCTCCCCCGCGGCATGGTGCCTGACCATGCCGCCGGCAGTCAAGCATACGCTCTCAAAGACACTGTTAGGGTATAATGCAGTGATGCATGATATTAAGAGACGAAGTGAGCAACTATCGGTGATGGGTTTCTCATCTCGATTGCGCCGTCATAGGGCGAAATATGCAAGGGGGATATGCAAGACATGGGCCATGCACCATCTTGCGCAACTTGCACCATCCCTGTAAACTTTGGTCGATGAGGCTTTCTTGTGAAAATTCCGATGGCTCTCACGTGCTCGCACGGATAACCTTGCTTGCGCCCGCGAATTCGAGGGCGC…
	TGGCAGCAAGGCGCCGTCGCCCTGCGATCCTTCGGCAACGCGACTTGTGCTGGCAGAGCCGCCCAACGGGCTCCCTGTACTGCAGGCAAACTGCGACCAAATCGTCTTTGAGGAATATGGGTTCGAAAGCTACTACCGTGGCGTCGGTATGTTGGCAGCCATGGCCAGGCAGCTCTGCAGACAATTAACAGGTATTACTAGGGCCCGCCTTCAACGCATACCACGACTTGCAGGCTCTGTTCCGAACACCGATGGACATTGCGACGGTCGCCAATATACCTGCCGAGATTCTCCTCGTCATCGACTCGGGCTATTCGCACACCACAGTGACGCCCGTATTTCGAGGCCGGCCACTGCAGTCCGCCGTGCGCCGCTTGGACGTCGGCGGCAAGCTGCTCA…
	ACAGGAAAAGCAAGCACTATACAAATTACGGATAGTAACTTGCATCCGACGGGTGGCGCCTGCACGATGTTGCGTGGTAGCTCTATTTCTACGAATCGTGCTGCCAAAAAAATTCGTAAATAGAGCGACTGTGCAAATTGCTTATAATAACAGCTACTTACTTTGAGCTCCGCAGGAAACGAACAAGGTCATTAAGGTTATTTATGGCGCCAAGAATCGGCAGAGCGGCAAGGCAGAAACGCCACCCGACCACCAGCGCAGGCTATTCGCCAGTTACTGAAGCCCTCATGCAAGCTTACTCAAGAAAACGTGTTGTTGACAAGCCCTAGCGGTCGGGAACTGATCGTAACGGGAAAGGCTCACGGACGGCTTGAGGGGAGTTGTACAAGGACAGAGTTG…
	CCATCCTGGCGGCGCCCAAGGCCCTGCTGTGGTTGAAGGAGACAATGCGTAAGGCGCCTAGAAGAGGATGCTCGACCAGGACTGTGTATTGGTCAATTCTGGACCTGGGTGCCCTCCTAGCGCTGCCCAAGCTTGTTCTCGATGGGCTGCTCGATTGGCTGGGTAAACCAGTTGGGCCCTTTTTCGGGACCACCAGGGCACACATAGGATGAGAGAGATAATGCTGTTGAATTAAATCTCTGTCTGATGGGATGGTGCACACAGTGTGCCAAATATACTGGGCGACGGGGGATTATTCCTCCGGCTTCCGGGCCGTCTGTCATCGCCCCCTGGATGCTGGATGTCGATGGCTTCACATCCAGAATGTACAGGTAAAGAGGCACCGGCTGCATTGCTTAC…
	AGTCGAATGTGCTCTTGCGGATGACGGATGAGGGGAAAATCGGGAGTACCGCACGGCGATGTGCTTGTACGGCGCAGAGGCGGGCTGATGCAAAAGTGAAGCTTGGCCTGTGAGGTGCCTTTGGGGGGCGTGGTGAGGAGGAGGGTCGATTTTGGCGAGAAGGACCGGGTTCTGGGAGACGAATGCACGGTCCAGGTGAGGGGGTACGATGGGGGAGGATGGATGGGAGGAACAGGTCCGGGTCGGAAACGAGGAGGAAATGAACAGGTGAGGCTTTGTTATTGTCGCGCAGAGAAGGCCTGGCAAGGCCTGGCAGAGGAAATCAAGAAAAAAACGACGAGAGGCGAGGAAGAGCAGACAGCCTACAGGGGATGGATGGGTTGATGCGTTGGCGGTGCC…
	AGCTTTTCAATTGAAAACCTAGTCGGCTCAGATCACTGACCAACAATGATTACGTTGACGTATTTATTGACTTTACAATGTACAAGTCGTGCGGCCCACGGCATCTCCACACGGCGCGGCGCCAGCCGAAGCTAGGAGGCGCGGGTGAGAACCTTCAATCTCAAGGCTAAGGGTCGAATACGATGGCACTTAGGAGGGTGTGGATTTTTTCTTTCTTTCTTTCCTTCTTTCGCTTTTCGCGCCGTTTAACGGCTATTCACATTTTAAATATATTTTCTTCACCTTTCTTTTCTTTCTTTTCGCCTTTACCTGCCTGCTCTCTACAGCATTCTCCCTTGTTGCCAGCAGTCCAGCACCAACCAAATTAAACACCCAGTCTTTGCATTGTATCATGTAATT…
	GAGCGGAGATAAACTGACCTCCCAGAAAGGGTTGCCTTCATCATCTTTTCCTGCAGGTGAGACGATGCCTGCGCTGGTTTTGCTCTTCTTGGAGACCTTGTGCACTACCTCGGCGTCGCTGCCGTCTTCTCCGACGCTGGCGCGTCTTTTGTTGCCCATGATGACTGATCGATGGAGGGGATGACAAAGGGAAGAAATGGAAAACGACTCTTGACACCAAAGAGACTCAATTGATATGTAGATTCGGGACCAAACAGTCGCCGAGTCGATGTGAAGTGTCGGGGAGGGAAGCCAGCTGCTGAGACGCGCTGAGTGTCTGCCAAACGCGCTGAACTGAAAGACAAACCGCAACAACGACGCCAGCGCACGTGACTCTACGTTTTGCCAGCTGGCAACTGC…
	GACAAACTACCCGGCACTCAAGCACGACTTTGACCTCAAGGACCCGTCCGACATCATGAAGGCAGCGTACGACAGCGTGACGCGCCTAATAGCGGAGACGGAGATTCAAATGACAGCGGCTGCGGATGGGTTCGGCAGCTACGCGGACATTGCCAGCACCCTGATGCTTCCGGCCATGTCCATGAGCTCGGCCGTCAAGAACATGGAGGGTATCGTCAAGATTGCGGACCAGAAGATCGCCCAGGACCGCGAGGAGGGCATCGCGACCATCATCACCTCCATCTTCTTCTTCATCCCATTCGTCGGCGAGGCGGCCGCGGCCGTGGGCGTCGCGGTGCTGCGTACAATCATCGACCTCGCGGGGCGTTTGCCGACATTGGGTACTCCATCTACGACAGC…
	AATCTTTTTCCAAAGCGTAACGATGCGAATGTAATAGGCCATGATGCCCATGTTCTCAGCCGGCCGGCGCGGCACCACCGAGGGCGGGAGAAACTGCAGCACGTGGCCGACGCCGAGCGTCTCGGTGACGGAGGCGATGCGGAGGCCAAAGTTCCGCTCGTTGCAGGGCAGCTGAATCTTGATGTCGTTTTCGCGCAGCAGCGTTAGCTGGTCGATGCCGCTGCCCGCCCAGGCGTCGAGGATGTAGCACGCCCACATCAGGCGGCGGCGGCTCTCGCGGGAGACGACCGACGGCGCCGCCTCGTCGACGTCGGAGCACATGATGTCGGGGGAGTGCTCCGAGTTGATTTTGAGAGCGTGGGCCATGCGCACGGCCAGGCCGCTCATCATCAGAGCCTG…
	CACCGTATCACTTTGGCAGTGAAATGGTGAATTCTCTCGAATTTTCTGACTTTCTAGTTGTATTTATCTACGTAACTTCTGCTATTTTATTTGATAATACCCCATTTTACACAAAGTGAGCTTACACATTATACTTTAGCCTCATCCTAACATTAACATTATTGGGGCCTGAAATCGCTCGCTCTGCGACTGGCGCTGTCGTGAAGTGGGGTCAGTTATTTATGGCCATCGCCGCACAGCAGGCCGTTCTTTCACCTAACTTTCTAAATCCATCATCATTCAGCTGCGGCTTATCAACTTCCATGTTACGAACAACTAGTCAGTCATCTTGTCTGCACATCTGTATTTGCTGTCATAAATCACTCATGCCTGTACGCACCGCAGCCTGTCGCCTGCCTA…
	GCCCGCTGTCCACTGTGCCTGTAGAGCAAGGACCGGTAAGCCAACCATCTGTGAACAAAAACATCATAATTGGGTTAACTCCCTTTATCGCGCGCAATAATTAAATAGAATAACTAGAGAGTTTGAGTACCAGTACAAAAAGGAAACTTGCGGCCAGTGTGACTCGAACACACGACCTTCAGATAGGTATCTAAATCCGTAGGATTGAAGTTGGACTTCAGTCTGACGATCTCCCAGCTAATCTATGGCCGCGAGTTGTATCCGCAGCGCCAAGTAAAATCTCTTATAAAGCGGCTGGCAACCGCTATTGAGAAGAGATTGGACCGACTGTCTGCCGAGCCGGATCCAAGGGGCGAACCGACGCCACCACCCGCGTGTTGAAAGCTACTTACAACCAGT…
contig2	TAAGTCTATTTACTATAAAAATTCTATATAAAGAAAAAGAAATTCTATTACTATACCTTACCTAGTAATTTATATATAAACTCTATATACTTATTTATATATATTATAATATAAATTTACTTAATATAATTATAGCCCTAAATAGATATACCTATTAGATTACTTACTATAATTTATAGTTTTAAATATATTTACTAAATTACTTATTATAATTTATAATCCTAACTATTATAAAAAGTATATAGTAACTACTTACTTAGTAAAAAGAATTCTTTATTACTTATTTAAATACTTCTTACCTTTAAATAAATATAAAATACTTAGTTTAAAAAGAGAGACTATATACTTAGCCTATTATCTTTCTTATTATCTTAAAGTTCTACTCCCTTAGTAAGTAAT…
	TGATCGTGCAGATGCTGCCCAAGCCTCCTTCGGGGACGCACCACGTCGCAAAGACGCTCGCCAACAGCCTGCACACAATTAGCGACCACTATGCGTTGCTCATCTCTCACTGGGGCAGCGGATCAGCCATCGGTGGTGATTACAGCGGCGTGAGAAATGTGATTACCTCGACGGGCCTTGCTGTCGGACAGTCGCTCTCTGCGCTCAATGACCCGATTGCCATGCTCAAGTTTGAGACGACCATGTCGCCATTTGACAAGACGAGCCTCCGCCGAGCGCAGGAGCTCCTGATCCTGATGAATCAGTCCCTTACCAAGGTGATGCTGGCCGGCACCACGCTTCCCATCGAGTACCAGAAGCGCCTGATCAAGACGTCTGGCATTGCCGACGATGCGTGCA…
	ATGCCGAGGGCCCAGCACGAGGCGTACAAGGTCCAGGCGTTGTGCCAGGGCAGGCGCGTCTCGGGGATGCCCTGGACGCGCATTGCCAGGCGGAGGCGGATGTGGTTGATGAGGATGGCGATCCAGGAGACGAGGACGCCGGCGGCGGTGAGGCTGACGAGCCAGTAAAAGGCGGTGAGGGCGCCGCTGGACAAGCTCATGAAGCTGAGGAGCATAAAGACGGAAAACAGGGCGACGCAGGCGTAGGGGACGCCCCAGGAGGTGGTGCGGAGGAAGACGGCGGGGGCCTGCTTCTTGAGGGCGAGGGCGTAGAGCACGCGGGTGCCGGAGAGGAGGGCCTGGTTGGACGAGGACCAGGCCGAGGATATGAGCACGGCGTTGACGACGGAGGGTATGGCG…
	GCTGCTGTGGTGGTGTGGGCAGGCGGGTGCGTTGCCTGTAATGAACGACCTCTGACCCAACGGGAGCAGAAAACGTTAGGGCTGATAAGGGGCGCAACGTGGTTCAATATTGACAAGGAGAAATAACTAGAAGATAATATGAAATCGAAAAAGGAGGGAGGGAGAGGAGGAGAGAGGAAGAGAAAAAAAAGGCAAGGATAATAATGTAAACTGTGGTGTGGGCATGAAAGTGCAGGGGTCATGAAAAGAAAAGAAAATAGACTAAAAATAAAATAGTGATGATAGAAATCGATTAAAAATTTGGGATGGCTGGGAACCTCCTTGGTTTGGTGAGGTGGTGATGACAGCTGCTGGAACTCTGATTTTCAGAGAGGTGCAGCACAACGGGGAAAGCGCTGC…
	ATACAAGCATTCCCTACTCTCTGGTTCCGTGCGACTCGGTGTCACTGAAGCTTGTTCTCGACGTCATCGTTCATCCTCCAGCATCATTCAGATTTGTAAATCCAATCCAAGGGAGCGGTTCCTGGTATGGTACTTTGTGTACTTCGTCTTGTATTTCGATCTGAGTTTAGCTCTTCTAATTTTTAGTACCAATATTCAACTGCCGCGTACCTCGATTTTCAACAACTACTACACGTTCCCACCTAGCCTGCTAAAGTAACGCACATTGTCTTGGTGATTCTTTTAAATCAGGTAGCGAGCACTTTGGTTGGTAAAGTTCTGTTCATAGTCGAGTCTTGATTGAATACTGTGGCAGCTTGACCTAAACTGCGTTGATGTTGGACGAATGAAAAGAGCAAT…
	CTACGGAGATTATGGCCAAGTTGGATTCGCCATGGAACGAGTGCAACTTTTCTAAAGGTTGGCAGCAGATGATTGGCATCTGCCGTACATTGCTTCGTCAATCGAACATTTACGTGCTGGATGAACCTACAAGCGGGTACGTCTTTATAATTTAGTGTATTGTGCGCATGTGCAAGTTTGCTAATTGTGTTGATAGCATGGATAATGACAGTCACAACGCCGCCATGGAAGCAATTTTCAGCATCTTGTCCGATAGTACAATAATAGCTACCACACATGCTTTGGCGGGTATTGAGAATTTTGACTATATTCTTGTTCTCGAGGACGGGCGGCTTGTTGAGCAGGGGTCACCAGCAGAGCTGCTTGCATCAGAGGGCAGCATGTTGAATCAGCTTGCCA…
	CTTTTTTCCAGCATTTACTAAGCTCTGTGTGAGTTGGTCTACACGTGAACACTGAGTTGCTGCCTACAAGTGGATGTCATGCCCTTAGTACCTAGGGTAGGTAGGCGAAGTTACCCTGTACGTATTCGAAGGGGCGTTTAACGGTGTAATATCTCGAGGGGGCACGTAAACAAGAAGATGTCGCGTTCTCGTGGGGGAACTGCTCTTGGGGGTGATGCTTTTTCCGCATCCTCTTGTTACATGAGGTTCTAAGCCTAACTATGTTGAGATCCAAGGATATACCAGGCATGTAAGTGCGGCTGCGTACCTACCTAAATAGTCACACCCGACAGTTCTTGCAGTCTCAATCCGTTTTTGGCGCTGGGCCTGAGCTGTCGCCGCTTTAACCTGAGCAGAGTT…
	GAGAGCTGAGCGAGGCGCGGCGCGGCCACGACGGAAAGGCGCACGACTCGTCGCGGGATGTGACGCTGCTGGTGCTGCTCATGGGTAATGAGCCGATGCCCATGGAGCTGTAGGAGCCAAATGAACCGTACATGGTTGCTGTTGGCATGTCTGTCTGTATGTTGTATAGAGTGGTTTGGTGATGGATGTATGGGGTTGTGGGCAGGAGCCGACAAGTCGTGGGGTCGAGTATGGTAAGTGTTGTTGTTGATGGAGGATCTGGGGTAGGAGACAAGCGTGGGGAGGGAAGGATGTTATAAGAGGGTATGGCGGCTGTCGCTTGCTTGTGTCTTTGTTTGAGGTGAACCGTGTGAAAGGGAAGCAAGTGTGAGTGCAGTAGGGCTTATAATAAGAACTGCG…
	ACCTGGACGATGACCAGACCAGCCAAACATCTCGCATCTTGCAATATCGACCCTTCGGCAGGGAAAAGGCTGCATCTGCTCATCCCGGGGAGAGTGCAAGCCAGTTTACCCCGTCACCCCGAACTCACCGCCCACCTCCCGTCTCCTCTCGCTCTCCTGTCTATCACGACAACTCGGACAACTATCGTCATACCCGTCGCCGATCCTCTGTCACAGAAAGCACACCGCCCATCTCTGGCAGAGGGCAAACGTACAAGACGGGTGCTGTGCACAACTATTCCAAAACATACAACTCGTCGCCTTTGGTGCGTTCATTCGACCTGCCCCCGCCACAGACCCAAGAGCCTCAAAATGTCATCGAAGGCACAGAATCCACTGCGTCGACTACGGCCCCTTCCA…
	CTAGTCTTTATTATCTTTATCTTTTTTAATATTAACTAATAAAGAATAGTTTAATATAATATATAATAAAGTAATAAAGAATACTTAAGAAATATTAAATAAAATAAATAGATTAAATAATAAGAAAAATAAGCTAAAAAGATAAATATATAAATAAGAAATAATACTACTATTAAAATATATAATAAAGAAGATAATATTATTAAATTCTTACTATTAGAAAAAGAAGAAAGTTTTACTAAAAGAGAAGATCTAGAGATTAAAGTAAGCTTTATTAAAATAGAAAGTCTAGTAAAGTAAGAAAGATAATAGAAAAAGTAAAGTAATAATAGAAGAAAGTAAAGCTAGGTTAAAGAAAATAAGGAAAGAAGGGATATATATTAGGAAGGTAGCTAGCCT…
	ACCGCCATCAGGCGCCGCGCCAAAACCGGGCGCCGCATCCTCGGCCCGTGCCGCATCTAGTCCCGCGAGCGGCCGAGCGCCGTCGCCGGGCTCCTCAGAGGACGACGCCGTGGGCGTTGGCTTTTCCATGGGAGGGGGGGGGGGGGAAGAGGCGGAAACAAAGGCCCCAGGTGGGAAAAGCACGTTCGAGTCAACGTACTTTGTACACACAACAAGCGTACGCGTAGGTAGGAAACGAGGGTTGGGGTCGCATGTTTTTCAGGCGGGATTGTATTTTTTATCATATTAAAACAATAAATCCACTCGCTTGCGTTCGTGGGCCGGGGTTCTCATGCGCGGCCTGATATTAAAGCGGCTCCCGCCTCGCGAGACCGAGTGCCTGCCAGCTGATCCCTGACG…
	TGTGAATTTTGTTGAAAAGCTAATGTAAATGAAACGCCCCAAAAGCCTCGAACCAGGAGCGCATCACACTGTTTTATCTACACATACATGCGAGGCTAGCTCCCATTCAAGTCGACCGCATATCCAACGCTAGCTAAGTGCAGTCGAGAGTGACTCAGGCCGCCGCAAGGAACCTTGCGATAACTTGGCTTGATGAGCAGTTTGTTTCTAACTACTGCCATGTCCCGTTGAGTCATCTCAGCTTCAGCTCGGCTTTCGCCGGTCGGGGTGGAGACGCCCGTCGACTTGCCTAAACAGGCAACTGCAAAGGTCATGTCTACCGGCCCTCAAGCAGTTGAAAACTATAAAGAAGAAAAATGCATGTATTCGTAGAATCAGTCTAGAGTCGCAGCTGTGACA…
	TCTGAGCAAATCGTCGCCCAACTGCCACAAGCGTGCTGCTCAGAGTTACCTCTCTCTCTCAGCACTCAACCAGACAGCCTACCCCGCTGCCTGACCGAAATTACCCCGCCATTCCAATGCTTCTAATAATGGAGGGGTCATTTGCCCAATCGTCATGATGCCATTCTCAGCACCACGGACCAAACAACACACCCTGCAAGCCATTCCTTCTCCATCAATATCGAACAGCGCACCCCGTGGAGTTGTATCCTCTACTGTGCTTGACGGAATCCCGGTACCGGGCCTGTCTGACAGCATGGCTCCGGCTACCCGTAAACATGTGCCTGTACGTGCTCAACTCTATGGCCGAGACGCGACATCTGGCGTGCGGCCTGTCGCCGGAGAGGAGCCTTACCCCTC…
	TCAAACACGCCCTGGAGGACGCTAAAGAGAAAATAAAATACGTCCAGGAGTTAAAGAGATTACAGGATGATTTATTGAGGGAGGGCGAGGAGGCATAAATCAATTGCATACCCCTTAATCTTTTTGATCAATGTTTCGTGGTCTTGAACTTCTTGAGCTTTTCCATCTGCTGTTCTATCTGTTGAACAAGTGCAGCACGAGCGATTTCCTCTTGGTCATCAGGCTCGAACCAATTATTGATTTTGAGGTACTGCGTGTACGCCTCGGAACTCTCGAACTGGCGCTGCACCTCTAGAGCAAGTGCCTGATTCTCGCCTCGTTCGAAGAACGCAGCAACGACTTCCTTCTCCGGTCCTTGAAAGAGCTGGGGATAAATGGCTTGAAAGAAGATGCTGAGCA…
	ATATTAATTATCTTTAGCTTTTATTTAACTAGCTACTTTTAGATTTAAGCTTTAAGATATTTAATACCTTCTTTAGTATTAAAGATATAATATTAAATAATAAAGTAGTAATAAGGCTATAAGAAGATCTTAGCTTATATATAGGAGTTAAGTTACTAATAGTATTACCTACTAAAGGAGTAGAACTTTAAGATAATAAAGAGGATAATAGGCTAAGTATATAGTCTTTCTTTTTAAACTAAGTATTTATATTTATTTAAAGGTAAAAAGTATTTAAGTAAATAATAAGGAATTCTTCTTACTAAGTAAGTAGTTACTATATACCTTTTATATAGTTAAGACTATAGATTATATAAGTAATCTAGTAGTATATTTAGACTATAGATTATAGTAAGTAAT…
	AAAAATGCTGGGCACTATAACAACCGCAATCAACCAACACGGCCTTGCCGCTTACACCACTACGCCGTCAACATCAACCCGCTTCGCCATGCTCCCAACTCGACTTTTTATCACAAATTGTACATTTGCCGCATGCATCCCACTAGCGGCTCATGTCCAGCACATAACGGCCAGTAATCTTGCCGGCCCGCATCAGGTCATACACGGTCGGCAGCTCGCTCAGGCCGACCGTCTTGAACGGCACCTTGATGAGGCCCAGGCGGAAAAACTCAATGGCCTCGGCCGAGTCGAGGCGGTTGCCGACGTAGCTGCCGCGGATCTGGATCATGCGGAGCACGGTGTCGAAGACGGGCGCCTTGAAGTGCGCGTCGGCCGGCAGCCCGATGCAGACGACGACGC…
	GTACGTAATACCAAAAGAGATGGCTGTCCGAAATCATCAATTGAAGTTTTCTCGTAAATCTTTATTCAACCGCTAGTGCATGAGAAGCTATGCTTCCAGCATCACGAGACCGTCTTGACCTACCTGTCATCATGCGTTCCCAGCTCTTCTAGAGGCCCCCGTTGTACTCTGTACGTGCTAAGCCATGATGTGTCGGCCGTGACTTATTTTTATGAGAGTAAAATCAACTGGGTTGGTTTGTGTCAAAAATGTCAATTCGATCGGAGTTAACAGCTATGCCGAGTAGACATACGCCAACTTGTGTGAACATCATCAGCGGACAAACCCTAGTAAACAGCTTCATGACACAAGACTGCCGCTATTGGCTTTGTATTCATTTTTGTTTGTGTAGGTAATTTC…
	TGGTGAGCATGGTGGCGGCGGCTCCGTCAGATATTTAAGGCGGGATTTAGTAAACAATCCATCATGGCTTGCAGGGGAAGACAGATTTGAAAGATGTTGTTTGAAGCTGTGGTAGTAGGACAGTTGGTGTGGGGAGTTGTCGCAGAGCCCAAGTGGGGCAGCATAGGTATATAGCACAAAATAGCTGGCTCTTTTTTCGGCTGTAATGGCTCAACTGGGAAACTTCTCGTACTTTTCTCGTTTTGCGACCGCACCAAACACCGTCAGATCCCCTTCTGTTGGCGCCCAGCCCGAACGCTGCGGTGGCCGCCCGCTCGCATGGGCAACCTGCGACCGCCGGTACACAGGCAGTTTACTCTGTCCGCGGCCCTCAGCACTGGAGATGACCCTTGAGGGAGG…
	GCTCGTCGGTTGTTCCAAGCGCGTCCTCCACTACAGCGCCCGGCAGGGTGATTCCGCCCACGGCAATAGGGTTTGTCGCGGGGTTTCTGGAGTCGCCGGCGCGCTACTGGGCGTTGGCTTATTCTTCGTCTTTTGGAAGAGGCGGCGGGCGGCGGCCGGGACGCGGCGGGATGCCGGTGATGCCAACTAGACGGGAGAGGGGACTGCGGGCGCAATGCACGTGGGAACTCACTCCTATGCCACATAGTAATGAAAATAACCTTGAAAAAAAAGGTGAATCTACAAGATACATATCAAAGTGGTGAATACAAATAAACTAGGCTATGAATAGCGTTTCAGTGCGCGAATATGCTTTTATATCGCGCCAGTGAGTAGAAAGAGCCGTGAAACAGGTGGGTA…
	AACTGTCGCTCCACCTCTCCGCCAGCGGTCCATGAGCAAAGAAATCACCCTCGAGAACACACACTTCAACGCCGGCCACCGTCGCTCGTCCTCCACCGCCCGCCTCGGCGCCTCCCGACGCCAGTCGGCCACCAACGTCGAATCGGCCGAGCCCTCGCAGCGCCTCAAGTGGGACGAGGTCAACCTGTACCTCACCGAGCAGGAGCGCACCTCGACGATGAAGATTGACGAGCCCAAGACGCCCTACGTCAAGCAGTATGATCCCATGGAAGACCCGTCCGACGACGAGTACCAAGCCGAAGGCGACCAGCACGCCGAGGCTTCTGTGGAGGGTGCTCATCGTGTCCCTAAAGCTCCACGTGCACGTCCTGAGGACGACATTCCGGGCCTTTCGCTGGG…
	AATAGATCGTAGATAATAATAGTGTGCTCAATTCAATCTCCCTCGTGTCCCATAATACCCAAGTACGTACCTAGCTAACGCTGTAACAAACGAAGATCGTCGCGCGACTTGGCATCGTCACCAAAACAACATCATCAGCAATTCAGCCCCATGTCCGCACCCAGAGCCAAGTCTGCAATTGCATCGCCAACCCGCCCATGACCCCACCGTCCGTGTCGTTGCATCACCAAACCGTATTCTTGGCGTGCGCGTGGTAATGCCATCCCCCGACTCGCGTCCGGGCAGCGCAGCAACCACCACCATTGCACCCGACGACGACGCGCTCTCCCATCCTGCCGGCTCTGCGACCGCCCCTCTTGACTCGCGCCCTCCCGTCCAGCATGTGAGCTACAATCTCAC…
	CACGAAAAGACGTGGCATCTCTCCATCGATCGCTGGGTCTGCGCGCCGACCGGCCCGCTCACGGTTCATCCCGTAACGGGCTCTCTCACATGCGTATTTTGTTCGCAGCCGAGCCCGGATGCGGCGCACTTTGAGTCGCACAACTTTTCTCTCTGCAGCAGTCGAACGCTGACCGAACGGACCTTTTACCGAAAGGACCATCTCACCCAGCATCTGCGGCTCGGCCATCACGCCAAAGTGCCAAAGGAGACGCTGGAGACTTGGAAGGCAGCGTCGCCAGAGATCCGATCGCGTTGCGGATTCTGTAATACTATTCTACACAGCTGGGGCGCGCGTGTTGACCACCTTGCGATGCACTTTAAGAACGGGGCCACAATGGAGCATTGGACGGGAGATTGG…
	GTCTCGTAACTACATACTCACCGTGTTACGGAATAATAATTTATTATAATTTATTATAATTTAATGTACAAATTAGGCGACGAGAATGCAAGGTCTGTGGCGTCGGCGGCGCGCTGTGAGGCTGACACCGCCACCGCTTCCCGCCATCGCATCGCTCTTGCTCAACGAAATGTGTACAATTGCAATACTTACCAAGTCGCGAGGAGGGAAATCTTTTCCAAGTCAATACTGCTTTCCTTCCCATAATACAAGACACATTCTCACACTACATATTTTCGTGACGATCTCATCATGGCCCGCATATGCATATTCGCCATTCACAAGCCCGCATTCAGAAGTCAATACACAATTACTGGCCCCAGCCGTGATACCACAGCCACTTCAGAGCAAATAGTAGCC…
	TGCCGAGTATGAAGAGATGGAGCAAAACGCGCAGACTCATCGTTACTTCACCATTGGTGAGGAGACGGATGACGAGTCGAGTGATGCCGAGGACGAGTCCCAAAAGCTGACCAAGTCAGAAGACTCTTTGGCTTCAAAATAGTGTGGATTTACCAAGTGGATGTTCCATAGCAGCTCTGATTTAGCAATTTTTTTGTATTGACGTGTCCAATAAGCAAGTTACAATTTCCCTTTGTTCTGCTGCTGCCAGCAAAGTGTATTTTCGGTACCATAGAGTGAACTAGGTTGCCAACTAGTATATCTGCACTGAATTCAAATCCTCCTTACATGATTCAAATTGCCGGTGAGGTAAGAAGGTAAAGTATGATACATGCATTCGAGGCCTTTTGCTGAGGTGAT…
	TGAACTTATAGCTTTCTCAGGCAACGCGGAACTCGGAACTGAATAAGAATAAGTCGAGGAGGTAGGAATATGCTTCCGTGAGCCTTGCACAAGAAAGAGGAAAGATGAGAAACGAATGAAGCTGCGACAGTAGCCCTGCTATCACCCGGACTGCAGCTCTGCTGTGTATTTCTCGTCACTTGCACCACAACTCGGTATTGGACAATATCTGGCAATAAAAATAAAACAACACCCTATTCTTACAGTACATGTGACCATCTTCACGGGGTTTTCCATTTAAGAGCGAAGTACAGGCGCGTATAGTCTGCGCCGTAGAATTGTTTCCTTCGACAGGTACGAAGAGCATATCCTGTACTCGTGCTGTCCAAGTTTGATGTATCTAAATTCCCGCCGCTTTAC…
	AAGAGCGGCAAGAGGGCCATCACTGGGAGGCTGTGAGCGCACACGACGCGGTGTATGTGTGGGATGCGAGCCAACGCCGTATGACGTGGTGCGGTGAGCACAAGCGGGACGAACCCCTGCGTGAGGTGTTTGCGCAGATGGAGAGATGCACAGAGGGCCTAGTCATGAAGCTCGTTGAGCTGGGAAAGGATCGGTTTGAGATGCGTGTTGTGCATGCGGTTCCGAGATAGCCTGCACGCGGTAGGCTGTGATGTCAGATCTCTGCGCTTGAATAGCGTATGTAGGACTGCGTGCCCACAGTCGTAAAAGTAGTGCAAGTTGGAGATGGTGCTCATGTGTAATTTGTACCTAGGTATGTACATGACACCCGCAGCAAGGAAGTCGCTTTTTTTCAGGCTG…
	TTACAAAGACACTCAAGACAGCATGCCATCCACCAGCTGCTGCCGGCGCATCTCCTCCTTCTCCATCCACGCCAGGACCTGCTCCGCAATCTGGATGCGCGCCTGCTTCTTACCCAGGACGTTGCGGACGACGGCAATGTCATCGGGCACGCGGGACCCGACCGAGAACTCGGCGCGGCCGCTAAAGAAGCTCGGCCGGTCCAGGTCCGGGACCAGGCGGTACTGCGGCTGCGACACGCCGAGGCGCGCGCAGAGCCGCGCGATGCTGCCAAAGAGCCGGCTCTGCTCCGCCGCGGCGTCGGCGCCGCGGCCCTTGGGCGAGACAAAGGGCATCGCGGCGGTGGCGGGCGGCGGCGGCGTGGGTGAGTGGCGCTGATGACGCTGCTTGAGGGGTGAGGC…
	GTCGTCTCCCGATGACGCCATCCTCTTCATCGAGATGCAGCGCCTGCGTTTCGCGCGCCCGCCGTCTGCGCCGCCGGTGTCCAGCACCAGCAGCGCCGGCCTCCTCGGTAGCCTGCATGTAGTCTGCCCACTTGCGCTCCAGACGGGCGGCGGCGGCAAAGTCGCCGCTCAAGACGCGTTTTTGGTGCTCGTCGACGGTCATCTGGAAGCCGTAGAAGCACTTGAGGGATATCATCTCGCCCGGGTAGGTGACGCCGACCGACTTGGCCTTGACCTGGGCGTTGCGGAAGAGCACCTCGCGCACGCCGGCCCACGTCACGTGGTGGCAGTCGTAGACGACGAGGGACAGCGTGACAGCCGGTGCCACGGCCTGCGTGGAGCGCTTCGCGCGTTTGGCGA…
	TTGGTCGTCTTGTCTGTTTATTGGTGGGGGTTGCTGGTAACGCAGGCGTGTGTGTGTTCCATCTGTAAAAAGGGTTGTGTTGGTTGTACTTTGTAGGCGCCGAATTTCACAATTTTTTTGTTTGTTTGTGTTTTGCCCGATGGGTACATATAACGAATGTGAGTTGTCGATACTAGGTTTTGTTTTCAGGCCAGATGTGTGGAGGGCGACGTAGTGGGTTCTGGGGCGGTGGCGCCATCGACGGGTTCGTGATTTCGAGAAGAAGGAATGTAGTTGCTTAGCGAGAGGCCACCAGAGACTACCTACGTATGTCATCTATCAGTTTGATTAACGGGTAAGACAGGCAATTGGCTTCTTTCTCCCTACCTAGGTTAGTAGGTAGTTACCGATATTTGATGC…
	TACTCCACCCTTCCCCTACTAACTCTCTTCAAGGTTTTCTTCGGACTGTTCTCGTTCCATTCCTTCTCAGCAAAAACAGCACCACTGACGAGTGAGTATCCTGAGCTGTAGAGAATCCTGACTCCTACTAACTCACTGAACAGTGTCTACTACTTTGTTTGACCCCTACATGAGCAGCTACAAGGGCTACCTCGACGGCATGTACCAGCCTCGCCCCGAGCCTCGCCCCAAGCCTCGCTCCGGCAAGGGCACCGCCTTCAAAGTGGCTGCTGCGTTCGGAGTCCTGGCCCTCGTCGGTATCGCAGGCGTCGCTATTGCATCTGGCTGCGGTAAGTCCAAACCATGCTTTCCAACTCGAGCAACCACTGACTGGCAATTCCCAGGCTATTCCCTTCGTCA…
	TTCAGCGTTGTTGACGAGTCTGGGGGCTCTTCTCTCGCTGCGACCAATAAGCCGGATTTCCAGTCCAACAGCCAGACCGCCGCCCAGCAATCCCAGCCTCAGGCGTCCAACTCTCAGATTCTGCAGTCGCAAATGACAGGCTTCCCGACTCAGCAGACTGGCTTTGGCAACATCCAAAGCATGCAACCACACGCGACTGGCTTCCCTGGTGTGCAGAACCCCCAACCGACAGGTTATGCCGGCCCCAGGCCACCAATGCCGCCTATGCCTACGGGCTACAACCAAAGCGGCATGTCTATGCCTTTGAATGCGCAGCCAACCGGTGCACCAGGCCAGTGGGGTCTTGTTAACGCTCCATTGTCTGGGTTACCTAATATTGATGCTTTGCAGGCGCAAATG…
	GGGTTGATCGCGGACGCAGAGGGCATACAAGGAAAAACGGGAGAGGCATACATGGCGCAAAATGTGACGTGTAGCTTGTATATCGCCTTGGGCGCAAAGGATGAAGTGTTGTTGATTGATCCCGAGCCGTTGGATGTTTACCAGGTTGCCTAGGCGGTAGTAGGGCGCGGCAGCGCTTGGTCTCGCGTAGCAGCAAAATGGGAATCTTGGCCGGCTAAACTGTTCCACGACCCCAGAGTTTATTAGAAGAAAAATATTTTCATGAAGTAATGATATATCACATCTTGACTATCCAACCTTCCTGGGATGACATCCATCCCTTATTTTCTTTTTGGCTTATTACTAGGCAATTTGGGCGGCTTTGTTTCGTCGTTTGTGGAGGCTCCAGAGCCACTTTTG…
	CCTGTCGGCGCACCAGATGGGCTCGTGTCGCATGAGCGCCAAGCCGAGCGGCGGCGCCGTCGACCCCAAGGGCAAGGTCTGGGGCTGCGAGAACCTGTACGTGGCCGACGGCAGCGTGTTCCCGAGTGCGAGCGGCGTGAACCCCATGGTGACGATTCTGGCCATTGCCGACTACATTTCGCGGCAGCTGGCCGCGGAGCTGTCGGCGGCGTCGAGAAGTGGTATGGTTTTTGGGCGGGGGGTTGTAACAATGTAATGATGAGAAAAGGCGTTGTTTGGCAGGAGAGCGAGAAAATGGGATGCATCAGCCAGCAAGTTGTGGCAACTTTTTATGTATATTCAGTATTTCTTTTGAATAGCTTTTTGGTTCATTGGAGGATTTTTTTTTTCAACTTCTGA…
	TATTCGTTTTGCACGCGGTTGAGGTACGAGGCCTGCGCATCCGCGATCCAGTGCCAGTCGCCGTTGTCGGGGAACTGCTGCCTGTCCGAGTCGCAGTGGAACGTGAGCGGGATGTCGTCGAGCGCAATGTAGAAGCTGGAGACGCCGAGCGTGCGCAGCTGCTCCAGCTTGGCGACGGTCGAGCGAAAGTCGGCGTCCGAGGTGTAGCAGAGGTCCAGGCCGGGGGAGAGGGCATACGTAAAGTCGACGTGGTTCGCGTTGGCTGTTGCGATCAGGTCCTTGAGCTGGTCCAGGTCGGCGCCGCCGTAGAGCTCGCGCCAGGTGGCGCGCAGGTACGGGTCGCCCTTTGGCGTGTAGATGTACGTGTTCATCTTGTGCCGGCCGTAGAAGACGTACTGG…
	TTCCTTGGTATCGGTGCAAGCCTGGCACATGCTGGTCCCGGCTCGCTGCTCATTGCCTTCGTTTTCGTCGGTGCCATCGTCTACTCTGTCATGGTCGCTCTTGGTGAAATCGCCACGTTCCTCCCCGTTGCCGGTAGCTTCACCGTATACGCTGGCCGTTTTGTTGATCCCTCTCTCGGCTTCTCCATGGGCTGGATTTACGCCTTCAGCTGGGCCATCACCTTTGGCTTGGAACTGACGGCCGCTGGCCTGATTATCCAGTACTGGAGTGCGACTCTCAGCATTGCCATTTGGATCGGCGTCTTTTGGTTCATCTTCACCGCTGCCAACTTCTTGCCAATCCGATGGTTCGGAGAATTCGAAATGTACCTGTCCAGTATCAAAGTCGTCACCGTCGTC…
	ATGAAAATCGTTCTGATCATCAACGATAACTGACCACCCCTATTCAGCAAGGGAGGCAGCCCTCTGCTCAGACTTTCACAGTTTTCCTCTCATGTCACGTGAGACCAGTCTGGTACGTTTGGTCCGGGCCCGTTTGGTCCCTACTAAGTACACGCGCTTCGTTTGTCAACCCTGCAACGCAACAAACAGCCGACGAGTTATCCCGTCACGTCTTCCACCACCCGACACCTCAAAAACATCAAGACAATGATTTCGTCGCCTGACGGGCCCTGCTCGGCGTCACTTGATGCTCGCCTCCAAAAGGCCCGCCCGCAATGAGACGTTCAGGTGGGCGCCGTCGCCCTTTTTAGCGTGCACACCCCGTCTCCATCAGCCAGTCACGCTCCAAGAAGCATCCGA…
	CGAGGACGACCTGCTCATCTTTGCCAACAAGATGAAGGACGCGCAGAACAAGCCGCCGCCGCCAGGCCCCCGGTATAAGGCGCAGTGGGAGGTGTTTCAGATTTCGCACCAGCGCAGCCGCTACGTGTACGAGCTCTACTACGACAAGGAGGCCATCAGCAAGCCGCTGTACGACTGGCTGCTCAAGAATGGCTACGCGGACGCGATGCTCATTGCCAAGTGGAAGAAGCAGGGCTATGAAAAGGTATGTTTGTTGACTACGATGCACACTGTTGCTGGCACCTTTGTTTAGAGCGATTGATGCTAACGAGTTGCTGTCTAGCTATGCTGCCTCCGTTGCGTCCAGACCAAAGAAACCAACTTCAACAGCACATGCATATGTCGCGTGCCGCGCGCGCA…
	TGGAAGAGGTAGAGATCAGGGATACACCAACACTGACAGCAATAATTAAGGAACTCGGCCCCGAAGTATTTGAAAAGCACGCCGTGAAACACGACCAGTTCTGAGACCATGCGGGTAACTAGCTCCATGCTGCGAAAGGCTGGCATATGAGAATAATAAGGTGATGAATAAGCTCTCGTGGCAAGAGGGGTGGCGGGTTTCACCCATGAACTGGGATCATCATGCTTGCCGAAACAGCATGCACAGCAGCTGGGGTAGAGTGTAGGGGACTGAACGTTAATTCGTAGTCTGGAACACATTACGAGACATGAGCCAACGCATAGACTCGGCTAAGGATCTTTTCAGGTCAATTAGTCAACCAGCGACTGTGCGTCTGCAGGATGAATTATATTATGTCAG…
	TTGCAGTAGGAGAGACTAATGGACCAAAAGGATGGGAGCACAACGAACTTGTCCCGGATGAGATGCAGAATCAGGATTAAATGATCACTGAGTGTGTAGGAAAAAGAAGAGAAGGAAAAATCGGGAAGTTGGCGGGAAACGTTTTCATGCCGGCAGAATGGGCACTTGCCCTGCCAGCTGCCAGCCGAACGAACGGCCGACTTGAGCAGCTGGCAGTCTGTTCCTGCCATCAGGCAAACACGGCTACAGCACAGACAGTCTCTGGATTTGATCAAGCATCGGATAGACTTGGGAAATTCTGCCGGAAAAATAAATGGCGAAGCTTTACCATTGAGGTAGGTACTGGGGTATTTTTTTTTATGAACTTCGACTTACACGGATGCTGGCAAGTCAACCGTC…
	TCAGAAATTGGGGAGCAGCTTGCTTGCCCGGCTCGGCGAGCCTAGCGTCGCGTACCTTAGTCTTGGTCTTGTCGCCGTCGCCGTCGCCGTCGGGTGCACAATGTACAATACATCCGTACAGTAGGGAGGACTGTGTACCTCAATGGAGACGCCCCGCATCGATGATTGGGTGAGTCCATTCTTGCCGAATAGTGATGTGGATTTGTTGGTCTGTGATGATCAGGCGCTGCATACCAAAAGTGCAAGCAACAAAGGCTGATGATTGCTAGTTCTTCGAGAGTTGATGCGAGAATGGTGGAGAGGAGGTGTTTGACACCCGCGACGGACGGTGACAAACAACCGACGTTCTGCCTGCCGGCTGTCACAGCGCGTTTGCTCAAAGACATGACCATTCATCAG…
	TGACGCGCATCGTCGTGCGCGGGTTCGGCGTCCCGAGGTAGTCGCTGTACAGCAGCAGCGCCGACGAGCAGCGCGCGTTTCCCGTGGCCGCGAGCACGTGCGTACCGAACCACGCGCGGGCGACCACGTGCTGCCGCCGGGCGGCCGGGTAGGCCGAGGCAGGCAGTGTCTGCGCCCACGTCCAGCGTGTGAGGGGTGACGGGTTGACAAAGGGCTTGCGGCCGCCGTGCTTCTCTGTGGTATTCGGTCAGAAATGTTCCATCCCGGCCTGTTTGGTTCACTCACTGGCATAATCGGCAAAGAAGGGCTTGCCGACGAGGTTCCACTGGTCAGTCGCTGTAAGCACCGTGTACGTGCTATTGAGGAACACAGCCAGCGTCACGTCGCCCACCTCGCTCG…
	GCGGCAAAGCGCATTTGCAATCTCGAAGATGGTTCCAGCACAATTTTGCTGCCCAGCTCAAATCAGTTCGTCATACCCAAGGATCTCGCCCAACTATTCTCCACGGCGTCGGTTCTTCAGGTCAAGGGCATGGAAGAGGACATCTCAGCAGCTGTTCCGCAACTACAGGTGCTTCTCAACGAAAAGGACCTTGTCGCACTATCCCACTCGTTGGTAGAATTTTTGGTTTCGAAAACCTCGGAGGCGACAAAAGCTGCCAGGACGGCCTACCTGGACTTCCTAAGTGCGAACTGGGGAGAACATGACCCAGCTGCGCAGAAGCAAAAAGCGCTGTTGCGAGGAGAGCTGAAGAAGGTGGCCAAGGAAGCGCAAGTTTCTCTAGAGCCCGCTATTTCTAAG…
	GGCTACTACCAAGAAGACTACCTCCGAGAGTACTCCCCCAGCACAATATCCTGGATCCCATCGCTGCAAATCTTCATCGCCTACGCAACTGTACGTTCTCCCCACACCTGTCCACTCATCCTCCTCCTTCACCCCAATGCCAACACGCCATATAGAACCCCTTCACCGGACGCCTCTACGATGTATACGGCCCGCGGTTGCTCGTCGCCGGCGGCACCGCGCTCGAAGTCGTCGGCCTCGGCCTCGCCTCCCTCGCGAAGCGCTACTGGCAGATCCTGCTCGCGCAAGGGCTCTGCGCCGCGCTGGGCATGTCCGCGCTCTACGTGCCGGCGACGGCCCTCGTGGCGGGGTGGTTCGACCGCCGGCGGGGGCTCGCGTACGGGCTCGCGACATCGGGCT…
	GAAGCTGGATCGAATTCACTGTTCCTATCCACCAGATGGAGTCGCTTCTCGACACCAAGTACGAATGGTTCACCCACGAAAATGGGGCCCAGATTCCCCGTACGACCAAGTACTCGGTCCCTGAAGGTCTTCACTCCATGATTGACATGATCACGCCGACGACGGCCTTTTACAGCAATATCGACTCTCACGCCCAAGAAGCGGGTGTCACGGCCAATAAGGGCATCCAGCGCCGCGCAGGCTGCCCAAGCAACGGCAGCATGAACCCCAACTGCATCAACCAGCACTACAATGTCGACTATACTAGCAACGGCAGCCAGCTCGTCGCAACCACTGGTCTGCTTGGCCTTGGTGCCAATCATACAGACTATGCCAGCTTCGGTAATGCTTTTGTCCCCA…
	TGGCGACTTGCAGTGGCAGTGCCGATTTTTCTGGGGCGGGAGCGCATTATTACTCGCTAATTATGATTTGTTGGCAGGCGGTAGAGAGAGACAGGGGCGGGCTGGGATCAAGAGATGGTTGGCGATCAACTCAATCACGGGCGCAGAAATAACTAGTTAATATGGCCAGGACACGATAATAATATAATAATACTGGACGAGGCTCGTCACGATGCTGGTAAGGAGCAGCAGTTATTCCAGCTATTCCAGTTAGGTACCTGGTAGGTAATTTGTACAGCTAGAAATGAGTATCCACAGGCGGCATCCCCCTAAAGGCACCAAACCAGTGGACGCTACAGCGGCTATCCGCAGTAATCGAGTGCAAAAGTGCTCAGAAAACAGCGCTCGGTCCACTGTAAC…
	TCCGAGCAGGTGTGTCGGCGGAGACGTTACCAAGGTTGGCAGGAGGAAATGTGTCGTCATTGAGAAGATGCTTGGAGAGCCCCTGGTAGTACTCGTTCCATATTGAGCGTCGGGGGACGGATGTGGCGGAGCCCTTGAAGCCAAAGCCACCGGTGACGGGAGCCGACATGGCCTCCCAGTATCGAGCCCAGGCGCGGAAGCAAGAAATGGAGTTTTGCTGGCCGAATGTGACGTCTCCTTGGCGGATCGATTCACTCGTCAAGATGCAGTACTCGGTCAGGTAGAGCTCGGACCAGTACTTGAGCTGGGAGTGGACAGGCTGGCCGCCCCAGACGCGGTCGAGGGAGGGCAGACCGGACTGAAAGGCGGCGAGGGCCAACTGGCGCTCGTTGTCGCGCA…
	GTAAGTGCTCAGATTTTGACCTGTCGATTGATCAAATTCCAGGCAATATTACTTTATAATTTAGGTTTGTTGACACGCGCCTGACCCCAGAAAGTATGCTCGTCGCCTCGTTTGTAGCACGTTTCACCGTTACAATCCGCGAGTCATCACTAGACCTAGTTGCCGGCTCTTCTGGCACTCGTCTTGATAGCATTTACACGATAAAACAACGCCAAGTACCACAGCGACTGTCTCTGAGATCAAGCCTGACCCGCAGCGGGCCACAGGTGCGCTGAAGTTCGGCTGTTCGCCTCGTTTTTGAGCCTTGTAACCCGGCCGCCAATCATCAAGCTGGCACCTTGCGCCTTGTCAAGTTTGATCACTTCACTGGGTGCTCCTTGTATCAAGGGCTCACATGAG…
	CCGGGTGTGAAACTTGACCGTTTGATCCTCGGTTGGCCAAGTGAGAGAGGTACGAGTCAGCGACTCGAGGCAAACACGAAAGCTGGACGGATATCGGCAGATGGTGCTTTGAACATGACTGCATCAGCCTCTTGTTTCTGTTGCTTGGGGGGGTCCTGGCCTAGGGAAGTTGACAAACGAGTCAATCCATTACGTATCTTGTCGAAAGAAGGCAGGCATCTCGAGGTGGTCAAAGATGTTCCTGAAGGGGGCCGTGACAAGACGACCTCTTCCCGTTGCCGTTCTTGGACCGGGGCACTATGGCGATGAAATGCGCGCACAGAGCATCTTTCCCGCTCTTCGGCTGCGGCACCAGACAAGAGTGCCAGAGCCGAAACTCTCTTGCGCCGAGAGTCTGTT…
	GCCCACGCCCGTCACGGGGTCCTTGGCCGCCAGCATCGCTGCCAGCATATCCTGCCGGTCCGTGGGGTTCTCCGCGCGGTGCCGGACCACGTCGGCCGCGTACTCGCGCAGCACGCGAACGGCGCCCGCAAACTTGCGCCCGTACAGGAGCGTGTTGAGCAGCGGCAGCCGCGCCGGGCGCATCACCGACTCGGCCGTCGAATCCTCCATGGCCTGCAGCATCGGGTGCGGCGGGCCGGTGAGCGCGCCGAGCCGCTGGCCGAACATCGTCCGCGTCACCGTCTCGAGATCCAGCCTCGCGAGCTGCTCAAACGGCGCAATGACACCGCCGCGTGTCACCCAGCCGTCGAGCATCTCCTGCGCCGTGTCGCGCATCTCCCCGTGCCACTGCGCCAACGC…
	GCTCAATTCCCCGTCCTCGCTATCTACCTGGGGAATTGAGAGACATTGCAAGCCTACTACTCGACCTTTTCCCCTTAAACGCACTCTAGCACTATGTTTCCTCGGCGCGTGGTCCTACCTCGCACGACCAGCAGGTCAATCTTGCTGATGCAGCTCAGGAGGTTCGCCTCCAAGAACTTCTCACCTTCGGCCCGAGCATCAGCAAGGGAATGAGATATACTGCGATTACCGGTGTCGTCGCCGCGCCATGCCTTTGGTGGTTGACAAGTACCCACGACGATGCGCCAAGTCTACAGAGTCCGCCCACCCAGCAGCTCTTCAGTGAGCCAGGCCCTTCTGGAGACCAGGTCACGCAGATGATATCGCAAGGCGCATATTCTGTTCGTGTCAAAAGCATTT…
	ATATAATATATTATATAAACCTTTCCTCTTTCTTTTTAGCTATTAATTCTATTAGTCCCCCCCCCTTTCTATATATATATATATATATATACCTTTATATATAGTTAAATATATATACCTTATTATATATATATACTAATCTAAGTTTTTATAACTAGATTAGTTTTATATATTCTTATATATTCTTATATTATTTTTATACTAATTTATATTATTAATAATAACCTTTATATACCCTTATATACTCTTATACTATATTAAGTAAAGTTATTACTATTTTAAAGAAGATATTACTTATAATATATACTATAACTTTAAAACTTAAGGTATATATTATTCTATACTATCTTATATATATAATACTTATAATACTAATTATATAAAATATAGCTTAAGTAT…
	CTGCCAACGGCAGTAGCCCCCAACTCCCTACTCCCAACTCCTCCGTACCTAGAGGTACTGTGCCGACACAACATGACTTCCTCACCAGTATTTGAGTGGCATCCTGCAAGGTATCTGCAGGCCAGTGACTTGGCAGACGACTTTGCTTTGCTTGTGCTCAACCAGCCGCTGAAAAATGGCACCAGCTTGCGAAAGCTATGGAATAATGGTGAGTCCACTCATCCGACAAAATGAGTCTACCTGAGCATGTCTCGTATATTATTCTGAGTGCAGCCCACTGGTATGCACCGCCACTTGCGTTAACACGATATCAACAACAGCATCAGTGAGAGTGGCTGCCGATGGCGGTGCGAACCGCTTATATGAGCTCTCCTCGTTCCAAGGCAAATTCGTAAGCCT…
	TGGAAGTCATGAATGATGTTGCCAAGGAGCCGACGAATGTCAGCGTGGTCAAGGACATGTTGGATTTGTGCGCCAAGTCTGCCTGCAAGATGCCCCAGGAGTAAATCACGCCCATGAAGACGAAGAGGGAAGAGGCCGATGCTGTGACAACGATCCATCCACGCCAGCTGTCCAAGTGCTCATCTTTTAAATCGTGATTGGTCTCGGGACCACTCTCCTCGTCGGATTGCTGTACTGCGCGTTCAAACGGCTCTGGCCGACCTGAAGACCTTTCGTTAGACATTATAACCAGCCCGTGCAAAGATGAGTTACGAAGAAGAGGAGAAATGAAGAGAATTTCCCCAACCATGTATATATATTGAATCCACTGTAATAGTACGGAGTCGAGGTCGATGTCCT…
	CGATTTGGGAGTAAATATTCAACTTGGTTTCGCGAATTGTTCGCAACGAGCCGACGCTGAGTACTGCTCAATGGTCTACTGGTCACGTGCCCGTCACCGTCACCGTCACCGTAAATGCTACTGTACTCGGTGAACTATACTCCGTACAGATTACTTTGGCCAACAACTCGCTACAAAGATTGACCGTGATGCCACCGTTGGTACTTTCCGGGGCACTGATTAATTCCTCAATTAGATCTCTGGGGCACTATATGCATGCGACACCACCTTTGTCGCCGCTTCCAGGCGCTGCTGCTTCCACTCGCGAGCGATAGCCCTGGTCACGCAGCGGCAACGAAATGCCTCCCAGGTTATACCATCAAAAATCTAGAACAGGTTGTCAATTATGTCGCCAGAGGC…
	CCCTGTTAGGCGGCTTGACTCCTCTGCCTACCCGAGATAAGCTTGATCTCGTTGGCCATTTGTTCTAGTATGATATCGGGCGTTGCTTTCGAGATGGGGTTATCCGGAACTTTTTTGTCACGTTCGCGGCTCGGTAAAGACGGGTGTACTAATACAGCCAGGGAGTGAGAGCTAGGGGCTTCTATTGGTCCAAGTGAGCAGACTCGGTATGGGACGAAGCGAAGAAGTAGATGCAACCTTGCTTTTAGCCCTGTGAGGTTGGAATTGATAAGTGTGAGGATGCGTACATATGATCTAGGTAGTGTTGATAAAAGACGTGGAATTATCGCTGCCTTCTCGCTAAGTGGTTTGTCGGCAGCCACTTAACAGTTTCGCGCCACGATAAGGCGATAAGTGACC…
	TGACGACTTGGCTGTTTCTCTCACGGGCTTGAGAGCGGCGGCCAGTTGCGGCTTGAGTTCACCTGTTCTGGTTTCCAGGTTCCCAGACAGCGTTGAAAGAATCTCTGTGACTTCGTATGCAAGATAACAATCAGTTGCAAGATGTTGTTTGATATGCGCATTTAGTTCGCGCAGAGTCCTGGCAAGCTCGGCGAGAGATGATTGGCATGCAGCTTGGAACACAGGCCCCCAGTCCTCGCGAGAAAAGATGCTGCATACATTTTCATATTCCGCGACAAAAATTCCTTCCATTGCCTGCGCATATGACCCGATGCCATTGGTACCGGATCTGTAAATGGCTCCGGGGTTCTTCTTCTTTGCTGTATTAACGCTGGCGGCTGCCAAGTTGACCAGAGATGC…
	CGAGGTGGAAGACGCCGAGGGCAAAGTTGATGCGGTGCACTGCGAGCCAGCCGTAACACTCGCCGTTGGGGCAGTTGATCTTGACGTAGTCGAGCATGAGATGCTGCAGCTTCTCAATGGCCCACGGCGTGAGCATGATCCAGGCGACAATCGAGTTGACTAGGAGGATGAGGGCATAGGCGATACGGGTCGCGACACTGGACAGGCACAAAGGGTTAGTGGTAGACACTTGGCCGTGGTGGCGCGCGTTGCTTGGACGAGGGCGACGAACCTGTTGCCGCACTTGCCGCAGGCGCTGCATACCATGGAGCATGTTGCCGCTCCGCAGCAGCTGGCGCCGAAGCCGAGGAGCTATAATGATGCGCGGTCGCCTTTGTCAGTCGACAAGCAAAAAGGAAG…
	TTTACAAGGCAGCCCGCGCTTTTGGTCTGGCCCTGCAACTGCGGCCTCAGTCCCGCCCGGTCGATATTCGCAAAGACAATCTGTGGGCTCTCGGCGCAGAAGTCATTATGCGCGAAGGCGAGGAGCAGCGCAACGATCTCCGGCGGAACCAGAATCGTGTAGAGCGCCGCAAAGATGAGCTTTATCAGATGATTGCGGGAGATGGGCCTCGGATTCCTTTGCGCTGGGGTTCCGCAGCCAACATGAACAAGCTGAGAGCCTACCTCGAGACGTTGATCCGGCAGTATCCTTATGACCCCAAGGCTCCAAAGAAGGTATCCGCGCTGCATTTCAACATTAGTCTGTACAGCGCTGAGATCTACAACATTTACGCGGAGCACACGACAGGGCTCCTTGGGG…
	TCCATTATCGAGTTCCGCAAGGGTGAGCTTGCCGTCAAGGCCACCGCCTGGGACCGCAACTTTGGTGGCCGTGACTTTGATAAAGCTCTCGTCGACTACCTCGCCAAGGAGTTCAAGACCAAGTACAACGCAGATATCTACACTCACGGTCGAGCCATGGCCCGCACCATTGCCGCCGCTGAAAAGTGCAAAAAGGTCCTCTCCGCCAACCAGCAGTCTCCTGTCAACATTGAGTCTCTCATGAATGATATTGACGTTTCCACCAATGTCACCCGCCAGGACTTTGAGGAGATGATCCAGCCCCTCCTCAGCCGCACTTTTGAGCCTCTCGAGTCCGCACTCGCCCAGGCCAAGCTCACTAAGGACGACATTGACATTATCGAGGTTGTCGGCGCTGGC…
	GCTGGCCCGACAGACGCAACATCCGCTGAGCTTGGCCGATCTCGTCAAGTAAGATCCACCCCCTTCCAGAAACGAGAATCATCACCTTCTGACCAGATTGCCCTTACGTGCAGACACGGCCGCCCCCCCTCTCGGAGCGCTCCCTCCTCTCCTCGGCCAACTTTACGCTCTCCCTGCTGCCGATCCGGCTCGCGCACCGCATCCAGGCGCTACGCAACCTCCCCTACATCGTCGTCTCCAACCCAAACATTGCCCGCATCTACAATAACTATCTGCACTCGCTCTCCATCCTGCTGCCCTACCACAAGGCCGCCGCGGCTGGCCGCGCCATTGCCACGGCCGACGACGAGGTGCGCTTCACGCACGTCCTCGCCGAGCTCGTCGCCACCCACACCGACA…
	GTGTGAATCTATCTTCTGACCCGAGACATGTTCTACAACGTGGTATCCCCAGAATCTCCCGGCAAACGCGATGAATCATCACGACACCCTCTCCAACGGGGTTGCAGTAACTAAGAGAGAAATGCCATCCGCGGGGCTCACGGGAACAATCCGCGCCACTTTTTTGCTCTGTTGCATCATCGCTGGTCGTATTCACCGTGCTAACGTTGGCGGCAGCCCCGAATACATCTTGTTCGACCTGGGTACGAGCGCGGTTCGTACCATGACAGACAACACTTGCATATACCTACACATTACACATGAACGGCCAAGGGGCCCCAAAAAAATTATACTTCGGCGCTGCCAAGACCCATGTTCACGCAAGCCCGATGCGAGTGAGAAAATATGTCGTGGGTAAAA…
	GAGGCAGGAGACGGATGGAATTCCTTGTCACGAGCTTTTCACACCCATGCTTGTCTTCAGTCGTGTCTAGCTACCTAGGTAGGTAGCCAGGTACATAGCATGGCAGTTGTCGGCCTACTTGATCGATACCCGTAATGCGGTTAAGGGCAAAAGAAATCTCCTCTTATTGGCGGGTTTAGTGACCATCATGGTGAGCTTGTTGCTGTTAGTGGACTCCCCAGCCTTAGTAACTATGCTACCGTAGGTACATACCCAGGTAGTTTCCGGGTGTACCGGGGGCACCACGGCGCAGAAACTGCGTTTTGCCCTTCAAATGAGCTTGTTACATAAATCCAGGCAAATTTTTATCATATCAAGCCACCGTGATTTCTAGTTGGATAACGACCAGCCGGGTTGCCC…
	TTCTTCGATGAGGCTTCTCTTCTTCTACTTGTAGTTTGGATCCTAGCCGTTTGAAGACACCATAGTTTGGCTTGGCGCCAGGGAACACGACAGGGTCCCAGCGTTTGAGCCAACGGAGCACAATGCGATTGGTGCCGTCGTCACCACAGAGATCCATGAAGCTTCTGGCACGATACTTTTCGGTCCACAAAAGATATTTTTTATTCTTCTTTCCCGGTCGCAGAGCCTCGGGCTGTTCGGTCGACTTTCGCGGTACATCCGGTACAATTCGCGGCTCGGCTGTGTGCTCAGCAAGCTCCTGCTTGGCATTATTCATGAGTTCGTGAATGTCGATTCCGTAGTAACTGCGCTTCGCTCGGCCCTCTTTGGTTTTGGATCGGGCAGCCACTATATGATCGT…
	GCCCGAGCTCAACGAGTGGCTGCGCACCGCCACCACCGCCGACGCCGAGGAGAAGCTGCTGGCGCCGCCGCGGCTCGTCAACGCCGCCATCACGGCGCACCTGCTGGCGTCCGACGTGCCGCTCGCGCTGGACCTACACGCGCGCTACGAGCAGCTGTGCGGCGAGCGGTGGCCGCCGCTCGAGGTGATGCTGCGGCTGCTCCCGCACTACGGCGGCGACGACGGGCGCGCGGAGGCGGCGGCAGGGCTGCGCGACCGCCTGTTGGACGAGCTTCGTGCGCAAGAGGGCGAGGAGCCGCGGCGGATGATTGCGCAGAAGCTCAGGGCCGCGGCCGAGGAGCTGGTCAAGGACGGCAGGACGGACGAGGGCCGGCTCTTTGCGGAGAAGCTGGATGAGGT…
	GTACTAAGGTACTAAGTTATTAGCTGCCTAGTACGTACGGATGCCTAGCAGTGATTTGTACCTACATGGAGCAAGTCTTGTGGACAGTTTCTGTCGAGCAGTGGATTTTGGAGGCTGAGGCGCTGGAACGAGGCCGGTAATGGGCTGCAAATTGGGGTGTGACGGGCTGCAGGCGGTGGCAGGGCTGTGATGATTATTATTTCTACACCCATTTTTGTTGACGGACTTGTTGAACAAAGCAGCACATGACTACCTGCGAAATGGGTACTCTGTAGGGTCTGGAGCAGTCTTGACGCCGCTCAAGGTACATGGAAAGACAAAAATGGTACGAGTACAGAAGAACGACCTAGGTACCTATCTAGGTAGGTAGTTAATAACCTACCTACCTACCTATATATA…
	GAGGAGGGCTTCCAGTCGGGCGTTCGATGGTTGAATGCAGTTTGGATGAAATGCAGAGAGAAGAAGCAGAAGAAGCAACCCACTTGGGAGTTATTTTCGTTGATTTGAACAAGACTTTTCGGGGTTTGCAGATTTTTGGTTTTCAGTACACATATATGGCTGATTTGTTGTATAAAAGAAACCTTCAAGTTGGCTACTTGAATGAAAATGAGAAAAAAGAACGTCCAAACAACCGCCTTGACACGTGATAAAAGAAGCTTTTGTCTATTCTAGTAGTATGAATGATGTTGTACAAGTTTGTTACAAAAGTGCTATACATGGAGGTGATGGCTCCCAAGTTATTGTTATACAGACAGACAAGGCCCAGGCCCCTACAAAAGCACGTCGTCAATGCTCGCC…
	ATTGTTTTCCAGGGCCGTTGTAGACCTCGTTGATGAATATTTCGAGAGAAATGGCCGTGAGGGAGAGAGTACCAAGTGCAATGACGCATGCGAGTGCGAAGGGTACTTGGAGAATCTGCGTCTGGAGTCGCTTCATGGGAGGATAGACACGCAGCGCCTCGCCAGTGATGGGGTCTTCTTTTTCGTATTCCCACTGGAATTCAGGACGCGGCTGCTGAATTTCCGAGACGCGTCGAACACCCCATTGGACAGCAAGATCGAGCTCCTTCTTCTTCCAGTAGTCAAAGAAAACGACGGACCAGAGACAGGTAGCAATAGCGTAAATCATGGAGAATTGGCCCAGACACAGCCAAGCGCTGAAGCCAATTGCCGACGGGATGACCAGAAAGCGCAAATAGG…
	ATCCCAACGGAGTGTTTGACTCCCCCGTCAAGACCTCGATCAATCCAGACGATGGAATCATCGACGTGGACGTGCCCTTTCCTGACTACATTGCATCGTTTGAATCTGCTATTAGCTCACCTTCTAGCAGCGGCTATCTGTCTACACCGGGATTGCCTGGTAATTTGGACTTCTTTGAGCAATCAGCACAAATTACCATCGATGGCGATACACCGTTGAACGCCGCAGGCTGGCTCAGCCGTTTCCACCCTGATTTTTCACTGCAGGCCATTCCCCTTCAAGATAACCTCGTTGATAAGGTTAAGGCGGCAATGCGTGCTGAGCCTACCCCAGCACCGCTTTCGACTCAGCATGGTGAATTGGATGAACGTTGGGTGGACATAAGCTCCACCATCATGG…
	GCATAGGCAGCGTCGTTTGAAATGCTTTCATGGTCGGCGGTGACAGGTTCTGGTCTTGAGCCCACAAAGGCGAGTCCTACCTAGCCTTGCTGTCAGTGAGTAGAAAAGACTTTCCAGTGAGTAGACCATTGTGTTGGACATGACAATAGTTTTTGCAGCCAAGGAGCGACCACATGGTATTCTTCATAAATACACGGATATAACGCGCAAAGCTGCATTGTTCCCAAACGGCCGAGCGCCGACGTCCAGAGCACTCGGAACCGCCACTGGAGTAGACCATTTTTGGAATTACCGACTATCGGTGAGACGGATTTGGCCTCGTTCTGCAGAATCGCACGTGACGAACCTTTTTGAAGCTTGCAGTGCTGCTTTTCACATTAGTACGTCGTCTTGTATGTT…
	GAGCCAAGAACCCTGAGTCCCTGAAGCCCCTGAGCCCCAAACAGGTACCTACCAGGTCCCTACCGAGGTACCTGAATAGGTACCTGAATAGGGTAGTACATACCCCTCCGACCTTAGTACTGGCCAAGGTACCATAATTTGTACCTACAAGGGTGTTACCACCCACTGTACCTTAATAAAAGCTGGGGGATCTGCTGCGATAAGGGCGCCCTGTTTTGGGGACGTCTTACCTAATACAGTGGTTGAGTTGGGTGGGCCTCCTCTCACCTTTGGCTTCCATCCGGGAAACTGTTCCCAGCCGCTTCTTCATCCTGCCCCCCTCTCCTCTCCGACTTTGCCATTTCTACCACAAAGCCTTCCCGTCAGCCTGGCTTCTTTTCAACTTCCCCTTTACCCTCC…
	CTCCACAAATTTGTCCTCTTCACATTCGACAGTGCCATTTAATCTGATAATGCATTCTTGAGAACTGTTGAAAGGGGCGTCTGACACGACTAGGCGACTTTATACAGCGAGAGAGGACCTTACCGACCCGACCTACGGCGACGTGGCGTTGGTTGCTGACACTGCATCACTGCAGCCATCCGTTTGCCATCACAGAGCGCACAACGCCGCAGAGGCAGCCTGCAAGTCATACGTCCTATAACGGCGACAATTTTCGCCATGATTATCGACGGCGAGACGTACGCGTGCGAGAGCTGCGTTCGCGGCCACCGGACGCGCACTTGCCAGCACAACGGTAAGCCTCACCACCAACAAAACACCTCAGGCCATAGCCACCGCTAACCATCGCGCCACCAGATC…
	AACCGCAAGACCGGTTTCTTCTACACCATTGACCTTCAGATCGGCACGCCGCCCTCGACCGTCGCCGTCAACTTTGACACGGGCTCCGCCGAGCTCTGGGTGAACCCCAACTGCGCCAAGTCCAATGATGAGGCGTACTGCAAGACTTTTGGTGCCTTTGGCCAGTCGTCGTCGTTTGTCAGCCTCCAGCAGAACACCACCCTCAAGTACGGCCGCGGCTTTGCCAATATCGAGTACGGTTACGACTACGTCACCGTCGGCAGTAAGTTGCGAGGCACTGCTTCGACTGATTGGAATTGGCTGTTATTCAGCGTATACTAACACACAAATTTGCAGCCTCCAAGATCAACCAGCAAACTTTTGGTGTTGCGCACGACTCCGAGTTCGCCACTACTGGTA…
	CTGCCTGCGGCGATCGCACAGGCAAGATTATGGATGTTGCCACGCAAACCGTCGCAGTCGAACTGAATGGCGGGCACTGCGACTCCCTTCGCCAAATCAGCTTTCAAAAGGGCCAAGCAAATGGCAGCACACTCGCGACCTCTGACCGAGCTGGCCGCATTCAAGTGTGGGACTTGCGCTGCTCGCCCATGCCTGTCAACTCCTTCTCTACCCTCGGTGGCCCAAATCGGCTCGTCCAGCGCGATACCCAGCTCGAGCCCATCGCTGCCAGGACGGTCAACACGATTGACAACTCGCACGAGCGCAAGGTCAACGGCTACACCAACTCGGCGTCGGTCACCACGATCCAGTGGCTGCCCACCGGCCGCGAGCACCTCCTCCTCTCCGCCTCCGAGGCCG…
	CGCCACCGGAGCGGCATCGCCTGGCCACGGCCGAGAAGCTCCTAGAATACCTGTCCGCCATCTCCTCGAGCGGCCAGATTACACGGATCGGCCAGACCATGTCCGTGTTTCCCCTGTCGCCCCGCTTTGCACGAATCCTCCTCGTCGGCCACCTGCACGACTGCCTGCCGTACACCATTGCCCTCGTGGCCGGCCTGTCGGCTGCCGAAGTGTTCCTCCCGAGGCGCAGGCCGTGCCCGCGCTCGCCGTTGCCGCCCAGGAAGACGGCAGCACGCTGCGCACAAACGCCGACGTGATGGCCGAAACGCAGCAGGTGCAGGCGCGGCGGCTGTTCAACGAGGTGCACCGCCACTTTTGTTACCTCGACGACAAGTCGGACGCCATGAAGCTGCTGCAGGT…
	CAGTTCCAAAGGAGGTGGAGGAGGCGTGCAAGTCGCAGCCTCAGCTTCGCGTGGACATTATTGGGAGGATGGACACTGTGGATTGTGGAGAGGACACAGCGGGAGGAAATGGATCCGACTCCGCATAATCGCCCGAATTCGCAGGTATCGGGACGGAACATGAATATTCTAATAGACTAGACACGGATGATACAGGCATAGAGCCAAGCGACATAGATGATATGATGTACATGAATTGGATGGAAAGCAAGATAAAGTTATAGACAGCGATTAGGAAGCTTACAGCGAGGGTTTTGGATAGACTTTCTTGGACAGAATGGCTAATATAGATGACCTTGCACATTTACAAAGTTGCGCTCAGTGACGGTTTTTTCTTCTTCTTCTTTTTTCTATATTTTC…
	CTGGTTGATCTCGTCAATAACGCGAAACGGCGACTGGGCGAGCGACTGCAGCGCCATCAGGAAGAAAATCGTCGACACGGCGCGCTCGCCGCCGGACTGCCGGTGCGCCGTCAGCTGTTGCAGAGTTTCGGTCTCGCTGGAAGAGGTGTCTGCGTTAGCATTGCTTTAAAAAGATATGAAATGGAGGAATGATACTCGGGAGGAGGATTAGGGCACGTACCGGAAGCGAACCATGATATTCAGAGCCCACTGCTCAAAGTCTTCATCCTTGTGGATGCGCACTTCGCCCGAGCAGCTGATTTGCTCAAAGTTGTACGCAAAGGCACTGTTGATTTGCGCAACCAGCTCGTCGAGCTTGGGCTCAAACTTGTTCATCAGTGAATTTTGGGCGGCTGTCAG…
	CTTTTCGAGCCGCTGGGCCTCCTTTTCGGACTTTTTGCGACGCTTCTCGAGGAGCTTTTCGCGTTCGCGGATGGCCTTGTTGCGGTCCTTGATGGCCTGCTGGTACGCCTTTTGCTCTCGCTTGGCTTCCTTTTCTGCTTGCTTGCGGGCATCCTTGTCCGTGTACTTTGTCAAGTCATGGACCGTTGGCTCTTCGGGCATAGGTGGGATAGGGGCGAGGTCAAAGCTTGGCTGGATTTCGCCGGTTGGTGGCATGCTAGCCCCCTCGGATGCCATGGGGGCCTCGTCCGTTTCTTCCATCATCGGGGTAGGGTCGAGGTGCAGCATAGACATGCGGCGTTCATGTTCGGAAATGTCCTCGTCGTCTACGTCGTTGTACTTGGACAGTGTCTCGGCATT…
	CCTGGGCCCAGCAACTGAGGAAACACCGGAATCAGTCTGGATTATACCATCCGAGGTAACCGCCAATCAGCTCAAAGACGCGCTTCACTACATCAACCAAGCAGAATTCAACCCGCCCACCTTTGAAGATGGAACTTCTGCGGAGCAGCAACTGAAGCGCAAGACAGTACCGCGCAAGAAGGCGGCTTTCGATGACGATAATGCTGATGACGAAGACGGCCTGGATGACTTCTTGGACGACCCGATGATGTTCCCCGCAGGTGGCCCCACGGCACGAAAAGTGGTTGATGAAACCAAAAAATCTCAAAAATCTAAAAAATCTCGAAAGAGGCGGAGTGCATCGGAGGAAATTGACGACCCCGAACGCGAAGACCGTGCTCGTAAACGGCGCGACAAAGA…
	TGCTGCTGCTGCTGGGATCGATGCTGTTGAGAGGGTGTTCTGCTCAAGGAGAGCTTGCTTGTGTGCGAAATGGTGCGGGAAATAGGCAGGATGGACGACTTGGACTGCTTGGGAGATGCTGCGCCTCCGACAGTGGAGCGAGCGTCGTCGGAGCCCGACTCTTCGTCGCGAGTTTCTCGTCGCCTGAGCAAGGCGAGGGCTGCCGAAGATCTGGAGCGCTTGTGCGTACTATGAGAGAGAGGCAAGGAGACGGGCGAGAGTCAGTTTGCGATCAGGCACAAGAGGGCGAACGGGGCGGGGAAGAGGTTGCAGAGGCGGGAGAGCGATGGATGGACCAGCACTTGGTGGTGCGGTCGGTTGGTCCACTACGCGCCTAGGAGAGAAGCATGTGGACTGAGG…
	ACCTCTACCAAGCCGCTGCCTTTCTTGCGACCGCTTCCCTGCAGCCCAGCACTGTCAACGACACACCCAACAGCGTACGAGCAGCAGCCAACAGCAGCAGGCCAGGGTACGACGACACCGCCGCCGCCGCTTCGGATCTCCCAGCCCAGCCAGCGAGCCACGGAGCCGCCGACGACGACCAGAAACAGCAGCAGCGCGCCCTGCGCAACATGTCGCGAAGTCTTCTCGCCGACATGCGCGCCGTCACCCGCAAGGTGCTGATCCGGCCGTGTCCTGTGATGAAGCGCAGCGTCTGCCGGTACTGCGACGCGCTGCTCATCGAGGGCCGGTCTTGCGACGCCTCGGTCGGCAGCGCGAGCAGGCGCAAGCCATGGGCCACTGACGTGCTCACCGTCCGCT…
	TATTTATTTAGCCTTTAAATAAGACTAGAATTATAAGATTTATATATAAAAATACCTAGAAAATAAGAATTTAGCCTTTTATTACTTAAGATAAGAAATAAGTCTATACTTACTTAATAAAGATAAGCTAGTAACTTAGAAAAGCCTATTAAGAAGGATTATAATCTATATTTATAGGATATAGTTATAAAAGACTTTAAATTATAACTAGAAATTTAGAAGTAACTATAAAAGCCTAATCTTTATTCTTAAAGAGACTATTTATAAAATAAAAGGATTAAAAGGAAGATTAAAATAGCTAAAGCTAGTATAGAAAAGATAAAATTAGCCTTTATTATACTCTAATTACTAAAGACTATTACTAAAAAGAAAGAGTATATAGCTAATCTTACTATACTA…
	GCTGGTTCGTGCCCCGCCGGAACGCGAGGCCCGTGACGGCGTCGCGGTGGTGGGTGAGCACCTTGATCGGCTTGAGCGTGGCCGCCTCGTAGACAACCATCTTCTTGTCTTCGCCGCCGGTGACGACGTACTTGCCGTCGGGCGAGGCCGCGACGGCGAGGATCCGTCCCGTGTGTCTCTTGTAGTATTTTTCCCCGGCCTTGGCTGTGTTGCCTCTGACCCACGACTCGAGCTCGAGCTTTCTTCGCGGCGGCGCGGCGGCCTTTTTGGATTTGCGCCGTGTCGTTTGTGGGTACTGGTCTTTGGGCAGGTCCTGCGTTCTCCATTTGTGCAAGTACATGTCTTTGGTAGCCGTGTAGACGTACGGGGCACATGCGGCGACGGACGTGACGGCGTGAG…
	CTCCAACCTCACACGACAGCGCCAACCTCTAGCGCTCACAAACCCCCAACTGCGCGAGATATCCCACCCGTAACCTTGACGAACATTCCCCATGTCGATGCCGAAGACTTTAAGCCATACCTTTCGCAGGTGGGTGCCCTGTACGAGCAACTCCGCCGCATCCAGGAAAACGATGACGATGCGGCGGCTTCTGGGCGCCCTTTCAAACTTGATGAGCCCTGTGAGTCTGCAGATGGCTACTTGCGACCGTCTAGGACACGACCAGTGAGGCGCGGCTCTACCTCCTCGATAACGTCGCTAGCTTCGATCGACGCGCCGAGCCCGTCCCGCAAGCCGAGCATAAGCTTCAGTCGCAAAGCGGCCCAGGGACCGCCGCCGCTGTCGACTATTCCAACGGTG…
	GAACGGGACGGGTCAATAGCCGAACCGTCTGCATCTCTGCCCGCCGGGTTGCCGCCATCCTCTTGCCCTACGCAAAGTTCCATGTATGACTTCGCTTCCTCCTCCTCGCCAAGCTGCTCGTACATGGTTGCAATCTGCAGGAGAATTTCGGGATCCATGTGTGCTGTCGCCGCGTGTGAGCCGAAACCACCATTGTTGCCAAAGCTACTGCCAGCATCGTAGTAGGCATCGGCGAGCAAAGCACGTTTCAGGGCTTTGATGCCATCGCGGTCTCTCCCCATCTTTTGCAAGCATGATCCAACAGCCATCCACATCTTGCCGTCCCACGGCCGCAGACCCGCGGCTTTCTTGTAGTACCAGAGCGAATACGTGTGCATCTCGAGCATTTCGTATGTCTGA…
	AGCAGCGTCCATGAAAGCTGCTTGCCCTTGCCGCTCGTTTTGGTCTTTTCGGCCAGAGTGACAACCTCGTCCGCCGTGCTGAGAGAAGGTCCTTGCTTGACAGCGTCCAACGACGCCTTGGCCTTGCATCTCGTGGATGCCGACGATTGGCCGTCGTGTCCTGTGGGCGTGGCGTCGCGACCGCGTCTCGAATTGCTGAGCGCTCTCGTGGGCGTAAATTGACGAGGCCTGGCTGGTGCTGGTCCAGTTATGGGTTCGTCGCCAACTGTGATTTGTCGAATATCCTCCACAAAGGCGCGCAGGCCGAGCTTAAAGTCCTCGACCAGTGGAAACACGCCCGACGCTTGTGGTTGCCATGTCGCCCGCTTTGACAGTGCGGGGGGTGTCCTAGTGGCGGCA…
	GGGGATCCAAGCATTGATACAGGGTCCAGGCTCCAGCATGAATGACTTTGCAACAATGAGGCGTTGTTGTACACGTCCATATGGGCATCTCGCTTCCCCCCCCCGGCAGTCGTTGGTGGCTTAAAGCGTGGATTGGTCCGGCGGTATTACCCCACACTTTCCGAGGAGCAGGGGTCCGATAAGCGGTGTTCGCTGGCCATGTTGTCGGGTCCAGGGGGAAGGGGTTCCCTGGTCCTGGTCCTGGTGACAAGTTGCAACGCTGCCTGAACAAGTTACAAGTTGTGGTATTGCTGCCCGGGGAGGGGGAAACGCGCGAGAGCAGGCGAAAATATGGTGACGACGACGACGACGGGCCTCGTTTTGCGAATTGGGTGCATCGACAGGCAGAAAATAACCGGC…
	TGGCAGGGCATCCTCCTTCAAAGGACTTGATCACCTTCCAAACAGAAGTTTTTGTGGGCTTGAGATCGGTGGTGACGGAGACTTGGCAGGAACCACCGCCGTGGACAGCTGTTCCTTTAAACTTCATGGTCTGCTTGCTCCCCTGTGCGTAAACGTTGCTCGCACCTTGCAACTCGTAGGCATCAAACCCTCCGCCGTTCTTGCAAGGGAAGTTGGAGCCGTTATCGTCTAGAGGGGCCTGGGAGAGCTTGGCTTTGCTGAAGGGTACGGGGTTGGTCATAATGATGTGGCCATGGGTCATGACGATCAGGGCGGACATGGCAATAGATTTGGCCAGCATTGTGAGTTATTCCGTGTAATGAGTCGCGTAGAAAGCCGAAATGATGCGAAGAAAAAAGT…
	AAGGAGACTGCCCAGCGCGATCCTCATTACGAAAAAACCGCTTTCCGTCCCTATATTCATCTGGCTGCCTGCGCCGCCAAAGAGAATCTTCCGACGAACCCGCTACTCCCCGCTGACTTGTTTACTGCCTGTCTTACTACTCCCATCGAAATGGCTCTCTGGTTTTTTGTCCTGCAGAATCCTCTCCCGACAACGTTGACCCCGAGCGTGCCAAGAAGCTCCCTGGCCGTCTTCAGGAGCGCCGAACCCCTCTTGGTGAGCTCAACTGGATATTTACAGCCATTACGGATAGCATCGCCTGGACTACGCTTCCCCGTGATCTCTTTCGAAAGTTTTTCCGCCAAGATCTTATGGTTGCGGCCCTCTTCCGCAACTTTCTACTTGCTCAACGAGTTATGA…
	CGCGTGTACGACGGAGACGGAGATGACTATCCAGCACCTGTGGGCGTCAATTTTAGACATCAGCCCGTCGAGCATCGGCGTCGACGACAGCTTCTTGCGGGTTGGCGGCGACTCCATCACCGTCATGAAATTTGTCAGCCTGGCGCGCGAAAAGGGCCTGCATTTGACTGTAGCAGAGATTCTCAAGAAGCCACGCCTGGGAGACCTCGCGGCGGGCGTCGGTGAAAATAGCGACCAGGACGAGACGGTGCAGCCATTCTCCCTACTACAGCCAAGTCTCAGCGCCGAGGACATCCGCTTCTACACGTCCAAGATTTGCGGCGTCGCGCCCGAGACGATCCAGGACGTGTTTCCCTGCACGCCGCTGCAGGAGGGCCTGCTGGCGCTGACAGCCAAGCG…
	GCTGTCGAGCATTTCATGATGGCGCTGGATCAATACAATATTGACCCGACTCGGACAACTCTCAAGCTGGAGAGGGACCAGAAATGCATGTGGGATATACTGGATCACCAGACAACCGGCAGCTCCAATGCTCTGGAGTATCTGGGGCTCACTGCCAATTGCATTTACCTGGATTTCGCTGTCCGCTACAGACTGGAGGTGTGCGTTAGCAGAGGATATCTCAGAGAATATGCCCTTGATGCTGTATTCTTGGAGAAGCTGGCATCGCTGGATGTCGCAAAAGCAAGCCGGATGTTGGATTACATCGCGGATCAAGAGCTGCAAGTCGAAGACCCCATGCAAATCTTTGAAGACGCTAAGTTTCTTTGCGCGCCTGCAAAGAAGCGCATTCCACATTAT…
	TTCAGATTTGCTAGAGGCCGTCCGCGTCAGCTCCGGGGGAGTCTCATGATACGGGGATCCTGTGGGCAACGTACTCTGCACAAACTTGTATCGCACCCCTCGATACTCGTCCGAATAGCCGACTCCGTACGTGGCAAGCCTGCTGAAGAAGCTTCTGATGCCGGGCAGCAGTATGTTGACCACGACGCTCTCCTCGCCGAGCGCCTGCGCCCAGAGCCCGACGCGGGAGTCGGCCAGGAACCTGGCGGGGTATGAGTGCGCAATGGCAAAGTTGTTATCGCCGATAACAGAATATTCCTGGGTCAGGCCGTCCCTGATCAGGGCCACGCAGTCTTCAACGGACATATTTATATTTTTTTTTCTTTCAATTTGGAGGATAGAAAAGGGGGCAAAGGTAGA…
	TTGAGCGGATCGCGTCTTGTGCCACCCCCTCTTCGTGACCAATTTCACAGCAAACAGCCGTGCGATATGCAGCAGCGGCGTGCCCCAGTTTAGCTGACGATTGATATAGAGTGAATGCTTCCTTTGTGTCTGGCTCACCACTGAAGAGACCCCTCCCGAGGCCGTCAGCCAGTGTGAACATGGCTTCGACATTTTGATTGCTGGCCAGCTTCTTCAGTATCTTGTGCGCATCCATCAAGTATCTATCTTTGGCTTTGGCGCGCGCACGAGGATCTGGTATTTGTGACACGAGAGCATCAGAAGCTTCAATCAGTCGCTTTGCTAGTCTCAGCGCGGATTGCTGATCTGCGGGATTTGTCCTTATGATCATTCGTAGCTGCTCCAGCTCCTGCGTTGTCA…
	CGAGAGCCCCGAAATACAGGGACACGCCCCCGAAGCGGAGGAATGGTGGTCGCACTCCCCCTTCTTCGGTCTAGTTCGGGGGACCCCAGCTTCAGTGTTCCAGGCCTACTGCTTCTTTTTACTTTTTCTACTTTTTTTTACTTGTTCAACAAGTTTAGTCCCTTTTTTTTTCTACAAAAAGGTGGTTTTGCTTTTTTGTCCTTTTTTTTAGTGTAAGTTACGGGATAGTTTGGTGGTTCATAGTGGCCTGAGAGGAAAACGGCTGTCACAACACCCCAGGGAGGGGTCATGTATCTCGGTACCTACCTCCAGCTATCTACCTACAAACGGGTGCACAAAGTCAGTGACGATACGGAGGATTGGGGAAGTACAAGACTGGCTGCCCCGAGTCAAGCAAGT…
	GATTCGTTCGGCAGCTTGATCCATGTTACCTAGCTCATGAACCATATTCCGTATGGAAAAACGACAGCCTGTTTTGAAAGCGATCCGGCGAAATTCAGCCTGGACAGTCTTCTGACGCTCAGCAACGAGCCGGATTGTCTTGATCTCATCTCGTATATCCTTGATCTCTCTCGAGAGCACGGCTGCCGCGTTCCGCAGGGCCACTCCCCTTTTGAGGAAGTGCGAGAGAACACTGGAGGGAAGCTTCTTGTGTTGCTTGTCACCGACACATTCGTTGTATAGGTGAACTTCGCTAATGGACTGGTGTCGCGTTAGTATGCGGCTGTGGGGTCAAGAGTGACATGTGCGTTCAGGGTCTCAGCTGGGGCCTCTTACCGCTTTAGCAATGGCATCACTAAA…
	GCTGATGGCGGCGCTGGCGGCGGGCGGGTGCAGCTGGTGGCTGATTGGGCTGCAAAAGTACAAGAATGAGATTCGAGGCCCATGGGACCCGGCCAGACCCATCATCATGAGCAGGCCTCGATGGGACTGACCATGCGGTCTGTATCGCTATATGCATCATGTAATCATCACGCAATGACCACTGAAACGATAATATATAATAGCTATTCATCATTCATCCACGCTACGTCTACTGCATACCAGTGGCTTTTTCTATGTTCCTACATGTCTTCAATGTTCAACACCCACGTCTTCTCGTCCGCTGGTTACTCAGTCGCCACGGGAAGCCTTCCGCCGCGCAGCCGGACGGGCAGCGTGCGGCCGTGGACGCCGTAGACCTCTTTCCGGGCTGCGCTTTTG…
	TTTGGGACAGTACAGCATCTACTTGTATCCTCGGCGCGATAACCGTGTGAATCAGACTCGACCTACTTTCGAACCAAGAGCGTTCGACAGATGAAACCGGTATTCCGAAAAAGCTTTTTTTTTATTTGGCGCAAACGACTGTTCTATACCTGTGTCTAAGCTTTCCCTCCTGAACCTTGATGTATGTAGGGTTCCAAGTCCTTGTGGGGCAATGTACCAAGAAAAAGAGTATTCCGAGAGAAACTATGAGCCAGAAGAGAAAAAAGTGCCTATCGTAGATGAGAAAAAAAGTCGAAATGATATTTCCCCAAGGAAACCAGCTGAAACTGCCTCCAAGTCATTGCCATTGCTCAGATACCTACATACAAGGTGGGGGTGTGAGAATGACACTGTGCAGCG…
	CTGCCTGAATACGAGCACAACTCCTTTCCAGGGCCGCCTGCAAACCCTGGTTCATGGCTTCTTCAAATAAGAATATCCAGTGTATCACTTGATCCCTTCATTTATTGTTTTCTCATTTTCTCCACCGTTTGCTCCTCTCTTGCGCTGTTCATCGCCATCTTTTCGCCCACAACATCAAGACACGCGACGTCTTGCTAATCATTCCTTCTTGTTTCTTTTGGTTTGAACCAGCCCGAATAACAGCTGCCTGCCTACCTACCTACCTGGTAGACGACTTTTTATCACACCCAACTGCCGCCGTTCCGTTTGTTGGACCCCCGTTTGAGCGGCCAACCACCTCCAACGCCACACTTCCACCCAGCTTCAGCGACGACCACAAAACTGCACGGCATTTTGGCC…
	AGAGTCCAAAAACTGCACTCTCATTTCAGTGTCCGTCGTATGAGTGGTAAAGGACTAGTCGACTTACACCCCAAACTCCCCATCTCACGCTCTCGCGTGGGCCACGGACTAGACTTGAAAGCTCATTGGCAGCGAAAATAATTTCACGGCGACTCTTCTGAATATCATCAGGAAGCTTTGGGAAATCTTGTGGGGCATCTGCGTCAAAGGACGGGGGTGCAAGTCCTTGACTCTTACAGTAGCTGTCAAGTTTGTTGGATTCCGTGCTGATAATTTTTGCAAGATGAATCAAGCGAGAGTCGACTAGCGTTTCCAATTTTGTCTCTGTTGCGACTTTGGATCCGATGTTCTGCTCTTCGGTGCCCAGGTGATTCTCAATCTCCCGCTTAGGTTTGAGTT…
	TCTCAAAGACGAAGATCCTCTGCTGATGAAAGCGTGCTACTCTGTTGCCCTTGGAATATGGGAGGGTGAAGCCTACTGGGCCAATTTCTGGTATCAGGGAGACAAAACTCGTCGCGAGCTGCTTATTGAAACCCTCATGGGACGCACGAACGACGAGATCCGCCATATCAAGGATGCATTTACGGATAAGAAATACGACAACAGCCTTGCGAAATGCATGAAGACCGAGCTGAAGGAGGATAAATTCAAAAAGGCGGTTCTGACGGTTTTGGAAGAGCGACGAATGGAAGATCGCGATCAATCCGGTCGGGCATTCCCCCTGGATTACGATTTAATCGACCGCGATGTTGATGAATTGAGAAGAGCAGTCAAGACCGAGAAGGGTGGTGAAACGTTAAT…
	TGCGTACACTGAGGGATAATGCACGATGACGCCGTCAACTGTTGATCTGCTGTTTCTGACGTTTAACTGCGCAAAGGCATTAATTAATACTCCAGTATTTGCCAACCACCTTGAGGCGGCATTTGGGCAGAATGCCACAGATTTGCCAGACCTCATTGTCTTGTGCGTACTGATGAATGCGACACAGCATCTGCCGCGCAAAGCTCTGTACTAATATCGACAAGGTCTCTCCAAGAAGTTGCTCCTCTGAGTTACGCTTTCATCGGCGATTATTTTCTACGGCCGTACATCGAACGTTTCGACACTGCTATTAATCAAGCTGCTTCCCAGCACGTGTTGAAGCACGAAGTGCCAGACTTGGTATCGGCTACCGAACGAGCGACTCAGCGAAAGCGCTAT…
	TCAATGAGGGCTCTGTGATTACCTGAGAACATCAGACGGCTCACCGTGTTTAGAAAAGACAAGCGCCTTGGCTTGAGTATAGCCGTAAGGGCCGGATTTGCATCTTCTGCTGGTGATGGGAAGCCGAGACGCGTGGGCCGCGATGGACAGTCGCAGCGTCTGAGTCAGGAGTCCGGCTGCGTGCGGTTTTGTTCCTGCGCATATCATGACTAGATGCAGTTGATATGATTCGCCTTGAGTCGGGATTAGCAGCGGGCGAAGGAACACTATTGAGCGAAGCTTCTGACTGGCACTAGAGGCTGCGATTTATTAGGTAGGTCATGACATTGCGGGGGCGCTCTGCCGATTTGTTTGGTCGACTTGTTGAGGCCCATCGATCGGGCGGCTCAACTACTTGTC…
	CAGCGCCTCTGCTCCTTTAATAAGACACAAGGAACTCAATTTTGCTATTGTCATATTACTCTTCGTCTTCTCTTTCAGCCCTAATGATGCTAATAGTGTGATTTTTCGTCTCCGCCAGCATTCACCAGCTATCAACAGCGCTTCGGTCGACTTTCGGCAGCCCCGACGAGTACATCTCGGCTCCGTAAATGATCATCTATATTCGGACTGCACAACGCGGAGGAAAATCTCTTGGCACTTTTGTTTCTTTTTTTTTTGCTTCCGCTACAAGAGGCAGCTCCAAGAGGCTCACCAAGACTTCTAGTCCCGTTCATTGTAGAACCCCTGCCAAACATATTTCCCTCCTCATCATGCCAAGTAAAACACCTCCTCGAGCGTCTTCCACCATTCACCAGACTC…
	GCGGTGGGTAGTCGTGGAGCGTATCCTAACCTTTTCGCTTCGCTGGGAGTCTTCTGATGATGCCGACGAGGGCTCCCGTCGACACATTGGAGCTCCAAGCCATCCGTAAGGCTTTGGGCAGACAAAGGCTGGCACTCGGTCTACCTCGTATTCGCTGGGTTCGCATGAAATGGGTGTGCAGATCCACTAAAACCAAAAATACCAACAAGGCGCAAATGCTTGGTACGAACGCCACGGCGGGAATACACCGCAAGATGCAGCAATACGCCTCTCTCTATGAATATTCACGCTGGAATGCATGGATATTAGGGCTGATATCAGCCAGAATCACAGAACTATCCCAAATAAGTAAATTAGTATTATAAAAATTCAAAGAAAAATTCAAAGTATTCACACATA…
	CGCTTTTTTGTCTCTGCGACCCTTGCATCGCACTCTTGCGTAACCGCCTCGATCTCCTGGATGGCCTTCTGCAGGTTGGTCTTTTCCTCGCTGTCTCCAATCATGTGTTGTTCGACAGTCTTCAGCAGCAAAGTGTATCGTTGCAGGCGTTGGAGGGGCAACAATGAAAAATGGCTCCACGGTAGCTTCAGTGACGACTTGTGCTTTTGCTGATCTTCCAAGAACTTTTTGAATAGTAGGTTACGCATTTTTTCCCTACGAACCATGTAGTCGGCGGTCTCATAGGTACTGGCATACTCGATGTAGGTCTTTTTGGCTTTACGGATCCATTCACGGAAAATGTCGCTGAAGCCGACAATCCACGGGCCCTGCTCCTGCTGACGGTACTTGAGCTGGGCA…
	GGGGGCTAAAAGAGCCCTACCATGGGGGATGGTCACGATGCATTTATTATGTATAGGCGGCTACCAGTTTTAGCACTAATACATTCAATTTTGCAACCAACTTCGAAGTAGTAGAAGATGACTAATCCTTTTTTGAAACCATCTCAATCAAGGCAAACCCGATTGAAGTGTTAAAGCATCATCACTATGTCTTCTTACGGCCGTATTGCTGATTTTGAGCTGCCGGTGGGGGTTTATGGGGAAGGCATTTTGCCCGTGGCTGTAGTAACTAGGCGTCGCTACATCGTATACAAATTAGGAAGACAGAGGTTACTGGGAACAGCCACACTGACAATTCATAATAATCAAAGGCCTCGGAAATCCAGGTTCGAGCTGATTCCGCGATTGTTTTGCCACCAG…
	CAGAATTTTTGAAGACTTGGTATGAGTTCTACAAGAACACCATTCAACGCCCTTCGTACGAGAATGTACAGTGTTCAATACAGGTGTTGTATTGTGCAGGACACATGGCGGAAACAATACACAGTTGATAGATGATGTTAGATTTCAAACACCGACTCTTAAATTTATATATTAAAAAAAAACTATGTCAAGTGTAACAGGAATATTTTCGGCTGCTGTTGCTGTTACGCGTACAGGCATGCAATGCAGTATGTAGTAGGCTGTGGCAGATTGGCAGTAATTTGCCCCAACGCGCGGGGCGTCGCGGTCGGCACCTGCTGCAACGCAAACTTGCTCCTTGCACTCACCTGACAGACGCCCTGCGACAGAACCATCAAGCAATTCTTCGCCAGCTGGAAC…
	TCAAGAGAGAAAAACAGAGCCGGTCGGAGGCCTCGGCCGCTTTGTCTTCCGAGATGCAGTCCCTCCAAGCCACGCCGGCGGCCCGCTCGACTCCTGTGAACTGTGCCCCGCCTGCAGTAATTTACGCTTCTGTTTTCCACCTTGATAATCCTCCGCGTACAAAACTCACCGACTCTGCTCGCTGAGAAGAATTGTATTGTGCAAGAGGCCGCCAAGACGGCGGGGTTGGTCGATCCGGCTGCGCCAAGCTCCTGTACCCATGCGGTCAAGCCTCGCCATGTCCAGTCGGTCCTCCTCGCGCCTGTGCCTACGGCTCTTAACCTGCGCTTTCAGTTTGCTCGCATGCCCTTGAAAGGGTAGGTTGTTATGATAAGTTCGTCAGTGGATCGTTTGGCGTAA…
	GCACATACGTCATGCCGTTCAACACAGCTGATCTGGGTTCATCGTCGTCATCCTCGTCGCCTGTCGGTGGGCTGGCAATGACAATGCTCCTCTCGTCGGTCGACGTGCTCTTCCTGTGTGCCGCCGTGGGCAGGGCTTTGCGCGGCGGCGGCGGTGAGACGTACGGGTGTTGAGGGAGAGGCTGCCGTGCGGGCTTGGGGGCAATGGCCTGTATCGGGGGCAGGCGCTCCTGGTCCTCGAGGTCCATGGCGTCGGCGGCCAGGGTGGCGTGCAGAGGCGGCAGGCGCTCCTGTTCGTCAAGGCCGTTGGCAGCGCGAAAGGCTTTGAGTGGCGGCAGGCGATCCGGGTCTTCGTCGACCTTGATGTTGGCGGCGCGAAACGACGACGACAAGGGACGGT…
	TACTGCCCTTCGCAACGCCACACTCGAAGTGAGGCCAGGAGAGAAATTTGTCATGACAGGTCGCACGGGAAGGTAAGAACGCTCGGTTCTGCGACCATACGCTGGCCACTGACAACCAATTCTCAGCGGCAAAACAACAGTGTTGCTAGCGCTTCTGAATCTGATTCAGTACTCGGGTAGCATCAGCATCGACGACCGGGAGCTCGGCATCACACCGCGAGATGTACTACGATCGCGCATCACCACGATTCCTCAATCAGCGGTGCAGTTCAGGGGCACGATACGATACAATCTCAACCCCTTTGACCCGTCGACATTCTCGAAAGGCTTCGAAGTAACTGACGAGCTGCTCATTGGCATCCTTGACAAGGTTGGGCTGTGGAACCTGATTGAAGCGCG…
	GTCACGATATCCTCGCGGAAGCGAATCAGTCCGGGCCGCCCCTGCGCGTCCGCCACGAGCAGCCGCCCGCGAATCGCCGTCGGCGCCGCCGGGTCCTTGACAAACTCGGCCGGGATGGCGATGCGGAACGCGTCGCCGCGCATGAGCGTCGCCCGCGTCGCCGCATCGAGGTGCGCGCCCAGCCGCGCCGCGCTCAGCACCGACAGCGTGCCCCCGCCGAAGCGGTCAGCCCGCAGCACCTGCAGCGCGAAGTAGCGCGGCGGCGGGTACTCGTAGCTGCAGTCCGTGTGCCACGGAAACTCGTCCATGGTCTCGGAGCGCGCCTGGTGATGGTGCGCCGTCTGAAAAGACGACGTCGCGCCAAAGCTCGGCCGCACGTCCCAGAACCAGCCGCGCGTC…
	GCCTAGCCACGTGCAGTTTCCCTTGAAATGCGACAATCGGGCAGACTAGCAACCAAGACGTCCTTACCATCGGCGGGATTCTCTCCTCTCGCCCAAGCAGCCAGAGCCCAGCGACCAGCTCCAGTCTTGTCCTCCTTGTCCTCGACCTGCCTGTCTGCTCTGCAGCCATCGCGCGCGCCCTACGCCGCTGCTCGCCACATCGCCAGCATGTCGATGCCCGGAACAAGCGGCCATGGCCGTGCCTGCTGCAACATCCCACCCGTCGTAGCTGAAGGATACGTCGCCAAGGGCTCCTACGAGCAGCTAGGCGGCAGCAAGACCTGTAAGAGAGAGAGAGAGAAGTTGGAGAGCTAGCGTACTGCTGGTGCTTCTCAAGCTACAACCCCATGACAAGTGAAA…
	GCTTCCACTTTGGAATAGACCCAGTGCAATTAAAATTACAAAGATAAGAGTTTAACAAATTTTCTTCTGATTATGTACTTTACCCTACATTGTTCCTCTCAGGCTTGTTTTCTGCTCTGTCATTAGTGGAATGGCAGTAGTACCAGAGTCCCGAGCAGGACTGGTAGTCGTATGCATCTCGGGAGTAATTCACAGACGATATGCAAAGTGCTGGACGGCTACTAATAAATAATGTAAGGAGAACTAAGCAACATAATGTATAGTCTTAATTGAATACTTGCTCACAAAGGCGATGCCTGATCGCAAAATATCCGTCTGGCTTGAGCTCGTACATTCCCAAAACAGCTTCGTTTTTCTCTGAGTTTGGGTATATGGGCTTAATTACGTCGAGCATGTTAC…
	TGGGTATCACGAACCTCCATGACAGATACTATTCGCGTGCAGGAGGGCTATTCCGAATGCCACCTGACGGACCAGTCCTCGAACGATCCTGGCGCAGTCGTCTTGATTGAAATGGTCCTCAAAAGTCTCCCTGGCTAAATCGAGAGGCGGTCCCAAAACAGGATACACAATGCAAATGTGTGTTCCATTTGGACCCGTCTGTCGGAAATCTCGAAGCGGAAAGCAAAGAAGATGTGCTCCTGGTTGCTTGTCGACACCGAGCGCCCGCAGGTGCTGAGCCATGTGCAGCTCGCGGCAGTTTGCCTCGTTTCGAAGCGCGATGAGGATCTTGATCGCCACATACGTCGGGGTCCGATATATGTTATCTTGACATAACCACACTGTAGAAGACCCACCGTA…
	TTTTTGGGTTGCCTCTAGGCCTGAATCAGCATAGAGTGTGCCACACCAAAGACCGTTCCCAACTGGCTTTGACCTACATTGCTCGGATGATGCGCAGCTTGGCCTGGGGCACGGCCGTGGGCTGCCCGCTCACAACAAGGAATATCCTGCCCCTTGATTAACCTCTTTGGGCATGGTACTTAGGCGGAAACCGCTACTGCAATTTTATCTGCTGTATGCGAACCTGAAAATATGCTCATCGAAGATCTCGCACAACACACCAGCCCCGTCTTGTGGCCGACAACACGTCCTGCGTCAGTAACTCGCTCCCATTGTGGCCATTGCCCGATCATCTCAGGCATATCGTAAAAGATGGTCTGCCAGGACTTCCAAGAGTTGATCATTACAATACGTCGCCGG…
	CAGGCTTGGCGAGCCCTATACTGGAGGTGCAGCAGTTCCGTCTTCAAGCCCTTCGCGGCACAACGGCTCTATTTTACGATTCTGAGACATTTCCACGCGTCTAGGTGCCCAATCCTCCACTAAGCACATCAGCCGACCGATGAGTAATGCGCAGCAAATCAGGCTGAGCAGCGTAATGATAAAGGGCGGCCCTGCGCGACTCTGAATACCTTCAACATTTATTGACTTGCGTACCATATCCATCTCCAAGATGAATGACAACATTTCGTTTCAGGGTATGAACGCGACACATCCGATCCATTGCGGGTATACTCACGAGTACATGGCAGATTATCTCACTATAACAAACCTGGCTTCTGCTTGGTCGACCAGCTATGACATGAAGAACTGGCCTCTGCT…
	GGAATCTGATTGGCGAAGTTCAGCGCAGTTTGCTTCTGTGTAGAGATGCTCAGCGTGTTGGCACCTTCGGTCCTGCAGCGGTAGTACTTCCAGCGAGTCGGGGCATGGAAATAGTCGGTGAGGCTGTAGCTGTCCGAGCCCAGCAGCTGCGCCCATCGGTAGCCCTTGTATTCTATTACAAAAGAACCGGCGTCGAGGTGTCCGTGCGAGCGGCCGTTGAAGCCGCCCATGAAGCCAAAGAACCAGCCGTTGGTGTCCGTCCAGGATGAGCGGTGCGTCATGCCGGCGACATTCTTAAACTGGTTGGACCGGGATGTGGTGGGCAGGAGACTGGGCGTCATGAGCGCGGAATCGTAAAAGACAAAGGCCTGGAACGAGGCCAGCTGCGCGGTGTTGAAG…
	CCTCCGTCGGTGATGCCAGAGACGGCGCCGTTCATGATGCCAACGGGGACCCGTCTCGGGCCAGAGTTGACGGCAAAACCGCCGCCGCCTGTGGAGAGATAGCGATTTCGGAATGCGCACGGGGCGGGAACCCAGTAGCTGACGTGGACGACGTCGTCGGCGATGCCATTGTGCGAGTAGGCAAAGGTGACGTTGCAGTAGTTGATGGTGGCGGCCCTGTTCCAGTCCGACTCTGCAATGGAGGCGTTGTAGGTGATGGCGGTAGAGACCGAGGATGAATTGATTGTGATGCCGGGGAAAGAGTTGTCGGCGGGAAGGGCAGCCTGGACATATTTCACGTTGCATATGTCTTGGAGGGTGGCTGCCTGGGTTGCAGTCGCGGTTGCAATTACCAGGGCG…
	GCCGGCCGCGTTTACGGCCGCCGCTGATGTTGGCAGGGCTGTTGTGGCGCTCGGCGTGACGTCGGAGCCCTGGCCGCAGCACACATATCTCCAAGGCGAGCAGACGACCTGGAACGTCTTGCTCCAGAAGTTGGAGGCTTTCTATGGTTCGTAACACACACCTATCCTAAGCACAAGCCACGTGAGAAGTTGTTGCTGAAAAATGGGGTTCACAGATCGAAAGCTTGTCGATGTCAAACATGCATCGCTCGACGAAATCCGAAAGGAGCTCCAGTCCGTGAGCCAACATGACCCGTACGCAGCTTTGCTTCAAATATCGGAGTGGACCGCGCTGGGGGCCAAGGCCTTCCTCAAGAGGCCGTCGTCGCGCAGCGCGAAAAGTTTTTCGCGGACATCAAC…
	GCTTACTGAAGCTGCAAAGGGTAGAAGAATAACAAATAGTGTTATATTCTTAAATAGAACGTTGGACCAAGTTATGCCTGCCCTCTCATCTCAGCCCTCCTCTCTGACACCTGCTGCTCAAGCCACTGCCGTATTTTTGCCATAGCTTCCAAATCACCCTTTTGCGTACCCTCATCTTCAGCAGCTACCCAGCCGGGCGTATACCCGCCCCCAAAGTCAATGATCTAAACCTTATTATCCTTGTCAACAAGCACATTCTCTGGTTTAGCATCCCCCCATACGCATCCAGCTTGATATAGCTGACCAAGGGTATCGCTGAGGTCGTCGGCCCAGCTATGGAAGTGCTTGTGATTCTGCTCGTCGTATGCAATGTAATGGAGAGTTCCGAGGATGCCGTGT…
	TGCTTCTCATAGCACGTCAGTTTTCCATCAGGACGCCACAGATCCGCCTAAGTAGGGCCGGTCAGTTGCTTTTCTTAACACCGCCACTCAAGAAAGGTGACACCCCACCAATTGAGAGCCACGAAGGTAGCAAAGGGCGTGATGGGTTCTTAGTTAGTAATGAGTTCTGTGACTTAAATGCACTGGCTCTGGTCTTGGTTGTGGTGAGCGTGGTGAGCTACTCCCATATTCAACAGCGTCTACCAACCATCAGGGTACAGCTACCTATCACTTGCTAACACCTGTCACTCGCAAGTATATCTATATCGTGTGTAGTTCGGACAAATACCAGGAAATTCGCCAGCTCGGCCTGGGAGAGTGTACGCACTACTTTTGTTTCGTATATGCTCGACAGCTTTC…
	GGAGGAGAGAATGGTGCAGCATTCGATTTGGAGGCGTTTCTGCATGGCGGCGACTGGTGTGGTCAAGTGAAGCTGCGTTAGCTTGGGACGGCGACCAACGGGAGATGGGAACAGCGGAGGGTGTGCGTACCTCTCTTTTTTAATGAAGCGATTTCCTTGTCGAGGGGATCGACCTGTGGTCTGGGGTTTTCTTGCTCCTCCATGACAGCATCGGGGTTTCTGGAGGAGGCGGCTAAACTCGGATTGGAGTGGTGGATGATGTTGTCGCGATGATGAGTCGCGTGTTGTTGGCGGACGGGACGCGGGTGGCGATAAGATAAGAGTTGCAAGCTGGGGAGCGCCCCACGGCCTTGGCTGCGGTGGCGGGGGAGACAGGGCTGAGGGCTGCCTGCGATGCTG…
	AGCTGCTAGGTGAAAGCAATGCTAAAAACGTCAACCACGTTATCGAAGCCCTTTCAATAGGGCAATCTATATGGGTCATCACGGAATATTGTGCTGGTGGCAGTGTTTCTACCCTGATGAGACCAAACGCTCCTTGTGGCCTTTATGAGAAGTGGATTATTCCTATCCTGCGCGAGGTTGCCGAAGCGTTGAATTGGGTCCATGCGCAGGGTATTATTCATCGTGACCTCAAAGGCGCAAATGTTCTCATCGCGGAAGAAGGTGCTGTTCAACTCTGTGACTTCGGTGTTGCTGGCGTTATTGCGACGAAATTTGATAAAAGAACCACTGTTATAGGCACACCACATTGGATGGCACCAGAGCTCTTTGATGAATCTGCTTCATATGGCACGGAAGTCG…
	TGCCTCAATGGCGCTGTCCATAGCGCGGGCAAACAAGTCGAATTGGGATTCCGGCGGCTCATGCTGGCGGGGATCTTGTGGTAGCGAGAGCTCCATGCTGAGACTCAGCTGGCAAAATGGCATCGTGAGCTCATTGGCCAGGCCAAGAATCTTGTCAAACGAGGAGCTCGTGTGCGTGTCGCCGGGCGTGAGCAGCTTGGCGGCCACAGTCCGGATCAGAGCGGCGGCTTCCGGCGCCAAATCCTTCATACTGAGGGCGTCGGCAGCGGCCGTCGAGTTGGTTACGACGAGGACACGGAGCGCCTCGAGCACGTCGTCCTGGCAGGTGCGGTCGTCAAGCGGGAGTGTGGTCGTCGTCGAGCGGCTGCGGAGGATGGAGTACTCTTGCACGGCGTTGCG…
	TGTGCGCGCCGATGACGACCTGCACCGGCCGGATCAGGTGCAGTCGTTTGACCCGCCTCGCCCGGCGTGGGACGCGCACACCCTCGGCCGCACTATTACGACCGGCGGTGCCAACGCCTACCACCCGAGCGGGCGTCGCGACTTTACACTCCGCGAGCTGGCCTGCCTACAAGGCTTCCCCGCGACGCACCGCTTCGTTGGTACTAAGACCAAGATTCGGCGGCAAATTGGCAACGCGTTCCCGCCCAATACAGTGTACGTGCTGTACAAGCACCTGCACGAATGGCTGCTGCGGGAGGACAATGTAGATTGCCTGCCGGATGAGGATGTCATGGTCATTGACGACGATTCGGATTCTTCAGGGGCGGAGAGTGTGTATTTTGACGAGGTGCGACTTTC…
	ATCTTAACGAGGACTACTTTCGTAACGCCCTAACTTGGGATCCGCACCGGTGGGACGATGAGGTGGAAGCCGAAGACGATGATATTGTCGACTATGGCTACGGCGCCACTTCCAAGGGCACCAAAAGTCCGTACCTACCCTTTGGTGCCGGCCGGCACCGTTGCATCGGCGAGAAGTTTGCCCACCTCAACCTTGCCACCATCATCAGCACATTGATCCGACACTTTAAGTTCGCTACGCTGGACGGCAAGGCTGTGGTGCCGCCCACAGATTACACATCCCTATTCTCTCGGCCGACCCAGCCTGCGGTGGTGCGATGGGAGAGACGTGAACGAGTAGAGGATCAGAAGGTTTTCAGTGAAAGACTTCCCTAGACAACACTGCAGCTCTAACTGCTTA…
contig3	GCGCGACGAGGGAAACGCCTCGTGGATGGTGAGGAAATCAGCAATCGTCTGCAGAGAGGGTGGAAGTCATCGGACAGGGCGTTTATGACGGGCACGCTCGAGCCGGCGGCCAGTCCCGTAACGTCGGAGTGCGGGCCGACACGGGCGAACCATGCACGATGTCATGGAGGAGATGACCTTGGCCGTGTCGTACAGCGACTCATTGACCTACATCCCAACAAACACGCTGTTAGCAACGACCAGAGACGTAACGGATGGGGCGGACGCTCGCGAGCAACATACGCCGAGTTGAATGTCGTCCTTGCCCAGAAACATGGGGTGGCCGCCCAGCAGGGTGACGGCCGCCTCGGTCGACACGCGCGTGCGGGTGCTGCGCTTGCTAAACATCATGGCGACCGT…
	ATGGCAACTTCGTCATGTCACGTAATACATCAACAAAATAATACAACCAAGAACAAGTATTATAGGAAGAGGTAGATGTTGTATAGGGATACTAAACTAAAGATAGTATAGGGATACTAAACTAAAGAAGCCAAGACTGAATATTTAGCAGTTAAGCCACGATGGGGATACAGTACCAGTCATGCCAATACGATATCTCCGTTTAACCGCCTTCCAAATCTCCACAATAGCGACAAAAACAACCACGCAGGCAAGAACTACACCCCACTCCTAGCCGAGGCTCCTGTGCTCGAACACACGATTGTTGACATGAGGGATGTGGATGACAAGAATAGTGGCGACGATCCCGGCGATGACCGACCAGAACAGGAAGCGGTTGCGGTATACCGTGTAGAATAC…
	TGGCTGAACCGCTCGTACAGGGTAGTCAGGCGTTTTGCAATCCTGTATCATATCAGCTGATGGCGCAAACAAGCAGTTCAGGTAGTTAACTATACAAGATTGCTGGGTTGATAAAAAATGCGAGCTCTGCCATCGTTGTATCTGGGACGGCTGTAGTAGGATAGATAGGGAAGGATGTTGCTGGAAAGGATGACCAGAGTACAAGTAGATGCAGTGACCTTAGTCGTTGTAAAGAATGCTGAAATGGCTCAGAATGGCTTGATGTGAGTATATGAGAAAGGTTCATTAGAGAACGCGAAGATGCTGCTGCTTTATAGCTGTCGTAGTCACGAGGTCGGTCCCCAGGCATTCCAGCGACCGCCCGGATTGCGTGTCCAGGGACATGCTTGTACCTCTCGA…
	TGTGCCAGGGCGGGCAAAAGCCGACGACATCTGGTTCGCTGGACGTTCTGCTGGTCCATCCGGTCACCCAGTTGAGAGACGTTGTGTTGCAGTGGACGAGCGGGTAAAAGATGCCATTCGACGGATGATCCTTGCAAAAAAATACATAAAAATAGGGGACCAGGAGGGGGAGGGAGGGGAGGGGACCGGACCTGGCGTTAGCCCTATTAGCCCTATCATCAGGCACACTAGAGACGATGTCGTGTGAGGCACTGATGCGCCTGGAGCAATCAAGGACTTGCCTAGTCGGAACTAGCCGGGCGTTGGTGTACATAGTACATACAACTACGGAGTACTAATACTTGAATAGTCTTGTTCTCGATATATTATTGAACATGTTCTCTCGTAAGTTCGTGGCGC…
	GAGGCCGAGGGGATGAGGTTGCTGGCGCTCGAAATGAGGCTCGAGAGCTCCTGGGCGGAGGCAGCGGCGGCGAAGCCGAGAACGACGGTGGAGAACTTCATGATGGAGAGAGAGAGAGAAGTTTTTGTATGGTGAGTGTATTAAGAGGTAGATGGAAAGAAGAACGATTGTATAGAGCTTGTGTATGTTGTAAAGACTAGACTTGAAAGACTACCTGGATACGATTGGGGCGGGCAAGGATGTAGCTTTATAACCTTGTTCACAAATACCGCGCAAAATAGAGCTTGCGTAAGACTCGTCTGTATCCTCCCTGGCCGTAAAGGCATTGTCGCCCACGTCACCCTCGAACACGAAGATGATCTATTCCTGGTCTAGTCTGGGATGAGAGCGGCCTCCCCC…
	GACGAGAAGCTCCTTCTGGATGCATACTACAAGGTGTCTAAGAAAACCCAATTGGCCCCAATACTTTATCCCTGACTTTATTCCACTCAGTCAGCGCTCTGCTGTCGATTTACATCCAAGCAACAGCAAACCAGACAATTCTTGCCATGTATTTTCAGCATTGGCATCGCTTCCCGGATTGACGATATGTAGAGCCACGGGCGAGCATGCTGGAGCGGCACTCACCCTCAAGGCCTAGTCCGCTGTCGGTCGTAGTTTGTGGTCGCAGAAATTGGTTTATAAGTTCCTCTCGAATACTAACAAAACAAGGCCCATGTGGCATGATTGAATAGTCGGTTCTCTACCATCTTGTCCGTGGCAAGGTGCCCGAGTGCGCCGCAACAGGCGAACTGCTGCTCA…
	CTTGATTTCCGAGTCGTTGGCCACTCATTGCCTCTTGTATTCGTACATATATCAGTACTGCAGTCCCCTCGCATCCCTTCCAGAGAAAACGCAAGCTCCATCAATCAATAATTCTTCCTTTCCAGGCGCAATTCAAAACAATGGCGTCGTTCAAGCAGATTGCGACTGCTCTGGCAGCTTCGCTACCTGTCGCAGCAGCGCTATACCAGAATGGCTCCGTCATCGCTCCCTGCGACTCTCCAATTTACTGCCATGGAGACATTCTCCAGGAGGTCGAGCTAGCCAGGCCGTTCACAGACTCCAAGACATTTGTCGATATGTAAGATACCAATCTAGGTCCTGTTGGGAGCTGCTCCCTAGCTTCTGCGACCACAATGGCCCGCAACTAACTTGCGATCC…
	TTAGTACTTGAAAACACTGTACGAATGTCGCTTTCTAATATCGTATCTACCGACAATTGCAAGTGAGTAGTAGCAGTACTAAGCACAAGTAATCTAGAGGCAAGATCCTGGAAACAAACCTCTTTCCGCCCGATTGCATGGCAGTGACAGAGAAGTGCAGCATGGTGGTCCATCATTCTAAGGAGTGCTTTATAAAGGTAAGCGTCGGGTTTGCTTCAGATTCGCGCAACAGGGGAAACTCACCATTTGCCAGGGTATCTTGGGAATGGGACGCACTCTCTGACGGAGTGACGGTTGAGGATCCAAGCAAGAAATCTCTCAATGCCCATTCCATAACCACCGTGAGGGGAGGTGCCATACCTGCAAAAACAAAATTAGCACAAAGAACCAGATCAAGTT…
	AGCAAGACTACACGACCGCGTGCAACGCGGCCATGGCTACCCAACCGGCCGCCCCGTTCTCCGTCGCCGCCGCAGCCGCGGACGTGTCCGGGGGGACACGCGCATCGGCGCCTACAGCAACTGCACTGCCATTGCCGACGGCGTCACCTCGACCGTCTACCGCTCCGCAGACGGCGCGACGGCGCTCAAGGTCATCACTGTGCAGCACCCGCTGCCGCCGCACGACCCCAGCGCGAGATTCGCATCCTGCGGCTGCTCCGCCCGCCGTGCATCCCGCTGCTCGCCGCCTTCCGCGACCAGGCGCAGCAGCAGGTCCTCGCCTTTCCCTACAAGCCGCTCACCCTCGAGGCGCTCCTCCTCGCCAGCGGCCGCGCCCTGGACCGGCCGCACGCCCAGAGC…
	CATTTCAGTGGGCTAGTGGGCTTGTTTAGGTGCTCACCTCTCGTTTGGTGGGGTTCTGGGTTTGCCCTGCTGTAATAATGCACTGGAGCAACCCCGGAAGCGCCGCCAACCAGCCGCTATCTTTGCAACTGTCCACTGGAAAGTTCACTACCTCGTCTAGTACAGGTAGAAAGGTGTCCACTGGAAAGGAGTTCTCTCACTGCCACCTGCATCAACCAGAGTTGGAAAAAATATCCCCCTCGCCGCCCGCTGCCACGCCGCCTCTCCCACAAAGTTATCCTGTTATCCTCCTCCTTCTCCCTCCCCTCCCGTCACTGCTACTCCGCCACTTCATCTACACCTCCCTCGTCCTTTCTCCTTCGTCTCCTTGTTCCCCGGCGTCGCATTTTGTCTTGCTCT…
	ATGCTGACTCCAATTCTGACATGATTGGTCTAGCTTGCGCGTTTTGCATTAACCAGTTTCTTGATTGCAGACGCATTCCCGCGTGGCAATGACGGTCTCGTTATGCCGAGGGAGAGCATTCCAACGCGTGGGGTGCGGAATCTGAAACACGGGGGAGAGGGGTTCATTCTTCCGCTATGATTTCCTTCCTTTTGCGAGAGAATTGCGAGAATTCTTTTTAGACGCAAGGGAACAAGAAAACATGTCTCAGTGTTATCTCGTTGGTTGCAGGCTATTTTTGCTTTTTGGATTGTTGGTGCAATAATAGCACGCAGGTCTGAGGTGACAACAACAAGGTTGAGAGACTGGCTAGGCTAGGAATGGATTGTTTTGCCACAGCAGCAGGGGTTGTACTGCTGA…
	GACGTCGGCGATGGAGCAGCCCGTGTCGGGGACGGCCTTGTAGATGCAGCCGAGCTGTGCGCGGGTTAGCTGGTCGATCCGACGCTACTAGTCGTTATTGGGGCTACGTACGGCGCAGGCAGGGATCGAGGAAAAGTCCTGGGCGGCGACGAGCGCGATGAGAGAGAGGAGCAGGACAGTGGCCTTCATGGTGACTGCTTGTGGTGAATAGAACACAGGTAGATCGTGGACAGATACGAGACTGGCAATGGACAGAGGATGATGCGAGATAAGAGATGGGGGGACAGGAGATGCAAAGCATAGTGTATCTTTGTTTATATGAACTGGCCAGGGCGTTGGGGAGGCGGGCGGACGAGCCTGGGTGGTATCGACCGGGTACATGCTGTCGGAGCAGCGTCG…
	TTCAACCCCACCTGGAGCACCGTGCCGTTCTTCCGCAACGCCTGCAGACACTGGTCCAGAACATGGACCGAAGGTGAGGTATCGAGAACATGCGTGCAGCCGAGAGTGCCGGGCGTCACGCTGCGCAGTGCCGTGGCCATGTCCACCCCTGTACCACGGAGCACTTCTGGGGACGAGTTGAGGCTGTGCGTGGCCCCAAGGGTTTTCGCCAATTCGATTCGTGAATCGAGCAGATCGACGGCAACGATGGTCTTGACACCTAGCTTCTTGGCGGCACAAACGGCCGCTTGGCCCACACCCCCGAGACCAACAACGGCAAGAACATCATCGGGCTTGCAGAGTCCAACATGGGTGATGGAGCCAGCGCCGGTCATGATGCCGCAGCCCAGCGGTGCGTAC…
	GACCTTGGCGATGAGCATCAGCTGGGACAGATAGACGATGGATGGGGCGAATGCATCCAAAGCCTAAGCGAATTTGACTATGAGAAATATGGCATATTTTGTTCAGATCAATAGGTAATATGGGATCTATTTGAATATAGCTGACCCTCAAAGTTGCGCCGCACGCATCGAAGAAGTCGCGATCTGAAATCGTAATCCATTCCCGTAAGCACTTGGTTTACAACTAAGCTAAATCCACGTTGTGACGCCACTCAACAGGCAATCTTCTTGCATCCCGCTAATACAGATATACACATGGTGCGAACCACTAGCCAATCTCGCGCCCTGTTTAGCCGCCCACTGTGGATGGGAAGGCACAACCGAGTACGATCTTCTGCAGGATTGAGCAAAAAAGCGGTG…
	TAACGCATCTGCGGCGACAGGTTGCCTCGTCTACAAGTGCGGTGTGATATTCGCACTGTTGTGGCTGTTGGCAGCGACAGAGACCAGTATTTCGCTCATATCAAGATCTGATACCATTTCTTGGGCGTCTCACTTGTGTATTGACCCAAGCGACCGACCACAACCGCTCTGCACAAGGCCGGGGCCTGCCCACTACCCCGGCCCTAACAGCGCCCAAAGCCGAGCTGAACTGCGACTGCTTGTACTACGCAGCAAGCAGCCTACGCGCCTGGCCTCTTATTGGGGTCATACAATTGCAATTAAACTCGAGTCGCACCAATTCCAGCCCATCCATTCAGTCTCTCAGTTCAGTCTGACCCAGCTATGCCCATCGCTACTAGCTGTCTCGCTTTCACGTCC…
	GCTGGACCGCGCCTTCAGTGCGATGCAGTACCTTGCACGCGACCACGCTCGCGTGCCCATCGCCTGGGACGGCAGGGAAAAGTACGGCGGCTTCTCGGAGCCGGCCATCAAGGCCGGCCAGGACGTCGCCGAGCCGTGGATGAAGGTGCACCCGCTCGCAGGCGAGATCAACGTGGCCGCGCAGCTTGACGACCCCAGCAGCGTGCTTGCCTTTTGGCGCAAAATGCTGGCCTTCCGCAAGGAGCACGCCGACGTCCTGGTGTACGGCGACTACAAGGGTTTGCAGGAGGACAACAAGGAGACGTTCATGTTTCTCAAGGAGGCGCAGGGTGGCGCGCACCGTGTGCTGGTCGTTCTCAACTTTACCAAAGAGCCGCAGACGTGGACGGTGCCGTCGGC…
	GGGACGGATGAAGAGGTGGACGAGGCAAATGGGAGGTGGATGCGTCGCCTCTTTATTGTTGAGGACACGGTGGTTGTTTCCAAGGGGTTGATGCCTTGCTGCCTGAGGCAGAAAGGGGCTTGGAGCCTGGTCTGCGCTTGCTGGACCCTCCTCCCTTGACTCCTGTGGACTCCTCCTTGACTCCCCTTGACTCCCCTTGACTCCCTTGAACTCCTCTCAAGGACCTCCTCCAAAGCCTCCCGAAAGGTCGACGGCACCACTTTACGTTTGGCGCTACACACCATTTACGATGCCACCACACACACCCACAGCCTCAGCATGCATCCATGTTTGTCCACAAGCCTCCATCAAGCAACCTCGCGGCGGGGCCGTACCAGGCTTTCCAGCCTTGTCTTGGAA…
	AATGCTCCATGCCTGCAACCCAATTGACTCTGCTACCTCCCACAACTGAACGCACACACAGTCTCCCTGATGTACCTGGTTTGATGGCCTCCTGCGTTTGAGAGGCGAGGCGACGTCAAGCGGTCTTTAGATCTGAAGACCCTCGTACTTTTGAATCGCAAGTTCCAAGGTGGCGCTCAGCGAGTTGGCTTCGTTTGTCAAGTCAGCAGAGACGGACGCAAACGTGCTGATGAGCTGAATAGAAAGGTTCTACTAAAATTAGACAACGTATCCAAGTGCAGGTAGTAGAAACTGACATCGAGAGAAGCCTCATATGCGCGAAGAACGGCAGCCACAGGAGGGCCCACCAGCGGCACCTTCTCCAAGAGGCCAGCCTTTCCAATCAAGATGTTGAGTGTA…
	AAGAGAATTGATACGCAACAACAGCGACAGCTAGCCACCAGCTCGATTGATAGTGGTAGGAGATACAACTGAGGGCCACTGGGGGTAGGAGGAGAGTCGGTGGTTGTGAGAGAGGATGCAGAAGGAGGTTGAGAGGGAATTTACGGAGCAAGGCGAACGCAGCTTTTGCCAGGGCCCATGGAGCTTTTTTTTCTCCCTCCAACCCCAGCAGGCCGGTGCCGCAGGACGCTAAAAGAAAAGATGTGCAGCACCCTAAAAGCACTGCAGAAGGCCCCTGTGTGTGGCTCCCGTTGAGGCCCGCATTTAGTGCGCGTCTAGGCTTGTTCCCAGGGGCCTAGCGAGCCTTTCGACGCATTTTGATGCTGTATTTGTTGGGACGAAGATAGCTGATGCCCCTCT…
	AAGTCTTAAATAAAATTCCAACTGCTTAGAAAGAAGGGCAAAAACTGACACGCGCTCGCCCAGATTCACCGTCCTCGATACCAGCCTCGTCATCATCGGCGACCGCGTGCAGATGGGACCCAACGTGCACATTTACACGGCGGGCCACGAGACCAGCGTCCTGTCGCGCATCAAGTTTGTCGAGTTTGGCCATCCCATCAGGATCGAGGACGACTGCTGGATCGGCGGCAACGTCATCATTCTGCCTGGGGTGACCATTGGCCGCGGCTGCACGGTCGGGGCTGGGGCGGTCGTCACCAAGAGCCTGCCGCCGTACTCGGTCGCGCTGGGAGCGCCGGCAAAGGTGGTCAAGACAATGGCGTCGGTCGAGGAAGAGCGCGCGGACCCGAAGAATCCGTT…
	CAGAGCCCTGCTAGTTTTCGGTATCCCTGGTAGGTACGAGCAGGGTCTATCCAGTTGCCGTCGGATCATGTTACCGGACGCCCACATCTCCGCTGACCGTTTGAAACTCGCCTATGCCTTGTGCGGGTTCCGAAACAAGAAGCAAGCATATGCATCAAAACAGTTGGCAGCCCTCGACAGCTTCGGGTGTTCCTGAAAAAAGGACCACGCACGTAATACCTTGGACATTTGATATGCAACACATATGCTGCACCGGCCTCGATTGCGCAGTCGTGCCTTGGGTGCCAGGGTCAGCGCATTGGAGCACGAGTAAGGTCCGTGGCGAAAGTGACGTGGGGGGACAGTTTCTAGAGCAACTGCCGAGCGCATGATCCATGGATAATAATCACGATAAACTTT…
	ACGACGCCGAAGCAAACGGACTTGGAATCAGCGCCTCGATACCCGGAAAAACGTAACCCAAAATCTCTCTGCTGCGAATGCCTTTTCGCGGCAACTTTGCAATTCGCGGTCCTTGCACCTCAGTGACCTCTTTCGTTTCTTCGTGTGCAGACTCGGCTTCTTTGTTGGAGGGGCTGCGCGTGGCTGCTTGGCGTTTTCGCGGCCGAGGTTCCTCTTCCTCTTCACTCGCCTTGTCCTCTTTCGTAGCTTTTCGTCGCTGCCGTTTCCCTTTCGGTGCTTCTTCGCAGTCTGGCTCTGGAGGCGGACTATACGTCCTCCGTTTCTTGGCTCGGCGCCTAGATAGTGGCGGCAAATCATCGTCGCTGCTGGGTTCCGCCAGCGCAGGAGTAGGTTGTCGCT…
	CTAGAGGATGACGGGTACGACGATGAATAAATGCTGAAGAGAAATCGAGAGACGGATGGCCGCAGGAGCTTCGATGGAGAAGGACAAATCGATTGAGGAACGACGGAGAATATCGGCAGGGAAAACTGTAACTAGGATTCAAAATGCAAACAAGGACATGGAGCTGGCAGCTGGCGACTGGCAGCTGGCGACTGGCGACTGGCGACTGGCAGCTGGCAGCTGGTAAACGAGAGACCAGATCGACAAGCCCTGGCGTTGACGGGTAGCTGGCTGGTGCGCTGCGGCTGTAGCGGCGATGGCGATGGCGGATGTGTGGCTGATGCCCGGAGGAATACCCTCGTTTGGTGGCGCAGCGCCCAATATTAATATTTACAAGGCCCTTGCTCGCTATAGCGGTTC…
	CTCGTATCAAATACATCAACACATCATGTCGAGCCAAAAAGTTCAGGCTTCCGTCCTCCACGGTGCTCGCGATCTTCGTGTTGTAAGTCAACTCATACTGCACTGAACGAATAGTACAATTTTCCGCCCTGGCAGGCTGACAATGAATCCTAGGAGGAGCGCGATCTCCCCAATCCCGCCGCCGATGAGGTCCAAATTGCAGTTCAAGCTACCGGCCTTTGCGGCTCCGACCTGCACTACTTCAACCACTACCGCAATGGCGACATCATTGTCCGGGAACCTCTCACCCTCGGCCACGAGTCGAGCGGCACCGTTGTCGCTATTGGCAGCGCTGTGACAGATCTTGCCCGGGTGACCACGTTGCGCTCGAGGTCGGACTGCCCTGCGAAGCCTGCGAGT…
	CCGGACATGTTGTCCATCTCCGAGCCGTACCAGCTCTCCTGCGTCATTTGTGCGTTGGTGACGGCCTCAGGTTTTGGCGCGGGACACACACACCGTTGTCAGCCAGGGTTTCCCTTCTTCATCACCATCTACCACCCGCCATCCTCGCATCCGGCCGCCACGCAACCAATATCATCTCCCACAAGTCACACGCATCACCCCGGGTCCCTGCATTGGCACCGTGCAGCGCATCACCGACGTCGACACCCGTTTCCCTTCGGCCTGCTGCATTGTCCCCTTCTCTCGCCGCCGCGCCATGAACTGCCACACGGCGTCAAGGCTAGCCGGCCGAGCCCTCTCAGCGCACCGGAGCCTATTTCCCAACTACAGGAGCGTACCGCGACTTGTGACTCGACAGGT…
	CAATCAAGGCGGGCGAAAAGGTTGCCATCTGTGGTCGGTCCGGCAGTGGCAAGACGTCGCTCATTCTAAGCCTCCTCCACATGATTCACATCGACGGAGAGCTAATCATTGACAATGTTGATATCCACAATTTGATACCGAACGAGCTTCGTGCTCTCGTCAATATCGTTCCCCAAGAGCCCTTTTTGATGCCCGGAACGGTGCGCCAAAACGTCGATCCATTTGAAGTCGCAACAGACGAGGATATCACTGCATCTCTCGAGCGACTTGGACTCTGGGAGCGTATCGAGGCCGCAGGCGGCATCGACTCCGAGATGCCTCTGACATCCTGGTCCGTAGGCGAGCGGCAGTTGATTTGCATGGCCAGAGCCATGGTGAGAAAGAGTCCGATTCTCATAC…
	GAATGCCTTCTTCCATATCGGGAATACCCGCCTCGCTGAGTCTGCGCGACTCCTCTTTCGTCTTGGCCAGGAGAAGCTCCAGGTTCTCAAAAAAGTCATAGAGGGCGTCCAGGGAATTTAGGTCCCACAGCCTTGTGAGGAATTGATCCCACAGCTTCCGGCCCGGCATGCCCATGACGAAGGGAAAGCTTCCTAGCAGCTTCTCAAAATCCTTGATAGTGATGATTAGACTGACGGTGCGCTCAGCCTTGCCCCAGCGGCTTGCCTGCGTGGTTGGTGGGTTGCCAGCTTCATGGCCTATGGTATGTGAGGTGATGAATGACAGAACCGGAACGATGGCATCGCCAGGAATAGCCTCTTCAACATAAAGCTGAATGAGTACAAGGAGGCCAATCTTGG…
	CAGGTTGGCGGCCAGAATGCATTGGAATGCCTGCCACTTGTTATGGAGCCACAGAGCGCCCTCTATAGCAGCCCGGTACTCGTGCTGGATTTCCAGAGCCTGTATCCCAGCGTCATGATTGCCTACAATTACTGTTACTCGACCTTTTTGGGCCGCATCGTCAACTGGTGCGGAACAAGTAAGATGGGCTTCACGGAGTATAAGCGCCAGGCTGGACTCATGGCTCTGCTGAAAGACTACATCAACATTGCGCCCAATGGCATGATGTTTGTAAAAGCCGAGATTCGCAAGTCTTTGCTGGCCAAGATGTTGACCGAGATTCTGGAGGCGAGAGTCATGGTCAAGAGTGGCATGAAGGAAGACAAGGACGACAAAATGCTACAGCAGCTGCTCAACAAC…
	TTTCTTCCATTTTGTGTGAGGTCGCCAACGACGAACGACGGCGCGCGCGGAGCAGGTGGTGATCTGTTCATAAAAAAAAAAAAAAAGTGCCACCGAGGAAGTTGTCAAGACTCGGCCATGATCGACGGGGGCCCGGAGGCTTGGCAGGCCCAACGAGAGCGATCTGATGACTGCGCCCGTCCCGAAACCTGCAACTATATACCTTTGTCATGTACACCTCACGATGCGCGTTTTTGGGCCCCGGTGGCTGGCGCAAACAAAAGTCATATGCCGCAAGCATCATGCCGATGGGATCGAGAAAAGGTGGCGCTGCAAATGCTGTCTGGATGTACAGTACTGCCGGCGACCACAGAAGCCAACAGGATCACATCTGCCGAGAGAGTATCAGTTGTGGCAACT…
	AGTATGAGATGAAAGATGTAGCACCGAATCTAGAGATCGAGGCTGGTTCAAGATGGGGATAAGCCTCACGAGTGCTGTCATCGCGTGCAGCGATATCCGAGCCCACCCTCGGCTCCAATTTCAGATTCGGTCCTACTTGGAAATAAAGCCCTTTTCCCTCACCAGACCAAAAGAACCTCTGTCCAAGTCACGCCTCGGCCATGGAACTTTCCGCGTCTTGCGCCCGCAGCCAACAGCCACTAGCCAGCGATGGTCCGGCGATCTAAACCAGCTCAACGATCCAACGACGTGCAAGGACGTGCTCTCCACCAGGCACTAGGCAGAAACTCTACCTCGCCTCATTTCCGTCTTGTCCTTCGAGGGCAACAGGGCTTAGCTTCCCTTGTGCTTTCCGTCTCG…
	ATCGCTCCACAACATATCCGAATCTTTCTGTTCTGACCGACCGTAGTGGCGTCCGTCGAAAATTTGCAGAGTCTCATTCGAAGACTCGGAACAAACAGAATGAGGACTAAACGCTCTCTCCGCGCCAAGTCTTATAGTTGTAAAGTTGTGAGTTTCCACCCCTCGCAAATTGTAAAGTGAAGAGCCGACACGCGGCCGTTGTGCTCTGGAGGGGGTGGGCTGTAAGTCATCGAATGCGGACCTGCGGACACCCGAGCAAGGATAAGCAAGATACTGTTGAGCTCGCCCGCTCACTAGATCTCTATCATACTCACACGCGCTTGAAAATGAGGCCAATGGGGAAAGGGGACCAACACTTGCGAGTACTGGTGAGGCACAAGTGCTTGGTGCCCCGAGGCT…
	GCACGCCCCTACCAAAACGCTCATCTTGCGTCACAGCTTGTTGTCTCTTCCCTGGGAGAGCTGGAGTGGGAGAGGAGGCGACTAGACCAGTGGAGGCGGGCACTGGCAACTGGCTGGGCGGTGGCTCGGCTAACAGATGGTGTGAGAGACCATTCGCAGCCCTTTATGCAGTCTGCGGGAGGGGAGACGGAAGGGGCCTGTTCTTTGCTACCTACGGAGCTTTCCTTTTGCTCTGATGCTGTACCAGTCGTACGGGCCAGCCAACAAGCCTCCAGCACAGGACACACCAGCGACGGCCAAGCAAATAGGACCAGCTTGCCCTTTACTACGTCGACCCCCTCGCATCACTGGAACGTACTGGTATTTGCATGCTCGTCCTTTGCCCTTGTACTTCTGCTC…
	TGAAGAGCCCCTCCCTTGACACATTGACAGAGGTTCAGGGTGAGAGTATTCCCTATTCTGGAGTCCTCTCCAGGGGCCAAGATGACATCCATCAGCTTTCTACCGCCCTTGGCTTCGTCTGGTATAACCTTGGTGCCGGATCAGTCTCGTTTGATGGCTTTGAGAAGAAGCTGTCCGGAGACATCGCGGAGCGTCAGATCGTGACAGACCTTCCTAAATACGTCTTTGACCACTCTAAGAAGTTTTGGACAGTCTCTCGTGCCGCAGGTGCTCAACTTATTGACCACAACCCTCCGCACCCAATTCTCGGCAAACGATGCAAGGACCGAGAGACATCCAATGAGATCCAATGGCGGAACATCTTGAGCCCAAAAGAGATCCCGTGGCTCAAAGGCCATA…
	CTCCATGCCGACCTACTGCAGCAGTTTCTCGCAGCGTCAGCACAAAGCACAGCCCCGCCGTCCCGTTCACAGTCCGTTACCGCCTTATCACCAATGGGGATACTACCCATTTCTCCATCCGTGGCATCACCACACCCCAACCAGCATCGACTGTCCGTGACTTCGGGGCGTTCTGGCAGCAGCAGCCACCCGACCGAGAGCTCTGCCATGACAGAAATGGACCACCGCGCAGAATTCATGCGCTCGCTCGTTACGCAAAAAGCCGAGAAGCTGAAGCGCGGCGATGTCATTAGCCCGGCCTGCGATCGTTGTCGCCGCCTGCGGTTACACTGCGTAAAGCACCTGACGGCTTGCCAGGGGTGTACGAAGAAGCATGCAAAATGCACCTGGCGGACCACT…
	TCGTATGCAGTCTGGCGGGGACCGCAGTCGGCTCGTCGCTGTTCGGCATGGCCACCACGCTCTGGCAAATGTACCTGTTCCGCAGCCTCGTCGGCCTCTTTGCGGCCTCGAACCTCATCACCCGCACCATGATTTCCGAGGGGTTCCCGGCCGATACGCAGCCCACGGCGTTTGGGTGGCTCGTCTTTGCTGCCAACGCGGGCAATTTCGTCGGGCCCATGATTGGCGGGATGCTGACGGATCCGGCGCAGCAGTATCCGGATCTGTTTGGCAGCAGTACGTGGCTGCGGGAGAATCCATATGCTCTCGCCGGCATCGCTGTGGGAGTCGTGAGCGCCTTTGCCGCCTTGGCATCGCTGCTTTGGCTTCAGGAGACGCAGGAGGCAGCCGATGGTGCAC…
	CACCAGTCCATAGTCAAATACTAAGAAGGCTGTAACTTGGATTGGTCGTGGGCGGCTTCGGCAGGCTGTCCATCCGAGCCTCGTCGTAGGCTACGCATATCCTCTTCCAATCAATGACATCAACGAATTCTCTTGGCACTTTCCTAGCAACTGTGACTTGATAGCTTTTTTGCAGTCTTGTTGGCAGGATAACCTGACAGAATGATGATGTAGAACATCACCTCAAAATTGAGATAACCTCACTCAATAGGCTCAGAAATTAGTGGAACCAAAAGGAAAGTAATTGTCAAAGAACGTGCCATGTCATTGATTGGTCGCTTGAATAATAAATGCCAAAATACGCCTACTCAAGTTGTCTAGCAGTTGCCTCCGGCTGGACCAAGCTCCAAGCCTCAAAAG…
	TGAGCGCTGAAGGAGACGGCGGTGATGGAGGCAATTGTAACCCTCAATCAACACCTCTTCTAATGACTAATAATAGCTGGAAAGGCGGCAGAAACGGCGCTGCCTATACGAATGAAGCCATATAGTTTGGCCCTGTTGATATCCCTTCCAATACCGCCAGACCGGAATTCTCCTGAGCCCGTAGCCGAGAACAAGGAATCTCCACGTGCGGCCTACCTCACGGGCCTGCTGGGTGTGGTATAGAACCTATTAACAAGCAAAAAAAAAAAAAAAAAAAAAAATTGCGCCATGGCACTCATTCCCATTTTCCAATTCCCCAGAGTGCCCCATGTTTTGGTTCATTACAATTGGTACTTTTATTCCTTCCCTTTCGTCTATTGAAGTCGTCCATACACCTCC…
	CCTCCACTTCTGTTGATTTTCAACGAAGCTGTCGAATCTATGGACGAGGTATTGGCTGGGCCATCTGAGTGGGAGTTCATGCCCATGCCTCCGGGTGTTGCCCCACCAGCAGTGGCCTGACTTGAATCAGCTTGGAGCTACTCCTTCATGACATCAACTTCGACCACGCACTCCTCGGAGCTGTCCTACACATCGCCAGGGCGCAATGGCTTCAATACAGTATCTCCGTCCCGCTGTTCGCCGGGCACTACAAGTCAAGACGTGCGCGACCTGCGGTGCGGCCTCAAGCCCGCGCGCCTTTTCCGTCTTTAACCGGCCGCCACCCAACTACGAGGGCCATGTGCCGCTGACGAGGATCGAGAGAGCCAGCCTCGCCGTCGGCTCCGGCGTCATGTCACT…
	AATAATTAGGTAAGTAGTATATTTTATTATAGTTTAATAACTATATAGAATTATATATATTTTCTTTATAGGCTTTTTAATAGTATTAAATTTAATCTTATTAACTATTTAAAATTTAAATAGGTATTTATAGTAAATAATAAGGTTAAACTTAATAAATTAAAAACTTTATATTTTAAAAGGCTTTATAACTTCTTTTTAGTAAAATAAAGAATAGGGTTTATTATTAAGAGTATATTATCTTTCTAGAGTTTAAGTAATATTTTATATTATTCTTCTTTTTAGTAAAAAGAATATTTTATCTTTAGTTATTTTTAATAGAATTTAGTATTTTATAGGCTAGTATTTTATCTTTATACTAGGAATTACTTATAAATATCTAGGCTTATAGGGATAATA…
	AATAAAGTAATAGTATAAACCTAGTCTTATATTTATTCTTAAATAAATCTTTTATAGTCTTATTATATAAGCCTTAGTTAAGATAAAGCTATTTCTTTAGCCTTCTATAGTAATCTATTAAGATTATTAAGTCTTAGTATATTAATTATCTTTAGCTTCTATTTAACTAACTACTTTTAAATTTAAGCTTTAAATATTTAATACTTTTTTAATATTAAAATATAATATTAGATAATAAAGTAGGTAATAAGGCTATAAAAAGATCTTAGCTTATATATAAAAGTTAAGTTACTAATAGTACTACCTATAAAGGAGTAGAACTTTAAGATAATAAAGAGGATAATAGGCTAAGTATATAGTCTTTTTTTTAAACTAAATACTTTATATTTATTTAAAAGT…
	CCCAGATGCAACGCAGGGAAACCAACAAAAAAAGGTAACCAAAGAGTATGGTATGCCCGCATATCGTCTAAAAGATGCTATTGACGATATTGCCACCAATAGTCGCACCGGCGCCAAAGATAGCCGCATTTCCCAGCTTCTTACCAAACTTCTTACCCAGCTCGCCCGCTTTCCCCCCCCTGCGCCGCCCTCTGCCTGCCCGCCCTCTGCCACCGCCATCGGGGCACGTTGGCGTTGTACGGGTTCTGCTGCTGCGGCGGGCCGGCGGGATAGCCGTACTGCGGCTGCGGCGGACCGTAACCCCCAGGGGCCTTGTTGTCCTGCTCGGGCAGGACGTAGCTGCGGGGGAAAATGCCCTCCTGGCCAGTGCGCTGGTTCATGCCCATCCACCAGTCCTGG…
	GTCTGCGTGGGTGTGCCAGGTGCCGCGCCGCAGTTGCCCCGGACTGACGGCACCGCATTCACGCCCTTGCCGACCGTCACAATGTCCGGGCTGCCGCAGTCGGCCGCCTGCGCAATGTGCACCGCCTCGTTGTCCCAGTCAAACACAAAGTACCCCGCCCGCAGCACCGTGTCGCCCAGAATCTGCTGCCCTTCTGTCAGCGCGATGCCCGCGTAGCATGTCAACGGGTCGCCGACGTTGATGATGAAGTCTTTGAATGGCACCCTGACAATCACCCCACCAAATCCAAAGTTTACCGACCCTGGCAAGTTCTGGCTCTGGCAGGGAATCTGAAAGTAGCCATCGCCGTCCGGCTGGGCATTCAGCGCACTGAGGATCGGCATCGCCACCTGCTCTTGC…
	TTATTTCTCCCGCGCCTCCCCGCGGTCACGTTCTCGAAAAAGCGGCCGGTCTGCTGCAGCCTGTCGGTGAGCCAAAGAGTCTTCGCCTGCAGCAAGCATGGATGACATTGGCGGCACGTGGGCGGCATGCTGGGCGCCGAGCCTCATTTCTCTCATTTTCCCGCCCTTTCCTGAACATTTCCAACCCTAGCACGCCTGCGCACGCCTCTCACGCACCCTCAAAGGCCGATGCTCTAGGCTGTCGAAACCGCACAGAGAGATAGTTACCCAGCTGAGGTAATCGATTATTGCAAGGGCAAGGGCAAGGGTCTGCATCAGCTTATGCGGCACGTTATCACGGCGCAGTGCCGCAAGGACTGTGGAGGGCTGCAGAACGTGAGCGATCCGGTTGTTTTTTGC…
	TTCTTGTATTTTCCAAGGGTATTTGAAAATGGGTTTTGCATGAGAAACGACGACATGCGTACAACGCACCCATCACGTGGTTGCAAGCTTGGAATTGGTGCCTTTTATATTGATATCAAACAGCGATAACTGCACATTTATTAATATGGCTAAATGCCCATGAGTATCAATTATTTCTCTAAATTTCATGTCCGCCCTGCGCCCTACATGTCATGAATGACTGCGCCTAAATGTCAAATGGTAGACCCTCCCCAACCAGCCGTTGATGACACTGGCCCAAGTCTTCAAGTGTTTGCGCTACCTCTCTAGTGCCGGCAAATATTCTGCTCCCAGTCTTCATCCAGCGGCACAACCCCCCCTCGACCTGCTCCCGGCATCTTCGCTCCGCCCCATGTCGGC…
	CGAATCGAGGACGAGAGTCAAAGGGCAACGCCCGGTAGAAGCTGTTGGCGAGGCAAGAGAGTGGGGAGTTTAGCAGTGCTGTTTACAGCGGCCCAGTCAACCGCGTACGGGCTGTTTACAAGCAAACCAGTAATATGTACGGAGTACCAGCCCCGGTGCCCATAGCGGGTTGAGTCAGGTACCTGCATCTACCACAGAGGCATCATAGTGAAGGAAGTACTTACCTATTCAGGCCAGCTGAGCACCGCCACACCGCAAAGAATAAAGAATGGGAACCGGTTCTCTGTAGCCAATAGTGTTGCCTCCCCTGTCGCACCATTGTCACCACTTGTGTGCAGAGACAAAACATCAATTGGCTGTCATCTAATTGTTTTCTATTTGCTCTGCTACTTCTGTCCC…
	TTAGTTCTGTCTGGTACTCTGTAATTCGTACACTAGTTATTATTTATGAATGTTTAGGGACCGCCCAATGAATTTAACACTATCAAGTGATCATACAAATTAGCTGTAACGGAGCAACATGCACCTTTGTCGCGGGTAGAAAAGGGTTAGTGAGACATAGGTCCAGAACCTCAAAGAACTCCGTCGGCAGGACACGACAACCATTAATGAAAGCAGGGAGCGAGGAAAATTGCCCTCTCAGCGGCGCTTCTCTGACTTGGACGGGGAGACTTATTAAGCTCAAAAGTCGTGCTCAATGCCGAAGACTTGTAATAGTTAAGCTAAGACAGCGCCAGCCATAGCGAGATACTCCATACGGGATACAGGGCGCACAACATCAAAGGTTAATACTGAGAAAAC…
	TAGTCGACGAGCCACTGGCCGACTTTGAACTCGGCGCCCGACACGGACGGGATGCTGACCAGGTTCCGGTGCAGGTCAAGCAGGGCGGAGCGGTACGCCGGCGCATGCTTGTCTCGGGCGGCGCCGTGCAGCTTGCCGTGCCCGTTGAGAGGTGTCTGTTCCTGCAGGCAGAGCGCGGCCGGCAGAGCCGCGAGCGCAGCGACGATTATTTGGATGCGCATGATTGGTGCTTTTTTTTTCGCGGCGGCTTGATGCAAATGCCGACCCGTTGTTGATAATGCAAGGTGTGGATGAACAGGATGTGTGATGTGTCCCTGATGATGGATCTAATATTCGCTGATGTTGGGGGTGGAGAGACCAGTTAGCGCCGATACAAAGCGGCGCACCACGACACTGCCC…
	GCAGATGAACAAGTCTGGCCACGAGATATCTTCCATCTTCATGTCAGGCTCGCAGTGCCAAAATCCAATCTTGATGAACCTGATGGCCACCGTCTGCAGAATGCCAGTTCTCATTCCCCGTTATGTGCACGCCGCCGTCGTACACGGCGCTGCCATGCTGGGTGCCAAGGCTGCCAGTCACAACGAACAAGGCCGCGAGCCTGAGTCGCTTTGGAGCATCATGGACCGTATGAGCAAGCGCGGTCGTTTGGTCGATCCAGGCACTGACGGCGGCGAATTGGCGATGCTCGACGCCAAATACGAAATTTATCTTGAGATGTGCAACACTCAGCAAACCTACCGCAAAAAGGTGGATGCCGCCACTTCTCAGTGGAAGAAGGAGTTTGGTGACGACGCATA…
	AGCTTCCTCAATCATTCAAACCAAGGACACATCTCCAATGCTTCGAATCGGAAATCCGAAAACTATCGCTTGACTGGAAAAAGCGACAAAGCGAACCTTTATCGCAGAGGTAGAAGACGGGAATACCAAGGATGGACTACCACGTCGGGTAGATGCAGACGGGCAATCGTGGCTGCCAGTCGCTAACCTGGAGATTCCGGAGAACAACCTTGGCGAGTACTTTCCGACATGGAGGACCAGGAACCCTTTCTAGAGGAAGCTAGGTCGATTGACGGAGGCTTTCTGTGTATTATTTTCGTCATGTCAGACGTTCGTGCTGGATAGCGAGCAAAGGCCGCTGGCGCTGCTCAGGTTTACCTGGACGATATTGCCATTGATAAGAATAGCTTACTACAAATT…
	GGAGTTGTGCACAAGTTTGACGTTTCAATCTGTTTGACAGATCAGATCGTGCCGTAACACAGTACTCCGTAACTAGTTACTAAGCGGGACGTTTATCTGCTCCTCCTTGGCCGGCAGGCAGGGCCTTGTTCGTGAAAGCGGAACATTTGGTGGCGTATGGATGTAGTCATGTACCGTATGTACCTACCAGGAAGGGCACGACACTGCGCCTCGTCCCTTTTCGGAAATGGAAAACAGGCACCCCGAGCCGAAGAGACGCGACAACGGTACGCGTCTGTGGGGAACAACTTCACGGCCGAGACGCGGCAGGCGACAGGATGATGGAGTTTCGCGACGGCTCCATCTCCTTGCTCGCCGATGCCTCGACCGCCATGAGCAGACTTGTTGAGCGGATAATCA…
	GGGTTCTCGGGGCAGAGTGGGGAATTATAATATACAACATGTCATTCGATCGAATCATACAGTGCAGGGCTGTCTGAAATCCGATAAGGCGGCCGGGAGTTACCATAGTTGGTCATTGGAGAAGCTTGAACATCTGCCCGGGCGACGATTATGCTGCAGCTAGTCCGCCTCCATAAGGCTGGCGCCGAGAAAAACGCCTCGATAAAGCTGCCTAAATCTAGACATCAATGGACCAAGCAATTTTACAATAGGGTCGCCGTCGAGGTATCGTCTCATTGACCTCTTCTCACGCCCTCTTTGCGACTCTCAACCACTTCGAAGCCTCGGCACTGCTGGCTGGCTCACTCTCACGCACCACCTGAAGGGAGAATAACGAGAATAGCAGACGAAATTGGGAAA…
	GTCCACCTCATCCACGGCAACCAGTGCAGCAAGTACAAGGCGACCATTGCCTTTACGTTTCTATGCGCGATTCTCTTCCTTGTCTCCGCCCTGGTCGGTCTGCTCTGGTCTCGGAAGCGTGAGGCCAAGGTCAACCACGGCAATGCCGTCGCCCACCGCCGCTGGTACCACCGCGGAAACCGCCGCAGCGCCGTCTAATACCTTACTTATAATGATAAGTGCTATTCGCTGATACCGGCACGCGCCGAACAAAAGCCACACATGGCTTCATGTGTAATGGTGTGCCTGATATTGTTGCATATTCTACGATTTGTTTGAACCTGAATCATGATACCTCCCTCGAAACTTGGACTCTGCAGCACCACGATTTTGATGAGCAATGGAATTCTGGAATTCTGG…
	CTGCCGTGCTTTGGGCTCATGTTTGTCATCTGCGGCGAGTTCTCGCCGCTGGTGGTGATGCTGGTGGACGGCATCGTGCCGTACACGTGCCGCATCCCAAGGCAGCTGCGCGGGGGCGCGGAAAAGGCCGAGGCGCGCCGCCGGGAGGCGTTTCGGTTGTTGGATGTCGCGCACCCGCACGGCGTGCTCGGCCCGCGCGTCACCCAGTCCGTGGCCCGCCGGCACGTCCTGCGCAGCTTGCACCTGTCGGGGGCCATGTGGGACCGGCTGGGCGGGTTCACGCCGCCGGGCATGTGGCAGCTCAAGGGCGTCCTGCGCATGGCGTTTCTCGAGGGCGACGATAAGAATATGGTGCAGGACGGCGGGCCGATGGGGCTCGAGGTGGATGAGCTGCGCATC…
	GACTTAGACTCCGTTCCCTGGGCGGACTCTTTGGGGCAGCGTTTTGCCGTTCGCGATTGTCTCCGCGACCTCTGTGATCCCCATGCCCGCGACGTTCTTCTCTGTCGCGTCGCTCCCGTGGCGACCGTGACCGGCGGCGATACTCCTCCCTGCGCCTGCGATCTGACCCCCTCGGGATACTCGCCGCCGATCGGTATGCTCCTCCCTGCTGCGGCGCGGCGACGGACTTCTCGACAGCTGCCGTCTGGGTGGTGACTCGGCAATCTCACCAGCCTCTTCGACATTTTCAGAGCTATGTCGATCTTGTCGGCGCCTAGGTGGCGATGCTGAGCCACCGCGCGAGTTTGTAGACACTGTTGACACAGACTCGACAGAAGGTGACCTCGGCCGGCGCGGGGG…
	ACAAAAAAAACCAGTCGTCGTCATAACTAGGAAGCTGGGCCAATTGGGCTTAGTTGAGTGCCTAACTATGTAGCTTGTAGCTTCCACGGGAGCTCTTTCCTGAATCGTACACTTCGCCCGGCCACTAAGTTGAGGGGAAATGATTAAGTGGAAATATTGTGACGAAAAGAGCGGAGATGAGCAGCAACAAAAGAAAAAGAGTTTCGTCTGGCAAAAAAAAACTGGCTCTGTACGGAGTAACCAACGTTGGTAAATCTGTCTTTCAACTGTACTTTGGAAATAGAGTTCGGACTCTGTGGATACTAGCCTGCCAGCTGTGGCGCCTCGCGAGGCGGTAAAAGTGACAGAGCACCGATGCGCTGGAACGAGTACGTACACGGTTGATAACTGTGTCAACGC…
	CGGGCGGCTCCAGAGGGCGATTCGCCCGTAGAGAGATGAGTTGACGGGGCATTGAAAGACACGGCAGTTTTCGTGGAGTTTAAGAAATAAATAAAATCGAACAAAAGAGAGACAAATGACCCTGGTTGGCCCTTTGTGGGAACCATTCACAAAACCAGGGAACGGGACGAGTTGACCAACTGAGCAATGGTTAGTAGGTACCTAGGAGGAGGTAGTACCTGAGAGGTAGTCCGGGACGCTTCGGCCGCTACAAGCCCCAAACAGCGGTGATTTTCAGGGCCCGGGCTTGGTGGCAGCAGCCAAAAGGGTGGAGACTGCGAGAGCAACCGCTACATCGGTTTACTGCTAAATAACCAGGTGGTGCAAGTAGCAAAGTCCAGGGTCTCTAGGTGTAGTTAG…
	ACTGCAAACGGGCAACTTGGGGTGACCGACAGCTCATTGCAGATGACTGTGGATGACTTCTCGAGTGAATCCGTGCCGACAGAGGAATGAATAAGTGACCGACTTATGATAAAGCAAAGCATCACCACTGCCATTAGCTACCTCTACCACTTACTATCCCTTGCTACCAGGTACCAGCTAGGGGTGGGCCTGGCTATACCCGCTGTATCCCCTGCGCTTAACATCTGTGCAGCCTGCCAGCTGTGAGTGGTCCTAACCCCTGGACCCATCCAGGGCCGCTGACCAGTGGCAGGCTCGCAGTTGCCAGTTGCAGTTCAGTGAATCCTTGCCTGCCACTAATGTGCCCAGTCAGTGGCTGCTCGCCCAAGCCTCTTTTCCATCTTGGCCTCCATCCGCCAC…
	GGCAAACAGAATGACAGGGGGTGCTTCTAGGCCATATTCGCTGGAAGAGTCCAGATAGCGGTAGCCGCATATGGCGATGTCGCTACCAATTACGGATCGTGAGAGACTGTTTTCTCCCTTGTCATGTAGGCCATGGTTCGTTTGGTAACTGTTTGGTAACTACTCATTGACGCCCGACGCGGATGCTAACCCTAAGTAAGTTGTAGCGGTCAGGAGACGGGAACGGAGCTGGGAGAGGACGAATAAGGAAAAAAGCAGAAACTTGAAATATGACATGGTGACACGACTTTGATCTGAGTCGCGAAGATTAGACATTGGAGGCGCGGCAAGGAAGTTGATTGGTGATGTGGCTCCGGTTCACGGGTTTTCGGAGGCCGGACGTTCCGCTACTTGTGAGCC…
	CAGCTTTGAAGAGAGCTGACGAGGCTTGGATAGCCATTGTAGACTGCTGCGTTTGAAGCGCCTTCACGTTAGGAAGGACAGAATTGGCCAGAGCCTCTGCCAGTGGTTCGACGATGGCCAAAGCAAGACCAGCATCACCAGCTTGAGCCGTTGTGTGCTCGCAAACTCTGGTAAGAAGTGATTTCCATTGTAATATTGGCAAGTTGGGATGCGACATGAGTCCTCTGTCCAAGAGAGAGACAAATTCACGGTAGACTGGACCAAGAAGTTGTTCACTGCTACGTATGGAAGGAGGCACTTCCGCGGGGGGTTGAGAAGCAGACTTAGGTTCTGCGAGGCCAGGATCCATGGTGCGAACGGAGTTGTGGCGTTCAGAGGAAGTTGATGTAGTAGCTCTCT…
	GGTGCCTCGTGATTCACAGCCCATGCGGCTTGATTCTTTTCTGGCAAAAGATGCCGCAAATCCGCAAATCATCCCAGCTAGAATACTGTTCGGAGCAGAGTCGCTCTCGCTAGAATGGAGCTTTCTTTTCGAATTGCGACCACAACAGTGGCAGGGCAAACTCGGGAGGACGAGGCGCGTAGCCCCCTTCACTCTACTTGCCGCCCAACGCAATGGCCGCTTCCCTTGCCCTCCAGACATGGTCCGTCTTGATCCAGCGCCCGTCTGCAACGCACCTCTCGCACGGCACCCGCTCCGTGGTGGCGTTCACCAAACGCTCCGCGCCGCTTGGCGTCCCGCAGAAGCCACAGCCGTCGTCGGCTATCAGCTGCAAGAATGAGGTCTTGGTGCATTTGCACA…
	CAGCCCTTTCAAGTCATTACCTTTTCCAAGGTTGATGAATCCCAGTGCGTAACCTGCCGCAAGGCGATAGCATTCGCTTCGCAACGGCTCGTCTTCTTCCTCATCCTCTGCATGTTCAATCTCTGAGAGCATGATCTCACTCATGCGGCGATGCTGACTATTGCAGTATACTAATCCAATGCCCATGATACCAGTCGTCTGGGTAAGGGGGACAGGTTGAGCTCAGCAGCACCACGTGGCAGCATGCGTGTAGCATGTACCGACAACAACCGAGTAATCAGCGAGTCCATTGTTCCAATGTACGACGCAGCAAGGCCCAAGAGCAATCCAATCGAAGTCATGGTATGCTTGGGTGTCAAATACTTGAAGGCAACCCACTTTGCGACATCTTTGAGATGA…
	AATATAGAGAATCAGTTGGCGGCGCAGGTACGCGCATACACGGAAACAGCGGGCTTGATCTTGGAGCAGGGCCACCTGGACATGCTGCTCTTTAACCAGATGCCGAAAATAACAGAGGGCCTACCTTCATGGGTACCGGACTGGGCCATGGATTTGGCACTTCCCGTGGCATGGGCGGCGTTGCATGAACCAGCCTTCACCGCGGGAGGGTTACAAGACGCAGCAGAGGTCCATGCGGATGCGTCAACAGGCAGGCTTCTTCTCAAAGGCGGACACATCGGCCGTGTCACTGCCGTTGGCCAGATGACGTACACGACCGAAAGTATATCAGATCTGAGCCAAGTCAAATACACCGACGCCAAGCTCGTTTTCGACGAAGTTGACCAGTTTGTTCATGCA…
	CCATACATCTCGCCCCTTTTCAGAAGCGTCATGTTTCTCCACGCCGGCACGTTGGGCGCATTCACCCAGCGGCCCGGCTCGCAGCAAAACGCCGACCGCGCGCCGCGCGCCGGGGCCCCCGCAACGGCCGGCACATCGGTAAAGTCGCCCGTGTAAAACTGAAACGATGGCTCGGTGCTCAGAACCTGCAGGTGGGTGTCCGTGGCCGGGTGCGCCGCGGTCAGGTGCAGCTGCAGCGGCTGCGCGCGTGTGTCAACGGGCACGGCGGCGGGGTCCGCCGTCGTGGTGAAGCAGTGGTCAAACGCGGGCGCGTCGGCGCCGAGATGGATCTTCTGGTTGGGCTCGACGCCGGGAAAGGTGGACGGTCCGCCGGTGGGCACGCCGGTGCTGTCGACGGGG…
	GGCCGGGGCGCCAAGCGCATCACACTGCCCGACGAGGAGCCAGAAATCTTCAGCTCGGTGCTCGAGTACCTCTACAAGGGCGACTACTTTCCGCGGCTGGCGCACAACCAGCGCCGAGATTCCTGGGAGATGGAGACACAGACGACCGAGGAGGAGCAGCGGGCGCGGGTCGAGACCGTGTACCACCGCAGCTTTGACGGCGACCTGCTCAAGGACACGGTCATTTACTGCGCCGCGGAACGCTACGGGCTCGCGGAGCTCAAGAAAATTGCCCTACGTAAGCAGGGGCTGCGTAGGTTGAACATACACTCGTCTTGTACAGTGGGTGCTAACTTGAGCTTGGCAGAATCTGGCATCCAGTGCAGCACCATCTTGGCGTCGGCTCGCTATGCCTATGCA…
	CGCACGGGCTGACGCCGCCCATGCACGACTGCGTCAACCGCCGCTTCGCCAAGACGATTTCGCGCAAGGAGATTGAGGACAAGGAGCAGGAGGTCGAGCGGCTTCTGGGAGAAGACGCCATGGCGGATCGGACCGCGTGGGAGTGGGTGGATGAGAGTAATGAGGGTGGCGCTGCTGGTGGCGAAGAAGAGGAGGAGGATGCGGAGGGTGAGGACGCCGAGGGCGAGCTGAATGATGGCATGGGCTACTTTGGCGCCGAGGACGGGGCCGAGGACGTGGGTGATTTGGATCTGGAGGCGGACCTGGAGGCGGCGTTTGCCGACGACGTGGGTGTGGCGGACACGCCGGCGACGGGCATGGATTTCGGCACGCCAGTCATGACAACGCAGGCGAATACGC…
	TCGAGCTTCTCCGTCGGGCTGTTGATGAAGAGCTCCATGAGCACGTCGACGAGGCCGGTGCCCTCCTCGCGTAGCTGCTCGTTCTCGTCCTCGCGTAGCCAGAGCGTCAGCGCGCGCAGCGCCGACAGCAGGAACGCGTCCTCGTCGGCGCCCCCGGCGTCCGCCGTGTCCCACGTAAGCGTGTGGTGCGCGCCGGTGTGCGTCTCCGCCTTGGCGGCGCGCGCGCTGGGGTCGAAGCCCATGGCGCCGGAGCGCGCTGCGTCCCACCGGTCGCGGACGTACTCGACCGTCACGGACATGGTCTCGGCGATGCCCTTGCGGAGGCGGAGCAGGCTGTCGGGCGGCATGATGAGGGCGTCGAGGCAGTCGTCCTCGAGGGAGCGCACGAGGAAGCTGATG…
	CAAGATATCTTCTTCGTTTCCAAAATCATCATCTCCCTCAACCAGGCATGTGAGACAAGGACGACCGCAGCCGTGTACAGAACCCCCAGGAGTCGACGTTGACCCATTTGGCGGGCTATACCAAACGGTCTTTGACTGTGTAGCCGAATCGCACCGAGTTCTTCGACATGAGGGTTTCATCACCCAGAGCCACTTGAAAGATTGATGACGGGACCAATGATTCCGTCTTCTCTCACGGTGTTGTTGACGAGAGAAATCCCAGAGTTCAATCTTCAACAAGCAAAAGGCCCAAACAATACGCATCATTCTGCATCATATAGTCTTCGGGCATGTACATGCCTTGCCGTCGAGGATGGTGGCTGTACAGGCTTTCACGCCGAGGCCGCATCGCCGCCGCGC…
	CCAGTTAGGTATATATTGATACCATAGATAATACATGAATAATGCAACGATCTGCCATTGCAGTGTTTTCGCCAAAAGCCCCTAAATATATATATATGACAAATGTCGCGTACTTGAGGCCTCTGGGTTTGTACGGTTGCCAATCTGCTTAGTCTACGCAAGTGGTTCGACAATGAACCTCTGACTGTTATATATATATATATATATATAAACGCATTGATCACGGTAGAAGAATCTACATGAAAAGAAAAAAAGGCGAAAAACGCTACATATACTTTTCTCAACCGCGTGTAAGTTGGCTCAGGTGGATCAGCACTAGTGCTTTGTCTCGACGTGGGACGTGGGGAAGCGCTATTCAAACCCGATTTCCTCTCTCCATCTCCGTTGTCACCTTGTGGC…
	ATGCTGCCGCATATTTTTCTGAAGAAGGCGCCGCCGCCGCTTCTCCGCGCGTCTGGTGTCCTCGAGTATGCGGCGTTCAAGGTGATTCAGGTCCTCCGGCGCATGCCCGCGGCCATCAAGCGACCCATGACATCGGCAGAGTGGAGCGCGGCGCCGCCGTGCAAACCGGTGGACATTCGAGAGTTTCGCATCTCCCCATGGATGCGTACGTGCTCGAGCACGGCAGCGACAGCGTCAAGAGAACCTACCGAGCGGCCGTGGTCCGCCTGTTCCTGGCCGACCGCTTCTTTCTGGGCAGCTTGGAGTTGCTGTCCGCTGTGGAATTTGTGTGCGTCGCCGGCGTCGCTTACCTTTTAATATCCGCTTTCAAACGCTCATAACCAATCCTGAGCTCTTCTT…
	CCCCCAGACAGGTCAAGTTGGCACCCTCCTGGCTAACCCGTCCTCTTTCTAGATCTTCCGCATCCTCGGCGACCTGAGCCACATGGCGTCCAAGGGCATCCTCATCTTCTCCATCCACAGCAACCGCAGCGCCGAGGGCGTCTCCCTCATCACCCAGATTCTCTACGCCCTCGTCTTTTGCACCCGCTACCTCGACCTCTTCCACACGGGCTCCGCGTGGAACGTCATCTTCAAAATCACCTACATCCTCACCTCGTTCTACATTCTCGGCGTCATGCAATGGGTCTATCCCCGCTCCCGCGAACGCGAGCTGTCCTGGAAGCTCGGCGCCATAATCCTCGGCGGCGCCGCGGCCCTCTCCCCGTTCGCCATGCTCGTCCTTTTGCCCAAGATCAAATG…
	ACGACTGGATTTCAGGTAGAAATTTGGTGAATAAAGCCTTTCGTTTGGGAAAAAGAAGTGGCAGGGAAGGCGGTAGCAGAGATTGGCGGGGCATCACGTTGAGGGCCTTGGACAATGAGGGGCAAGCATGATGTTATGTTCCAGTAGTACCTACCTATTTGTAGAGTGCCTGAGCAGGCGGCCAAGTAATTCGTACATGAGCCACAAGTACCTGTACCCTGGTCTTCCTTTTCGTTGGCTTTGAATAATTAACTAATAAAAAAATAAAAATAATAAGCCTATTATGACTCTCGATTATGCTATTGTCCGGCTCCAGTCTTTAAAGTGGTGCAACTGTTGAATTGTTTCTTGGTTGATCAGTTCCAGGCTGGACTCTCTGCCTGTAGTTACAGTGAGGAC…
	GGGTTTTTTATCATCTACACTTTTACACATACACGGGGAGCAACGGCGTAACATGTATATATACACATGCAGAAGATCTTTTTTTTTTTTTTTTCTGTGGCGGCAATCAATATGGGGTCAGCGGAAAACAGGAAGGGGGAAATGATTCATTCAACATGGCAACGATGCAAGTTTGCTTTTTTTTTGTGGCTGCTGTATATATGGTTGCAATTCCACATTGACAGTCTATCATGTCCAATCGTACTACATTTTGCTACTACTGCTTCCGTGACCTTGCTCGTATTTTCCCTTCCCCCAAGCCTCCTTGAGATGAAGTTTTGTTATATCCATTCGAGAAAAAAATGAATATCAAGATACAGAGTAGAAGTGAAGAGAGATGAACTAGTTACATATAAGATT…
	GTGTGCGAAGCGTCGTGAGTGCTGGCGGCGCCAGCGACTGCGACGGGGGGTCCATGGCTATATTTTCTTCAATCGGGAGGAGTATTTGTATCGAAGTATCGAGAGGTCATGTGGCGGCGCCGAAACAGGGCCAAACTCTCTTTCCGAGGGCCTTGCCGCCACGGCGTCGGTTATTGTTGGGTGTATTTGACTTGGTTGGTGTTTGCAGCTGTCGTTCGCCGGGGAGGGAACTGGCAAAGGGCGCCAGGACTAGAGCCGCGGGAGACCTGGATACATGGCTGGCAAAGGGACGCTTGGAAGCAGACGAGTTGCTCCCGTGGGGGGGTCTTTTGTTGGTAGGACCAAAAGTTTGGATATTGGGCAGGGCAAAAGGCGCGGGAAGCGTGACGATGGGCGGGA…
	TGTCAACACCAAAGAACATGAGCCGGCGGCAAATGTCCAGTATCTTTTTGCGTTCAGAATCGGAAAGGGGCGTGTTCGGGGAGAAGGCAACACGTAGAAATTGGGACATGACACCAGTGGAGTGAATCGCGGCACAGTTATACGTCAGCACCTCGGCAGCACGGAGAATGGTTTCGAGGACCAGGAGGGACGCCGGAGTGGCGGCGGCATCGTCGTCCCGGGGGAGAGAGGACCAAAAGCTCACAATGGCACGGAGCATCTCTGGATATTGGACCCGGGTCGTACTTTGCACCAATTCGCGGACCTTGGGACCTATAGACTCCATGGACTTGGCGAGCACAAGATCCCACTGTTCATCAGGTTCCGCCTCGTCGGCATTGTCGGCGGTTCGTTCGTTAT…
	AAAAGGCCGATTGGGCTGAAAGATGGAAGCCTAGTTAGCCAGCTTTCGGCAGGAACGGCTCCCGGACCGGACGGGCAAAAGAAGCCTCCTAACTAGTTAGGTACGCGATCCAGAAAGTTTAATGGGTGACTCGCGTGACTCGCTTCCACATCAGCGGTGGCACGGAGTAGATGTGTAACACCTCCTCGGCTTTAATACTAATCCCGCGGATATATTTAGTTATGGAATAAAGAAACAAGCCAAGTGTTGCTTCTATATTTAGGCACTGAGAGGCCGCAACTGAAACGAGGTTTGTTCTGTGTATTTGGCGGCATTGTTTTTGCGAGTCGTTTGTTGTCTGTGAGTTTCTGTGTATAAGGAAAAATGATACAATAGAAACTCTGCTCTTGGAGGAGAGTT…
	AAATTATTTTCTAAATTAAATATAAGTAAAAGTTAAACTAAAGAATTATATAAAACTAGTAGAATTATTACTAAATTAAATAAAGCGTTATATAGTCTAAAATAAAGCCCTAAACTATAGTATAATTTTCTATTAAATAATTTAAATAAACTAGGATTTTATACTAGTCCTTATAATTAGGGAGTATTTATAAATAATATATATAATATAGCCTTAATTTTACACGTTAATAATATCCTATTTATAGGGGCTAATATAAATATAATAAAAACTACTATTTCTAACCTAAATAAATATATAAAAGTCTAAGATTTAGGTAAAATAAGAGATTTTCTAGGAGTTAATATAACTATTAATAGAAAAAATAAGCATATATATCTTTCCTAGTATAAATATCTT…
	CGGCGACTCCCGTACAAGTTGAATGGCCTGCTCGCATGGGTCGTCACTGTCAGTGCAGCCACTTTGGCTAGTTACTTTGGCTTTGTAGACCCTGCCCTGATTGCAAAACATTGGGGCGCCCTCACAGTGGCAGCTTCGGTCTATTCGTGCTGCTTAATCTTGATATTCCATGTCAAGGCGCGCACATGGCCGGATAACGAGGGAGAGACGCTCCTGACAGGTACGTTGGCTTGACCGCTCTTGTCAAATGTGTGCCCCAGCTCATCCTCAGATCAATTTTGGTACAACTTGTTCAATGGCGGAGAGCTGCATCCTCGCACCGGACAATTCTTTGACTGGAAGCATTTCAACGCCAGCCGAACCGGCGGTATCCTTCTCTGGACTCTGATGTGAGTCTAG…
	ACCACGTCGGAGATGTTCATCTGCTTGATGTAGCTGTAGGCATTACTGCGCGCGCGGTCGCCGCGCACGCCGAGCTTGCGGCATTCCTCGGCCAGCGCGCGCGCGCGGCGCACGAGCTCGTCCTGCGGGCAGTGCAGCGCCGCGGGGCTGTAGAGCTGCTCGTAGACGACGCTCTGCAGGCCGGACATTTCGACCCACATGGTCGGCACGGTGTCGGCGCCGCCGCTGTCGAGCAGGTCAAACTCAAAGACGCGGGGAATGTCAATGTCGCACTCGTGGATGACGGAGGCGCGGCCGAGGCGCAGCCCGAGGCCCTTATCGAGCGTGTAAATGTGCCAGAACAGGATGCGCTTGATGCGCGCCGTCTCGGGCGGGTCGTGCGCGAGGCTGTCCTGCCGG…
	GAGAATTCTTTCATTCCAGGAGCAGGAGGAAACTAATTGTGAATTGTGCCGGCCCGAGTCGACTAGGTTGGCCGAGGCACGACTTGGAGCGACCATATTGTGGCGAGCATAAGGTGGAAAATTATGTATCGATCTACACAATATCGAATGTCTGCTTAAATGAAGAATGATAATTTAATGATAGAGTGCTGCATATTAATTAGCCCACAGGCAGACACAGGTCGATATCGGCACACTATCCGGCCCGGGGTGCCTTGTGAACTTATAAAGTACATAGTAACTTGAATAGTGTGGCTTAACACGATAGTCCTTTGTTCTCGTAATCTGTACTTGCTGACTGCATGCGCCACGGCTATTCTTGGCCAAAGTGGCGGCCAATCAATACTCAATCCGGGCTCC…
	ACTGACCGTCGCCGTGGAGGCGGCGGCGGTGGTGGTGGTCGCGGTGGTGGTCACAGAGGAAATTTCCGAGGCAACAGACGCGGCGGCCGTGGCGGCAGTAACAACAGAGCAGACAATGGGGGTACAGACAGCCCCATGTCCATAGACCTCGACGAGACACCCTCCCACACGCCTCCGCAGCAGGCCACCACCGACTACAAGCCGCCGCTGACCGAGGCGGTGCCGCTCGACACGCCGCGCTTCGCCGACCTCGCCGGGCAGAACCTCGTCCATCCGCTGCTGATCCAGACTATTACCGATGATCTCAAATTCAACCACATGATGCCCGTGCAGGCCGCGACCTTGTGGGAGCTCCTGCCCCCGAACCGCAGCGACTGCCTCGTACAAGCCAAGACAGGC…
	GCAAATCCGGGACGTTGTGAGACGTTGCGGGTCCTTTCTCTCCATACAGCAGGGCTTTGTTTACTTTGTTCACTACTCGGCTAAGGAATATCTGACCGAACATGAGACCGAATGGTCCGTGGATGGCGTCAACCCACATTACACAATGGTATCCAGGGCACTCCATGTCATGTCTACTGATCTCAAGAGAGACATGTATTGCCTCAAGGCACCAGACAGCCGGGCTGATACGGTACAGCCGCCAATTCCAGATACTTTAGCTCCCCTCAGGTACTCTTGCCTCTACTGGGGGACCACCTCAACGAGCTGAGAGCGGCAAACTCCACGCTGTACAATCGAGTGGCAAGTGCCGAAGGTCCACTGCAGCGGTTTCTAACGACGGCCTTTTTATACTGGATA…
	GGGTTTCAACAAAATCAGGAATGGCTTCCCAGAATGGAGCTCGTTGCATGGATATCCACTGTCGCATACTCTACCGAAAACGACGTGCAGATTACCCAGGCTCTACTTATGCTGGCGCTATCACCTACTGTCGCAGCGGCTCCGTTGCCGGCGGGAGACGCTCACGACTTGTCCAGAGGCTTCATCCTATTACCTGCTGTCATAGAAGCCTCGGCAGCTTTCAAAACCAATACAAGCGCCAGAAACGGCGCAGACGTCAAAGGAGGCGCTCGGACGAAGAAGCCAGAAGGTAAAAATGGAAGCCAGTTCCAAAAAGACCATGGAAAAGACAAAAGAGACGCAGTAAACATCTACCGCGAGAAGCTCACACGGCAATGGCCCTGCCAGGCTCCCAAGCCG…
	CTGGAGAGGGGTGCGTTAGCCGTAGGAACTTGTGGTGTCGATGAGATTTCTCGGGGTGACCATGGACCGGGTCGGTTGTAGTGAGTTGGACGTACCGTTCTCGTCGCACGCTTCTTTCACGTCAACAGCGACGACCTCGCCGTCCACCCTTTCCCGCCGCACCCACGCGCTGTAGCCCACCACTCGGCCGCCGCGCTCCGCCACGCGCAGCAGGTTCTGTCGGGACCTGAAGAGTCCGGCAAACGCGCGCGCGTGTAGCGGACGCAAGACGTCCGCCTGCTGCCGTAGTTCCGGGTATGTCCAGTCGGCGGCATCGTCGGGGCTGGACGCGACGATGCGCGTGATGGCGTCGAGGTCGGCGGCGGTGGCGTCCCGCAGGACGAGGTCTGCTGGGGCGGG…
	TGACACTTGTCCCGACCAGAAAACCGTCGGCCAAATGATCAATGGTATCCTGACTCACGTCTGGCACCTTGTACACGTTGCCCCGTACGCGGACGTTCCAGCCGTTGTCTGTCCAGTTTGCATAGGCACTGTTTCCATCTAGTTAGCCCGTCACTTGCAAGGTATTTGTTAAAAAAACGTACGGCAGGTTGAGCACCCGCGTGGGCTGCGCATCGAGCGCGCCGGCCGTGATGCCTAGGGCGCTCTCTACGGCAGTGCCCGTCGGGAAGCCGTGCGGAAAGTTGAGCAGGCCGTCGCCGACGAGCGACGAGATCTTGCTGTCAATGTCACTCCCTAAGCTCTTGACGTAGCTGGACAGGTCGTCGCCGAGGCCGCGGGGCTGGACCGGCACGGGCGTCG…
	GGTCGTGGCCGCGGTGGCGCGCCAGCAGGTAGTCGTCCGGTAGGCCCAGCCCCCGGGATACGGCGACGAGGAGCCGCGCCGCAAGGCCGTCGCAGAGCCGGTAAAAGTCGACGAAGAAGGCGCGGAAGCCGGGCAGCGTCGCGGCCGGCGGCCAGATGTTGGGCAGGGGCGCCGCGTCATCCTCGCGGCCGAGGTCAAACGACTCCTTTTGGTCGGGGATCTTGCGGTGCTGCGCGATGGAGGCGGCGTCAAAGACGTGCTGGGAGACCTTTTCGCGGCCGATGCTCGAGTAGCCGCGGTGGTGCCATCCTTCCGGCGGATGCGGCGCCTTGTCCTTTTCACTCTGCGGCAGGTCGAAGAATTGGCGGCTCTGCGACGAGTTGGTAAAAGTGTCTTATT…
	AACATGACTGACAAGAGAACGCAGGTACGCCTTTCCGCCTCTGGTACGACCCTTTGACCCCTAAGCTCTGGAAAAAGAACTCAGTCAAGATAGAACTATACTGAAATTGAATAGTTGACCTTGACCATCAAGAAAGATCTCAAGCTCACCCCAACAGAGATTGCCAACTCCAACATTGTTGCTCTCGCATCCACGTACGTCCCTCCCAACTTATACAAAACGCAACTCGTCGCAAGAATATCTGACCAGTATCCAGTCTATTCGTTCGCATCCTGTCTGGCCCCTCATGCGACTACTTTGGTCCCAAAATCACCTTTGTAACCTGCCTGTTCCTCGGCGCCATTCCCTCAGCGCTCGCCGGCACCGTCACCACCGCCAACGGCCTTATTGCCCTGCGTT…
	GCGGCCGCCACAGACCATGATATCTCTGTTTGTTGTATTGCCGAGGGTTCGCGAGTAAGACAGTCCCCGATATTCGTGGAGGCAGTCTGAGCCGTATTTGAGCAAAATTATCTGTTCTCGTAGTCTGTGGATGTAGAGTGTGTTTTTGGTAGGTGTAAAGTTGGGAAGATGAGAGTTGGGAAGTTGGAAGTTGGAAGTTGGAAGTTTGGAAAGATGAGAGTCCTGTAGGCAACGTTGGCTGAGCGCTAACTGATACAGACACATTTTACGTCTGACTCACAATATCACAGTAGGTTCAAGTGCCTCGTTATGGGAAAGTTTAATTCATCAGGTTCAGTACCTGCATACACTTTTTTACTTTTTTACGCTGGTAGTATTCTAGGTAGGTTCTGTTGCGTG…
	GACCTGGGACGCCGCCGTGCGTCACGACAAAGAGTTGATGGATGCGCAGGCCGCTCTGGTGGCTGCAAACACCGAGGTGGAAACGATTTTCAAGTCGGGTTCAGACGCAAACGGCCAACGTGCAGCGGGACGAGCCCACAGTCAGCTTGAGACGGCTGCTCTGCGACGACGCGATGCTGTGAAAACGAGATGCGACTTTGTCACGCACCGCATTACTCTGATTAAGGCGTTCCTCGGGGCTTTGGACGTCCACAAGCAGACCAAACGCAAGAAGGAAGGTCAGTATTTCCTGTTGGAGTGGGTCAAGGAGCAAGTGCCTCATGTTAAGGCTGAGGGCCAAGGCCGGAAGCGGAAACGACTTGTCGCGGAGGACGCATCGCCAGCAGACCGGGCGGCGAA…
	CGTTCCTCTTGGGGAGGCCGACGACTATATATGTACGCGTCTTGACTGTTGGTTTAGGTGTACGTGGCCACAATTGCGGATAAACAGAGAATTCGCGTTTCTAAGCTAAAGCATGGAGTAAATAGAAGCAAACACGAAATTGACTTGTTGTTGAGCGCAAAATATGAAGCTATGCGCGTGTGCAGATATGAGCGGACTACTGTTAAATATATCTAGTATGAACTAGTGTGAAGCTAGGCCAACAAGTAGCGAGAAAACAGTAAACACGAACCTTTGAATCCAAAGGGTTCTAGTCGCCTAGGTCTTATTGAAAAGAAATCTTCTCCATTTCCCATGCGCCCACATCCAACGCGCCTACGAGCCAACCACTCGAGCCATGCGACGCGGGGTCGAGTCTAG…
	CCGATGATTAAAGCGGAGTGCATCGGAGAGCCGCCCATGTAAACCGGAGGCCGGCGCTTGCATGTTCCGACCCAGAATTTTGCCAGCCAAAAAAATTAGCTCCTCCCGTTTGGGTCACACCACTCATTTTCTGCCACATTTCTGTAAAAGACTCTTCACCGCCAAAAAATTATCGAGCCTTCGAAAAAAGTCCCATCGCCAAGTCGCTACCCAATTACCTGGACGACAAATCCCATACAATACAGCTCTCCATGGCTCCCTCAAAAGAAGTAGCCGCTATCGGCTCCAATGAGATTGTTGCCATTAGCTACGAACAGGTACTTGGCAAATCTTCCGCCGCCATTTTTTCTTGGAGGAGCAAGGGCTAACAACGCATGTAGTCTATCAAGGCCTCCAAGG…
	GCTCATGGCACATGGCGCAAACATCACTTCGAATAATGGACAAGCGATTATTGAGGCCTGCCGCGGTGGGTCCATTGATGTGCTCAAAATTCTTCTCAAACCTGATGGGCAGACATCAAAAAAGACGCTAAACGAAGCATTTCAGGCTGCTACCGAAGTACGGGATCTAGATAAACGCGCTGTCGTTTTCAAGTATCTCCTCCGCTGCGGTGCGTCTGGCGAATTTATCGATGCACAGCTTCAGTCAGCTGCGAGATATGGCGAGCCGGGAGAAAGTCTGCTCAAGGTGCTACTCGCAGCTGGAGCGGATCCCAACTACAACAGTGGTGAAGCGGTAACCGCCGCCACGCGGAGTGCTTTTTTGCGCAGCTTGCAGTTACTTTTAGGTTTGTGGGATGA…
	TCCTCCCCGTCACGACATTCCCCCGCATCGCGACCGCCAAGCTGTTTGCCCTCCGCTCCCTCGCCACTCCCCTCCGGAGCCGCCCCAGCACCGCCACCACCCACATCCGCCGCCGCCATCTGCAGTCCGCCATGGCCGCCCTCAGCGCGCAGACCTTTTCCCCGCCGAGGAGTCGGAGATCCAGAAATGGGTCGCCGCCTCGGAGAGCATCCGGTCCGGGGCCGACGGCAACAACGCCGGGCACCTCGACGCCCTCGAGACGCACCTCGCCACGCGCACCACGGTCCTCGGCAGCAAGCCGTCCCGCGCCGACGTCTCCCTCTACCAGACGCTCGCGCCCGTCGTCGCCGCCTGGTCCCCGACGAGCGCTCCGGCGTCCACGGCCGCCCCAACATTGTC…
	ATACATAACTAGATCTGACACCAACAACATCTTGTCGGCAATTGGCGACGGTTCTCAGCATCGCCACTCTGCCCGTCTTGGCTTCCCGTCCCCTCGTGGTCTCATCCCCTCTTCGCACAAACATCAACCCAAAAAGGCTCACCGAACCCCAATCAGAACCTGCTCACGCCGGCCGTAGCCCCCTCCCCTCCCGATCAAGCAGACAAGCTTTGCTTTCCCCACGAGTCCACGACCCAGACCGCGACGAGACCGCGCCCACGTGCTGCATCGACTCGCTCCCATTCATCGTCCCGGCCCCAGACGAATATCCCCCGTATCTCACGGTTTGCTCCGCGATTTAGTGCCATGTTCCATATCGCAATCTGTCTGATATTGCGCGATGGATCCTCCCTGGCCAGG…
	GCCGCGCTGGCCACTATGGAAGGCGCTGGGCTAGAGCCCAGCCCGTAACACTAGCTAGAGGTACCTTTTCCCTTCTTTGCGTTTTTTCCTTTCCCTTCTTTCCCTCCTAAAAGTTAAGTATAGTAATTAAGGCCTATAAGCGACTTATAAGGGGGGTAAGGCTAGGGTAAGGTAAAAAGAGTAGGTAACTATAAGAGGGTATAGGGCTTACTAGGAAGTATAACTAACTACTATACTACCTAGCTATAAAGGGTATTAATATTAAATATATATAAATACTATAGTAAGGGTGTTAATATATAGTAAGAGAAATAATAAGGTTAGAAGTGTTAATTTCTATATATACTAGATATAATAATATTATTAAAAAGAGAAAAGGGTTTTCCCCTTAGCTAACTA…
	GCACAGAAGAATGTTGATGAGCGAGTCGGCGCTACAGATGCCGCACTTGACCCAGACTTGGGGGGTTTCATTAGCGACTGTTTTGTCTCTTTTTTTTTTTTTTTTTTCCAAACGGCAGAAGGGAAAGAGCTGAGGTTTGCGGTTTTTTGGAGCGCCGTCACTGGGTGGCGGGGGGGATGACGTACCAGGCAGAGGAGGGAAGAGAATGGCGAGGACGCCGAGGAAAATGTCTGCGGAGCACATTTGCGAAGTATGCGGGGAGTGCCAGGGGAAAGAGGGCAAGATGAGAGTGCAAAAGAGAAGAAAGTTGCGGATCAGGACGAAATGGTTTGTTGATGCAAGGTTTTGAAGTAGTGTGAATGGCAGCCTGGGCTTTTGTTCTGGTCGGCCTCCAACGGC…
	TTTGCATCCTTGGGTACGATTTCGTGAAAGGCGTAGTCAATTTTGACTTCGTAGACGGGTCCGTGCAAGGACGCGGCAGCCCGGTGCTCGAGGTGGTGCCGGGGCAGGCGCTGGTGCGTCTCGGCGTCCAGCTCCTTGATGTACACCAGGCGCGCAAAGGGGCCCTCGCCAATGTGACTGGGGAGTCGGAGGATTGTGTTTTCAGGGCCGTCGATCCAGAGCCGTCTGCATTCCTCGGCGCCCTCCGGGAAGTTGCAGTAGATCTGAAAAACCTCCTCGGCGTGGTCAAAGACCGAGTCCAGCGTGGTCTGGTTGCTGGTGAGATAACTCCGCTTCTTGAGAGGGACATCGCGCTTTTTCCGCACCACCGAGTAGGTCGTGCTGAAGCTGTGGTCAATG…
	AAGAGGGTTCCTGCTTGGCGAGAAAGATAAGCCATGTGTTCTCAGCTACGTTTTCATGAGGCCTTTTTGTCCGTGTGTCCTCTTTGGAGTTATCCTCGGCTGGGTACATACATGGCTTCGTGCTGCCTGCCGGGTCACAACAGGATGGCTGCCTACTATGCGTTTGCTTTTCGCCCTTTTGCCACGATACTTGCTTGCCCTTGTCCTGTCTGTCCTGCCTGTATTGTTGTGCCCATTCTGCCCGTCCTGCCCGTCCTGCCTATAATGATCCATCCGCACACCCGCCGGCCCAGGAACAGCCTCCCTCCACCGCCGCCCTCCCCTCGTGCACGGAAACCAGCGTGTGTGTGTCCCGTGTTGGTCATGTGGTGGTGGCTGGCTCCAGGGAAAGACGGATGA…
	ACCCAGCCTATTTGCTTGCTGCAGACAAATAATGGGAGGTACCGATCAGCCCAGTTACGGTGACAAGATACACCGCCGATCGGTGATGTGGCATCTTAAGTTCTGCGGCTCTTTCTTAAAGTTAGGACTATGTCACCGTTCTCATTTTTTGCCATTGCAATCCACTATTTCTACGAATTATTTCGCAGCAGCTTCCTCGTCGTTGCTATTCACTCCAGGGCCAGTGACCAGTCCCATGTCGTCCGCCAAACTTTGTGTGGCTCCTGTCTTCGGATAACCACTGGTAGCCACTAGTTAGTTAGGACAAACCCGCCCACTCCGTCATTGAACCCGGCAGGGTCTATGCGTTAGGTACGGAGTACAGTAGGTAGTTATTGGGGAGCTTTCGTTGAACACAAC…
	AAGGACAGTCTCTGGTAGTGGCTGGCTGTGCGAAAATAAGGTCAGCCTACATTTTACACCCCCCTGAGTAGAAGAGAATAGGGAAGAGGGGAAGAACAACGTACTCTCGCCCAGCAGCCATTGTGGACGCTGGTCGTCGTCGTCGTCGTCGGACAGCAGCGGCGAAAACAGGTACACCCCGCAGGCATGGTCCGGCTCGCGCGAGGTGAGCAGCATCTTGTGCGAGGGCCGGTGGTACCGAATCGACGACATTTGCGGGCAGCGAATCATTTCAGTACGGAGCATTCCCTGCCGACGACCAGAACTCGCCGGTGCGGTTCTCGAAAACGATATTCTACAAAGCAAATCATCAGTCCATAACCCTCGTTTCGGCATCCCAGCAAAAAGCGTACGTATCGT…
	TTCGAGCCGTTTGCCACGACAAATCTCGATAGCTTTTTCGCTGCAAAGCTTCAACCCGGTGATCATGTAAACGTAACCGCCAAAACAGTCCAAATGCCTCTGAACCTTCGGGGAGCATTCAATGGCTCTGATGTAGTCCGACAGTCCAAACGTTACCTGCAGCCCACGCAATTTAGGGATGGAAAAGCTTTCCACGTCATTGCTCTTGTGACCAATCTGTATTCTGCCACCAAAAGCTTGAGAGGCCGCTGCCTCGGTAAACATGGCATTACCGCTGGTGCCTATATCTGTTGCGCCGATAGAGACGTTGGACATGCAAGACGGTTTGACTCGACGCTCGTCATATGTCAGAATTTCGCCGTCGCCATCGTTGATGATCATCAAGTCTTCAACGTTGCT…
	TGTTTTGCGTAAATGATGTTGTGATTATACATACGCAAATGCTCTTCTCTTCTTCGGGGAAATAACATACATATTGAACCAGGGGGGGCCCTGGTTGCAGATTGATGTAGCATCTGTGCTGGCTTGTGTGATTGTGATATGCGACCGCTTAATCGGGCAAATCACCAACCTCGGCTCCAACAACACATCTGTCTCTCTCTGTCTCTCTCTCTCTGCGCCAAGCTCCATCCATTCGTTATGGAGCTTGCCACCCGTCATGGAAAGGTTCCGTTTTCCCCTCCCAGGCTAGTTATGCAAGAAAACCAACTTTGTCGCCTCTTTTTGCTATTCGTGTACCCGTTTTCCCTGGCGCCTCCTTCCCGCTACTCTCTGTTACTCTGCTGCCTGTTGCTCTGTTGT…
	ACCTCCCTTTCTAAGAGGTGCTTCTCTAGGCACTATCCTCTTAGCCCTATATTATTTTTCTAATTATTATAAATTATACTTATACCTAGTAATAGATTTATTTTATAAATATAGTATATTTAATTTATATAGGTATTATAGTTATTAGCTAGTAACTACTAGCTAGTAAATAATTAGTAGAATAATATAAATATTCCTAAGTTTTTTTAAAATAGGTTCTCTTCTTATTATCTTCTATATCCTTTACTTATACTATCTTTATTCTTATATTCCTCTTAGCTTATTATATCTTCTCCTTAAAATAAATATACTTAGATAAGGTATTCTTAGATTATATAGGTCTCTTATAGTTATAATTAGGTAGTAGTGCTAGTCTCTTATTCCTCTTAAGTTATTAGT…
	AATCATGAGTTGCCCTGGATTTTTGAAGGCTTCAGAAAGTAACAGCTTTCAGAGAGACTTTGTTGAAATCGTCCAAAATGGCAAAAACGACTTGGTTCGACGTGCTTCAGCAGCACAGTACGTCGCGCGCTTACACCACGAGGCGATAACCAGCTAACGGGGGAATGCAGTCAAAATCGACATTGATTGTCTAGACCCGGCCGAGACCGTCGCTCTTCTGCCGTTCGTGCCGTACGATCAGACGAGCAACCAGCGGCTGGTGTACCTACAGATGGTGGCCCCTCGAACCACGACCTCTTCCTGCAAACGGTCCGGGACCGCAAGGACGACGGCTGGCAGGCAATCCTCGACTGCATGGTGAGCATATTTACCCGAAATATAAGTAAAAAAAAAACGAGC…
	GGACGGGGAGGGCGGGGTCGTAGGCGACGAGGACGATGTCCGGGTGCTGCGGCCGCAGAGGAGTCTCGAGATCGAGCTTGATGGATGTGGGGTAGAGGAGCTTCATGATGCCGGTGGTGTGGTGGTTGACGGTGGAAGGTGAGAGGGTTTGACGGGCTGGGATGAAGGGAGGATGAGATGCGGGGGAAGAGGCTGAGATATAAAGTGTCGACGAAAGAGAAAACGAGAGAATGTTATGTTGCCGAGTGAATGGCGCAACGGCATGGGGGTGCGTTTGCGTCGGCAATTGAAAGTGATGGAGGGGTGAGGGGGAGAAAGTGGTGGGTGTGATGGGAGGCGGGGCAGATGGCGATTGGAGGTGCGGCACTGCTGCTCGGCTGCATTATGGACGCCGCATGT…
	TCTTAATCTCCATTGTCTTGGGGGCGTCGCCATGCTCCAGCACGCGCTGGAACATGACCTCGCTCAGGGGCACCAATTCGCTCTTGAAATGGGCCAGATTGGTGTTGCTCGTGTAGTCACGGAGAATGGGCAGCAGCCAAGCGCGGCCGGCCTGGCCCTTGACAGGCTTGACAAGGTTCAGCGGCAGCACGAAGAGAACAGCCTCGGGACCCATGGCGCGGACGGCCTGTCCAATCACCTCGTCGGCCTCCTTCTTATTGCGGAAAGACGAGTTTTCGCGAATCTCGCCAATCGTCTTGGTCACGCTCAGCAGGATCGGGTTGGCTCGCCAGCGCAGAGACAGGAACATGGCGGCGAGGACGTTGAAGGTCTGCAGCCAGGCGGCCTGGAACTGGACAG…
	CGTTACTCGCCGCGCCATGACACCGCCCCCTGGTGGCGCCCGTCGCGGACCCCCGGGTCCTGGCAGACCACGAGGGCCTGGCTCTGTCGGCGGCATGAGTCTGCCCGGAGGACGTGGCCGCCCCCGCGCTGGTTCCCATGGCCACTTCAGCCAACCCAAGAGGAAGCTGCCCCCGCCTGCCGCTCTCAACACACTGCCCACGCCCTCCAAGCTCAAGGATGACAACGCTCTCCTGAACGCCATGGACTTTGCACCGCCCGAACTGTTCAAAGACCAGGTTGCCGGTCGCAGCCAAAGCCCTCTGGGTGAGCGCCGACCATACAAACCGGGCCACGCTGGTACTACCCCCATTGTCACAGCCTTTGACGAGCTCGCTGCCCTTCCTAGCCCGCATCTGCT…
	TTAATATTATATATATTAATTATAGTCTAGTTAGATATTATATATATAGTATCCTTTTTACTTACTTCTTTATAAATCTATTAAGAGATTATATTCTAGCTATAAAGTATTATATATATTATCTATATACTATAAAGACTTTAGTCTTTACTTATAGTCTAAATAAAGAAGTAGTTATTTTATAAATTACTAGTAATATATTATATACTAATAACCTATTACTAGGAAGTTATCTTAAGGTTAAATAATCTTCTTATATAATAGTCTTATATTTTAAAAAGCTATAAAATAAGATACTATTATACTATTTATAATAAAGGCTAAATTATTAGGTATATCTAGCTTAGTAAAAAGGCTTTATAATATACTATCTTCTTATAATAATAGGAAGATAGGTAG…
	ATCTCCTTTTGCTCAAACGCACCCAGCGGCCATGTCGGGCTCCCTGGCGTCACGAAATTGGTTCTAGTAACGCCTTCTTTTTGTCTCCTAGATAAAGAGCTCGCTCGCTTCTGTCTCCTTCACTGTCGCTCCTCTGAGGTGGCATGAAGGGCTTGGCCTACGCCAAAAATTCCATCGCATGCCTGCCTGGTAGGGGCAGAGATCAGCTCGTTCAACAATTGTGCCATCCATTCGATTTGCATCGGACACATCATATGACGCGGTGGTCGGCTTCTTGCAGGTTGAGCGTAGATTCAAGGCCATGGTTTGGGCGTAGCCGATGGGCATGACTGTCTTTTTGCTGCATGCATCGTGGATTGGAAACGTCTGGCCGCCAACATGGTAACTGAGCACTATAGC…
	TCCGCCTGCGAGCCTTATACGCCTACTTCTCGACGATCTACGCCCCATGAGCTGACTCTGGACTTTGATGCTTCCTTTGCTGCCGTCCACCAGGCCGGAGAGCTGACGCCGCCTTCTACCGCCACCATGCCCAAGTTCATGTTTGGCTGTGGCAAGCCCGAGCCTGACCACATGGGATATGCCGATGTCTTGCCTTCGACGCCCGTCCGCAAGATTGAGCACCTGCACACAGACTATGAATTCATGCCCGGCATGAACATGCCTTCACACCAGTCCATGGGCTCCTTGACTCCTTCCAACTCCTTCAACATGTACACTATCTCGCCTCAGGCGGCCATGGGCCCCGGCTCGTTCATGATGACGCCCACACACAGCCTCTCGGGCTCGGACATTGGCGAC…
	GAGGTGACGGAACTCCGCAACAACATTAATATGATTCGCATGCACGTCAACTGGCTGCTGAACCGCAGTCGCGAGGAGGGTCGCATCCGTGCGGCCAACAATACGGGGGCGGCCGCGGCGGCAGCAGCGGCCGCGGTCGCAACGGCGGCGGGCATACGGAGGAACAGCGCGGGGGAGGGCATCCCAATGCTGCAGGAGAGAAGGCGGTCATCGGGCATGGATGCAGATGTGCCGCGATTATAATATTGTCTGATATCATGACTATGAGGGAGAATGAACACGTGTAGTTTTGAACGGGTTGCGTTTATGTATCTCACAGTCAGAGAGTCAGTTGACAGGGCTCACCATGGATGGTGGAACTCTACGATTATACCCATCTCTCAACTTCATAGAAATTAC…
	TTCGTTGTGAAGGGCCTCCGTAGGTCCGGATGGCGTCCTGGAGTTATATTCTGACTGGGCTTGGCTTCAGCTGGCTCCTCCACTGCATTAGCCGCTGAGGCTTGACATGGGGGAACATTGTGACGAACTGCAAAATACGCCTTGCCAGGAACAATCTCCCAGCAACGTACTATGCGCCATGGCAATCATAAGGTCTAGTGCCGTCTTGTCTCCGGGATGGGCTAAAAAGCCGCGAAACGAGCAGCAAGGGACGGCCCGCCATTCAGCGAAAAAGCTGAGTTCTTTTTTTGGGCGGAGCTGAAGTCTTGTTTGGGGGGGGGGGACATGTACGACGATCCTTGCTGTATATCGCCTTTCAGCCCAATACGGCAAGAGGGCGGCTGGTGCCGATAAAGATGG…
	GGGGTACAGGCGGGTGCCGAGCAGCGGCCCGCACTGGCCGACCAGGTTGAGCAGCACGATGCCGGCGCCGCGGCGCTCGTCGCTGCCCTGGTTGCTCAGCACCCACGGCAGCACGTTGGCAATGGTCGGGAACAGGCCGAGCGCAGCGAGGTACACGCCGGCGTAGCGCGCCGCGTTGCTGCGCGCCGCCGCGAGCATTACGTAGCCGGCGCTGGCCGTGAGGGCCAGCGTGATGACGGTCAGTCCGCGCTGCTGGGTGCGGTCGGCGATAAAGGTCGAGCAGATGGTGACGAGGAAGGAGATGAAGTAGGGCGGCGCGGAAAGGCCTTGCGCGTTTAGCCCAGAGTATCCTGCGACGACGTTAATACTGTGGAAAAAGTAGGCGGTAACAGAAGGGGG…
	AATGGCCAGGCGGGCGCGGGAGAACTCTGGCGCAAGCGTGAACATGGTGCCCCAAAGCTGCGCACTTGTCAGCATGGCGACCAGCACAATCAGAAGATCGCGCTGCGAGTACTCGCCCCTCATGATGAGCTGCGAGCCCCACCAATAAGTCAGTCCGTTGACAAAAGCCGAGATGGAGTGGGAGAGCGCCAGCATGATGTTGGTCGTCGCGGCGGAGCGCACAATCTGCTTGGCCGGCGGGTCCAGCAGCCGCGTGTACGAGTTCATGTACGTCTTCTCGAGGGACAGGGTCGCGACGGAGCGGATGGACTGGATGGCTTCGGTGGCGAGCGCGTTGGCCGTGGCAAAGGCCTCGTTGTGGCGCTCCTCGAAGCGCGCCAGCATGCGCAGCTGCATGAT…
	CTGTACTGCACCAGCTGACATGGGAATATTGTCCAACAGTGTTTCCATATTGTCGGGGGTTATCCAATGCTCAACGTATCAACTCACACGTCAACTAAACACGGATATTTCGGGCTACACTATAGAATGCACGGTCCCCACCTTAAGAAGAATAGCTATTTTCTACCAAGTTAGAGCAGCCTACTCGCCCCATCTTGTACGACCGCGGAAAGAGCAGGCCAACAACCCGGCGCAAGCACAGACGATCTGCGTCGAGTAGAATATATTTTACGAGGGTGATAAATCGCCTGGAATGTAAACTGTAAACAACCCTGAAAAAGCCCTTCACGCGTGCAAGGCCTCATCCACGGGGCCGTCAAGGGCAACAGGCACCCGTGCAGCTTACGTCAACTGGCTCGA…
	AAGCGCCGCTAGACCGAATTCGGGGCCGTAGCCTACGGCCCCCTCTTTGGCAAAATTGGCAGTCCAGACTCTTCATCCTGACTCAACATTGATTAATTGACGGGTTATTATTCAAGGAATGGTTCGCGATTTCTACCAGCTCGGCTGATTTTATGCTGGACACGGCCATGCTGGCGCCAATGACGGCGAAGCGACGCACGCCAATCTGTGACAATGGATGAACCAGTCGTAGGCCCGAGCCCATCCCAGGAGATTTCCTTTTTGTCGCCCGAGTCCTTGTCCACTCTCGACGACTACTCCAAGAACCCGCGGTTCATACAGCTGCAGGAAGAACTACGCGGCGTGTTGTTCGCGCGTGCTTCCGGCGAGAATGCCCTCACAGACGACGCGCCCGACCCT…
	TGAGATTAAACCGCATCTAAAACTAGTTTAATTACTTTAAAAGTAGGCGATAGAAGTACTAGTAGTTCTTACAAGTATAAAATTCTTTTGCCTTATTCCGTGGGCTCAGTGGGTTGTGGCTTGCGCCACATATATAGAGTATAGGTATACTATATATACTATATACTAGTTCATAGGGGATCGTCCCTCTAGCTTTCGGGCCGTCTGTCATGAAATAATAATCTTGAATTGACTTATATGGAGACCTATTTCCAAATGTAAAGAACCTCGTTGTATTCCACTTTTCAACATAATTCACGCCATTGAACCTTCCATGCGAGTACTCTTCAACGTAATTTGCATAGAGTGTGACTGTGAACTTGGCTTTCCGCTTGTGAGCCGACGAGCATCACGACGCCT…
	ATTTAAAGTAATAATATTAATATAAGAAATAAAGGAAGTAGAAGTAAGCTAGGGGGGGGGGGGAGAGGTTTTATAAACACTATATTACTAGGTAGTCTAATAATAAATATACTTATTTAATATCTAATCTTCTAATACTACTACTATATATTTACCTAACTTTTAATAAATAACTACTTATTATAACTTTTATCTAAATTATAATATTATACTTAAAAAATTATATACTATCCTTATACTTCTTATTTATTATCTAGATAATTTTATAGTCTTTATATAAAGCTATAATAGCTTAGTATTATAGTATACTTATATAGTTCTCTAGCCTATAGATTATATAGCTAGCCTTTTTAATAGCTATCTATATATTACTAGTAGCCTATTAGATTCTACTAATAG…
	TGGGGATATGTGCGTTTGGGGTTGTAGGTCCACTTGCCATCCTCCATGTCGCTGTTGCCAAATCCATGAATCTGTATCACGGTAATGGCTTTAAGCCCGCGAAAGCGGTGGTAGGCGGCGGGTCGTGTCAAGTCGTGTGCCAGTTGCAGGAACAAGCTGTGCTCATTGTGAGCCATGTCGGACGAGGTGGCGTTGGACCAGGTGGATGACGTTTTGGAGGATTCCGTACTATATCGGTGGATTCCTGCGATGAAGAAGGAATCTGCGTTTGTTTCGATAAAGGTCCTGATCCCCAGGTCAGGCGTGTTCATGTCGAACAAAGGATGCGGGACCTGTATTGAGATTGGCGTGCCATAGGAAGCGTCCCTGGGACCAATCTTTGCGAAAATGTACATGCCC…
	TTCTGTCTCGTTTGTGAAGTGTGTTTTGGGATTGTTGTTGTTCTGTACTGGGGTTGATTTGTTTTCCTTTCGTCTTCTTCCTCGTTTGCCTCTCTGCCTGTCCAGTTTTGCGACAGAGGAGGCCCATTCCAACCAAAACCAAAGAGTTTCACATAGAACATCAGGATAAAAACAATCATCCGTTTCTTCCCCCAAAATGAAAACCGTGCCACTATCCCTTTGCCACCACGTAGCAAGCAGCAAAACCATGTTTGTAATTCCCGATGAACCACCGCGCCAATCTAATGAAACGCACGACAAATGACTAGACAATGCGAGAGCGACATCCCTCTCTTTTTAGAGACCGAGATGTGCCACTTAGTAGCCGAGAGCAGCAAGCTTCTTGGAGGCCTGGCTCTT…
	ATTAAATTTTGACATTCTGGGCGATTGCACTGCACTGCCTTGTGATCTACCTCTCTTGCCCGCAGAGTAATGGCACAGACGATGAAGAATTGTCAGCTCTCAAACTCGGGTGTATGTGGCGGGTAGAAGTCCCTGAGCCTCGAATAGGGGCACCCAGGTTAGAGCCACGATGCCTGGCACTCACTCCTGCGCACTCCCCAGCTCAATCAACGCAAAACGGTAAAAGTGATTAAATCAAATGAATCGTCCCCTCTTCTGTTGTATTGGGACAATCAAGTCGTAGTCTGGCTCACTCACAGCGCGAATTGGCGCGAAGTCACGTGCATCGCTGTAGCCGGGGATTGTGGAAGTGGCTCGGCTCTGACGTCGATGAGCCCCATCAAGCGCCTAAGTGTGGCT…
	CAGATGACGGATTAAAGCACCCATCTGCAGGGAGCTAATCAGGTAATATGCTTTCTTGGCATCAAAACCGGGGAAGTGGGATGTGAATTAGATTCAGTACCTATGCTATTATTGTGAGTTATATATTTATACGTGACATGTGAGCGCGGACCAGCTCCTTATTTCCCCGGTGAACCAGCAAGACAGACGAATTTGCGACCCACCTGGTTCTCGAGCGAATTGAGAATCAGGTTCCAGACATTACAGTCATACGCCTCGCCAATATGACCGACGAAATCGTATGGGCAGTAGTCCTGGACGTAAATGTTGTTGACGCCGTCCTCATGGACGAAAGCCGTCGTGGGGGGCGTGACGAGCTCGTCGTATTTGGAGATGATGATGGTGACCTTGTTGCCGGGC…
	CATACCCCTCCTTGTAGAAGGGGCCGTTTCTTGACTCGTCTTCCATGCTGGGAACAATAGGCTCTCCGTCTGGTCGGTACTCGGTCGGCTTAAAGTCGAGATGCAACCTGTCCACGACGTACGGCGTCGCCTCCATCGGTGTTAGGTAGGCATCCACCACGCTGATCCTGTGCTTGTTTGTCGGTGCCGCTGCAGACTCGATGCCTTTTGTCTCATCGTCCGCTGGCTTATACCGGAGGCGGCTAAGTGAGATCAAGGCCAGAGCGGCATAGAAGCTCCAAAAGGTGGACGTCTTGAGCTCACCCCAACGGCGAGGAAGATTTTCTGGGTACCGCGCCAATTTAATCCATTCGCGGGGCACTGCCTTTGGGTCGGGTCGTATGATGCGTAGATTCACGC…
contig4	TCTTATAGCTACTAAAGCTCCCCTATAGCTATAATCTTATAAAAGCCTAAGCCTTTATAAGCTTACTACTATTCTATTACTTATAGAACTATTATAGTTAATTAATATACTTAGTACTAGTATAGTATTAGTATAGTACTAGTATAGTATACTTAGTATTAGTATAATATTAGTATAGTATACTTAGTATTAGTATAGTACTTAGTATACCTTAGCTAGTAGTCCCTTATATATTTTATAGCCTTTAGGATAAGGTGCCTTTACTAAATATAGTTTATAGTATAACTTTTATTTTCTATAAAATTTATTTATATAGGTTTTTAAGTTAAATTACCTTATAAATAAAAAGTAGAAAATATAGTAGTTATAAAGCCCTTAATATAATAGTAAAGCCCCTAT…
	GTCGACAAGACGGTGGCACACAACTCGACAAAGGGGGCGCAGAAGCGATTCCTAGCCCAGGACGTGCCGTACTGGCTAGTGCTCTGCTCTGAGCTAGGCCTGTTGGCTGGAGTTCCCACCAAGTGTATTGACACCATGATCATATTGGCGTCGATTCTCACGGGCACAAATTATAGGGCTACGGGAAACACGCTCAAGTCTCTAGGGCTTGAGCGTGCGACGGTGGAGGAAGTCATTCGGGCTTTCCGAGGTGGCGATTAGGGTGACGTTGGTGTATAGTCCGTCATGTCGCACTAGCACAGATCCTGCAGGTATAAGTAACTCTAAATTTTAAGTTATTTTTTGTTCTCAACTATGTATTGAGCAGTTGACCATTGTCTTCTACCTAGTAAAGGTGAT…
	ATAGCCATCAACTCGAAAGAAGCATCCAACAGACTTTGCAAAATTGGCCTCAAATGCACAAGGGGTATTCTCGCCCACCTGCGAGCCACCTTCAGAAGGCACGTTCGGATAGCGATGGCAATACACTACACATTGACAACCCTTCTCGGCTGGTTTCACGACACACACAAGAAGACGAGTCCGATAATTTAACAATTCACTATCGTTTCAGCGCGCCTGCCAACCAACCGATCGAGGATGTCCAGCCAGGTGGGGAAGCAGCGACAAAGAGCGCTGACTTATGTTTCGAGATGGAGGCGGCTGAGCGGACAGACAATTTCCCTTGTCTCTTGGTGCGCGGCATTTGCGATGCCGCCGACTCACACAAGAATGGAGCGTGGCAGGGTTTCGCCGCTATGG…
	CGCCGACGGCCCCGGAAACCCCAGTCGAGGGCAACTATCCGCGAAAAACTCGGGCGATCAAGACAGACAATCAGTCACTCTCCTCTGAGAATACCGCCTCGCCGAACCATTGGCCACCAAGCTGCATTTCTATTTCCCACCCGCCACGCTCCTACAAACGGGCGCGCCATGACAGCAGCCAGCGCCCTCCCCGCCGGCTGGGAGTGGGATTATGACGGCACGCGCTGGTTCTACACCCTTAAAGCCAACGGCCACGTCCAGTACCACTTCCCTTCCGAGGGCGACGAGTTTCCCGACTTTGTTGGCGTCACAGAGCCCGCACCGGAGCTGGAGCCCGAGGAGCGCCTCGAGTCGCATCAGCAAGTGCGGCGCGTCACCGGTGCGGCGCCCGTTGTGGAC…
	ATTGATACAAGAGCGCAAGATATTCAGCTTGATTTCTGCAAAGCCGAAAAAACGTGTAGCTAGCTGCCTTTCGATTCTGGAAATGACGGCAGCGTCCAGGTCTTCCTTGACGTCCGGGATGTCGGCAGTTTTGCCAAGGGGGTCGAAGCTGACTACGCCGTAAGACCTGCAGAGCAGATCCAGAAAGGCTTCTATGCCTTGCTCAACGTCTGCTTCACCAAGATCCAACACTGTAGCACCTCGTCCTCTCTCGCCATTCGCACCCAGAGGTATGAGTCCCGCTGCAGGATGCACACCTGCCTCGGCAGCCCCCTTGGTGCGTGCCTCAACAAGACCGCCAATTAGCACAGACACCAGCTCTCTTGTGACCATGGCCTTTTTGCGATGATATCCAATCTG…
	TAATATCTTTAAACTACTATAGCCTTATAGTCTAAAGTAGTAAAAATAGCTACCTTCTTACTTAGAAATAGCCTAAAGAAAGTATATAAATATAAATTACTATTATAAAAGATAAATTTATATTTAAAGAGAATAGATAAGGTATTAAGTATATAATTAGTAAAAAGATTAGTATAAAAGGATAGTATATATATAGATATTAAGTATACCTTTTAATTAAGAATAAGAAAAAGAGTTAATAAAAGAACTTTAAAGTATACTTAAAGAATATATTAGTTATTTAGTTAATTATATATATTAAACCTATACTAAATATAAATACCTTAACTTAACTATATTATTATAATAAGAATATTAAATTTAATAAAAATATATTTATTCTTTAAAAATAAAGAATAA…
	GTTTGTTGTATAGAGGAGGCTACCGGTCGGGGAGGTGGAGTTGATTCGGTGACGGCGTTGTAAACTTGATTCCAGATACTTGTGTCGTCGGGTTTATCGGCGAGAGCTACTCTCAGGAGAGGTTGAATGCAATCGAGGTCGAAGTCGTCAGAGTCGAGGGAGAGTTCCAGCCGCAAAAGATCGCTGCGGAGTGTGCCACGACCTGTTCCAGCGGGAAGCAGACGGGCTGCAGGAAAATTTTGCGCCACAGAAAGAAAAGCAAGCACAAGTTTCCGGAGACCTATATTATAGTCAGAAAGGCATACAGCGATGATAAGTTGGTTGGCTTACCTTCTTGACCAAGAAGCTGAAGCGCGTCTGGTGTGAAGGAGACGCTCCGGCCTTCGCATATCTCCTTGA…
	TTGAGGAATTCGTTATTGGATTGCAGGTGCTGGAGGATGTCGACCTGATTGAAGAAGATGAGGGAATTGAGCACGGAAAAAGTCGGGTCATCAAGAATGCGCGCGAGGACGACATCCTTGAGATATTGAAGTCGGTAGGTCTGGTGAATTTTGCGTCGTGTGCTTTCATCCGCAATCGCCACTACTTCCTTATAGCGGCCTTGATTGCCCAGCCAGTGGCGGTGATTAGCCTTGTGGCTCGGGAAATCGGGGTCGTACTCGAGGGCTCCGACGACGCCCAGAACGTTTTCGTCGGAGACGGCGTGTTCAATGATGGTTGTGTCGTTGAGAAGAATAATCGTTTTCATGATGTTACAGAGACGGTGCAAATCTGACAGACTCTCGAGATCTTCGGCCATT…
	ACGCACATCATCACCATGCTGCACAAAGAGCATCTTCCTGCCAACGAAGCCTGCTTCCAGGTGCCCATCACATTCACGAAATTCGATCTGCGCGACTACCTATGGAACCTGTACAACGTCGAGGTCAAGACGGTGCGGTCGTACGTCAAGGGGCGGCCGCTGGCCGAGCGCCCGAACCGGCCGGGCTCCACGTACCGGCCGCAGGCGCTCAAGATCATGACGGTCGAGCTGGCGCAGCCGTTCCAGTGGCCCGCGCTGCCCGCGGACCGGGCGCCGTGGAACCACGAGCTGTTCGAGATGCGCGAGGCATCGTTTGCGGCGCGCCGCGACGACCAGTACAACGCCGCCAACCGCATCATCCCGATGGCGAGCCGCCAGCCCCGGACTGAGGAGCGCAAG…
	GTCAAGAAGCCAAAGAAAAAGATGAGAGGATACCAAAATTATGGACGCTCAAGAAAGTCAATTTTCTTAAAGAGCCAATTAGACTAAATCTCTGCTTTCCCCAGTGACCACCCAGCTAGCTTCTCTCTTCTCTCGCAACATGCTCTAGGGCGGCTCTTGCTGGGCGCTGATCTGTTATGCCATTGTGGTATGTGGGATGATGATAATGTATTGTGGAGGTTGTGTGGGCTCTAGAGAGGTCTCATGTACCCTACATGATCCTTATGCCCGTGCAGAGCAGCGCAGCCAGTCGCAGCCCCACATTACTGACGGCATATGCCACGTGGGTTTCCCTAATAAGCCAAACGCCCTCTCAGCGCAGCACTCCGTCTGGACAAGTTCTGCACGAATACCAATGCC…
	GACATGTGAGGATGGAATATCTCAAAGTATCTATCTTGCGCTGATTGAATCAATACATTCAATTCCATGGTTGAACTTGACGAGGATATGGAAAGCAGATCTGCAGAACGTGCTACCAGATGTCCCGGTTTTAAGCGAACAAAGCTAATAGCTATTAATGGTGGTACAAGAAATGTAAACTCAAAAACAAAATTCCCTCTACCCTGGTTTGCGGCGCGAGGCCTCTGTATCTATAATGCAGTAGTGTATGGTAAATGGTGATTATCGTAGGTGACCGTTATTATGAGACAATGGCAAGAAGAAAAACAATAAATGAAGAGAAAGGGACAAGATATAGAAGCAGCATCCCGCTCACTCTAATCTTGTCATGAAACCCTGCCGGACCTTGTAGTTGACGAC…
	GCGCTGAAAAAGGAAAATGAAGCCACCGATAACCAGCTTGCCACCGCCGGAAGTAGTGACGAACGGTACCGACAAAAGATTCGCCAGCAGGAAACTCAGCGCACCCAGGCAGAGCGCGAGACGGAACAGCTCGCGGATACTGTGAGACGCTACGATTCGTCCCCGGAGCTTGCCGAACATAAGAGAAAGGTTGAGCGGACTTTTGCGGCGGAAAAGAAGGCGTTTGAAGCTGCCCAGAGGGAGTTCCTCAAGCACCGTTCAGAGCTGGAAAGCGAATTCGCGGCCAAGGGCATAGAACGATCGAATCTTAACGCGCGTCGAAACAAGATTGCGACCCGCATCGCCAAAGTGGACAATGAGCTCGTGAACCTCAGCGATGCCAACAGTCGAGGAATCAAT…
	TTGCATGGTTTGCTAGCCACTTGCCCGGTGACGTGAGCAAGGAACGCCTCCATGTTGCTTCGGCGGTCAATGTTTAGCTTTTGATCCGGGCGGCGCTGCGTGGGCATACGCTTGGCCGTCTCGCCGGCGACCTTTTTACAGAGCGCGCTGTCAATCTTGACGGCGTCGCCGTACTTGTTGAAGGCCAACTCCAGCGCGGACAGGCTCGGTTGGGCGCCTAGCATGGGATAAGGGGTCGATTGGGAGGCAAAGGGAAAGTTGGCGCAACCATCCGCGCTGTCAATTTTGGGAGCAGCGCTGCCCCGCGCGGCGGCAAGAGTCAACTGGCCGTGGTCGAGAGAAACGGAAGTGCCAATAGAGGCGTGGCCATTGACCTGATGGTTTTGGATTAGCATGGTG…
	TTCCGGCGCTTCGTGATCCGCCTAGCCCGACAAATAGCTTTTTTTGTCCCTCCCCTGTTATCGCCTCTTGCCGCCATTTTTTTTCTGCTGGTGGAGTCTGGTGCTAACTATTCGACTTGTTTTTGGCGGGCATTCCATAAGATCAAACGATAACAACTTCGATGAAGAGATAAGCGGCCAAGCGAACGGGTATCATTTGTATTGTGAAGCAAACGAATGATTCGAAGAGGACACTGAGAAGGAACGTATGACGAGGATGCGCAGTATTGAAGCGGGGGTGGAGTCGGCGAGGGTGGAAGATGCAACGACGCTCGAATGAGGAGAAGATGAAAACCGCACAATTCGTAGAGATTTTTGAAAGAAGGAACAAGACCTGGTGATGTTGTACTTGAAGGTGCC…
	ATCTGGGTTGGACATGTTTGAGTGATGAATTTTTTTCCGGTTTGATCTTTTTTTTTGCATTGGCTCTCTGGACAGAACGCGACAACTGGCGTAAGCTTATGATGAATATGTGTATAAAATTTTATATAGTCGATTTTGGATGTGGACATTTTGAGTACATATTCGCACACGCCAGCGGCACCGAATCTACAGCCAGCCCTTGGGCCGGATATACTTGGAGATAATTGGCGTTTCTATTGGCGATAGCGTCAATATATTTAGAAGAATCTACAAGTGCAAAGGGCCTCTCAACTGGACGACTTTGAAGATACAATAACAGTATCGCATTCCCAAAACACCATTACACTAGACAGAATTCTTGCTCTGCAGCTGCTCTAGCCGGCGCGTTGGCGCCTTCAT…
	GAGTGCAAGGCAGGCCGCACGCGCCTCGCGAATGGTATTAGCTGGACCGCAGCAACCCCGCGAGAGCCGCCATCTATTTGATCTGCAGAACACAAAGCTTAATAATTAATCATGAAAAGTAAGCCAAACCAAGGCAGTCATGGCCAATTCCTGGTGCGGAGGAGTTGGGGCCCGCTAGTTGAATCTGGGGTTGGCGTTTGCACGAGCCGCATGTGATGGTTTTATGTGGGTGTCTAATGGCCTGGAGGATGGAAGTTGCAGTTGATGTTTAAGAGGATTATTTTTGATGTTTTTCTTCTGTCGACTTGGACCTATTGGGCGCTATTGCATACTCGCAAGTCGGGCACGCAACATGGTTGGGTGGTTACCCTGCACCAGGGGGACAAAATAAACCCGCCG…
	GCGGCTACTGCCAACTTGGACTGGTACCTAGCCACACTAAATGTTTGCCCGCACAGAATTCCCCGACTCTTCTTGAAAAGTCGTTTTTCAAAGCTTTTCGATACTGCCACCGACATCCAGGTGTCGGTTGGTTTTCTTTACGCCATCCTTTCCACCCCTCCGTCTCTTTCCTGTGTCTTAGGACCAGGAGTAGTCCCCCCCCCTCTCCTCTCTTTCCTGTGTCTTGGTACCAGGATTTTACCGCAGAGATGCAAACCAATCTACTTTCCACACTGGGCATGCCAATGTACTGCGAGACGCGGCGAGAGCCTGCTAACCTTGGCCTGAGGGCATGGCTGCTTTAGACAAATAGAGCTTAGATTAATCACTGTTTGTACCGAAAAGCATAAATAGATCAAT…
	TTTCTCCTCCAACGAAAAGCCAAGCTGTTTGCCGGGGGGGACTTTTGATCCAGCTGTGCTGGTGTGGGGGAAACCTGCATGTTCTACCCAACCTGCACCAAAATGCCCCCAAAGCTGATATCACAAGGCGAAAGACGCAGCTTCATGTAAGTATTCACGAGCCTTTATTGAACTTGGGAGAGGCAACCGGGCTAGCAGCTTGGCAGACAAAGAATAGCCGAGTTGAAGGCAGAAATGATGCGGGCAGAGTTGATTCCTACTGTGACACGCCCCCGCCCGTCTCCTAAACGAAAAGAAGCTGTGAAGCTAATTACAGTCCTTTCAGACCCAGCGAGCAGTTTCCACGGAGCTGGAGGAATCAGGGACCAAGGCGAAACCGCTGACGCAGAGTGTAATAAC…
	CCGCGCTTCTTTGGCGGCGGCTTGGCCATGTCCGCCGCGCCGGGCACAGGCTTGGCACGCGGACTGCGGCCTGCGGGCACCGCCATGGCGGCCGTGGTCGTCGCCGCGCCGGGCAGGATGCCGTTTGGCATAGGACGCGGTAGTATGGCAGAGGATCCTTGATACGAGGGCGGCTGCGGTGGGTGGATGGATGGTTGCAAGGTCGGTGGCGATCTCATGGCCTGGCTGATGGAGGGGTAGTCGCCGTGACTACTGCTAGAAGAGTTTCGCTCGCGGCTGTGGTAAGGGACGGAAAGCTGCTTCGTTGCGAGCATACATTCGTTCATATTGCGACCTGCATTCGGGGGTTGTCAGTGTCTAGCTTTGCGCCCATCTTGGTAGTGCCTTACCTCGCGGCAG…
	CCCTTTCTAAATAAAGGTAAGAAGTTTAAAAAGACTATTAAAAAGGTAGTTAAGAAGGATATTATTAAGAAAAAGGTTAAAGTAGTTAAGATAATTTTAATTACTTTTACTTTTAAATTTAGTAAAAAGTATTTTAATTTTATTTTTTTTAACTTTTAATAAATATTATTATATTAATAAGTAAAAATTTATAAGAAACCTTAATTAAATAATAAAATATTATACTTTAAATCTATCTTTATTTATATTATTATTAAAACCTAATTAAGACTTAGTTTAACTTATTATTCTTTATTACCTATTTATATTTAAAAGTATTATAGTTATTACTATTTATAGAACTATATTATAATAGTTATTATATATTTTAAGTAGTTAAAAGTTAAGAAAATATCTTTT…
	TAGTATATAAAGAAGTCTTAATACTTATAGCCTTAATATAAGTATTATAAAGGCTATTATAGTAAGTAATTAAGCTAATAAAGCTAGACTACTATAAAGGTATTATTACTTTCTATAGGTAAGTAAAGTAACTACTTATAAGCTATTAACTATAATATATATAACTACTAATTATTCTTTATTCTTATAATTTCCTAGTAGTACCTAAGGTATTACTTATTTATATATTTAACTATAACCTCTCCCTTCTATAGTTTATTTAGTTAGTTAATTAAGAATTATTATTATATAACTATTCCTATAGAGCACCTCTATAAGCACTCTATACCTATAATCTTATAACTATTACCTGCTTAGGATAGTAATCCTAATACTAGCCTATTATATATAACAATACTA…
	TACTTTAATATTATAAAAATAATTAATAATACTTATTTTATAAACTTTAATAATAAAAATAGTTTTTAATCTAACTTTTAAATAGGCTTAAATAGTTTTAATTAATATAATATTTATTTTATTAATAATTAAAAACTTTAAAATAAAATTAAAAGTATTTTATAAAATCTTTAAAATAAATACTTTTTTAATTATTATAAAGTATTTTTATTAAATAAGATATACTTTTTTAATATAAACTATTTTAACCTATTTATTATTTTTAATATAATTTTTTACTTTTTTATAAAAAAAAACTATATTTTTAAAAAGAAAATAATAAATAATTATAATAATATTTACTTTTAAAGCCTTATTAGCCTTAATAATAAACTTTTATAAGTAAAAAAATTAAATCTC…
	TCAATCGACTTGTCGTGGCCAAAGACGCTGTCGTCGTGAAAGACAATCTTCCACCCGCCCTCGTCGTCGATGCTGCCGCCCTCGACCGCCGGCGCCACGTCGTTGCTGACAACCTGCATGTCCCACCCCGGGCCGAGCATCTGGTCGAGCAGGGCGCGGATGACGGGCTCCATGCCGCCGCTGAGGATCACAATGGGCACGTTATTGGCGCGCGCCCAGAGGTAAAAGTCCTTGAAGCCCGGGTCGAGGCGGATATTGGCGAGCAGCAGGCGAAGGCACTCGTCAAAGGGCGTGCGGACGCTGTCGAGCATGTCGTAGAAGACGTCGCGGAAGTGGGCGCGGCCGGCGAGGACCTCGTGGTTGTCGGCCCCGCGCTGGGCCGCGCCGCAGCCCAGGTTG…
	CATCCGCCGCGGCGGCGCCGTCCGGCTCGCCCTCGCGCTGCCGTACACGGTCTGTCGGTGGGTGGTCTGGGACGCGCTCGGTGGGCACAACAGCTGGTCGTTGGGCAATGACAAGCCCACAGCGTTTGTCAGCCACCCATTTTGGACGCCGCCCTCGGCCAAGGTCCGGCGGCAGACCAGCACCTCGTACCCGCGGCCCCCGGAACGTGCCTCGACCGCTGAGAGCCGCCAGGCCAGCGAGGCCGCGCTCAAGGCGCGCCTCGAGCAGGACAGCCTGTACCTCTCGCAACAGTCGGTATCGACCTCGACGGGGTTAATATTCCTGCTTGCGACGGCACTGTCGCTCGTCACGGCGCCGCTCGTCGAACCGCGCTACTTTATCCTTCCGTGGGTGGTCTG…
	GTAGCTAAAGATCTTGACGAGTCGTTCATATGTCGGTTTGTAGAGATCGTTGAAGGAGAGGTCTGTGACACCGCACTCGAGAAGGAGACGTCGCAACGACACGTAAAATCCCATGAGATTGCGTGTGTCGGGGGGATTACGTCGGCAAACTCGCCACAGACGTCTTGGGCGGCGGCGCGCATGGCCGGGTCGACCGTTTCGCGTGTCGCATTAAGGAGCAGTTCCGCAAACCATTCAAAAATTTGCTGAACATGGGCGGGGTTCGGTTTTTGCAAGTCGGCGATGCTAAAGTTGATGCCAATTTCTGTGATGCAGCCGACGATTTCGCTGTCGGGCAAGCGCATGAACGCGTCGGCCTCGTCCTCCTTTTTGCGCAAGCGCGACTGTTGTTGTTGCTGC…
	ACTAGGCAGCTGGTTCGACAAGCTCTTCTGGACCTGGCCCTCAGCGGCGAAGATGATCGCAAAGTCAAGATTGCTGCTAGGTATGCCGCGACGTCAACCAGTCTTTATAGCCATGTAGCCTTCGTTTTCTCTTCCATCGATACTGACACGACTCTCAAGTTACGCTGTCGGAAAAATTGCGATCCACGACTTCCCCGACCAATGGCCTTTGCTCCTACCCACCGTCCTGGCTGCCATCCCCAACGGCAACGACTCTCAGTTACACGGCGCGCTTCGAGTCCTCGGCGATCTTGTTGAAGAGAGCTTGAGTGAAGACCAGTTCTTCACAATGGCAAGAGACATCGCTAGCACACTGACTCAGATTGCCATCAACGAAAACCGAAAACCTCTGATCCGATC…
	GTTCCAATGGCAGTCTACAGACTTTGGGGAAGCCTGATCAAGCTGAAAAAGGGGAGGGGGGGGCCAAGATGAGCAATGCATCGTACTACTCTGCCGTGCTAGCGAGATTGCTTGGACGTTGATATTCCGTCGTTCGTTGCCAAAAAGCATCGCGCCATGGGCGCCATAGAGGGAAGGTTGCCTTGTCAATCTTCAGCCCAAAAAAAAAAGTCCGGTTTGGGCTGATGGTCAGGAGGGGGCTGACAACCTGACTCGCCAGACTGGTTCATCCGACATGTGCTAACTAGTTATTATGGCCAGGATCGCATGAATTTTGGCAGACAGCCACCCGAGGAGTCGAGGATGCAAGATGCCGATTGACTTTATTACGGCTAACTAGTAGCAGACCTATAAGATGGA…
	AGCCCGACGTGGACTGGAAGTGGGCGGAGATGGTCGGGACGGCCGTCGTGACAATGGTCATGTCGAGGGCCGCGAGGAAGAGGGCGATGCAGAGGGCGAACATGACGAGCGTCGTCTCGAGCTTGGTGCGCTCAGCCTCGGGGGCCACTGCGGCGGCGGGTGCGGCTTTGTCGTCGCCAGCATCGCGAGGCGTCGATGGCGCCGAGGATGAAGCATCGGCGGCGGCGGGGGGAACTTTTCAGCGGGATGCGTATTATACTGCTGCTTGGTTGGTGATGAGAGCGTGGTGGGTGAGTCGAGTGGCGTCCTGTAGCCCTTGGTCCGGTCGGTATTGATCGTGGTACCGTCTACGCTAAAACGGTGCTCAGAGTTGGCTGCCATGACGGTAGCGGGGGTGTT…
	TCGAAACTGTTCGCACATTCCACAGTACCGTACATGTGCGAGCTCCGCACCATGTACAGGCGCTACCTACCTTGTTGCACATGGATTGAATAGTTTCCTCACCGAGCCGCGGTGCCTTTCTTTCCCGCCATGAGGGTGTAGACTAGTCGAACCTGAAGCAACGTCCGTTGAGGCTTTCTTCAAACGAGAAATGAGCCGCAATGTCAATGCAGAGGCTGTCGAGCTGTTGACATCTCATCCAGCACGGTCCCCCAATTCACAAGGTTCATAATTATGCCTATTAATACCACAGAGAAGGCCATATCCTTGTCGCCCCTACCTTGTTCCGCGAGTGGGGTTACAGGTTGACCATTTGTAAACGGCAATCACTACGAATTACAAACAAGACACTTCCCTCGG…
	GCATTCGATCAGTTCTCTCCCCAGTTTCTCACTTTCACTCTCGAGCTGCCAAAGCTTTGCGTTTTCATCGGAAATTTGGTTGTCCCACGCTGCTGTCTCGAATTCTCGATGAACTTGCGAAAATTTGCTTTCCAGCTCTCCCAGCTGACCATCAAGAATAGCCTTCAGACCTTCGTCGACATCAATTGACGAAGCTTCGTTTTGCAGTACTATTGTTCTCTTTTCGATTGCGCCTTGTCGTTGCTTGGCAGACACTCGATCCTGAGTCCTAGCAGCCTTCTGCCCTTCGAACTCTGAAATAGTCGCGGATGCTTTGTCAAGCTCAGCCGCATTTTCTTTTTGCAGACGCTCCAACTCTCGCTTTTTCTCGGCGAAAAGCTTTTGAATCTTGTCGTTGAA…
	GCTTCGTCGAAAAGGGTGCGTACATATTGCCTGAGTGATCATCAAAAAATAACGAGGCGTGTGACCAGTATGAGCAAAGTCCGGAACGCTGCACCCATGTTTGTGGCGGATGAGAGGCGCGATCATGCACAGAAGGTCACAACCCGAGACAAAGGAGCCCCATTTATTCGGTCTTTTGACCAGCGATGACTCCAAATGAGTGATGGTCTGGCAATCTGGTAGGTTGGAAATAGCCACGCGCGTGGAACAGATAGTTGCCCCCACTGAACTGGTTGGGCATAGGAGGGGCAACCTGTACCACGAGAGGCCGGGAGGAAACCCGTTTCGACGGCAGCTGGATTCTTGTGCTCACCACGCTCATGCATTCGTGTCTCTGCCTTCGCTTATCTGAGCAGTTGA…
	GGTTCTGGTAGGCTGGCAGGCAGCGATGGCTCAATTCAGCCTGCAGATTGGACGCGCAGCTGGCAGGCAGAACCTCGCTGGCGCAAGGAGGCAGGAACGCCCCAGTATAAAATAGTAAAAAAGGCGGGAGTCAACAAACGGAGGCGGGCGGACAGCTGGCACCTGGCAGCTGGCAAGGAGGTGAAGTGGCCGGCAACAACGGAACAAACGCGTGGTATGAAGTCGAGATAATAGAAGGAATGATGGGAGGGAGAGGAGGGGGGGGGGGAAGGAGCTTGCATGTGTAGAAGAGGATGAGTATTAAAGGAGAAGAATAAATAAAATAGGGCCTCGATAGTGTAGTCAGAGTAGATAGGTAACTAATGCACAATCCAGAACGCACCCCGGGCCTAGGCAAAG…
	ATAGTTTGTGAACTAGACGAGGCGCTACCTCGGACGGCACGCCCGTCTCCAACAACTCGGTGGCCCCGACTATTCCATTTTTGCCCTTGTCTTGTCTCTTTTTCTCCCAGCAACAAGTCGACTGGGAGGAGGAGCATGAGTAGGAGGGGGGAAGAGCAGAAAATCGATACTCTGATAAGTCGACTGATACGAGGCTGGGGGGCTTGCTTGACGCACAGCAGCCAGCAGCATTTTGCAGGGCCGACCAGGACATCTTTGGCACGCGACGCCCATCTTTTCAATAATTCCCGCGTCTATTATTGATTCTCTATAACACGGCCGGCAACCCGTCGAGTCCCCGCACATTTCGTCCCGGACGTGGCCGCGAGAATAGACCTTGGCTTTATTCCTACACGGGCA…
	AAGTCATATCTTCCAACCATAAGGCGGCTCCTGTGAGCCTTGTTCACCCTGTTGCCAGCTCCTCAACATCACCCACCCCAAAGAAGCCCATCCCCGCTTGCTTCAGTTCCAGCGAGAGCTGCGTTGAGGGCACAAACAATTGCACCGGAGGTCATGGATCATGCGTAAACAAATACGGTGCAGTTCCTGAGAACCCGAAGGAAGGAGATGTCTGTTTCGTGTGCCATTGCAAGTCCACCGCCAATAAAAACAGCGGGCCGACGCACTGGGGTGGACCAACATGCGCTAAGCAAGATGTCAGTGTACCGTTCTGGCTCTTTTTCGGGTTCACTGTTATTATTGTTGGTGTCGTCTGGATGGCGATCAGCTTGCTCTACAGCGTTGGTGAAGAGAAGCTTC…
	GACGACTGCGACATGGCCATCAAGAATGATGTTGCCTTTATCCGTGCCTATATCCGCAAGGCACAGGCCTACTTTGGCATGCGCAAGTACTCGGAGTGTGTTGACGCCTGCACGGAAGCTCTTGCGATTGATGCCGAGCACCACAAGGGGGCCAATGCCCGCGAAATCGAACAGCAGCAGCAGAAGGCGTTTTCTTCCATGTACTCGGCGCGCGACAACGAGACGGAGGAGCAGACTCGTGCGAGACTGCAGAAGGACCCCGAGGTAAGATACTACGGTGTTGGAGCGAGAAGCGCTGTGCTAATGAAGGATATAGGTCATGAGCCTAATGCAAGATCCTGTGATGCAGTCGATTCTGCAACAGGCTCAATCCGACCCGATGGCTCTGCAGGAGCACAT…
	CCCGAGAAGCTTCCCCAATAGCGCCTTCACAGCATCAACGCCCCAATTCTCAGAGTTTTGGTATTTCTTGCTTCGCCATACTCGCTTCTCGTCATACCGCATCCTCTGAATCTACATCATAATGGAGCGCTTTAGAAATCTGCTGGGCGGCGGTGGGATCGGCCTTGGCGGCCCTGCTCATGGATCGGTAAGCAAAACAGCAGCTCCCAATGAGTGCGCTTGTGTTATAGTCGCTAACGGCCGCCACGTACAGGATAACACGAACCTGATCGACAACTCCGAAACTGTTTACATTTCGTCATTGGCACTTCTGAAGATGTTGCGACATGGTCGCGCTGGTGTGCCCATGGAAGTCATGGGCCTGATGCTGGGCGAGTTCGTCGACGACTTTACAGTCAA…
	GGCTTGCTGCAGTTTGCAGGCTGTCTGCAGACCACCTACACCAGCGCCGATGACAATCACCGCTGCTGCCTGAGACTGGGTCCCAGACAGGTTTTCTCGCGCCAATTGTGTCATGGGTGCGGCTTCGTGAGTGTCTTGACAAAGTGCAATCAGACAGTAGATGCAGACAAGGCAGGACTCGGAGATGGGCAAGCTTGTCAATTCAGGTCAATTTGGCCTTGAACGGGCGTCTACCACCTATTCTTCTGGGGCATGGCAGTTTCCAGCTAAAAAAAAAATGTACCAACCGTCTGTCAGCCAACGACGGGTACCGACACTAGGGGTTCGGCGACTTGCCGTCTTATAAGAACCAGATCCCGGCTGGAACAATGACAGTAATTCGTCGGTTAGGCTCCTTGC…
	ACAAAAAAAAAAAAAAAAAAAAAATTCAGTCAACCTCCCCTCCTTCTGCGCCCGCCCAACAATGCAGTGGCTGGTTGGTGCGTGTGGATCGTGTGACAGGTAGCACCATAGAGGGGGAATGAATGCTGGTTCCATCACACCTCATCATCCACATGCCCATCCCATGCCTTCTATTAAAAAAGCAACTGCAAAACAACCAAAAAAGAAACATATCCCAAAAAAAAAAAAAAAAAAAAAAAAGGCCCTATTCGTGTGTCCCCCGAGGAGCGAGACTGATGCCCTGTCTCGTATCATACTCGGCATGCGTGTAATGATGGTGCTGAGAGTGCTGCTCGTTGGCCATGACAAGGCCAGACGAAGTCGACGACAACTGAGGCCCAAATTGAACCCCAACTGATG…
	CCCGTTCCGTCCGGCAACAAGGACGGCGGGGCGCTCAAGAGAGTATGGAGACGGCAACCAAGGATCTTGTGAAGAATCGCCTGTCGAATATGGGCATATGTGTGGGCGGGCTGCTATGGTGGGGAGACCAGCATGGAAGATCCGACGTTAGAAATGGATGGAGCAATAGAGAGATGGATGATTGAATCAAGGTGTATATGTCATTTCTCATATATCGTATGATGGTCCCGCGGCAACTTTAAAAGAAACGACATCACATGCTGCAGGAGAACGGGTAGCTGTGCGACTGCGTGGTGCGATTGCACGCCGATTGGTCTGGGTGCGGGAAGTATAGGAGCTTATACGGTATGCGTATCTTGATGAGCTATTATTATATGCTGGAGCAGCTGCCGAGTCTGA…
	ATGTTCCAGAGACGTATTCAACCTCGCAAAATGGGTTCTTACAAGTTTGAGTAGCGTTAGCCGTACTGTTTTTGTTGTTTTAATTCCAGAAACATTTTGGGATTTTCCACAGTCCACCACTGTCGCATGGCAAAAATACATCACCACCACTAACCTGCCTGCCGCGTGCCCCTGCTCCCCTCCACTTGGCACAGCCTCGTGGACCTGGAGAGGGCGGAATGACTCCGAATGCGCGGGCTGCTTGACGCCAAGACTGTGTTCGGTATGCGAAACCATATAATATGATGAATAGGATTGCATTAGTCCGGCTGGATTGTATATATACCTACGCGCGTGAGGCCTGTTTTCTAACAGGGCACTGGACACGTTTTCCGCTTAACATGTAATTTTCCCCTGTTA…
	TCGTCAATGTTGAAACTTTAGACTCCTTATCCTTCTTCTTCGTAATCAGACGAGGAATACCAGATGTAGCAGATTTTCCACGCTGTTTCAGAGCCGACAAGCCGAGTCTTTCCGATAAGCGCTTATCAACTTTGATTGATGCTTCGCCTTGCGGCTCTGCGGCAGTCTCGACGTGATCCGCAGTGTTTGAGGGGTTTCCAAGCGCCGTCGTGGCTTTAGGAATGCGCTGTGGGTGCGATATAGCCCTTACGATAGGAGGTGAGGAGCGTGGTACACCACTTTCGTCTTGTTTGCTGCTGAATGCGTCTTCGCCAGCCTTCTGTGCCTGTTCCCGTCGCATACGGTCCACCTTTTCTGTGAGCGATTGGCCATCGCCCACAGCGGCCGGTGTAGTATCCT…
	CACCACAAGTGAAGCCGAGGTAGCGACGAACTGTCTTGGACTTTTCATAATTAATTACTCCAGAGTGTGCTTCTCAAAGTCAACTCGACTCTATTACTCCGCAATCTCTCGACTTGCCAGTCACTAAATTTGTCACGTAGGCATCAGCGACAGACGGTGCAGCTGGCCCGTGCTGCCTGCCTGTCCAGCACAATCATCATGTCTCAAAGTGTCCAGGCTGTTGACTCGCCGCATTTACAGTAGTTACCTAACAGAACAGTTGGATCAGCCATTATTTGCATTTACTCGGCGAGCAGATATTCGTTTCAACTTTTAGTTAACTGGTCAACATGACCTTCCCGATCAGGCCGCTGGAATACCGCTCACACTCACCACAATAAACCTGACGCAACGTGACCA…
	GTGACACGCGCTCATGCATCATGTAAACACGACCTCGACACAAGCACACCCAGCCACGAACCTGGTCATGCCAAACTTCTTCATTTCTTATTCCATCGTCTTAATAAAAGCAACCCGAATTTCACACATAGCACGAATATATGGGCATCAATTCTTTAGGGACAAGCGCGCGCTCCGCATGTCAATTGTTGTCTTATAAATAAGTAACTATCTTCAATGGCCCATCCAGCCAGCTACTGGTGCCATGTATCCTCATACAAGAACCAGCATAATGCCGCGTCGCTTATCCATGCAGTCAAAAAGAACCTCAACGCCAGAGAGCTTGTTTTGTAGCTCAGCCCAGACCCCAAGGCGCGACAAGGAACAAAACAAATAAGACGGAAATGAAAGATGCGACAT…
	AAAGATGTGACAGATGCGGTCACACAGCACAGCGCGCTCTGGTGCTGTGAACTCAAGTAACGCACGCTCACCAGCAGAGAGACTCGCTTTACGCTGCGTGACTAGACTCATGGAATAGAATCCATCTAGGATGCGGTTGACGCTGCCCAGAATGCGCCCATTGGCTTCAAAGGGAAAAGGGCCGCGTAGCTCAAACTCGGACGCGGCGCTGTGTCGGAGGGATTCAAGACGGTCGGCGTAGCGCTGCAGCGCGACTTGCTCGCCTGACTTGAGGTAGCTTTGAGAGCAGTCGGAGCGCAATAGGATGGCGAGCGGTCCGCGGCGCCAGATGAGGCCCATTTGCAGAAATAGCACCGAGATACCCTCTTTGAACTTGAGGCGCGCAGATATCGGCCAAAC…
	GTGTACCAGACCGGCTGCATCTGTCTGTGACCAAACGGTGGTACCGGAATGCGAATTTTGTAGAAGATGTGCGTCTTGATATGACTACCTTGCGACTCGCAGGTTTCGCAAAGATCAAAGTCGGCGCAGTTTGCACAGCGGTAGCGGATTCCGCGAATGGGGACCATGCCACAGGCGTTACACTGGCATCCCCGATGAACGCAACCATTCCGACGCGCATTATCCTCTGACACACGAAACAATAGGCTGACAATGTTATGGCCTGCTCTCTGGGGAGGCAGTTGGTTAGGATCGTTCCACCACTCGTCGTCATTATTCTCCTCTGCAGCAGCCTCGCCTTCAGCTGGGGCCTGTGTCGGCTGTGACGGCGGTACTTGGGCGTTTTCTGCATTCTCATCA…
	GCTAATATAAGATAACTACTAATATTACTATTACCTCTCTTTTTAATATATAGTACTTGCCTAGATTAGAACCTCCTTCTACTTACCTATATAGATCTACTTCTATTAATACCTAAACCTCCTACTTTAATAATATACTATCCTATAATATAATTATATATAATAGTAAACTAACTAAGCTTAGCTCTAGACTAAACTCCTAGCTATCTACCCTCCCTATTACCCTTAGTATTTACTAATAAAGAATAGTTTAATATACTTTATAAAGAAGTAATTAAAGATACTTATAATACTATTAAGAATAGAGCCTATAGTATATACTAAATAAAGTAAGCTAAGAAAAAATAGGCGCCCCTAATAAGTAAGGCTATTAAGATCCTTAATAAAGCTAATAGTACT…
	GGTAATGGTAGAAATTAGGTCTTTGTTTTGTGCTCAGAGTCAGCTTTGCAGTGTCCAAGAGTAGGACGAGAGGGCGTTCGGGGGGGGGGGGGGGGGGGGCGTACCGTAGATTTCTTGCTCGTCGATTGGCTCAGACGTAGCATCATTAAAGAGGCCGTCATCGGCGCCGGCGTGGCCGCCGCGGGGCCACGCAATGGCGGCGCCGTAGTCGTCGCTGCAAAACGGGCTCGAGAGGTACGAGGGTCGCGCAAATATGACTTCGGTATACTTGGAGTCGGGCCCTCGCCGGGGAACGATCTTGCGCTTGCGCGTGGGTAGCTCCGAGGCGTTGAGGACGGTCGGGTTGGCATTGTCGAGGGCGGCGGGGGACATGTCTGTGTGCGAGGGAGGGGTAGCAAG…
	ACAGTCTTGAGACAGCCTCATTCTACTCTTGCTCTATCTTTAGCTCACCAGATCCATTAGCCAGCGCCCCTGAGAAACGCCTTTACTCTGGAATTCCGCTCATTCTATATTTATATATTTTTTCTACACACACACACACATGTCCAACTAATTTGTACACTGACAACTTGATCTTCCCTTCTCCCCTCAATTAATATAAACCAACGCTTCCACCCAATCCAATCCGTGCCATCCAGCCACTCTCCATGCGAATCCCCTCAGTCGGCCGTTGTCATCCCCTCCAGGTCCACCCACCCACCAACGTTTCCTCTCTCTCCAGTCTCGACTGCCTGTTGCTCTCGCAATCGGCGCATGAACAGCCAAGTAAACGAAACAACCAAGCTGCAAACTTTGTTGCCC…
	GAAACGGCGTGGGCAGCAATAGCCGACGCAGAGCATATTGTCTAGTTACTGGTACCATGCATTCAATTAGCTTTTGGCACGAATCTTGCCTTGTCGGAGGCCGTCGACAAAGTACACACAACACACAATGGCCGGCAATCAAGGACTGGGAATGGAGATCACGATTCAGTCGTGGTTGGCGTCTCCATCACTCTGTTGAGGCGCTTGAGTTTGGGTTTTGTTCTCTCTGCCCACAGCGGCGGCGGCATTGCCGAGGACGACGTGGGTTAGGTAGATCCATTGCTTGGGCCCCAGAAGGATAACTAACTAGTTGGCCCGCCGGATAGTTGGTGATGGGACTGATAGTTTGTGTGAATCGTCGCTCGAGACACAAGGCTGGCCCTGTTTATTTTCGTGCGG…
	GGTGCTGTGGAGATGAAGTAACCATTAACCCATTCACTGAACTAATTAGCAAGTCAGCGCCAGCAAACTGTTTTCACGTCTTCTTGTTCAAACTTTTCTGTCAAATTCCGTCACAGGAATGGATCGACTTCTGGATATGATTGCTTTTTGTGAATCATTTGTGCCTTTTTTCGTTGGCCTGTACCAATACAATTGAACCTAAAATAGTCATAATAGGCCAGTTGGGAAGCAGGCCAGCTACCTAAGGCACCTAGAGATGATGTATTGGGCTAAACTCCTCCCCTGCGCGCGTACATAGATCCAATTCGCCCGGATGGAGTATCCTGCGATTCATTCCAAGTTTACAAGGGGTATCACATTGGTGTTCATGGTATGTAGGTGCCGTGCTGTAGTCATCAA…
	TGTGTTGAGCCAGCAATCGTCAGCATCCAGCACAGAGCACCCGATCCGCGCGCCTCGTTGCAAAACGAGACGACACGGTCGTAGTTGTCTTTCCAGTGCATGAATGCCTCGGATGAAATTGCGATGATGGGTTTGCCAACACTATTCGATGGCTTGTCGCCGCCGGGAGGCGTGGCCTGACCCCAAGCATCCAATATTAGTCCCGAGGCAAGCCAGGTCAGCGAGTCGTCTCGACAGAGCTGCACTGTCGTGGCTCCGCCGAAAGAATGCCCCATCACGGAGACGGTGTTGAGGAACATGCTTCCCGTCCAATCTTCCCACTCAATGCCGGTGAGGCCCATGGAGCTGGACCCAATATTGCCCCTTTTGCGAAGGTTCATCTTGGCGACCTCCCCTCCC…
	AGATTTAAGCTTTTTAGTCTTTTATAATAAGTATATAAATAATTATTAATCCTATAAAGGAGGATAATATTAAAAATATATTAAACCCTCTTAATATACCTATAGAGATTAAGATATATAAAGTAGAATTTTATAAAATTATAAAACTTAATAAACCTATTAAAGTAAACTTTAAAATATTTAATATACTTAAAGCCTTATCTAATTAAAAGTAGTAAAAATATAAGATTACCTTATAAGTATATAAGAAGAGTAAAACTAAGCTAAATAAGGTCTATAAACTTATTATATTATTTATTAATCTTTATTTAATAATTAAAGTATATAATAAGCTTAAAAAGAATACTTAAAAGGATATACTATTTACTAATTAGTTAAAAGGCTTAAGTTAATTATTAC…
	TTGGATGCCGTGCCGCACTATACTGACTGAGCGTGGTAGACCCTGCAAGACTGGATTTACTCCTGGCCAGGCCGTGAGAATGCGGGAGATGGCTCTTCTGTATCGCTATGCCAGAGGGTAGTCTGTTGCTGGCTTGGATATTGAATATTGGATATTGAATATTCCACTTTGATCCAAATTGGCAAAGAGTGTACAATGCTATGTTTGGGGATAGAGAGGGGGTAGATCCATCTTGTACTATTCGCACTACTGAGATCTGCTGGTTGGGTGTATAAATACATAGCTAGTATTAACGGATATTTTGGATCAATTTTAAGTCGAGGTCGCCCTGAATCGCAAGTATTTATTTTGGATGAGTTCGAAAAGTCCAATTTTGTCTTGAATGTGCCATCATTGTTA…
	TATACTTATAGCCTTATTAAAGATAAGGTTATAGTATTAAATATAATTATAGCCTTTAAAAAGTATTTAAACTAAAAGGTATTATTATTTTTAAACTATAGCTAATTATTTTTAATATAACCTTTACTTAATATAATCTATTAAGAAACTTATTATAATACTTATTAATACTTAGGCTAAGTAGTAATCTCTTAATAAAGACTTTAAAGTCTTTAAGGCTTTAATAGTATATCTTTTTATTAATAGTCTTAATAAAGAGTTTAACTTCTATACTATTAAGATAGCCTTTTATCTTATTCTAAATAAACTAATAATACTATTATAGCTTTTATAACTATACTTATATAAGTAGTTATAATTATAGCTAACCTTATTAAGCTTAAATAATAGAATAATAAA…
	CGTTGGCTAGAGTGCTGATTGGGGGTTGGTAGACTGCTAAACGGTTATGACCAGGCTCGAAGCTGCAAGGATGTGTATCCATACCATGATCGATGATTGGGAGGCTGCGTTACTTGTGGCCTTGTCTTCGTTCTTGCTTGTCTTTGCCCCCTGACAAGCTGGACGCCTGCGCCATCTTAAATACTAGAGTCAGCTTGACGCGACTAAACCGCAAACGATGAAGTGGTATCCCATCAGAAGTAGGCAATAGTAACATCCCTTAATAGGATCCCTCTTATTGGCCTGTTTGCTCGAACAATGCATCTCGTCCCGCTGGCTGTTCTGGCCTCTATGCCACTTCCTATTTGGGAAGTACTACTGATATACAGTGCGCGTATTAAACCTTGACACTGTGCGATG…
	TGTCGTCTTCACGCTCAGTGTCATCATCGTCTCCGTCTTCGTCGCTGCTCTCGGAATACTCAAACTCGACTGCCGCGTTGGATGACATGAAGTCTAGCCCTCCAGTACTGGTAGCAAACTGGATTTCGAGGCCGTTGGACTCGGTTTCTTGGGTTTCCTGAGTATTATCATCCGCTGATGTCTCTCCCTCTGTCTCGGTAAAATCGGCGACCTCTTCGACCCAAGTATTGTAGTATCTGACTACCGCAGGGTGACTCAATTGAGAGAGCAATCGGACTTCTTTCAGAATTTCGGTCAACGAGGTGTGCGATCGCTGGCTAATCTTCTTGATGGCATAAATCTGGCCGTCAAGTTTCTTTCTGGCTTTGACAACCTCGCCAAAGCCTCCCTTTCCGAGCC…
	TGGTGCACTGGAGAGCGCTGGATCTTGCCTTGTCTGGACACTACTAGGTAGATTTACTTTCGCAATTGTCTTTAACCGCAACTTATTTTTATTAAATAATTAACTAATTAGAGGCGATGCTATTTTGGAAATATGTGTAAAACGGGGATGCAATATTACATTACATCGACGCCAACTATCGTATCATCTACCTAGGTCTGTCTGGGCCAAACTATCATGACCTCTTATTGACGGCCGACCCGCCTGCTCGTATATCTGATATCCGGACCAAACTGTTCATTGATGAATACATTTTGCATGTGCGGTATCTCAAGTAAAGTTATCGCACACCTATATACAATCATTCACACTTGGTTACCTAGGTGTCCCTGCCTCACCCGTCTCGCCAAATAGCAAAAC…
	GTCCTTGTTCAGCAGATTCTCGGCTAGGCTGCGGCACTGTGCCGACGAGGGCTCACTGGGACCCGTGAATGTGACTTCATGCTTCTTGTCCTCGCCGAGCGTAACGTTGACCTTGCGCTCGAAACCGGGGAGAATGCAAGGGTTGACAATGGCCTTGGATAGCCAGGACTGGTCGGAACCCTTGCTTTTCGCAAGATCGTCAACGAGAGCTTGGTGGATTCGTTCGCGCGCAGCCATGAGACCGAACTTGAGGTGCGAGTGCTGGTACAGCTCAAACTTATGACCACCATAGTTGAGCTCGTACTTGTGATCACCTTCAGCGAGCTTCTCGGGAGCTGCGTCACCAATGCTCTTGTAGAGGGGCTCGAAGACAATCTGAGTAGACCCGCCGCCAAGATC…
	CTTTAGTATAATAGGATAACTATTAACTATCTTCTAAATTAATATTACTAAAACTATAAGTATATATAATTATATACTAGCTATTACTAGAGAAAATAATATTAATATTATAATACTTTAAAAGCTATAGTTTTTAAATTCTTATAAAACTATAATATACTAAGACTATATCTATATTACCTAATTTAATACTAACTATATAAAGATAGTATTAACTACTAACCTAAGGTATTTATATATATCTCTAAGTTATTTTAATAACCTAAAGTCTAGTAAATAACTAGTACTCCTTATAGAGATATTATTAGTATTACTACTATAAGATACTATTTTTAAATATATATAAAGATAATAATAAGCTATATATTATTAATATACTATAAGACTAAAAGCCTTTAG…
	ATGCCAGCACTAGAACTACCAAAACGCGTCTTCCTATCGCGTTAAGTGCTACCTGCTGCACCCTCATTATTTCACCAGCCTGTTGATTCACAATGCCAGCCGCCAAAGCCGAAGAAAAGGGCGAGTCCTCGACTACTGCTACCAAATCAGCCCTTTCTGCCTCTACAAATGGAGCCCCCAATTATGAGCTGCCATGGCAAGTCACTCGCACGACTCTTACGCCGCATCTGAGCACCTGCTAACAAGCTACGGATAGGGTCGAAAAGTATCGTCCCGTCTTCCTCGACGATGTTGTCGGCAACACCGAAACGATTGAACGACTAAAAATCATTGCCAAAGAGGGCAACATGCCGCACGTCATCATATCCGGCATGCCTGGTATCGGCAAGACGACGAGCG…
	GCTGTGACGGCCATGCTGGAGGCGCGATGCCATCCTGCCGTAACTGTTCATAAATCTTTTTCGCGTGGGGATCGTTTGACCTAGGCAGTGACCCGGTTCCTGGTTGTGTGCTGGAGAAAGCTGACGCGGTTGTCTGATTCACTCTAGCTTCGGGCTTTGTGAAAGCTCCAGTCTTGCCACCGAATTGACTGAAAGAGGGCTGTAATCCATTTGCTTTTTTCCCCCATGTCGGCGTTGATGACTGTTTGCCGTTCTCGGCAGCTTTCACTGACGGCTTGGGTGCGAAAGGGTTTGGCGCGCCATTCGCATTGCTCGCCGCTGTCGTAACCTGGGCAAATGGATTGGTAGGATTAGGTTTCGCTCCAAATGCAGAGGTGCCGCTGCCATTCTGGCCAAAGG…
	TTGACCGGCTCGACGGGAAAAGGGACCCCCACCCCTGCACAGACGGTTACCATCTCATGCAATGGCAATCAACCCCTTCTGCTCGGAACCGAACTGGATCGACTCGGCTTGCATGAGAAGACCTGAAATGGCTATCTTGCACCCGAGCATCAGTTGGACATGCGAGGGAAACGAACAATGACATCTTTCTCCTGTACCAGCAGACAGGTTGACTTCTACGGCATCACGATACGCAGCGGAAGAAATGAGTTCAACGTGGCATTGGCCAAGTCTATTTGATGACGTCCATCGGAACCCCTCCAGGGTTATTATCGCCATTTTGCTATGAAATCCACGCTCAAATATGCCAACAAAGAAAATGGACAGAAAAAGAAATGTTCCATGATGGGATGGTGGGAT…
	GTTTATTGTCATCCTCAGCACCACCAACCTTCTCTACCGCGCTCCCGAATGAACTCGAACAGTTCCCCGCCCTAAAGCACCCCGTGCCGAAGCCACCCTGGCCACAACCACCGCCCCCCTCGAATATAGCACCATCATGTCGGCCACAATGGTCGCTACCATCGCGCCGCCACCGTCTCTCAGCATCACAGGAAGCGCCGCTGCCGCCAGCAGCTCCCACTGCCCAAGCTGCGGCGTCGACATCCCCGCGCCGCCGCCGGCCGCGCCGACATCCCACCCCGACGACCTCGCGCGCATCGCCCAGCTCGAGGGCGAGGTGCGCACGCTCAACGACAAGGCCGCCACGGCTATGAACCGCTGGGCCGAGTACGAAGCCGAGCTGACGCGCCTCCGATCCTC…
	AGGTTGATGGTGTTGGAGGCTTCGGCGGACTGGATGTGGTAGTTTTCAAAGATGAAGTCCATGGAGAGGGAGCTGCGGGTAGTCGTGTCAGCGGGCACTGATGGATGCCATTTGGATGTAAGTCGATGTAACACTGATGGATGGGAGCACGTACGCCCAGACCTGGGATCCCATGTCGGGAATCACGGTGAAGCGTGCCGTCTCATCACTAAGACGCACCCAGGCGATTTTCTCGAGCGAAGAGAGCGCCGCGGTGAGTTCTGACGGGGGGTATTAGCAAAGATGAACTGCTTGATGATGGCGGATAGGCTGTGTACTTGAAAATGTCTTGATATTTTTTAGTTCTGTTCGAAAGCGCATGACGAATGATTGGTGTTGTGGACATGACGTTGAATAGGC…
	ATAGACCTAGATTTGGCCCTATCGGATAGGGAGATGCCCGCCAATCCGCCCCAAAGTGCCGGGCAGAGAAGAAAAATTGACGGTGCGCGTGGCGGGGAGGCACCCGCGTCTGTGCAGAGGATATGAGTATCGGCAAAGGAATCAACGAACAAATGATGGGTTTAAGCTCAAGATTAGCCACAAATTCATGCTTTGATCGAGGCCGGGGTTTTTGAGACTTGAGAGTGGCATTGCCCAGAGATAATATTATGCTGACCAAGTCATGGGCAAAAAGACGCCATCTTCCACCCCACTCCAGCCAATTCCACCACCACCCATCCGTTATTGCAAGGGCGAGCTATTTCCGGACCTTGAGAGTTCCGAACATCCAAAACCAAGCAACGACAATCTGTTCAAAAA…
	AGCGGCACCGTTTGCCCCCAACCTCGCGTTTGCATGCACAACGAATCAACCGTTGCATGTAATCTTTCTACAGACTCCTCCTCCCTGGGAGGTTCTCTTCCAGATTCTACATCTCTTGCATTATTCACAGTTCTCTGAAAACCTTCCATCAACGTTCGAGATGTCTCAATTGGCAGGTCTTCCGGTCTTGATAGAATACGTCTCGTTTGTGAAGCGAAGGATCCAGCCGCTTTTGAGCAATGAAGAGATTCGACAGTACAGCCCGGGATGCTTACCCCCGTTGTCAACTATGTCGAGAAACTCCTACCCTTGGGTTCACTGGACTCGACGTGTCGTTGACAATGTGACTTCTCTCAGCGAGGGCTCTGTTCTGGACGCCATCATCGCACAAGCCCTCTT…
	CTTGAGCTGCAGGTACCTCTGCTAGCTCAACAGGTTCATGGCAACGTTGTGGCGACCGATTGGTCAAGCCAACGCCGTCTGCGGCACCGCTCCCGCCATCCATCCATGGTCACCTCTTGCAAGTTCTCAGCACAACCTCTTCACCCTGCTAATTCGATTTCCAGAATCACAAACCCTTTGATACCCGTCACTATGGCTGAGACTTTCGAGTTCCAGGCTGAGATCTCTCAGCTCCTCTCCCTCATCATCAACACTGTCTACTCCAACAAGGAGATTTTCTTGAGAGAGCTGATCTCCAACGCCTCCGATGCCCTCGACAAGGTTCGCTACAAGGCGCTCTCCGACCCTTCCCAGCTCGACTCTGGCAAGGATCTGCGCATCGACATCATCCCCAACAAG…
	GTGGTGGCAGTAGAGAAGCTGTCAAAGGGCGGTTGAGTAACGGGCGTAGCCTGCTGGCCAAAGGGATCGATGGACTTCTGCGCGGTGGGGTCCTGACCATAACGGCCATACTGCTGGCCGGGGATGGCAGGTTGGGCGGCTGCGCATATAATTAGTTCCAGATTCTGCCCAGGGTCGATTGGAAGTCAACTTACGCTGCGTAGGGATTTGGCCGTTCGGTGCTACACCTATTCGAGCGTTAGTTCTTGTCTCAAGTGCCTTGTGTGAGGTGGACTGTCTTGAAGTGACAACATACCAGGAGGCGCAGCTTTAGGGAAGGATTCCGGTACAGCAGAGGGTTGAGCAAGAGCAGGGGGGAGTGAGGTACGGGGTTGGGCAACAGGAGAGTCGGCAGGAGGT…
	AGCGCGGGTCTCCGCCGCGAGGGCGCCCAAGACAAGGACGAGGACAAGACGGACAAGGAAAAGACCAAGGAGAAGAAGAAGGAAGCCAAGGACGCCGACTCCTCGTCCAGCGACAGCGACAGCGACTCCTCCTCGAGCGAAGAAGACGTCAAGTCGAAAAAGAAGAAGCGCCGTCGCCGTGGTGCCGGCGGTGCCGGCCGCAGCGAGAAGCGCAGCTCCAAAAAGGGCATCTCGCTGTCCGGGCTGCTCAACGCCATTGACGGCGTCGCCTCGCACGAGGGCCGCGTGCTCATCATGACGACCAACAAGCCCGAGTCGCTCGACGAGGCCCTCGTGCGGCCCGGCCGCGTCGACGTCCAGGTCGGCTTCGCCCACGCCACCCCGTTCCAGGTGGCCGAG…
	CTACATGGCGGCCGATGCGAGCCAGCAAATCTTTTATCCCGTCGTGTGCGAGTTTGCCGGCGCCGCGGTACCGCGCGTCTTCCTGGCAAAGGAGCTGAGTGCAGGCATCAGGATGCTCGAGGGTGGGAGTGTCGCCGAGTCGATCACAGGTGCCAAGGCGGAGAAGTGCTTCGGCCTGTCCCTGTCGCCTCAATTTTAGTACTTTATTTGATGATGAGTTGTTACCCTAAGGTCTAGGTTTTTTTTGTTCATCTTTCTTTTTGTTTCAACTTTTGTACATATCACTCTCTTCGTCAATTCGACATATCTGGCACAGACATCCAGTGCAGTATTCGAACCACTGTTATTATTTTAATATTCATAGCTTTTTAGAAGTTGAATTACTACTTACTTCATAAG…
	GGAATCTAGGCTCTGCTCTGCTAACAGACGCATGCGAGTACATCTTGACCTTGGTGCCCAAAAGGCGCTCTGCCTGCTTTGCTGTCGTATCAATCTGAATCCAGCTCCTATCGTTGGAGAGGCGCGTGCCCTGGGGCCGAATGCCACTCTCACCCAGCCAGGTCAGCGTCTCCCGAATTACCTCTGCCGCGGGAGCGAATTTGGCAACAACTTCTGTAGACGTCCAGAAATTGCCAAAGTCCAAAGACTGTGGATCAGATACACGCATGAGGTCTACTTCGGCGTCTTCCCAGCGGCGCTGCGGCGACAAGGCCAGATGCAGGCGCATAGGTGACGTTGAGCCAACGATGGCAGCCTCTTCGCGCCATTCTGGTGAAGCAAATCTCTTTTTGAGGGGAG…
	GGACGGATATGCGCTGGCGTAAAGCAAGACAGGCAACAGCAGAAGCGGGTCCGTCAAGCTTTGGTGTGCTTGGAGAGGAGCAAGAGCTGTCGCAAGATTGAGGCTGCAGAGGCTATGGATGGATGCAAGCAAAGCTGCAAAGCTGCATAGGTAGGTGAAGAAGGCAGATATGCAGGCAGGGCGCAGGGTGTGGCGGCGCGCGCGTGGTGCGGGAGCGGGAACTAGAGCAAGCACCAAGGATGGGATGTTGTCGATCTGGCAAGTCAGAGTCTCGTAGTCTCCTAGTGCAGGTATCGTCAGGCAGGCCAGCGACCACGTCAATTGTGGGCGATGTGCAGTATGCGGACTGGGTGCCTGTCGTCGACGAGGTGGGCGTGGGCGTGGGCGTAGGCGCAGACG…
	ATGGCGCTTGACCGAAACGTACCTGTCATGTTTGAGCTACTGCGCAAGCTTGTGCTAGATACCAACTTTGACAGCCCCGATGCGGCGCTTCGCATCCGCCAGCTGCTACAGGCGTCCGCCGACGGCGTCGTTAACGACATTGCCTCATCGGGGCATAGATTCGCCATGAACCACGCCGAGTCCGGCTTGACGCGGGCTGCCTGGCTCCGTCAGCAGGTGGCCGGTCTGTCGCAGGTGAAGCTCATCACTTCGCTCGCGGGCCGCCCAGAGTTTGACCAGCTCCAAGATGTGATTGCCAAACTGAAGCAGATCCAACATCTTGTACTCACAACGGGTAAGCTCCGCGCCGCCATAACCTGTAGCGGCGAAAGCGTCGCCGGCAACCTCACATCACTGCAG…
	TCCTCTGTCCTCTGTGCCCCATTGAGCTCTCTTTCTCTATTTCTCTGTTTCTGTCTGCGCGTGTCAAGCCCATGTCAAAAATTACAGGGAGAAAATGAGCTGGCTCGATGACAATGAATCCAGAGGCTGACAAATTCTACTTTGGGTTATTCACCAGAGTGGAAGGAACCCCGAGAAAAGGAGCCTGCTTTCTTGTCCTCGTTTTGTACATAATCGTGCATCTGATCTTGGTCAAACCTCCGTTACACACCATCATATGCTGGTTTATCTATATTCTTTTCCATCCACACGCTTTTCATCCATTTGCTTTCATCCATATGCTCCTTTATCCATACACTCAACACTCGCAAAAAAACACCAACTTCAGTTGATTCCTTCTGCTCTCCAACCACTTCAATT…
	GTTCCAAAACAGGTACGGCTCTACTGAGCTTGGTGGATTGCCGACGTTGGGTATCTCCGATATCAAGGTTTGTTATTATCCTCTTCTCTGAGTTGCTTTGTATTGACTAGTGATGCACTTCCAGGGCTCAGTGGGCAAGATTGCTCCAGGCGTAGAGGTCAAGCTGTCCGAAGGAACTCATGGCCGACTATTCATAAAAAGCCCGGACAGATTCCTTGGGTACGTAAACTGCAACTAATCAAACTAAGGTTGTGAATACACGTATGAACCTCAGCTAATAGAATCAATCTAGCTACTTGGGGGACGAACAGAAGACCAAGGCGGCTTTCGATGACCAGGGCTTCTACAAGACCGGTGACATTGCTGAGCTAGTGGGCGACGAGCTGCTCTTCCACGGCC…
	GGAGTTTGTGGAACTAATATTGATAATGCGGCCGCCGCGGGGCATATACGGGAGCACCGCGTGCACCATGTAAAACGGGCCAAGCACATTGATCTGAAATACATCAGAGAGCTGCTTCGTGTTCACCTCGTCCGTGATGGGGCAAAAGTAGACCACGCCGGCGTTGTTCACTGCCACGGATCAATTAGCGACATCCGGTGGAATGCACAAGATGGTTTCTTACCCAGGATGTCAATATGATCCGTGTTGAAGCCTTCAAGTGTCTCGCCAACCAGATGTTTGGCGCCTTCAATAGTATCGAGCGCGACCTGCACTGCAATAGCTCGACTACCGGCATTGCAGAGAGTCTCGCAGACCTGCGCGGCGCGCTCCTTGACAGAATCTGAAACGTAGTGGATA…
	CGGCGGTGTCGGCAGCAGGTCCTCCTCCTTCATGATGGAGGTTTTTTGGGCCCCGGTCCGTGGAATACAGAGCCGCACCCCTGATGTCCTTGCCAGGCGAGCAGCAGTGAGATGGACCCAGCCTGAAGATGCAGAGTTCATATCCGCAAGCCGAGTCTGGCGTTTGCCCAAAGGCGACAACGTCGGAGCCTCTTGGCATACCCTCGACGTATAAGCTCTTTGCAATGCCGTTGCGTAGTAAAAAGCAGTAATCGAATTTGCCGGCGTCAAATTGCTCATAGTCGCCCCAGCAATTCGTCTCGTAGTAGAACTTGCCGATGGCAGCAAGGGCAACGGACCAAGGCGCAACGAGGATGAGGTATGTTTTGGGAAATAGCATTTTTGAGTCAAGAGGCGCTG…
	TTCAGGTTGAAAAAGGTTTCAAAATAGTTCCACACTCTGATTCACCTCCTGTCTCACGTCTAGCTGTCGCCGGGGTTCTCCCTGTCGCCGCCCCTGTAACACGGCGGCGCCGGCGAGAGCGGCGCCGGGCTAGCATGGTGGATGGGACACAGATGGGCGACCCAAAGAATATAGGGCGACATATAGGGCATATAGGGCATATAGACAGCATATAGGGCATATAGGGCATATAGGGCAGAATACATACATAGACCACACTTGTGCTTCTTTTGCCCACCTTTTGCTCGCACACTCGTTTGGGGGAAAGACCGGACGAAGGGGCCGGCTTTGGTTTGCCTGGCTCGGGGCAGAAGACGGCGGCGACGGCGGCGAGATGGCGGCGCGCCGGCTCTGTTTTTC…
	TTGTTTGCCGCAGGAAGCTGTGTGGCTGTCTGCAGTAATTTTATAGCGTGTCCACAGTTACTCCAGCTAGGAGCCAAACCTGTATCTTCAACCTCGTCGTGTGTTTTCCACCCACTATCGAATTCCGCATGTCTACCATTGACAAACATATTTTCTTTCGTGTTCTTGATGCCGAAATTGAATTTTCGACAAAGGGGGAGACTGGCTTCCATCACCCATCCCCAGAAAGATAGTTCTCGAGGCAGGATATTGCCTACGAGAGCGACCGTCTGAGCTGTCACCGCAGGAAGCCTAGCCCAGGTGGTGTCTTCATCACTAGTTCAACGATAGGAGCTGCAGCAACGTTCCATTCCATGTCACTTGTCTGAACTTCGCTATCTCTCTTCCGACAACCCGAGC…
	CCGCGTCCATCCGCGCAACTTCAGCCTCGTCCTGCATCGCATTCTTCCAAATTTTGTGTACACTTTACCTTGCCTCATCATTTCTCTTCCACTTCAGACCAATTAGCCTTTCCCTTAACATGCCTCGGGCGAAGAAGAAGGCCACTGAGGATCCAGCCCCCATGAACGGTGCGGCAAACGGCACCACCACAACCTCATCCACCATCCCCGATGCCACGCCTTACGGCGCGGTCCATCGTCCTCTCGAAGGCCTCCGAATCGCCGTCAGCGGTCACGTCAATGTGAGCGACTACGGGCCCCATGGTATTGAGTACCTCCTCGGCGACCTCGGCGCTGTCCAAGAGAATCGCGTTGTCAATGCCGTCACACACGTCGTTTCCACCAGGGAAGACTACCTTA…
	ACTACTATCAAGAAAAAGTACCAGGCGATGCTGCATGTCGGACCAGTCTCCCAGACATGTGCCATCATCGACATTGATAGGGAGCTCATCCGCACGGGTGATCGGGCGACGGTCGCATTTCGTTTCGTGCAACGGCCCGAGTACCTAGCTCCGGGCGACAGGCTGCTATTCCGTGAGGGGCGAACGAAAGGCCTCGGCATTGTGAAGTCGGTGGGCTACGACCCGGAGCATCCTCTCAATAAGGAGGCTGCGGCGAACAATGGCGCCAGGACGGGAGCTGGGCAGACGACGGGGAGGTAAGCGTGTTGTGCAGCGTGCAAGTTGAGCCGATGATGTATGAACAGCGTATTTTGTCTATAGTTTTTATTTTTATTTTTTGGATAAGCCTGAGTGCTTTCA…
	ATTATATGCTAATATAGTACACCCTACACTCGGATAAGGTATCCTCCCCAACCTCGTTTAATGTGTAGCCACTGGCGGTCTAGGCCCTAAAAGGCCCTGAAGCTACACAGATTACTGATACCTAAAAAAGCTACGACCAGCATCGCTAGCGCCATCTTTTCCACCCGCAAAACCCACAGCCCTCTCCAGTCTCCAGTCTCTATTCTCCATTCTCCATTCTCTCCATTCTATCGTCAAGGCCTTCATCATCACCTTTATCGACGTGCTTGATGGCTCTCTCCGGAACACTAAAAGCTCCATCTACCGCATCCATCATCCATCATCCATCTCCCACATTTCTCGGTTCGAGCGGCGCCATCGCTTCCGCCTCGTCCCCATCCCATATTCCAATGTCGTGTC…
	CCCGGGATCTTGACCAACAGGGGAGCTGGGATCTTGACCAACAGGGGAGCCGGGATTTTGACCATTCGGAAACCCGGGATCTTGACCAACCGGAAAGCCGGGATTTTGACCAGTAGGACCTTGGGGATCACGAACAGACAGGTCAAAGTTCTGAGGCAAGAATAGTTTCGGGGAAGGCTCTTGCGGAGCATCTCGTGGGAATATCCCAGGCGGGAAGCCGCCTTGTGGTGGACCGCCTTGAGGCGGAATGCCTTGACCACCTTGGCCTCCCTGTGGTTGGTTTGGGTCCTTTGTAACTCCCCTAAGCTAGCTGTCAGAAGCTCGCTCGATAAAAAAAAACAATTCATTATACATACCAACCAGCCAACTTTGCTGCAGTTGAGGCTGCCGGGTCCTGGC…
	ACCGCCGCCTATGCAAATGCGGCCAACGAAAAGAGCAAGTGTTTTGAGGCACATGTCCAGGCCAAAATAGGACTTGGGATGTGCCCACCTTGGAGGCTGACGCGGACGAATAAGCCGGGTGTGAGAAGTGAGGTGTGCCTGGTGAGATACTGAACAGGTCAAGAGATGTAGGCAAACTGGTACATCGATAACACGCCAACTGACACAGTAATATGCGTTAACAATTTGATCAGAATAGGCCAGAGTCCGTCAAGTCGGCAGCAATAAATCGCTAGAGCATTGGCAGCATGCATCATGGTTACATGGGGCCGACAGGGGCCTTGCAGAGGCTTGCAGCGAATGCAACGCTGGACGGCGGCGAGACCTGGCTTGACTTCGAGGTAGTGAGAGTAGTTCTAG…
	CGGTGGCCGCTGCCGCGGGGCGAGGTCCGGGACGTGCCGGACGGCGTGCGCGTGCACGGGAGCGTGCTGCGCCGCATGCAGACGGACGAGGGGTACCGGCCGGGGAACCTCATCGTCGGCGGAGGAGGTCGCGGGAAGAGGAGGGCGCCAAAGGAGTATGGCATGGGCGAGTGGCAGTGTGTTGCTGAGCCGGGCGATCCAATTGGGGAGATTTGGATGCGTAAATAAAGACTGGACTTGCTTGACTGTGTCGTTTACTTAGGTTTGCCTTCAGAAGTGGAGAGAAATTTCTCTTGTTACTAGTATTTTAATACTTGATCTTGCATACAAACCCATCTAGGTGAGATGCAGTTTCCGTCTATAGCGTAGCCACTGGCGGACGTCTGACGGCACAAGGGT…
	CCCAGGTCGGCGGCCACACCGTCATCCCCAAGTCGGTCACGGCCTCGCGCATCCGCGAAAACTTTCAAGAGGTCGACCTCGAGCAGCAGGATATCGACCGCCTGAACAAGATTGGCGAGGACAAGCATCGCTTCAACATTCCCTTCACGTACGAGCCCAAGTGGAACGTGGACATTTTCGGGGATGATCGCGAAAAGGCCGCCACGACCAAGGTTGTCGTGTAGATGGTGCAAGGAAAATGATAAAAGGAAAATAGTAAAATAAAAGTCATTCGAGGATAAAACAGTATGCAACACATTTTACTCTCAATGGATTGAACAGTCCTGTGACACCACTGCCATGCTTGGAAACAAGATACAGTCGCATTCTGTACTTGATAGAAGTCGTCTGAAGAAGAGA…
	ACGTTGGATACATGGGACTCTTCCGTCTTTTCGCCGAACCAGCCGTCGTTGGAGAAGCCGACGCCAGCGGCGAAGCCAACGAGCAGGTCGTCGACACCGAGGATACTACCCGAGCCGGCGCAAAAGAGAGCGACGACAAAGTAGAAGACGAGGAAACTCTCGCGGTCAATGAGGTCGTACTTTTCGGCGATGCGGATGCCATGGCGAGCAATGTAGCCTATCATAAAGCCGTATATGGCACCAAAGATGCATTCGTAGAGGACGACGTAGACAATGAAGTGGAAGCTGACCTCGCCGGCGTCGCGGTGGTATTGGATCAAGTAGAGAGACAGGTAGATGAAGGGAAAGGCCATGCCGTCATTGCAGCCAGACTCTGCGGAGAGGAGATCCCTAAGATGC…
	ATGAAGAGCCCAGCGCAAGGATGCAGGAATAGTTTTCCAGGCCGGAGCGGCGGCGTCCCGGTTGATTTTAGGGAGATGTTCTTCCTGGCGATTGTAGGATAGTTTTTTTTTTTTTGGTTCTGTGGCTATGTTTAGTGGTTACCCCTGGGAAGGTGCGTACGACTTTGGACGATGCTCTCGTTGTGTTTCCGTTTCCAGAAAGGTTTTATTCATATGAGGGGTAGCAAGCACGTTGGAAAGCATCGATTTTCTTTTTTTTTTTCTTTTCAGCACAATAAAATCAAGTCTAAAAAGGCTTGTTTAAAAACACACGGGTTTTGTAGTGATGACTTAGACGGTCAAAGTCTGCAATGCATTCCTGCTTTTCGCAGCTCGGCACTCGGCGCTCGGGTTCAACAG…
	TTTAAAGTAAGTTAAACTACTTATATATATTAAATATTAAAGTAATTATATAGAAGATAAGGTTAATAGCTACCTTTAATACTAATATAAAGAATTCTTTACTAAGTAATATAAAGAAATCCTTATAGTAATATAGTAGTATATAAAAGTAATATAAAGTTAATCTTAGGTTACTACTATAACTAGACCTAACCTATACTCTTAACCTCTTAAATAGCTTAAACTACTATATACTAATAGCCTACTTTACTTACTATATAGATTTATTATTACCTTAAAGTATATTATATAAAAGTATTTTAAGTAAAAGTATTAATAGGTTAACCCTTATATTTATAGTAATTAAAAGACTAAGTTATTAGTATTAAAAGATATACTTATATTACTATAAGCTATTAA…
contig5	CGTCCACCGCGACGGGCGCGGCCGCCGGCGCTGGGAGAGCGCCGGAGAGGACTCAAGTTATCTGTACAGCGCCCGAAGGACGCGCCGCGCGCAGCACCTTTGGCGTGCGCCGTAGGTGCCTTGCACAGCTGTTTCCCACCCAAGTTCCCCAGGATCCCCATCACAAGCCCGTGAGGGCCAGCGTGGTGGGGGTCCCAGGAGAAGGGCCAGCACACAACTTGACCATTTCGGTGTCCGTCGATAGCATGGTGACCTCCTGTTGCTCTGCGTAAGACTTGCCATAGGCCAGAAATCTACAGAACCCATCCTTCAGTGTCAAAAGGCCCGAGCCTAAATGGCACTTTATAATCCACTAGTCGTGAAGCCTGAGCGACCGCATTCATGGAAGTCGACGCGCAC…
	ATGAATCGCCGTTATTCGTTATTTCACATCGCTATGAGCCGGGTGTACACCAATCTCGGCTACAACATGTCATTGGGCACCTGCCACGATTCATTCACCAGCGTCACGCACATGCACGTCATTGGCGATGATCAAATCAAGCCCGATAATAATTTTATGCATTTACAAGTAACTATGATATCCGTCATCCATGCGGGATTCCCTCAAGAGCCCAAACAAAAACCTGGTCCTTCATAATACATGCTGCCAGAAACAAAAACGCCAGCCTGGTCCTTTACATGCTTGCTCCGAGAAAAAACAAAGGCGCCGTGACCCGTTTTCCAAATGCGCCAAAAATCCAAAATAAATCCAAATATACAACTAGTCCAATGCGTCCCCGTGCAAGATGCTAGCCAAAAT…
	TACTCCTATCCTTCTATATAGCTATTTTATAATATAATCTACCTATTAACCTATTTTATTATTACTTTATTAGCTTTACTTATTATATCCTAACTAGAGAGGTTAGAAAGATAGTAAAGAGCTTAGTTTTAGTAGTAGCTATTAGTATTATTAAGCTTTAGGTATCTTTTATTATAAAACCTATATATAGATTATATATATATATAGATAGTAAGGGATAGTAAAAACTCTATTTATTATAAGACCTATTAAAATATTAGTAGCTTAGAAGGTATAAGGAGAAAGAAAGGTAGTACTTATAGTAAAGGTAGACTTCTTACTAATATAAGGTAGTTTTATCTATCTTATAATTAGTTTTTAGTATTTAAAATATTTAATATCTATATCTTATTAAAGTAG…
	CTGGGTTGATGTCGACGCTCTTTTGGCAGGTTAACGTAAGAAATCTGTGGTTTGCATGGGCGTGAGTTTCTTCAGGAAACCAAATCGAAATCAGAACGCGGAGAGGGTAACGTGTGGCAGCTCTGAAGAGCCGCAAGATCTTCGAAGCACTCTGTAGGACAAAGATATCCAGAAAGGTGGTGATGTGAAAGGAAAGAACATGTGTCCAAATTCCCGCAGGGTTCGACCTGACGAAGCATTTATACGTTTGCTGGCCACCCGCCGTTTGCAGTAACGGGAAGAACGTTACTCTCGCCATTCACTGCCGCCGGCACACGTGTTGCTTATTAGGCACAGTAGGCGCAGTGAATTGGATAATCGTCATCTAACAAGTCACTTTGCCTGGGTCGCCAGTCGTGC…
	CGACTAACACCAAAGAGATCAAGGCTGTTGCACGCCCCGATGGACCCTATTATTGTTTCACGGAGAATGAGTTCATACCATGCGTTGCACCCCAGACAAGCCAGGCTCCCCATCGAGGGCCAGCTTGTCAGACAGCCGCGAGAGTAGCACGGGTATGCGGACCATTGTTGATGTTTGGTTGCAAAGATACTCGGAGCAAAAGAGAAAAAGCACCGGGGGCGAACAAGGCTTCTTCAGCTTCTTCCCATCCTATGCTGATCGATGGGCATGGATGGTGTGGTGGGTTTCATCTATCCCAGTCTCGCACTAGTGTGTTGCCGCCGTTGTACGGTAGTTGGATAGCGAGCCCAGCTTTGATACCGCGGAGGCTGTGACTGGACGATACTGGTGCAGAGCATA…
	AACGCACGAGACAAGTTCATCGCCCACACCGCTCAGTCCACTAAAACGAAAGTCTCCAGTCTTTGGCTTCGTTTCCCCTCCCGCAAAACTGCACCAGCCAACCATCCACCATCGCCAGGTGGCTACCCTCCACTTGACCCAAAGCCGCCTTTTTTTCCTGAGCCAATTGCCGCGCTACGATAGTCAGCTCCGCGCTCCTGGGTTGCCGCCATCTCAAACTGATAACAAGTTGTTCCATTAATACCACTAGGGCGGGCCCCCGACTCGCCCCCCGGGCCACCGCAAACCGCCAATCCCATCCCCGACGATCACTTCCCTCCCTGTCCACCCACCCCTCCTCTCTCGCCCGCTTCCAACAAAACACCAAGGAGACCCTGGCCAGAGACACGCAGCCATCAT…
	CTAACTTGGCCCTCCTTCTATAGCTCCTTTGGTCTGGCTTCACTCCCAAGATCCATTTCGGCCGTCTGACCTGAGCAAACACCTGCAACACACCACGCCCATGGTCAATGAAGAACCAGTCGCAAATCCTGTATCAGTCAGCCTGGATAATCTTGAGCAGTTGAATGTATTTGGAAAGAAAAAAGTAGCCCTTACCTCGAAAGATGATGTAAACAAGATGCCCGAGTGGCTGTGCGGTGAAACCCCAGACGCCAATGGCAAGCTACAGAACGCAACGGCTTCTGTAGTGATTGTCGTGGAAAGGAACTCGGAGGATGTGGACGCCTTCTACTTTTACTTTTACTCTTTTGATCAAGGGGCAAACATGACGCAAGTCAAGGAGCCTCTTGGCAGCTTCAT…
	GCTTACAATCAGCCTGCCGGGCAGGCTCCTGGGCAGGCTAACAGTACAAGCCATGACCGAGGAAGTAATCTTCAAGCAATGGAGAACGACCTACGCCGTATCTTGAAGCTTGACTCTTCTTCCTAGATATTTGCTCGCGCGATGTACATGACGTACTAGCACTTGTCCGCTTTCGGCGCTTCTTTCCTGACTAATCGTGTCCTGGGCTCTTCTTGCGAGTCTCGCCTTTATTGTGGTTGCCCATCATTCATTTGGCTTTGCTTTGTAATACAACCCGCATTGTTTGCTTACCTACTCATTGGTTAATGGAAATCTAGCATGTTTCTGTGGTTTTTATTTGTTGTTGTCATCTGCTTTCAAACTGCCGTGGGCCAGGGTCGGAGTGCTTGTATTCATTTT…
	CACCGATGGGGTCTATGTTTTGTAGCCGGTTCCACGATACCTTGCCTGTAACGGGGTCGACGCCATTGTAGCCGAGGCCAGCAAGAATGCAGGACCCTTCGGTCAAGGTCCATACTCCATAGTATTTGAAGCGTGTGACGATTCCGGTTGCGTACATGATGAAGACTCGGTTGAGAAAGCCCCGGTCGAGATAGGAATCCGAGGTCAGGACTTCGTGGTTGAAAGAGCCGGCCAGGATGACGAATAAACCGACCCAAACGAGACCAGTGAGGGCCTTTACCAGAGCTGGGGTACCACTACGCGGGATTCTTCGCTTCTTTCGTGACGGGGGCTTCTTGGATGGGTCAACGCCTGCCGGAACATCAAACATGGTCGTGTCAATCCATCGCTGATAATCGA…
	CTGGTCCGTCCGGAATCACATGATCGAAAAAGCGCCGGTATGCCATTTTTGCAGATGCAGTGGCGGGTGGATTGTCTTTGTTATCGACGCATGTTTCTGCTAGCTTCCGAACAATATCGAGATCAACAGGCCTTTGCCTTAGGATGTAATTGTACTCCAATATTGCTTGCGCGTAGTGGCCCTGCTCGTGGCACACGGATGCCTTGCCCAATCTTGCTTCCACGTTGTGGGGGTCAGCTCTCAGAGCCGCCGAGAAGCACAGCCGCGCTGTCTTCAAGTTCGCCTCTTCACTTCCTCCGACATTGTCGAGTGCATAAGATGCACATGACATCCAGCCGCCGATATCTTTCGGTCGTAAGTGCGCAGCGTACATCATCGCTGCGAGAGCCCGATCCAGCT…
	TATATACCCTATAGTATTGCTAGTTATATTGACTATACTATAGCTTAGTACCTATATGAGTTAAGGCCTGTTTTTTAATAGGGTATTAGATAGGTCTCTTGTTTAATATATAATTTTCCCTTATTATAGCGCTATTAGGCTTCTATTATGTGTTAGAAAAAAAAACCTAGTCTATTACGTATTATAATAATAGCAGCAGCGTTGTGAAAGGGGAAAATTACATGTTGACCGGAAACGTGTCCAGTGCCCTGTGAGTGTTCAGCCAGCAGCGAGCCGACCCCACCGCAGTGACAAGCACTCCGTGGTTTTGCCCACCTTGAGCCTCTACAACGCACCGTCTCTCACTGTTCCTGACATCTCGTGAACAACCCTCCTTCTACCCAAAAGAGACACACGGAC…
	AATCAAGAACCACCAAAACTGAAAAGAACGGAGTCTCGTTAAGCATTCATCAAAGGGCACCGATGTCATCAGACGGCTACCCCACGGTCCTGATGCACGCGGTCTTGAACCGGTATTGAACTAATGTTGTGCAGACCCAGCATAGTGGAGTTTATTTAGTTGGCATGTTTTAGCGATACAGAGACGAATTCACTTGCCGCTTAATTTTCCTAGGCGTCGTTCTATGGAGTCAGGTACTCATCCGTCCCAAGCAGCACGCCCTTTATACGAAGAATCAAGCAGACAGTTTAAAGGTGGAAGTATAAGTTTAGCGTACCCATTGACATAACTAGTCGCTTCCCAGTACCTATATTTCCAATATACCTCATTTCCATCTTATCCTTGCTCTGTAATCCCGCT…
	GCGGCGGCGGCGGCGGCGACAACCCCGGCAACGACCAAGACACGCTACGCAAATGGTCCTCGCTCATCGGCATCATCACCGCCATTGTCGGCAACATTCTCATTGCACTGGCACTCAACGTCCAACGGTACGCGCACACCAAGCTCAACAAGAAGCGCGCACGCGTCAAGCAGCGCGCCCGCGCAATTCTCGCTCGTGCGCAGAGCGGCAACCCGTCGCCCGGCTCATATGGCGCCATCGCAGACACGGCCAACGGCCATACCAACGGCAACGGGGCGGCCAGCGGCCATTCATATGCTTATACCAGCACCGAAACCGATCCCTTGTCGGCGTCCTGTCTATCCGACGCCACGACCGTCCCCGAGGACGCAGCCGCCACGGACACCACATCCTCCAACT…
	CGGCCCAGGCGCCGCCAGCATGCCGACGGGCAACCGCCCACCCACGAGGCCCTGCCGTGAAATTGACAGGAGCTTGCAAGGCGGTGACGAAGAATAACATGAAAAGCTTGATATGCTGCACGAAAGCCTCTAGCGAGATGCAAGCCGCAGACAGGGCACAGGGGTTGTTTTCTGGGTTACCGTGTTCTCTGCAGTGACCGCTGCACATCTTGACGATGGGCTTAGGCGAAAATCGTGATTTCGACATGATTCCACAAGAATGGTGCTGGGAATACGGACAGACGGTGTTTCCCCTTATTATTAGGTTGCTACTGATGCTGGCCGGAGAGGCCTGAGAGGGGTGATGGGTGTGATTAGCAGCACCAGCCACCTTCCCCCTCTTCCCCTCATCCCCTCCTC…
	GGCGCGACGAGCAAGGCGGGGCTGGGCCAGAGCATCGTCATGGGCATGGGCGGCGATTTACTACCAGGTGCGCTTCCGGCTGTTTTTATTTTTTCATTCTATTTTTATTTTCTGAGCACCAACTGACCAATGTAGGCACCACGCTCGTGGACGGACTCAGGCTGTTCTTTGACGACCCAGAGACCAAAGGCATCATCGTCATTGGCGAGATTGGCGGCGAGGCGGAGCTGCGCGCCGCCGAAGTCATCCGGGAGTACCGCGCGCGCACGGCCAACCCCAAGCCCATTATTGCCATGGTGGCAGGGCGGACGGCGCCGCAGGGCCGCGTCATGGGCCACGCCGGCGCGGTGCTCATGCCCCGGGACGTGTCGGCGGCGGACAAGGCCGAGGCGCTCCGTA…
	CTATCCTGTATCTCGTTCACGGCTTGCGCCGCCGCTTTCAGCGGCCCCAGGTTGGCAACGTGGTCTTCGGTCTCGCATGCCTGTAGAAGGAGATAGCCCGTGAGTGTTGGCTCTCAGTTTCCAAGTAATTCGGCCCCAACAGCTGCCTCAGCTGCGGCTCACAGGCGTCTCGCACATGGCGGAACAGCTGCCAGCACCGGCGGTGCATCATCACGTACGGGAACGGGAACTCGACCGTTTCGGCCTGCAGCGCGTTGACCAGAAGGTCCATCATCACACTAAAAGAGACGCGGGGTTCGCCGCGGCCCGACTTGGAGAGCTTTGAACCACTTTCGAACTCGTGTCGCAGCTTCTTCTTCTCCCTTACCTTCTTCTCATCTTCAATCTGGCAGAGCAGGG…
	TCCGATGGAGGCCTGCATTCCCTGCCTGAAACCAGATGATTGCCGACTACCAGTATAGCGAGTAGATATAGAGGTCAGCATCATTGCATGTCAGCGGGCATTCCTGTTTTTTTTTTTTTTTTGGCCAGTCATAGGTGAGCGGCTTAGGTGCCTTGCAGAAGCCCTCGTTTCACAGTTTCTCGGCGGTTCTCTCATGTAGCGACGGCCGAACATGTGCTCCTGTTGTCAGGCTTTTAAATCAGCCTGAGGCCATTCGCAGTGAATCATCTTGTGCCACTTCCAGTGAATCATCTTGTTCCATTTACAGCTCATCATCTGGCGCCATTTTCAGTGCTAGAAGAAAGCCAAAGCAATCGCTCAGCCAAACAGTACGCCATTACATCGCCGCTAGTCAACTAC…
	GCCGAGGTTGATGAGGGCCTGGCACTCGACGGGGTCCATTGGCGTCGTCGTCGTCGTCGTCGTCTTTTTCGCGGTGATTTTTTCCATTGCCGTTTCCTTGCTCGCGGCTTCGTCCTCTGGCGGCGGCGGCGGCGCCTTGACGCCGCTACCGCCGTCGCTGATGCTGCCCTGCCGCTGGATGGCCACGCGCAGGCTCTCGCGCGCAAAGAAGAGCACCGACAGGTAGTACACCTCGAGCTGCGTCGACAGCCCGAGCAGCGGCGCCGTCAGGTACCGCACCAGCAGCTGGTTGGCGACAAAGGTGATGAGGCGCGAGAGGAGCTGCAGGATGATGAGGATGGACGCGCCCTGCACCATGGTCGTGGATGGGCCGCCGCCTGCTGCCGCATGGGAAGACTT…
	CCTGACTGCTTGCGCCGTACCCAGCTGTCGAATTCCAACCTTTGTCCACAACTGCCGAGGCCACTTTTTGGCAAAAGGTAGATTTTCCCGATCCTGGGCATCCGCTTAGAATGACTTTGCCTGCTTTTGTTTTTGTCAAGGCTTCGGCAACCGCAGCATGCTCTCCTTGGAATGCTCCGGCCTTGATATGCTTGGCGAGTCCAGGGAATACCTCATGTAGATTGCGATGACAATTCTCTGGAATCTTCTGGAAGTCCAGTATGTAAAGCCACCAAGAGTTCAATGGAGATGGACAAGACATGGCATTTAATTTTTCATGAACATGACCTTCAAACCATTGTACCTTAAGGTCCGGTTTGTAGGTAAGCTTGCCTTTGATCTCGAGCCTCATTTTCTCGA…
	ACCTACCTGTACTTACGTACCTATGTAGTCGCCCTGGAGCCTGCAAACGCACTAGTCACTAGTAAACGGCACGGTATTCGGGAGCCACGGGATCGACAGCCATTCGGCCAACGAATGTGATTTCTGGGCCCCTTGACTTTCTTGGCCACTACATTGCCGGGAGGAGCAAGACTGGTTGTCAGACAGACGACAGAGAAGAAGAGCGAAGGAGTCAATTCGACAACCTTATATCAAAATCGCCAGCTGGTCTGACAACCCCCAGAGTTTGGGCATGACATCGATTCCGCTGCTCAACGTCGACGCTTCGGCGGCTAGTTCGCCGCGCAAGCCCGAGTCGACGCTACGCTGCAACGACAAATACGTCATTGTCTACGATTTTTCCGACATTGGTGCGAATGA…
	GAATCTGTCCAGCATGTACTCCAGGGAGTCAAAGTAATGCGTGAAGAGGGTAATCATATTCCTGAGCGCCTGTATCATTGTCGTTGAGAGCCACACGGATAGCTCCTCGTGATGCAGGACATTTGCCATCTCTGGGCGTGACCTTAGTACCATGAAAATGGGGTACAGTTGTTGTCTCCAGAGTATGTCCCAAAAATCAGGAGTAAAGTCGCCGCCGTATCTGATCAGGGTTGCGAAAAAGTACTCCAACGCATTAGACCGTACTTCTAGATCCTCGCCCGTCATTAAAACGTCGTGGAATGCGAAAAGAACGGGGAACCAGTATCCCTCCTCAACAGACGTGCTCGATTTCGGTGCTGACTTTGCATCCTGTTGATTCTCGGGCTGCTGTGACAGTGG…
	CCTGAGGGCGGTCTGCAGCCGCGCATATCTGTCTTGTGAGACTCCGAAGGAGAGAACCATTACCAAGAAGATATGTCATAGATCAAAGTAAAATAGAATAAAATAAAGTCTAGTAAATAGGTACCAAGTGACGGCCGTATACTGTTAGCCGCCGGCCCCGTCGCGGAGCACCAACATGGGAAACTATTACCCCACCAAAGCTTGGGGTTGCCCCTCCATGATTCCGAAAGACATATCAGCGTCTGCACCCCCCGTTTGTGTTCCACCTCCCTCTTCCATTTTTGTTTCTTCCATCATCTCGCCCTCTACCAGATACCCCTCGATCCGATCGAACCTTGACATACATACATACACCATGGCTACAGGACGTCTTGCAGGCAAGAACGCTGTCATCACCGG…
	CCGACAACTGTTCCGTGTCTCTCTCCGGCTGCTCTGGTTGGCTCTCAACCTTTTGCTTCTCGTCTTCCATTCTGTCCGGTCAAAGGGCATCCAACAGCACGCAATAGGTACCTATAGCATTCGGTTCGAGAAGATTCTATGCACAAGATCCGAGCCAGGGCCTGTCACGTTTACAGAACCTCTTTGAAAAGGTGTCAGCCGCGACGTCTTAAGGACTGTGGCGGTCCTGCATATCACCATCATCCATCCTTCACAAAACGCTGGGTTGCGACTTTTTTCCTTCGCCGATCGGAGACCGCCGTCGCCCTACGTGTCATCTGATTTTTGGACAACAAAGAACCTGTCGGGGGTCTCCTTTCGGGAGCGTTTTCCGCTGCGGAGTCGGCCAGATCTACCCGC…
	GGCAGCCTTCTCTCACTGCCACCAGCGCAGACTGGCGCGCGGGCAGGCTGCCTCGCCGCGGGGTTCCATTCCGTTCCCTGAGCGTAATACGTGAGCGCGCCATCGTCATCACGGGGCTTGGCTCTCTATTCCTCCCAACTACGTATTTATTCCCCTCATCCTCCCTCCCCTTCTCTACTCCCTCATTCCATCATTCACATTATACCCTCGACTTTTACTCCCAAAAAAAAAACCTGTGACAAGGCTTTCTGAAACCCCCTCCCTCAACACGCCCAAAATAATGTCCAACCAAGACTACTACAGCAACAGCGGCGGCGGCGCTCCCTACGGCGGCCAGCCCAACTACAACCAGGGCGGCTACAACGGCGGAGGCTACCCCCAACAGGCCCAGTACTCGTC…
	TGGACCTGGGATGGCACCCAACAAGCCAACGTGCGCGTTCGCCAGGATTCCCAAGGTACGTCATTTGCGCCAGGCCACCATCAAGGCAAGGGGTAATACCATGGTATAAACAAGAGTGGGAGAATGTACTGAATGCTAATTGGTAGGCCATCTCGAGTACGAATGGGATCAGCAGCACCTAAGCCAAGCTGGCCATGCGCAATCCCCTCGCGATGCTGCTGTGGAGGACATGACAGAACGATTAAATCGTCTAGCCACGACAACAACTGAAGCTCACTGTATGAATATAATTCCTTGCGCTGCATTGACAAGGAGCATTTCAAGTCTCCCCTTTCTTGAGCTGCTCTTTTTCTCATTGATTTATGCTCAGCCGCCACCTGCACTGCACACTGGCTTCGT…
	GAGCATATTCCCCATCGTATCAGATCCGACTATCAGTAGAAAACCACCGTGTTTCCCATCCATCGCAAGGGAAAACCAATCACTGCTCGTCGGGAAGCACGAAGCGCACTCTCTTGACCGGCGCGGCCTCGTCTCCCGTCCCCCGTCTCGCTCCGAAGCGACCGCGCGTCTCGCTCATGGTCAGCAGCTGCTCCTCCGTCTCCTCCTTAATGGACCAGACGTCGGCGCTCGGCTCGCGCCAGAGGTGGCCGGGTCTGCTCACGCGGGGCGGGCCATCGCGGCGCGTTGGGGTCCGGCACCCGCGAAGCGATGCGGCGGCGGACGCCGGTGCCGAGACAGAGCGGGCGACGGGGGGCTCCGCGCGCAAAAGCCAAACGGGTAGCCGCGCGGCACGGCCAG…
	GAGAATGCAGAGACATGCTAATATGATGCGTTGTGAATAGTGGAAGCGGTCTGGATTTGAAGGCTGCGTGTGAGGGACGTATCAGGATGTATCAGTATTTGTAGTGCAACTTTGGATGGTGGCATAACAAGGCGGCGAATGGTAGCGCTGATAAGAACATAGGGAACTTTAGTTATGCAGCGACATCTGAGACGAGAAAGAAGGTGCATAACATTCGGCCATGCACAGCATGCGGGCGCCGACAGGTGGGCGTCAAGCCGGCCGAGATGGATGATGATGATGATGGATCAAAACAAAGCGATGGTGATGCTGGTGGAGTCTACTTACAGGCGAATAGAAGTACCTCGTAGGTGTTGTGTTGGTGTGAAGGGTACTTGCAGAGAGGGGCAAGTATAGAGT…
	GGGCAGTCGAACTGAACCGGGGGTGGCAATCGTCTATGTGCCTGTGCAACGTCAAAAGTACTTTTGCCCTTGCTGACGCAGCGCCTCCTTGTCCCATGAGCCGTCCCAACGTTGGAATGGAGAAACACGACTCTCTCTCACAATGCGGCCAGAAGTCGAGCCATCAAAAGCTGCCACATTCAAGCAACGAGATGAGATGGGACCGTTCAGAGACCACCAACGGAACGTGGACGGTGACAGCCTAGTGGACACGACGATGGGCCACATCTGCTGTGGCTACCGCATTGTGCAACTGCAAAGGTCCACGCTGCCTTTTTTTTTTCTGTTAAATCACCAAAAGGCCCATCTGGGGGGAAGAGCCGATCTGGGCCAATTCGGAAGCGTTTGCGCCTCTCCAGA…
	TCTCTCAGTATGAGCATCGGTAAGAGCAACCAAAGCGGCAAGGCCCGGCCGGATATGCGCTCTTTGGACCTTTCGATCGGACTATTGTTCCATTAATAATTAGCATGCGGTCACAGACCGCTGTTGTTCAACTCTTGCAACTATTACTTGGTACAAGTACGCGCGAGTCAAGTACAGTGCGCCCAGGCCTCATCATGAAACAAAATGTGAGTGCAATAGCAATCTGCCATTTGTATCTATTTTCGTAAGACATTCTCGTCGAATTAAGTATTTTGAGCCATTATAGAAAATTCCATCCCGCAGCCGAGCCTCATGCAAGTCATAATACACACACAAACTACACTAGAAAATGTCAAAGGCAAAACAAAACCGAGTCCTAAACACCGAAATAACCTTTAT…
	TTCTACTCGCCTTGGCCGGCATGGCGCTATTCTTGATCCCGTTTAACATTTACTCTTACCAGAAAGAGGGATGGCGCTCTCCAATGATCATATGCATGCTCGTCTTTGGCGTCGTGATCCTGGTCTTGTTTGCTCTTTACGAAAAGTTCCTTGCTCCTGTCAAGTTCATTCCGTTTGAGCTCCTTGTGGACCGCACTATTATAGGCGCATGCTTGACAGTCTCCCTCTCCTTCATCTCCTTCTATATCTGGTCAGCCTTTTTCTCCTCGTTCCTGCAGGTCGTCACCGGGGCATCCATTGTGCAGGCCACATGGGTAGGCCGCATCTACAACCTTGGGAGCTGTTTTTGGGGACTGATTGTCGGTGTGCTCATTCGCTGGACCGGACGCTTCAAGTGGC…
	GGCCAACTTATGCCCAGTCCCGAATCCGCGCGCGGCAGGTCATGAGCCGTTCCCTGAATACGGATGGCAAGTATATCTTGGCAGGTGGACTATGATGGCGAGTTGGTTTTATTTTTACTTTTTGCATTTCTGTGAGAGACGACATATACGACATATTGATCCTGCCCTACCCACCCAGATTCTCTGGACACTCTTAGCAACAAACTCTCTCGCCTGCTCACTTCGTTTTCCAGGCACCATTTCTTTCTAGCCTGGGTCGACGGCCCGAAAGAGTTCGGTTTAGGCTTGGGCGGGTGGCGCAGAGAAATAAGATGCGTGTCCCCTGATCCTAATTAGACGCTTAGAACAGTTTGGGGGTGGAAAGTACAAGTACGTGCTTGGTGCGAATCGTGAACCCGA…
	CGCAAAATGCAGACTTTGTATGTACGGATGTAGATTGTTCGTTACGGCGGCACGGGCGAGGACTGAGGAGCTAACTAGTTACCTAAGGGGAGCGGATGGTCCATTAATAGTACAGCCGGTGCCTATCAGTAGAGTCCCACAACTGCACACCAGCAAAGTCATTACGTTGCCGTCCTTCTCTTGCCGTAACTAGTTAATTATGCTGGGGTTTTGACCATTGGTAAAATTTGCCGGGTATGCGAGTTGTTACTTGATGAAAAGAGGCAAGTATTGGTGCCGACGCGGCATAATGCCCTTTGAGATGGAGCGAGTAAAGTACGTGGTTCCTCCTCATGTGCGACCGAAGAGAAGTTCATGATTCAAATCAAGCCAAGGACAATGAGCAGAGGAGTAAAACGT…
	TACACAAAGGGCACTTATATTGACGAGAACGGCGACCTGGAGCAGTCGACACAAGGCGGCAATACGTCCTCATCCGGTGGCTATCTTCTTTGCCTCACAGAATCCAAGGCCAAGGGCGCGGGCACCGACGAAAAGGTGGACGTGGGTATCCTCGCCGTGCAGCCAGCCACGGGTGACATTATTTACGACACGTTTGAGGACGGCTTCATGCGCAGCGAGATTGAGACGAGACTATTGCACATTTCACCATGCGAGTTTGTCATTGTCGGCGACCTCACCAAGGCCACCGACAAGCTGATCCAGCATCTGGCCGGCAGCAGCACCAACGTCTTTGGCGATCGCAGCCGCGTCGAGCGTGTCCCACGAACGCCAACCATGGCCGCCGAGGCCGCCTCGCAC…
	GCCAGCTTCGGTGTCGTCTTCTTCTTCCTCGGCATCGCTCTCTTCATAAGCTCCTTGTTGAACTTGTTGCGCAGCCCGTCTGTTAGACCAGCGCTTCTCCGAGAGAGCCAAGCCTGGTTGAGCTTCGAGCCGTTGTCGAGCTCGCTTAATTTGGCTCTTCGCTCTCGCACCGCCATATGTGTCTGAATCGGAATCGGAATCATTGGTCGATTGCAAGACCGGGGTGGCTCGCTTGGATGCTATTGACCGTGTAAGTCGGGAGGAGGTAGCTGGGAAGATAATGGGGGACAACATACAAGTATGAGAGTTATCAACGCGTCGCCTCTTGGTCTGACGGCGGCTAACGGGCTCAGCGTCGGATTCTGAATCTGATTCGGCCTATGCGACAGCTGTGAGCAA…
	AGAGCATGGGGTACGCCTCATTCAAATTTCATGAGTGTAATTATGTAGCTACAGGACCAGCTCAGCCAAGTGTCCAGATCACAAGTGCATCGTTGCGCCATCCACCACCGCCAGAGTATCATCGTTCAATCGGAAGCGACGAGGCCCCCATGACGCCATGTGCGCAAGTTTCCAACCGCCTGTTGATCAAGCTCATAATAAGCTACAGAGAGTCATGTATCTCGCGTACGAGGCCTCGACTCGGCTTAGCTCTGAAAGACGGACGGACAACCACATCCTCGGGTTCAAGCAAATCAGTGTCCACTGCGGCGTATTCCTGTCCTTTTCTTTTTTCTACAGTGGGCTGGCTGGCTGGCCCCAGGACACATGGCCGCCACTCGAACTTGTCTTGACCGAGTT…
	TCAACATGTTGGCTCACAAACGTACAGGTTATCCATGTCGATGCCAAAAGAGATATGCGCAAACAAATCATCCGAGAACTCCAGATTATGCACAACTGTCACTCGGATTACATTGTCAACTTTTACGGCGCATTCCTCAACAGCAACAACGATGTCATTATGTGCATGGAGTACATGGACGTAGGGTGGGTTCTGCAAACTGGTTGCCTTTTTTTCTTGTCTGCACTTCTAATCACAGTACAGCTCTCTGGACCGCGTCTCCAAAGTCTTTGGTCCTGTTCGAGTCGACGTCCTCGGAAAGATCGCCGAAGCTACGCTCGGCGGCCTGACATACCTCTACACAAAACATCACATTATGCATCGCGATATCAAACCGTCAAACATTCTTGTCAACTCTCG…
	CGTCTCTATCGCCGTCGTTATCCACGACGTCGACGCTACGAGAAAGCAGAGAGTCCCACGGGCCAACACGGTCAAGTACGGCAATCATTTAATCGTCCAAGGTGTTTGCATCAGTAACGTTCTACCTCATAGTATTCGTTTATAGGAGCGCAGGATCTTACGGAACCGTGACGATGTGAGAGCGAGCCGTGTACCTCGATAGGTCGCATATGTCGAGCCCGTTAATCCGTACTATGCCTTGTCCATGCATCAACAAAGCCGCAGTAATAAGTTAGGAAGCTCAGCAGCAGCGACGACTTCCCACGTGCTGTACGGCCAAGGACGCCAACTGTCGCTACCGCTGCGATGAAAGCGTTGACATCTCTCAGCGCAGCGCCGACTCGTTGTACCGCGCCGCAA…
	TCGTGACAGGCTTCAAGATTTTTACGTGGAAAACGGCGTTATTCTGGACGGTACCTGGGAATTTATGGGGTAGGAGCACGTCTTGTCTTGCACGGTGGGTTTGATGCGAGGGCGGGTTGGTGCTGTCTATCTGTCAGAACGCGGCTCATCCCGCCTATATACGGAGTCCTCATGAGAAATTGGGCTCTCAAACTTGATAAGCCTGTATAGTTACAATTTTTAACAACTATTGTAGAGTTTATCCTCGCGATGTATTTATCCTAGAAGGGGGTATTTCCACCACGCGCTCGGAGCCCATCATGCGCCAACACCTTGTACTCGCAGACAGACACGGCAAGAAAGTCGAGTTACGAATATTTATCAGTACTGTAGTACAAAGAAGCATAGATGTGAAATTAA…
	CAAGGCACGCTTCTTCGACATTGACAAGGTCATTGACAAGCGCAGCCCCTACCCACACATGCTGCCGGACGCCAAGGGCTTCGCCGGAGCCATGAGCGAGCTCGGCATCCGCAAGGAGGACGTGCTCGTCGTCTACGACACCAAGGAGCTCGGCATCTTTTCCGCACCCCGCGTCGGCTGGACCCTCAAAATCTTTGGCCACCAAAACGTGCACATCCTCAACAACTTTAAGCTCTGGGTGGACGAGGGCTATCCCACCGAGTCGGGCGAGCTGTACAGCGTCGAATGCTGCCCGTACCCGATCCCCGAAATCGATGATGCCAAGGTTGCCGACTTTGAGCACACAAAGGAGATTGCGCTGGACCACAACAAGGAGGGCGCCGAGGGTGTGCAGATCCT…
	GTCGTGATTCGTTCTTGTACTCACCGTGAAGTTGACCTGAGTCGTGAAGCCAATCAGAAATTGCAAAACGAGCGGGACCGCCATGTGCTATTTCAAAAGGTAAGCAGGTAGAGAGGGTGGCCGAGCTCAGTAAGACGTAGACGTACGGCGTGATATTGTAATGCCCATCCGTACCCGACAATACAAGGCACGCAAAGAAGGACGGCGTACTTGGTCACTCCGAGCCTTGCGCGCTCAATCGGAAAGTCTGTCAGGTCGTCTAGCCGGCCCTTGACCAGCGTAATGCCTTGACTTGTAGCCACCCTTGCATACTCCTTGTCTAGAAGTTTGCCTATAGATAGAATGTTGGCACCTCATCAACGCGTACTGAATCACGACTTATCCACATTACCTGCAAAG…
	GCCACAAAGGAATGCAGCTGGTAATGCAGCTGGTGGTTTGGTACATAAACCGCCCCAGCACGCCATGATTCCCGAGCGAGACTCTTCCTTTGGTTTGCGTTCAAAACAGGCCGGTAGACACGCCATGCCACTCGATGTCAGACCGCCATGGCACGGTGCCAGTGGTCGCGAGAAACAATTGAGTGCGCTACGAGACGATTCAAACGTTGCGCCGCTTTCTCTACCGACCAAGACTGGCAAACGAACCGCCGCCAAGGGCGACAGCCGCTTCCGCGCTCGACTCTCCCACATCGGAAGCCCCCCGCGGAGGGAGCCAGCGGCCCTGGTGCGGCCATGCGCAAACTCATCTCTTCGAGAGCGCACAAAAATGTTAGCAGTCTTGCCACGCAGTCTCCTCGC…
	TCAATTGATCAACTGTCATGTACATCTTCTCAAGGTCGAAATTTCAAAAAAAAAATACAAAACGCCGTAGCAATGCTCGCTTCCACCCAATGCACAAAACGTGAATGCTGGAAAGTTCTAGTACTGCATCCCGAGAACCGGTCCGTCGCGCGTCTCGAAACCCTCCCTCTCGTACCACTGCCACGCGCCGTCATTCGGATGTCGAAACTGTGACGGTGGTGGCATCACCGGCTCGTTCAAATGCATGCCGTGTCCTGCCGCGTCGCCGCCTGCATGCTGCGGCCAAACATTTCTCTCATTGTCCAGCTGCCATGAGGGAATCGTCGCCGCCGCCCGTTGTGCAGGCTCCTGCCCGCCTCCGCCGCCATGATCGTGAATCATTTGTCTGTACCCCATGCA…
	AGCTCCAGTCGTTTGGGGCCATGGACTGTCAAGTGCCGACGGCAGGCGATATGTTGTGTTACATGTTTGCCCCCCAAGAATGGTGCGCCGGGCGCTCCGAGCGGTGCTGCGCGAACCAGCCGCAACCGGGGGGAGAATGGTCATCGAATATGCAGCACTGCACCTACATGAGATGGAAAAGCGGCCCGCTCTGCCACCACAGCGTGACACAAAGAGCATGCCATGTCATTTGTCCAACATGAAGACGTTTTCTGTAACGCCCAGTGCGTTTGACGCTTCGAAGCTTGTAGGCCATGCCACTGGCTGGGGCCCCGAGGTCGCCTTGAGGCCCGTTATGCGGCCGGGTGGGCTTGGACGGGCGAGGAGTCACCTCTCTCTCATCTTCTTTCGCGCTCCAAC…
	GGTTCTCAGTTCCCTGACCTGATCAAGAAACAAGAGGACATCAAGGAGATCCTCAACGAGGAAGAGGAGGCCTTTTCGCGCACTCTGGACCGTGGCGAAACCCAGTTTGAAAAGTATGCTACCAAGGCTCTCAAGGACAATGTCAAGAAGCTCGATGGCGACGTAGTCTGGCGCCTGTACGACACGTTTGGTTTCCCCGTCGATTTGACCAAACTCATGGCCGAGGAGCGTGGTCTCGACATTGATGAGGCCGAGGTGGAAGTTGCCAAGGACAAGGCGCGCGAGGCCTCCAAGGCTGTCAAGGACGCTTCTGCCACTTTTGAAAAGCTTAATGTTCATCTGATTGCTGAACTTGAGCAGCAGCACAAGCTTCCTCGCACCGATGATGAGGGCAAGTTT…
	TTAAATTAGTTAATAATAATACTTTAATACTTAGTAATATAATATATTACCTAATAGCTATAATAAATTTAGTATTAAAATATTAATTAAAGAATAAAGGTATCTTTTAGGAGTTAAAGAATAATACCCTTTTTAAGTATATAGGTTTATCCTATAAGGTAATTTATACTATTAATTACTATAGAAAGTAACTACTATTTAATAGTATTAAAAGAGAAGCTATTACTATTACTATTATAAGCTTTTCCTAGGCTTTAAAACCTATAATTACTACCTCTTTTAATTTATAATATAACTACCTTAACTACCTAGGTATTAAGACTATAAAATAGGCCTTACTTTATACTATTAGTATTAAGATAAATAAAAAATCTTTATTATTAAAATATAAGGTTTATA…
	TATACCTATCTTTACTTCTTACTTTATAATTACTTTATTTATATCCTTATACCCTCTAAAGCCCTAAATTAATATTAGCCTTTATATAATCTACTATATTTACTATATTAAGTAGGGAAGGAGCTATAGCTATATATATTTAATTATTATTATTTTTAGCCTATTACTTAGCTAGTTAGCCTATTTACTATAATATTTAAAAAGCCTTAAATTCCTTAATTCTTACTCTTTTCTTTCTTTTTTAATAATATATAATTATATATCTCCCTTACCTTTAGTATATATACTATACCTACTATTACCCTTACCCCTACCTAGGCTAAGCCTTTCCTACTTTAGCTACTAAACTATATTAACTCTCCTTTTTACTAGTTTCTTACTATTATTATTACTATACTT…
	CCTAGCTCCTACCTAGGTAGGTAGGAGGTAGCTTGCATACCTCTTTGTCTGGCCCATGACGACCCGAAAGTATTCATAGATGACGAAAGCCCTCTTTACCATGCGGGAGAAGAACAAGGTACGAATATGCGATGCAGAGGCCCGGCGTCTCCGTGTTAAAAGAGGGCCTCCATAAGACAAAGTGCTGCACCTGCTCCGAGGCTGCGGCGTGTGCTGGTATACTGCACTACGGTGGTCACCAGGTACCAAAATACAACATCCAAAACTGGCCATAAATTGCAAGTGGCAGAGACATTTTTTTCTTCTCCCTCGCAATATTCATAAAAAGACAGCAAGCCACTTTTCTGCTACCTGTATCAGATGACAAATCGTTCCAACTCGGAACCCAACTGCAACCAC…
	ACGCCGCCGCCGTCGGCGACCCTTCCCCCGCCTCCATACTCGACCGGGACCTTTGACGCCGCCGGCCTGGGACCAACCGGCTTCCTACCCTCAAACGGCACAGCCCAACAGCAGCAGGCGGACTCGCGCCACGGCTCTGGTAGCCTTGCCTCGGACCAGTCGTACTATGACGGCGGCAGCAGCACGGTATCGTTTTCCGAGGTCAAGCCCGTCCTGCCTGCCATTGTCACCAACTACACCACCGCCGGCGGCGTCTACGACACCTCGCCCTGCGACACGACCAACCTGCAGGGCTGGGACATGGCCTCGCTGGATCCATGGGCAGCGGCAGCGACGACGGCCGGCGGCGGCGGAGGCGGTCCCACGCCGACCTCCTCTACTGGCGCGCCGCAAGACTGG…
	AAAGGTCTGAACGTTCTGTCTAGATGGAGCGAGGCGGTGCAGAGGGACTGGGCGCACACGGGAAATGCACCCAGCTACTGCACGGCATTGCCGCAAGCAATTACGAGATATCATTGTGTCTGTTTCTGTATTAGCTTTCTGGCCATGACAATGACTGGCAGTGAGAAAGTAGAAGGGGTATATGATCAGAGGTTGGCATTGTGTAATCATACACAGCAAGCTGTGTCAATCGCAGCGGTTCTGAAGCGAGGATGCGAATTCATCATAAAAGAGAAGGATGTGAGGGTAGATTCTCTGGTGGTACTTACATTCATAGCGTCATTTAATACTTCGCGCGTCAGGTTCCGACGCGAAATAGGACACCTTCTCGCCGCGAGGACAAGAAAAAGCTTGAGTTGA…
	ACGTTGACATTGGAGCCCGGTATGGAGTAGTTATTAATCACGGCCCAATAGCAGTATCCGCATTTTGCTACGCGATACCCGGTTACTTGCGGCGTCAACCTCCGGTCCAGCGCGGACACTATTACGAGAGAGACTGACAAAACGGCGTTCCATCGACGGTGGCTGCCTGACTACCTGTAGTTATTCGCGGAATGACAGCCTGACAAGTCTGTCAAGGTTCTCGGCTTCTCCGACTATCTGCCTGGGGGCTATGTGGCACTCGGGGCATAACGATGTGGTGGCGTTTACCCCAGGCCTGAACGCGCCATTTCGTGCGGATAAGGGGGGGGGGCTGCGATCCTTTTCTACAATAGGAAGCTGAGACAGAAAACGGACAATGGACCAAGAAGGTGCGATAAT…
	TGCACGAGGGTGGCGGTTTTAGACGGAGAGTGGAAATGTTGCGCGACGGTGGTGCAAAGACCAAAGACGAAAGACGAAAGACGGGGCCACGCCCGGCCGAGACAGCCGGCTGGCGGAAGGTCGAGACCCGGGGCGGACTCGTCGGAGAGTTTGGACTTTGAAGACGCCATCGCCATCGTGCAGTGTCAGCATCGAGTTGTGTCGTGCGAGGCTGCAGCCGTGGTCGCAGTCATGACGGGGACCAGCTGTGCCAGGCGTCGAATGCGGCCTGGCACACCAAGCCCAACAGCGGATGGAGGAGATGCTGGCAATTGATAATTGATTAGTTATGTACAAGGGCAACGGTTCGGAAGGAAGCCGATGAGGACATGCCTGCAAAAGACTGGGGGCTGCCAAGCT…
	GTGTTGACCTCCAAACCCAATACGGCGTCGTCGCAGAGCACGTCGGCGGCGGCGCTCTCGCAGGTGGTGCCGCCGCCCCAGCCCCAGCCCCAGCCGCCCCGGGCGAGCACGTGGCATTCCCGCCGCTGCAGGACCCCAAGGACGCGCTCGAAATGGCGCCGGCGCCGGCTTCGGGCATGTACTGGTCGCGGGCGCCCGTATCGGGAGCGGCGCACTCTCACCTGCGCGCGCACACGACGACGCTCGTCGGCTCCAACGTCTACGTCTTTGGCGGCTGCGACGCGCGGACGTGCTTCAACACCATGTACGTGCTCGACGCCGACGCCTTTTACTGGTCGGTACCGTACGTCGTCGGCGACATCCCCGCGCCGCTGCGCGCCATGACGTGCACCGCCGTCG…
	GGAACAGTTTGCCGCCGTAAAAGGGGTCTCCGAATGGGACGCTGGAAACGTCAGGTTTCCCTGACTAGTTACTCCATTTATTAGTCTTCACAAAAGGCCCGGGGCCGCTCCACTGCCAGAGCAACCGCGCCGGATTGGCGATAGCTCCCAGGCGAGTGACCTATAGACTAATATTTGTTGCAGCCGACCAGGTTCTGTAACTACCCAATTACTCTCGAAAAGGTCCAAGTACGTTGTACAGTGCGTTGCAGAATCATGGAGGGCGGTCGACTATACGCAATTCATTGTTTCACATGAGTGACGAGGTGATTGAGGCGGCTAGAGCCATATTCAACGTCATAAGCTCTGTGCTGGAGTCAGAAGAACAAGTCGTCCCAGAATGGAACCTCTGAATTCGCA…
	CTACTCTCGCTAAACGCTATTCTTCCAAGGTCCTAAGCCGTTATGTTGTCGACTCCTTATGTGTCCCAGCTTCATAGGCTGGTAATAATTCCTCCGTCGTTATGTCCGCCAGTGCCTGGTGAAGGTACTCTTTTAACTCGACCAAACGAACCACGATTGCCCTACTCCATAATATTGTAGTCGCGAGCTGTGACCAACCTCTACTATAGTAGCAGAAAATGGCGAGAATGATCGGCAAAGCACTAGGTATCACAACAAATAAAACTTGTGATATCCAAATCTTAGGCACGTTGGCAGATGATGATGCTCCAAGGTAAAATTGACAGAAAAGATGCGCAACGTTATAAGTAAGGCCGAGCGGGACAATCCATAGCACAAACTCTAGAATATTGGTCAGTA…
	GTCAGCAGAATGGGGTGCTCTTCGGGGCAACACGAAGCTCGTTGTAAAAGGTGTGGTGCCAGATCTTTTCCATGTCATCCCAGTTGGTGACGACGCCATGTTCTATGGGATAGCGGAGGCTGAGAATGCCTCGTTTGGACTGGGCTTCATCGCCGACGTACGAATCTTTCTGCCCCATGCCGACCATAATTCCATGGTGGCGAGGTCGGCCAACGATCGATGGGAAGACGGCTCGGGGTGCATCGTCACCGGCAAAGCCAGCTTTGCACATTCCAGAGCTACACTTGCATCAGCTTTCATGTCTTTCACGGCGTACTGCGAAGCCTTGTGCGGTCAAGGAGTATCGTTCTATCTTGTTGCGACTTCTAACGCTTACCCATTATCGATGACCAGAGCGGC…
	GCTGCTGCCGACAACGTCCTGCAGGGCACCCCTGACGGCACCACCAAGAAGCGCAAGCACCAGCACGGCCTCTTTGACCCCCGAGCGAAGGCCGCAGCCCGATTGAGCCGCGTCACGTCCAGGAGGCCTTTCGCCGCTTCCAGCAGCGGCCCAAGAAGACACGGGCCATGCTCAACAATACCCGCATCGCGCAAAAGACGGCCCTCAACATCTTTTGATATCGTCCTTGCTGCTTGCCATTGTCTTGCTTTATCGTGTATTGATGTTGGGATGTTGGGAGTACACTGCTGGGTTGCAAGGGTCTGGGTGCTATTTTCTTTCTGCTCGGCGCTTACGGAGGTCATCTTATTGGGGAAACTGTCGTTTGATTTGGCGTTGTAGAGGTATAATGGGATAATT…
	GGAAAGTTGCGGCAAGGTATGATATGGCGCTGCTGTCAGAGACAAAACTGAACTGCTACTGCTGCCCACTAGCACCGGCGGTTTATGACTGAAAGGTGAGGGTTGGGTCGTCGAGGCGCTATCCCTCTTCTGCTATCGTCCACTGGAATTGGAAAGAATGGCAGCTCGGGTTTCGCCACGGACAGCAGAAAGAGGCAGAGAATGAAAACGGCCGAACGAAGCGTTCCAGTCTGTGTCAGGGAGGGCCACAAGATAAACGTGAGGCTAATTTCGCAAGCCGCCGGGGGCCAGAGTCTGAAGTTTTTGCGTCTTGGCTTGCGTCTTTGCGTCTTTGCTCACGAAATACACTGCTTCTCCGAGTAGGAAGCTGTAGATGAAGACGCTCGTGGGCTATTGTGG…
	AAAAGAAAAAAGATGAATAGGTAGCCACTAGAAAAAGCAAAATGGGATAGCTATAGAAGGGAAAAAAAAGGATAACTAGAAACAAGAAGGGTTTGGGGAGAACGCGTCACCCGCAGATGACTTTGACCACGCGCTCGTCGCAGGTCTCAGTGCAGTTTTTCCGCTTCCTGATTTTTTTCTTTCTTTTTCTTTACTTTTTTCTTCGTTTTTTTTCTTCGTTTTTTTCTTCGTTTTTTTTCTTCGTTATTAATCTGGCTCTCCTTTGTGTAACCCCATACGAAGCCACGATGCCCAATTTTCCTTTTCATCAACGCCGCGTCGGGGACCAAAAAGGTGCCCCCGGGGCCCACGCCCATCGTCGTACAGCCATGCTGCCGCGAAGTCGACATGCAGCAAATC…
	AGTGCATACTACCTGGTTGGCGCATGCATAAAGTTACTCAGTGTAGTGCATCAGTGCATCGGTGCATCATCAGTCAGTGCACAGGTAGGGATTACTGAACGACTTCATTCGTACAGATTACGAAGTACAAATTAGTTAGGATAACACGACTTTTGCTCTACATGTCCCGCACTGTTGTACGGAGTACATACGGAGCACATATCCGTATTGTATGTATGAATTGACATGCATCATCATGTACTGTGCCTGTCTGTGCCTGTGCTGTGCCTCAACTCGGTGCCAAATGTGAAATGTGAGATGTGCTCAAGCACACTTTGTGCTTGCATAGCCTACCGTACCTGCCTTAGTGCCCGCCTCCTCTTCCCCTCCTTGCAATCCTGGCTGCCCTCCTTCATTTCA…
	AGGAACGAGATTGCACGATCCAGCAACTTTTTTTGAAGCACGAGCTTGTCACACAGGCGCCCCACAATTACACACGCATGGCTGGTGGCATCTGTACAACAAAGTAAGTGTTGAATTAGGTATTTTCTAAAAATACAAGGAGATGTGATGCGATATTGTACAGCGTATAATATGGTGCAAGGGGGAGCGTTTACGCGTCTTTGGTCGATGTGCGCTCTTCGTTTCCGTGGCGCTTCCAGCACTCTTTGAACAGCTGCATCTTGGTGACAGTTAGCACAGCGGCGGAGGGTGCTAGACGTGGATGGAAAGGAGGCAAGCAAATATGAGAGAATGCTCGAGGTTATTTAGACTTACTTCGGAAGCACACACCCTCCAATCCTTCTTCTCAAAGTAGCAGTC…
	CGGCGTACGGCGCGCGCGTCTGCGCCACGTTGAGCAGCACGAGCGCGCACCGCGCCAGCACCTCGGGCGCGATGCCGTGCGCGGCACGCAGCGCGGAAAGGTGCGGCAGCCGCACGATGCGTCCGCGTCGCGGGAACCGAAACTCGTCGGCGGCCCACGGCGATGCACTGCTGCTGCCGCCGCCGCCACCGTTCCATACCGCGTCCCGGCCAGTGGTGCGTGCGGCGACGAGCTGCGACGCCGCGCCGCTGTCGTCGCCGACCATCCACCCGGCGGAGCGCTGCGGCGGCCACAGAGCCCCGGGAAGCGCGAGATGCCGCGGAGACGGCCTGCGAGATGGGCGACGGCGGCGCGCGCGAGCTCGTTGCGGCGGTTCTGCTGCCACAGATCGGCCCAGAG…
	GTCCACGGCACGAGCGGCTGAAGGAGCCATCATGCACTGTGCGTGATCCTGCAGCGATTATGGGCACGTTGTGCGGGTCTCGTTGTTATATATCCTTGCTTTGCCGAGAAAAGATCCCCCAAGGATCAATAGAGGTGGAACACGTGGAAGCTTACTGGCAAGTCCCAACAATGAGGCTCGACTTTGTGAGCAGGGGTGGTGGTGCATGCTTCATGACAGCAGCACTGCGACTACCTATATACTCGGAAGGAAGCCATTCGCGTCTCGATCTTTTTTTACCCCAGATGATGCGCTTTCCACGTTTTGCGGGCGCCTCTCCTTCCCCACGGGGTTCGCCAGGCACGGCAGATCGGAGAATCGGAGAATTAGAGAAGCGGCGAACTGGGGAGCGCAGAACGC…
	ACATGATCCTCTCCCTCATGTCGCCCGCCGCCGGCGACGATGCCTCCTCCTTCCACGGCCAGTACGGCGGCGAGGCGCCGCCCCCGCCCCCCGCCGGTCGCGGCCCATCGCAGCACGGTGGTCACTTCTCCGCCACGCTGACGTTTCCGCGCTCAGCTTCTGTCCTCGGCTACTGCCTGTTGCCTCTCGTTGTTACCAGCATGTTTGGCGTCGTCATGCCCATGGACACCCCGCTCGGCATCATCCTCACCAGCTTCGCCATCATGTGGAGCACCTACAGCGCCAGCGGCATGTTCTGCGCCGTTGGCCGCATGAAGGGCATGCGTGCGCTCGTCGCCTACCCACTCGCCCTGTTCTACGTCGGCTTCGGCATCATGGGCATCTTTAGCAGCCGTGGCA…
	ATATTCACGGCCACCGTCTGAGTCTGAGCACTACGAGGCCGGCGGGCGTCGAGACCTGAGCCGGCAGGCGACGGTGACGACGAGGACCGCATAATGAATCAGGGAGATTCTAGAATGGTCCTTTCCTTTCTTAATAGACAATAGACGACGAGGACGGGAAACAGGCGCCGAAGGCCGTGTTAGAGGCGGCCAAAGATCGGATCGTAGGCCTTCGTGAGAGAGTTCGGCGGGGGGGGTGCTAACAAGTTGGGCGCGCGCCGTTGAGGCAAAGCTATGTGGCGCGGAGAGGAGTAGTGTCCGCCCCGAACAATAACTAGACACGTCGGAGGAGAAAAGGTGAGAAAGGGGGGGGAATGACGTGAGGGTCAAAAAGGAAGATGCGTTGGCCAGAGACAGAAC…
	GGCAAGGTGAGTTGGGCGGCGTGGCGTGTGCCAGGTGCCAACACCTTAGTATCTACGGTAGGTACAAAGTGTGGCTGGACGCTGGTGGTGGGGCTGGTTAGCGGGGCGCCCCAGTGCTGGATGGACAGCTGGTCGTTCGTTACCTTCATAAATAATACTTGGTACACTGGCAGGAAGCCATAACTACATGATTCCGTCCATAAGAGCGGGCAATATCAAGAGACTGGTTCAGCTAGCTACCTGTTATCGGATGGATACTTCCGACTGGTGACTGGAGTGAGATTGCTACTTTGCAGCAAGTCGTCTTTGCGTTTTATTCTCGAGAGAGGCTGCAAAAGTGGCGCACGAGCTGCTGGGGGGCAGCAGACGCACAACTAACTCGACTCGCTATGTTGTTGT…
	AAACGTAAGTCACCACCAGGATGAACGCGTCGTAATATAGCCGATAATGCTTGCCATGATCAAGAGGACATCCAAGCAGGACACTGCTGTGGGGTGGAATCTCGTGCGTCGACTTCAAGACACCTTCACTGTGCAAGGTGCGGTATGTCGGGGCATCATGTTTCTCTAGTTTTTGAGCCTTTACGAGAGCCGTTGCGGCTCTTCAAATTGGTCGGCGACATGATCCCCGCGGATATGCTAAAATTGATCCTTGCAGGCCTCGACTACCTACACTCAGAGTGCCGCATCAACCACACAAGTCATGCGCGTTTCCTGCCCAGCTATTTGAGCTTTCAACTCGCGGTTAGATCTAAAACCGGACAATGTCATGCTCAAATTAAAGCATCGCAGCATTCTTGG…
	TACACGCCCATGGCGAATAACAGGCAGCCGATATTGGGAAGGATCCAGTGCAGCCTGGCTTCGCCGGTCCATCCCCACCAGAGCAGACCGATGGGGACGAGGGCAGTGCCGATGGTTGCTATGGTTTTCCAGTATCGCCGCCGAATTGAGGTATCACTATTTCGTCACAGTAGTCCATCAACCAGTCACGGCATCGTTTGAACATCATCGTCCTCCCCTTCAAGAATCACACTGGGTCCGGGCCGCTTCCAAAAAGGTCTCTCGAACCATGCAGGCCAGAATCCACCAAACTCCCAGTCAATAATAGCTTTTATCGCAAGGGTATCGGGGCCGACTATCACGTTATGCTGGCCGAGATCGTTATGGCAAAAAATGTAATCTCCCTTGGCGTCCCTTGGT…
	GCAGGCATCAGCCAACATTTGCAATGCTGCCAACGTATTGTAATGCAAAATGTCTTGGATATTGTCAATTGCAACTCCAGATGTAGTGTTCATATAAGTAGACAGATGTGTGCTCGATTTCTACCGGGTCAATAGACTACAGTACAGTCATCCCGGCGAGAAGCAGTCTTTTTCTCGTTCCCTCTTTAAACAGTCATTTGCCAAGTTTATCAAGATGATTTTTCCAAAGCTGGCGCTCGTCGCCTCTGTCCTCGTTTCCAGCATCGCGGCCTCGCCCTACAAGACTAAGTCTGTAGAGAAACGAGGCCAGAATGTCATCATCGGGTACAGAACTGTTGGAAAGGTGCGTCAAACAATGTGATCCGGTTGCCTCTGGACATTAGCTGCATTGCATCTTCT…
	TTATATTATTTAAAAGCTAAAGTTACTTATTTTAATATAATAATCTTTATATCTATTTCTTCTTTTATTCTATATAAATTTAAAACTAGTTATATAAATCTTTTAAATCTTTATTTTCTATTATCTATACTTAGTTTAATTAAAATAATATAATTATATAATAAATCCTTTAAGAGGCTTTAAGTATTAATCTATATTATAGCTATTTTAGTACAACTTTAGTAGTTCTTATATTATTATTATACTAGCTTTAAATATATACGTTATTGCTGAGAAATTAAAGGTGGTGATAGACTTTTGGAACCCCATTGTACAGTGGGTGGCAACATGTTTTCGACCCCCCGAAGTCACCAGACCCAAATAGGAAGATCAAAACAATGCTGCTTTAGTCTAAAGTGG…
	TGCTTGACGCCTAGGCGCAGGTCGGACAATCGGTGTCAGGCTAGGGCCAGGCGCAGGCGGAGCTGAAGAGGCAATAGACTCGGTAGGCGTGCAAGGACGGCTCGAGCTCTGCTCAATCATCCAACTACGATCGCGCACACCACCGGGCTGCATCGACTGCATGCGCCGATGGCTTCCGCCTTTGACGAGGGATCTCTCTGGGGAGCCGTCTAGGCGTCGGCCGGGATTGTGGGTGTTGGCGCTCTCGCGGGCTCGCTCGTTGAGGGCAGCATGGGCGGACTGGATAGCGCTGGAGGTGCCGGTACGCGATGTGAGTTTGGGGGACTGGGGGTTGAGCGGCAATGGCGGCGGCGCGCGCTCTGGGTCGGAGCTGTCCCACCTGATTTCCGTGTTAGATTG…
	CGGCAAGAAGCCGCCATCGCCGCCCTCCTGCAGGCCACCCCCGTGCCTGTGCCCCAAGTCCACGGCTACTACGAAATCGACGGCTACCCGGCCATGGTCTGCGAGTACGTGCCCGGCGACGGCGCTCTCAACGACGACGTCGCCCTAGGCCGCATGGCCGCCCTCATCCACACCGTGCCGGTCCCAGCCGACTGGCCGCCCATTGCTTTCGTGGCCATGGAGGGCTTCCCCAGCACGCAGCTGCCGGAGTTGTTCCTGCAGCGCATGCGCCGCCGCTTCGAGGTGCTTGGCCGGCTGGAGCCGCAGACGCGGGACTGGGCCGTGGACGAGGCGACGCTGGGCGTGGTGGCGCGGCCGCTGCTACGCCGGCTTCCGCCGGCGCTGCTGCACATGGACCTG…
	GTTGCGGCAAGAATGGCGAATTGAGGATTTAAAAGCTGGTCCACGAGCGTGTCAACAACTGTCTCCTGACTGGCTCCCAGGAGTATGTACGTTTGGTTGGGCTCAGACGATGAGGCCCTTGCATGAGTGGATGTACAGTGCGATCAGTGCTGTACGGGTGCAGTGGACAGTACAGCCTGCACCACTGTGATCGGAGTTGTACAGTGCGAGGTATTGCACCTGCAACACACAACGGTTGACGATGGCGAATTGCCCCTTAAATGACGAAACTGAGGTCAGATGGCAAACAAGCCCTCCCTCGACGTCCGTCGGTTGAAACAATTTCGTGTTTTGTTCCTATCCCGGGCACTAATTATAGCTACCCTTGTTCATGTAGCGCACCAATCCGACTACTTGGGC…
	CTTTTGTGCTCGGTAGCCTGAGCACAGAGACTCGACGCCTTTCCGCTGCCAGGTTGCCTCTGTGTTTGCCTACCTGAAGGGTCGCACGAGCAAAATAGGTACCTTGGTAGACTTAGTACCAGTAGATGTGAGGTGTACCGACACGAGCGGTTACTGGAAAGAAACTCTTGCCTGTGCCTTCTTTGTTTGCCTGTTCGCACGTTGTGGCTAGCATGGTAGGACCCGCGATCCAGGTGCGCGGTTAACTAGTAGCATTGGCAATTCTCGGACGGTACAATAAAGTATAAAAATTACTGGCGCCAATAATGAACAAGCCAAGGTTCTGGTCTTGGATAGCACATGCATGTTGCACAGGCACAGGCACATGCTTAGACCACAGGCGAGGTGCAACTGCCATCT…
	CTCTGACAGTCTCACTCAATGCCAACGTGTCGTCCTTTCTTACGAGATGGATATATGCTCTTGCAGGGCGTGAGGGCTTGGATGGACTTAATCAAATTAGCGTATGTTGGTAAACAGGATGTATCAACACACTCAGTAGAGATCTTGCCCGGAATGAACGAAAACCAATCGACTTTGCCTTTTCCCAGTGTCCATGCGTCGCTTAAGATGGCTACGCATTCAGCTTCAGTCATTCCAGGAGGGAGCCGGCGGAGAATGAGCTTCACCCCCTCATTCTGTTGCCTTTGGCGTGGCGGTTTTTGTGCCTCAGTGTCCCGCCCCTGGAAGGTCTCGGTTAGGTTCTGACCGGTGACGTAAAAACAGAGGCCGTTTTACCTTGACATTATCATTCTTCTTCTC…
	TGCAGTGTGCTACAGGCACTGGATGCAGTGCAGCATGTGTACTACAGTGGAAGGCGGATGATGATGATGAGGCGGGCGACGGTGGTGGACAAGGACCAGTTGAACCAGCAGGCTGTGAACCAGCAGGCTGTGCTGTGCCGAGAGGTTATTTGGCTGTAGGTATGTACTACTAGTAGGCTGTCAGTCAGTAAGTCAGTAACTAGACCAGCCACAGCTACCGGTCAAGTCCGTGACGATTTCCCTCTCTGCCTGTCCTGGCAGGGCCTACGTGCACTACTTGCGTGCCCTGGTTGCGTATACCAGTAGCCAAATGCATGAATCGACAAGTTTCCTGACGGCTCGGTACATCGCTTCTAGTTTCTAGCGACGGGTGCACTTTGACCCAACTAGCGGACGTTT…
	CAGATGTTGCTTGGTGCCTGTTTCCGATTTTTGAAGAGGGACTTTTTTTAAACCGTCCACTTTCTCGATATGCGAGTGGTTTCCAGAATGTAGTTTGCGTCGTCGTGACCAATTACAACAACAACAACCTTGACAGGGTTGCAACCACGGGTCGCGGAAGCATCCGGTGACAGGAGCAGCGGCGATATGACCGAGTTTGGATGGGCAACTAAAGTAGGGTTATGGAAACAAGGCAGGCCGGGTGGTTCCTCATGAGGGGAGTTGAACCAGATAGAGTGTAGCGTGGGGGAAAACTGACTTGGGGTGGCAGCTAACATTGCATGGTCTAAGTGCTCGGAGTAACTGGTAAATGGCTTGGGTACACATTATTCAAAGGTAAATGGAGAGAGCAGGCTTAGG…
	GTCGAGATGCTCGGCCCCGTCCGCCACGAGGAGGTGCGCGACGTCATGGTCCGCGGCCACATTTACCTGCACCCCTCCCTCACCGAGGCGTTTGGCACCGTCATTGTCGAGGCCGCCAGCTGCGGCCTCTACGTCGTCTGCACCCAGGTCGGCGGCATCCCCGAGGTGCTGCCCTCGCACATGACGACGTTTGCCAAGCCCGAGGAGGACGACCTCGTCCTGGCCACGGGCAAGGCCATCACCGCCGTCCGCGCCGGCAAGGTCCGCACCGAACGCTTCCACGACGAAGTCAAGAAGATGTACTCGTGGGACAATGTCGCCCAGCGCACCGAGCGCGTCTACGACGGCATCACCGGCACCATCTCCGAGGAGGAGTTTTACGGCTTCGACACGGCCGGC…
	CACCGATGCTTCTCTTTCCGAAACCACGAATATCCATCGCTGATGCTCAATCATGCAGGGCTATGAGTCTGGTTGCCGTCCTCAGCCAAGACACACGCACACGCAAACTTGTGTGCCATCCCAAGATTCAAAACGCCAATTCCAAATTGCTGTCCCTGCGCAAGTCGCATTTTGCCGTGCCGAAATCGCTGATACGAAGAACCGTTTGGTGTGTTCGTTGCATCGTGTATGCCGAAGAACTTTCCGCAAAAAATCACGAAAAAAAGTGCGCCTGATCAGTGGCATGCAACCCTGTGTCAAAATCCCTAAAGCCGTGCCGAAAAGTAACAAACTCCCAAATGGATGCCCTGTCGAGCGGCTAAAACCTGCCGTGCCTCGTCCCGTAAGTCCGCATCCTTG…
	GGGTAACTCCCTCGACAAATCGCCGCCCAACGCCGCGTCGCACAAGAACTTCACATGACCTGAAAATTGGTGGTGGTTGCGCTCGTTGCCTCGCTGCTCACGCACGGCTTGCCCGACGCTGGGGTGCCTCGACTGCTGCATGCACAACACCAAGCAAGATGCAGGCCACTCCGGAGCAACATGGCCAGCCACTGTGAAGACGACTTGCGTCGAGAACAGAGGATGCTGTGTTCACAGTTGGGCAACAGCTGCACACTGCGGGCAGATTCGCGGCCAGCTCCTCTAACAAGGAGGCGAGAATTGTCCCGCTGTCTTCAAATGCCTCACTTTAAAGAGTCAGTCACAACATGCCATATTTTTTGGTCGCACAAGAGAAGGCTATCACCAGAAATCTGACAA…
	AGCATGAGCGGGACGGGGACGACGACCATGCTGACAACAGCCTGGAAGATGAGATAGCGCTTCATGTTGCGCGGGGGGTTGGCGGCGTCACCGTCGACGAGGTGGTTGCCGATGATAAGGAAGACGGCGCCAAAGATCTGACCGCCAGCCCAGGCCACGGTGGAGGTGACCTCGGGGCCGAGGGGGTGGCTGACCTCGGTGAGGAACTCGAGGGCGACGGGGACGAGAGAGAAGCTCGAGGCACCGAGAACGGCCATGATGACGTATGGGCCGGCAACACCAGCAGCGGCGTGGGTCTCGGGCATCCAGAGGAGGACGAGATAGGACAGGCCGAGGACTGGGATGAGGATCTTGATGGAGAGGATGAGGCTGTGGGTGCGGGCGATGATCGGGGAGGTG…
	AGGTTAAAACCAGCAGCCTGCGCCTCGTGCTTGCGGATCAACGACATGCCGAGAATCTCTTGGTAGAACTTGAGCGACTTTTCAATGTCCTTGACGCGAAGCATGGTATGGTTCTGCAAGAAAAAAAAATACATTTAGTCGTCTTTGGCCTCTGATACATTCTACACCGTACTTACCATGCGATAGGTGCCGGGGTCAGTCTCGGTGATTTTCTCCGTCTCCTCGACGGGCTTCTGGCCGATAATCTCGATCCAGTAACCGTCCGGATCCAGAGCAAACGCAATGTGCTTCATGCGACCGTCGCTGAGCTTCTTCTGAAACTTGTACCCGGCATCCTCGATGCGCTTGCAGGCCGCCTGTAGGTTGTCAACGCTGATGCAGGTGTGGCCGAATCCGCGG…
	GACGAAGTCAAGGATGCCAAGATTGCCATCCTTACCTGCGCATTCGAGCCCCCGAAGCCCAAGACGAAGCACCATCTCGACATCACGAGCGTTGAGGAATTCAAGAAGCTACAAAACTACGAGAAGGAGAAATTCATTGAGATGATTGACCAAATAAAAGATACCGGCGCCAATCTCGTCATTTGCCAGTGGGGCTTCGATGACGAGGCCAACCACTTGCTTCTACAGAACAAGCTTCCCGCTGTCCGCTGGGTAGGAGGCCCCGAGATCGAGCTTATTGCTATTGCCACGAACGGACGTATCGTTCCGCGATTCGCGGACCTCACGGCCCAGAAGCTGGGCTACGCGGGTATTGTTCGGGAGATGACTTTTGGCACGACGCGGGAGAAGATGCTGGTC…
	TCGTTCGTTCTGTGCAAGCATGAGAGTGATGAGTGAAGGGCGGGAGACGAGGTTAGCCTTGGACTCGATGCGCTGGAAGAACTTGTCGTCGACGCTGGATTTGCCGCTGTCTTCAACGGAATCTTCCCACTCGGAAGAGTCGTCGTCATCGTCGTCAATGGCGCTTTCGTCAACGTAGTCGTCCTCGGTATCGGAGTCGATCGCGCTCTCGGCTTGGAGCTGAGCATCGCGGCTGGTGGGGATGATGGCCTGCTTCATCTTCTGGCCGATGACGGCCTTGGAGGGTTGGGTGTTTTTCTTGGTCGAGGCAGACTCGGAGGAGCCACCAATCTGGAACATGGTCTTCTTAGGAGGGGGCATCAGGCTGGACTTGGACATGTCGACGCTGGTGCCCTGCTC…
	GCAGACGGGATGGGATAGATTGCCTTCCCACCACCAGGTTACCGCAACGCCGGCAGAGTCGGAAGCCCAACGAGGGGGGAGCATTTTTGCCCAAGAATAGGGGATCGTCTGGTTATCTGGCCGGGGGACCTCTGGTCCAGCTCCCTATACGAATCCATGCTGCAAGCTTGTCCTGTGCATGCCGGTCCGTCGATCTCATCTTGGATGTAGACAAGGGACGAAACGGACCACGGAGTCAATTACAATATGTACCGTTTACAATGGAGGTACTGTTGGTGCTTGGGGACTCTGTCCTTTGGGCATGGCCAGCTGAAAGTGTATACTATGCCGGTCCAACAGCTGATCCCATGCCGTCTACAAATTACACGTATAGTTCTGTAGCACACGGATGAAGCATAC…
	TGATCCCCAGGTTTATTGGCCGCACTGCAGCGACGACACCCCGGTCGTGATCCCAAGCCCATTCGCCCACGGGTCACCCAGCCCCGAGGAGCTGTGTACCCGGTTCAGGGAAGACGCGCTAGCATGCACGAGTGGTGTGCCGTGTGAGACAAGCAGCTCGTCTCCCACTGATGCACGAGGTAGCGTGACATGACTTCCCCCAGAGCCCGGAGCTGTAGCCTTGCTGTAGTAGCAAGTATACCAGAGAGGTTTGTGGGGAGACTTCAAGCAGCGATGTAGCACACGCTGCGACCCGTTCTCCGCGCCCATGGGTGGTGGTAAGTTGGAAACGACAAGGTGAAAAAGAACTCAAATGACAATTTTATTTTGTCTCCTCCGTCATAAACATAAGCTTCATAT…
	GTGTGGCAATGTTTGGAGGTGGCCTTTTGCCTCGAATTATGTAGTTACCGTTGACTTTTTCTTGCAACCGCGTACGGCGTTTTGAAATTTGGCTTGTTTTTGTTGGTGGTTGTCCTGAATGATTTGATAGCGTTTATGTGTATTTTTTAGCATGCCGAACAATCTAGTGCGGCTACCTTGTTTAACAAATATCACTTTGGCCTTGTTCTATCAGCACACCTAGTCACTCAGAGGTTGATAGGCCTGTGATGTGATATGAAGCCACATGTTATCCGCCACGCATCCGCGATAACCTTGGTGGACAAAAACCACCAGTGGAGATTTGTCGTAGCACCGTCCTATCAAGGCCGTCGTAATACAGTGACGCAATGCCGCAGAGGTTGGTAATACGCTGCGCAG…
	GGCGGCCGTGGTGATGGGGGTCGTGGTCGTGGTGATGGAGGTCGGGGACGCGGCCGAGGTGATGGAGGCCGTGGCCGTGGTGATGGATATCGGGGTCGTGGTGATGGATATCGGGGCCGTGGTGATGGAGGCCGGGGGCGTGGCGATGGAGGCCGTGGTGCTAAAGCGCCGCCAGCATACTTTAGGTAAGATGCGTCTTGCGTATGCCAAATACTCGATACTAATGCAGTCACAGGGACCCCAACCAGACCGCGGCCCCCGACCCCGCCATCCAGCAGCTGGAGAACCAGCTCGTCAAGCAGCAGTCCGATGAGCTTATGCAGCGTATCAAGAAGCCCGGCAAGGCGCCCGCCCGCGCCGTCTTTGGCGAGCATCTTCCTGCCCGGCCTGCCTTTGGCG…
	ATACTACCTTTAGTCTTAAATTAGCTTAACTAGCTTTAGCTACTATAGTATAGGCTTTTATTTAAACTTTAATTTTAACTTTACTATCTTAGTTACTATTTTAGTTACTTTAATAGTTATATTTATTTTAGTTATAAAGAGTACTATACTTATTATATCTTTAGCCTTTTTTATTATTATATATTATATAAGGTTACTATTAAATTTTAACTTTAATATTAATTATTATATAAATATATACTTTATTTACTAATATATATAGCTCTTTAAGCCTTTTATTATAAGGATATTTAAGGTATAGTTTATTATACTAAGGTAGTAGAATATACTAAAAGCTATATAGGTCTATTTTATAGGTTATATACTAATATTATTAACTATTTTTTTTTTATTATTTTA…
contig6	CCCTAACCCTAACCCTAACCCTAACCCTAACCCTAACCCTAACCCTAACCCTAACCCTAACCCTAACCCTAACCCTAACCCTAACCCTAACCCTAACCCTAACCCTAAGTAACCCTAACTATAGCTAGTTACTAATCTTAAAAGGTAATAAGATAAACTTATATAACTACTTAGAAACCTATTAAGATTTATCTAGGCTATTTATAGTAGTAAAGATAAAAATAATACTATATAGGTAGAGTAATATAGGTTTATTATTATAAAGGTAGAGAAAGGGGGTTTAAAGTAGTTATTAAAGGATTTTTTAGTAATTATATAAAATATATTCTTCTAGGTATATACCTTAATATAGGGACTATATCCTTACTTATATTATAAGTAGTAAGGTATAATATTCTT…
	TTCTTAAAAAGATAGGGCCTGGCATGGCAGGTTTCCAAGCTCTTCATTTTGTGGTTGACATGGATAAGCTGATCTCTTCTTGGGATTTTGGTGTGTGGCGTGTTATGCGACGAAGCGTTGCAACCATTTGCCGAAACGAACCACATCAATTAGGGACTACTCATATTAATCAAACTTGAATTCCGGCTCTACCAGACCAGTCATCACTTTTCATTCAAGCTCAACACTCTACCTATTGATATTCGTATAAGCCTGTATAAAGGTATAGGGTATGGGGGCATCACTCCGTAAGAGGATAATGGTGCGAAACACTTCACAAATCCCACGGGGCAGAATTCAAAAGCGAAAAAATACAGTCAATTTCCATTGCTACACGGAGATAACCTTTCAACTCCAATT…
	TTCAGCCAGCTCTCAGGAGTAGAAGTGCGCGAAGAGGCAAAGTGGACGTTCTTCTCACGTAGGCCATGTCTTGCCAAAATCAGCTCGGCAATCGTTTCATCGGCACCATAGATCAAAGCTGCCGATTTGTGTTGGCCTTTGCGCTCAAGCGCAAACTCAACGGCTTGCATTGAGAGGTGCTGGAAAATTCGCACGAGGATCTTTGGGGTTAAGTCGCTCTCTTCAATGAAGGAGACTGCTGCTGATGGAACATGGATTATCGACGCATTGATGGGAGACAGAGCAATTACAGAAATCGAGCTCGCGTCGGCTCCTTCTGCTGACTGTGTCCGACCGCAGATTAAGTATAAACTGGTGCCGTCCGATGACTGAGGGATGTGTAGGGTGGATTTGACTTGG…
	AGTAGCCACCATGTTCTTAAATCATCCACTTCACGCCCTTTTCCTAGCTTTATTGCTCTTATTTCCCCGCAACGCCTCCAGCCCATCCTGGAGCATCCCCGCGCCATCACTCACCTTTTTCCCCGCGCGCTCCGGCAAGTGATGTTTCTCCGCCTCGTCCTGCAAGTCCTCCAAAACGTCTCTCCCGCGACTCGTACCGTGCGCCCAGTCCGCGACGCCATATGGGCCAAAGTTGGCGGCGCCTCCGCTCGCGTAGTGAATCGCACCGCGCTGCGCGAGACCGCGCAGCAGGATGCCCGGCGCGACCGTGTACCCGGACATGCTGAACGTCTCCTCAAGCGTGCAGAGAGCGACGAAGAAGAAGTAGGTGAGCAGGTGCGTGTGCCGCAGCGCGACGCC…
	GTCGGCCGATTGGCAACATGTACTTTGCCGCGTGGTCGCATTCCGTCATTGCCAGTTGTGTGAACCTATCGAGCGACCTGAAATTAGGAGACTACCGTACGCCTTGACCCTTGCTTTTCCTGTTTTTTTTCTGAACAAGTTCTGTGCGTTGACATGTCTGCATAGTCAAAATCCCCCGCGCGTCATGTTCCTGACCCAAATTTACGGCACTTTGATCGGCGCAGTCGTCAACTATGCAGTCATGATCTCCATCGTCAACGACAATCGCGACTTGCTCGCGAATACAAACGGCAACTCTTCATGGAGCGGAGCGTCGATTCAGTCTTACAACACCAACGCAACGTCATGGGCGTTGGCAAAGTATCTGTACACGGCTGGCTCCAGGTATGCTGTTGTGCC…
	TTTACTTAACCTTAAGGTCTAAGGTAGCTATAATTACTATAGTAAGTATAGTATTAAAATTTTTAATATACTTATAAATATTTTATAGTAATTAAGTCTTTATATTAATTAAAACCTTTTACTATATACTAGGATTTCTAGTAAATAACCTTATTATTAGTACCTCTTTTAAGTTTATATACCTACTTACTAAAGGATAGTCTTATTTTTAGCCTATTAATTATAATTATAATATAGTTCTTTACTAAAGAGTTATACTTATTTACTATTAAGCCTTTCTACTTTTATAAGTTAAGTAAAGAATAGCCTACTTATATATTATAGGTTCTTTATTATAAATAAGGTTATTAAATATAGTAAGGTTTATTATATTATTAAGATTAAAGTAAAGTATATATT…
	ACAAATACCCAAAGGACCTGCCATGGGATGTTCAACCGGAAAAGGCCAGCCGTGTGGCAGAATGGCGGGACGGCGTGCAGAGAGCAATCTATCGCTCTCTGATCATTACCACGGCACTTGTGGGGGCGTACACCGAGCCGTTGTTCGAGGCGCAGGAGAGCCATACCGAACAGTTGAGTACATCAACCGCCAACAACAAGCAACAGTTTTCATCTCAACTATTGAAGTTTGTGCATGGCTTCCCCATTTACAAATTGCAGCCCACCCCAGACGATCAGAACCAACTCTTTGGGTGTCTCGCACAGTGGCTACTGGAGCACATACTTGCAGATACGAAATCCAGAAAGGCCATGGAAGAGAGATTTGAAAAGGCGACCGGTCGTGCTAAGGAATGCCAGC…
	CAGGAGATGGAAAGCCAGCCAAGCCTGCCGAGAGGGGCACGTGTGCAGCGAACCCCACGCCTGGGCTTTCCGGGGCCGCTAAAGACCGCTAAAGACCGCTAAAGGGTGCAAAATGTGCTAAAGAACTGCTAAAGGGCCGGACTCAGGCCTATTTTAGCAGAGCGGCCCCTGAGGAGCCCCGGTGCGGCAACCCATTACAGGGGCTGCCACGAGAGCTGCCGGGACGTGGTGATGTTGACGCGTGCAAGAGGTTTTTTACGCAGGGTAGAAGAATGTGTTGCATTAGCAATTGGTTCAAGAACAAACGACAAGCTCTAACAGTAACGAGTATAATCTTGTTTTCACTCGTTTGCGTACACAGACTTCTACCAAAACTTACAGGGGCCGCAGGGCTTACCC…
	GGGCGCGCGCGCTGCCAGACCATCTTGGCCGCGGGCTGCCGCGTCTCGTTGCGGGCTGTGCGCGCGTCGCCCTCTGCGGCTGTCGCTTTCGCTTCCGACACGTTCTGCACTAGCTTGTCCGCGCCGGGCGCCGTGCCGACGTCGTCGTCGTCGTCACTCGCCGGACCGCCGATGGTGGTGCTGAGAGCGACCTAATCCCAGCAGTCAGTATCTACTCGAACCGGGACTACTGCGCTGCTTACCGAGCCAAGCGTGTTGACGAAGCTGTGCGCCTCTTGCTCCACAGCCTCGCCCGCGACTTTTTCCGGCGCGCCCGTCAACGTATCGTCCGTCGCGGCGACGCCTGCCGGCGGCGTCTGCAGCCCGCCCGTGGCGGAATCAATGCGGGAAATCGGCGCC…
	ATGCCGAGGGAGTTGACGTACTCGGGCTTGTTCTCGAGCGGGATCTTGTACATGGCCCGGATGCACTCCGGGGTGATGAGCTCGTCGCAGCCGACCGATTCTGGTTGTGTGCTTGGTGAGCGTGGATGGCATTTGGAACTATTTGCGGGAGGAGACTGACTGTTGGAGCTGAGTCTCTCGAGGACGCCCGGGGCGAGGGCACGGAGGGGCTCCTTGACGCCGTACTTGTCCGAGGCGCCGCTGACCGGCGCAGGGCCGTCGCGGCGCTGCATCTGGCCTAGGCTCACCGCGGGATACACAAAGTCCACAAAGGCGGCGATTTCCTTTGGCAGGCTGTACTCGTCGACACCAATGTGGTCTCTGCCAGTGATGCGGCTCTGGTAGACGTGGTATCTGGTT…
	TGTGTTGTCTTCTCTCTACATGTCATCAACTCCATCTCTACATATACGCTTGTGGCAAGCAAAGAAAAAATGCCTGTTGCCTATTTTACGCAGACTTTAGTAGCAAAAACGCCCAACAAGGCCTTTCAGCCGTTCATCAGTCTTGTACTTGTTCAGTGCCGTCTCCCTCCACTGTGTCCAATCTTGATCGACCCCAAAGACTTGCAGTACTGCATTTGCCAACGGCAACGCGTCGGACCAATTGGATTCCAGGGCCAGCCCCCAGAAGAATCTTCTCACTTTCTCATCGACCATACTGTTGGGCAGTGTCGAGATGCCCTTTTGCCGCAGTGCACCCGCCAAGGCAACATCATCAGCACTTAGCGAGACCTTGCCACTGCACAATGCACTCATGTCGGC…
	CAGCTTGCACTGTCGATAAGGGACAACGTTGGGCTGCATCTGTTAGCCACGTCTCACATAGCGCGATGCAATGTACATACCTTGGTCGACGTCCCCAGCTCGCTCTGCGTCTGCAAGCACTGTCCGAGATACATGAGACTCTCGTTGATCTTTCCCGCCTCCACAAGCGTAGCTCCCGCTGTCTTGGCTTCCCTCGCGCGCTCACTACCGGCTAGATCAACCACGGTCAGCTTGCTGCCGCCCCACGGGCCCGGCCGCCGCCCGCCGTGCCTCTTCTTGACCTCGAAGCAGAAGAAGCCGTGACTGCGGCTCGACACGCTGTTGCTGCCCGTGCCCGTCACGCGGCGCTCCTGCAGTCCCGCCTCGAGGACGAGCAGCGCCTCGCGGGCCGTGGTGCAG…
	ATAACCTTTAATAGCTTAGGCTATATATACTAAAGGCCTAATAAGGACCTAGTAAAGCTATAAGTATAAAGGTATACTCTTTTAGAATAAAAGATTATTACTTTTATTATCTTATAAGTCCTTACTATCTTAGTATAATACCTAGCTTTATTTATATAAAGTATTATACTTTATATATACTTATTATAGCTTAATTATTAGCTATAAACTATACTTATTTAGTCTTATAAAGTAGGCTATATATAGTTTATTATTATTTTAAGTATTACTTATTATTCTTTAAACCTTATAAGTATAGTACTATCTTATAATACCTTTATAGTTTTAGGTTAGTCTTAATACCTTACTTATTTAATAAGTACCTTTTTTATAGCCTTATCCTAGTAGTAGTATATATAT…
	GGTCCAGTTTGGCGAGACGTCTTCGGGTGCTGCCATGGTCCAAGGATCTTACATCGGTGCCGACCAGGCTGGTGTCCGTAGCATGGGCCCTGCCTTTCGCCGAGTGGGAGGCTCCGAGGACAGAGAAAAGAGCATCAGAGAAGCGCGTGGCTTGATGCAGGGGTACGCCCAGCAGCTCAACGTCTCCGATAGTCTGGTGACTGCTGGTACGCAGGTTTTCAAGCTTGCATCCGGCGCCAACTTTATCCAAGGTCGTACGCTTGCGAGTGTGGCCGCTGTTTGTCTCTACGCTGCCTGCCGCGCCGAGCCTCCGTGCAAAGTTATGCTCATTGATTTGGCCGACTTGGTACAGCTCAATGTCTTCAAGCTCGGGAGAATCTTCAAAAAGCTCAACGAAGT…
	TGACGGCGAGGAGGTTCTGTCGAAGCTCAACACGAAGCGTTTGTGTGAACGATGGCTGGACAGCCTGTTCATGGTCTTGTACGAAGACCTGCGTGTGTATACGATTTGGCGCACCCAGATGGCGCAGTACCGCGCACAGCAGATGCAGTATAAAAAGTCCGCGGAGGAATGGGAAATCCTGGGCTCGCTCGCTGAGCGTCTGCAGCACTTTGACGAAGCTGTTGAGGCGTACCGGGCGTGCTTGTCGCTGCGATTCAGCCCGAAGGCCCTTTCCGGTGTTCTCCGCGTTTACGAACGATCCAAGAGCACCCGCGAGAGCGTCGCATCCGTCATTCGACTGGTTACTTGGCAGTACCGATGGTACAGCGAATTCAGCCCGGAGCTGCTGCACACTATTCG…
	TGACCATCGTAAGAGGCGGCTGATCTCGCCACAACAAAAAGCAACGGAGGAAGCGCTGGTTCAGCTTCTCCGGTTCCCCCATTAGGCAGGTTGGTCCCGGAAACCCGACGGCGTCCAGCTAGGAGTCTAGGACGGCTGCTAGTTTCTCTTCCGCTGGTCCGCTGGAGTCGTCGCTAGCTATGAATGAGCCTCGTCTTGCAACTGGGCTGACTTGGTTCGTGTCCGTGACAGTAGTTAATGTATACAGGTAGTTACTAACTCAACCAACAAGGCAGCCAAGGCAGCTGGTATGGTCAGCTTCTGACGGTCGATTTATGCCCAGAGCTGACAATATGTGCAACGAACGACATTGCTAATTCCAACAATAAACCCTCGTATGTTGTTGATGAATCGTCTCAT…
	GCGGCAAGCCTGAGCCCGCGGGCGGCCAGCTCAACGAGTCCGAGTTTTGCCTTGGCACGATCGAGTACTGCCGCAAGGGCCTGTACAAGAAGTTTGACGAGCCCTTCAAGACGGAGAAGGAGTGCCTCAGCTCCCGCACGCCAGCGCCCAAGGCTGGAACCCCCGTCAAGGAGGAGCCTCCGGCTGCTAAGGAGCCTCCGGCCGCTGGGGCGCCGGCCCCCCCGACCGGTGCAAACCCTCCGACAGCTGTGAAGCCTCCGACCGCTGAGGAGCCTCCGGCCACTGAGGAGCCCCGGTCTCTGCGGAGCCGGCCCCCCCGACCGGTGCAAACCCTCCGACAGCTGTGAAGCCTCCGACCGCTGGGGACCTCCGGCCGACGATCAATCTCCTGAGGAGGAG…
	CGGTCGATGCCGGCGACCGGGACCCCAGCTTCGCCTGGCCCGACACCGACGTCCCCAGCGCCGGCCTCGAAGACTCCCAGCCCGATCTCTTTTCCCAGTTCCTCGACTTTGATGCCGGCCACGGCGGTGCCACCGCCGTCGCCGCCGAGCCCTTTTACCTGGATCCCTCCCAGCACCAACACCACATCCCCCACAACCAGCACGAGAGCAGCACAACCTCGTCGGGCGTCTCCAACGCCGACGACTTTGACTTCTTGTCCTCCAACCCTGCCGGCTACGACGTCGACACCAGCGCGCTCGCCATGTTTGCGCAGGATCCCGCCGCCAGCGCCATGTACACGAGCAGCGGCATGACCGTCTCCGACACGGCGCTCGAGCGGCTGGAGGGTATTTCCCTGC…
	GTCAGCTATAGCATGGACGAACCTGTCTATTTCGATCCTTACCCAAGCTACAACAGCAAAGAATGGCAGGCCGACGGGTACGCACCCCACGTTGCGTGCAAAGGCGCAAATGGAAGAGAGATTGAGGACCTGAAGGTATTCAAAGGCCGCCCAGAAGACTTTCCCACGCACCTCATGGGAAGCTACAAAGCACTCAACCTCGATCCCAACATTTGCTGGGAACGCGAGACTCGACTCGGGCCCTATGGACTACATGAACAGACGAAGCAAGTTGGTGGCCGTTTACAAGCCCTTCACTGGGATAACGTCGACTGGGGCAAACTGCAGCGTGTCTGTACTAAGAGCAACGCAAAACGTTATAGGAATAACGTGAGCCGCTATAATCCATACCTTGCAGTC…
	GACTATCGCGACAAACGGCCCGATGCCGCCAACGACTCGGCCGAATACTCCAGCGCCGCTCGCAAGATGATGCCCCTGGCGATCAAGTACACCACAGCCGCCTCGCAGTTTCTCTATGGACGATCGGTGGTCCAGGCGGCATTGGAGCAGTCCCGACGAACCCTATACAACCTCTACGTCTACGGCGGAGAGAACCGCGTCGACTCCTTTGCCAACCAGTCCATGATTCGGCTGGCCAAGACCCGGGGCATTCCCGTCACAGTCGTGCCCAACGACCAGCAGCGCCTCATGGACAAGATGAGCGTGGGACGGCCGCACAACGGCTTCGTGCTGGAGACGTCGCCCCTCCCGCAGATTCCCGTGACGGCGCTGGGCAGGCTCGAGGAGGCCGGGTCCGCC…
	GTATTCGTCTCGTCTGCGCATGTTGGTCATCGCAAGCCGGAACCCAGCATTTACCAACTTGCGACGAAGAGGCTTGACGAATTCGCCAAGCGCAATGCCGACTCACCTCGTAACAGCAACCTGGGATGGGAGTCTGGCGTAAAGGCGACCGAGATTCTCTTCCTGGACGACATCGGAGAGAACCTCAAGGCTGCCAAGAAGGAAGGCTTTAACACCATCAAGGTAAATCTGGGCAGAACCTTTGAGGCGGTAGAGGAATTGGAAAAGATTACAGGACTGGAACTAGAGGGAGACCACCCGAAGATTCCAGTCAAACCCAGATTCACACGTGTCAAGACGTCAAAGATCTGAACGCCGAAACGTTGACGTTCTGCCTGAACATTTAGATGCATTCGTCTC…
	CATGTGTACAGATTTTGACATTGAAATGGCTGGGACCCCATGAGCACGTCGCTCCAGTCTCCCACCCCCTTGGTTGCTTCTCGGCAAGGCTGTGCGTCTGTCTGTACGAATAGTCAGTGTTAGTGACCCAAACGGCCGGAAATGTATCGATAAAGCAAAGACTCGTCTGATGTCTCAATTATTCTTCTGGATTGCAGGACCGGGTAATTGTTATGTGCGCCAGGACGGCCATCCGCCACTTCCCCGTCGACGCTTGTGTCCCCTCGGTACGTCCCGGCGCCACTAATTTACGCAGATGGCTCGGCCACAACATGCACATGGGCGGATCTCTCATGTGCGCCCGGTAGACGTTGGATTCAAGGTCGGTATTGTCTCCGTTGGTGAGTTTACTGCCTGCTG…
	CTGAACTCTTGTCAGCGTTGCTTAGCGGTTGGCCGCACCCTAAACAGCTGCGCTTCACTGTCCAACACCGGAAGCCACCTCGTTGTAACTAAATTTTAAGTGCCGAGTTCGCTTGTCGCTGAGGGTCTCACCACTGGGTTCAGCGCCACCAAGTGGTTCACGATGCTACTCTAGCTTTTCGGTCTCGCTCGTCTTTCGTATGGTTGACGATATTCTGTACCTCGCCTCTCTCTTTTCTCATTATATGTAGCCTCGTCGTGTCAACCTAACCAGAGAGTCTGTCTTCGTTGAGTGCAAGAAGCAACCAGCTACCACTACCAGTCCTTGCTGGTGTCAATGTGTGTGTGAAAGCGGTCGTCCTCCTCGGCCACGCCGGAGAAGATCTCTGCCAGACTCCCA…
	TGCAATCAGTCGTAGCGCGCTAACAATAAACTAGAGCACAGGTACTAGGTACTAAGTAGGTACAGTAGGGTTGTAGTTAAGTTTACACCACTTGTATTTTACTGTTTTCTTTCTTGGTTCCTTTTGCTCTGTTCCTTCGTCGGACTCTCCTACCTGCCGAAATTTTCACTATGCCCGTCATAGGACTATTGAGGGGCAAAACTGCACTGATTACAGGCGGCACAACTGGCATCGGTAGAGCCATCTGCCTGCGATATCTACAGCAGGGGGCAGACGTGCTTGTTAACCACCTCGGCCTAGAGTCTGATGGGGTTCACTTGGACTCGCTGATAACGGAAGCCAACAGGCTGCGACTGGAGGACTCTGAATCGGGCCAACTCGCGCACAAGATCGGCGACG…
	ACTTCCACGCCTATCAGTCTCAGGTCCTTGCCAACGCAAAGGCTTTTGCGAAGCGCCTTGGTGATGACAAGAGCAAGGGCGGGCTTGGATATAGCCTTGTCAGCGGCGGTACTGATAATCACCTGGTTTTAGCTGACCTGAAACCCAATGGTGTTGACGGGGGTCGCGTGGAGCGTATTCTCGAGCTTGTCGGTATTGCTGCCAACAAGAACACTGTTCCTGGCGACCGTTCTGCTCTTGTTCCTGGTGGACTGCGCATGGGTACGCCCGCAATGACCACCCGTGGATTTACTGAGAATGACTTTGTCCGCGTTGCTGACATCGTTGATCGTGCTGTCACCATCGCCGTTCGGCTTGACAAGGTTGTTAGGGCTGCTGCCAAGGAGGCTGGTGAAAAGA…
	GAGCTGTAGACGAAGAACCGACCAGGGGTAGCAACCAGGAAGCGTGGAATGTCAGAAATGTGGCTGACGAAGAGTCACGATGCGCTGCTGGTAGTGGCAGGGTTTACGAGATGACGCTGTAGCGAGTCGATTCTAATATGCAAGTTCTGCTTTGTACTTTGATCAATTCAGTTGCTTTTAATTCAATTCTAATGCCTTGTATACATACATCTGACGTGCGCTAAAAACAACTCCGTGTTCGCCCTTGACTGGCATATCACGCCCAAAGTCTACACGTACCATCTGCGCCGGCGCTGATGCACCAGGGATGCTTGGGGTGCCAGTCGACATCCATGACACCAAGTTTGCTGACGACGCGGTGACCTTTGAGCATCTTGACCGGAACAATGGTCGCGTTTT…
	GAATTCTGGCCTGATGCCCATCCACAGCTCTGCGCACTCGGTGAAACAGGATAAAGTTGTCATGGGCCAAAGCAAAAAGTGCATCGTTTACTTTTTTGTCTTGAAGAGCATATTTTTGTCGCAAGAAATATGCCTCAGAAAGTTCCCTCTGACGGCATGCCGTGTCCAAAACCAGGTATCCGACGACCTCTTGATACTCAATCACCGTCAAATTCTGCTCGGGGTGAATGTTTCCCAGCAAATGTAGGATGGCAGCTTGGTATGATTCTGGCTGTTTGACGAGAACGGCAAGGCGAATACAGAACAAGTATGCTTGAATGGCAAAGTCGTCGGTACGATTGGAAGCCACGATACCTTCGCGAAGTTTTCGAAGAGCCGACATGATTATTGACAGGCTTT…
	ACACTCGGGCGTCGTCATCAACGGGCGCGAATATGCCTACGGAGGCCACAATAAGCGCGGGATATCCGGTGTCTTTTGGTGCAAGCCAAGAACTCCGCCGCCAGGCGGCTCCTTCCGCTGCGAATTGCTGCACGGCTTCACGCTCGCCACCGAAGACGAAATCAACTCGACCTTACAAACGGCATCGCAAGTATTCCTCGGTCCCGACCACAACCTATTAAACAAGAACTGCAACCACTTTACCGCGCACATCTGCAAAGCTCTAACGGGTGATCCTGGACCGGGCTGGCTTAATAGAGCGGCCAGCGTCGGCAAGGCGCTGCCATGTCTCGTGCCTCGGGATTGGCTCCAAGCGCCGGATCATACGGCCGTAGATGGCGAGCTATTCGAGACAGATGA…
	GCAAGCCGCGCAGCACGATGTGCTGTGGGAGGACACGCCGAGCAAAGCGCCGTGGCGGGTGACGATTGTGCGGAGCGAGACGCAAGACTGCGAGGATGTCATTTTTGCGTTTCACCATGCGCTGCTAGACGGCACCAGCGGGGTGCGGTTCCACGAGGCTCTTATCATGGCGCTAGACTCGGCTACTACGCCCGACGATGACAGCCTCTTGACGTTTCCGACACCCCCAGCGCTGCCGGCGCCGCAAGAAGAGGCCGTCGCGTTTACGCTTAGTCCGATTTACATCGCCACCATGCTCTGGAACGAGTTTGCACCGGCCATGTTGAAGCCCGCGCCGCAGCATGTCTGGGGCGGCCAGCGCATATCGGTGGCCCGGCCGTACATTACCCGTCTCCGGGT…
	TTCCGCTGGTTTGAGAAGAACGCCCCGAGCCACCCACAGAACCATTCTCTTTAATTCCCTTTTCGCGAGATCCAGACTTTGTTAGTCGCGGCGACTTTTCTTGACCGAATTCAAGGGCAGTGCTCTCAGCCTCCTGGGCGGGTGACTCTAGTCGGGCTCGGCGGTATCGGAAAATCTCAACTGGCTCTCGAATATGTCTATCGAGCAACAGAGAAGCAAAAGGATCTCTGGAGCGAGGGTTTATGAAAGCTTTCGCGCTATAGCCGAAGCCATAAAGCTTTCTGGAAGACAAGCCCCAAAATCAGACATCCCACAACGTTTGTATACTTGGCTTTCAAACGAGAGAAATGGGAAATGGGAAATGGTCAATGGTTCTCGACAGTGCCGACGACCAGAATG…
	GAATTTGCAGAGGGGCTCCCAGCCGTCAGTGACGTGGTACTCGAGAAGTTTCTCTTTGGGGACGAGGCTGCGAATCTCGGCGTAGTGGCTCTCGAAGATGGCCTTGCCACGGTTGGGAAAGTCACCCTCGAAAAAGGTGTCAAAGAACTTTTTGAGCATGGGGTAGTACTGGCCAGCGGCCCAGTCAAAGTATGAGAGCCAGCGCAGGTGAGGATCGGTGACGCGCCAGTAGACCGTCTTCATGGTCGAGGCGTGCCATGAGTGCACGTCGCGGTTGGTGAGAACAACCTTAGCCTCGGGGTAGGCCTCAATGAGCTCCTTGGCAAATGCAATGCTGGGCCAGTCGCAGACGGCCTGGCAGTGACCGAGGAGCTGATCCCACTCTGCGCGGGTAAATTT…
	CCGCATGCAGGCGGGCATGTGGAACGCGTGCGAGGCGCTTCGCCTGGCTGAAGGACCCGGCGACCGAGGCGAGGGCTATCTGTACCGCGTGGCCATGGAGAAGCAGGGTGTCTGGAACGGCGACGCGATTCCCATCGAGTACGCGCGCATGCAGACGGAGACGCCGGCGGTCGAGGCATGGAATCACGAGTGGAAGCGATGATGTGGATTTGCACAAGATTGGAACTACTCCATATTGTAACTGCATTGCTTGGCGTTGCATTATACTGTGTCATTAGACTTCTTAGGTTTGAATTGTGCTGTTGGACGGGATGTCTCGACGGAAAAGTATTGGAGACCTGGGAGACCGCACCTGTGCAGAGCTTCATCACAAGCTGGAGGGAGTGTTACAAGCTTTGA…
	TCAATCCTTCCGGGACCCGTCATCGCATCTGCTTCCACATTCACCAGGCTAGTGAATTTCTCTTTTCCTTTTTTTTTCTTTTCCCCATCACATTGTCTTTCCGTCACCGCAGCCAGTCAAACGTGTCCATCAGCTCAAAGCTAAAATCTGGCTGGTCAAACACGCCCCAGTCCAGCATGTCCGGCCCGGCCCCGTTGGCCGCCCCGCCGTTGAGCGTGTAGTCGAGCACGCGCTGGATGATGGCGCTGCAGTTGCAGCACAGCTTCGCGTTGGGCGCCGTGTCGCGCACCCAGTCGAAGAATCCCACCAGCATGCTCAGCTGCTGGATGATGCTCGACCGGCTCACCTTGAGGTCCAGCGGGTGGTTGCCGCGAAACGTCGGGTAGAGGAGCTCTTGGC…
	CCGTCGCGCCGCAGCCGCCCAGGTGGCGGTGGAGGTTTTTTTTGCCGAAAAGGCAACTCGCGTCCAGTAAACGACGGCGACGAGCCTCACGCGAAGACACTAGGTAGTTGGATGCCAACAAGGCCAAGACTTGCCGGCTACGGATAGGAAATCGGACGCATCATCTCCCGGGACTATCCCAGAAGCATCGTTTGAATCCGGTCTGCGCCGGCACACGAGATCCAACGCAGGATTGGCGCTTGCCCCTCCTTCCTCTCTCTCCTCCCCCCTCCCCTCTTCCGCCTACAAATAAGCCCACCTTTCCAAAAGTCTGTGCCCTCTTTCCCTTCCTTCATCATCAACATCTCTCTCATATCAACTTACGCAAAATCTACAACGCAAACCTCCATCACAAAACCA…
	CTGCATCAGAACTTACGGTAGACTGCTGATGAATTCGTAGATGAATGCTTCTTCGCAAGCCTGCTTGATTTCTTCGTCTGAAACCTTGGCATCATCGTCTATGCCGAGAACCAAATTGTCTCGGATCGTTCCGCGGTACAGATTCGGTACTTGACTGACAAGGCCGATGCAACTGCGGTACTTTGAAAGCTGGAGTGAGGTGACTGGCTTCGAGTCCACCAGGATGGAACCTTTCAGGGGATCGTAGAATCGCTCAATGAGAGACACAATAGTGCTCTTGCCAGACCCAGTCGTGCCAACAAAGGCAATGTTGGCGCCGGCCGGAATGGTAAAGCTCACGTTATCCAGCGCAAGGTTGTCAGGCCGTGACGGGTAAGCAAAGCTCACCGAGCTGAATTG…
	TTTGCGCAAGAACGGACTGCTGCCTAATGAAGTGCTGGAGGAAGTGCTGGGGAAATCTCACTGCCCGGATCCGGAGACCATTCTGGAGAAAATGCTCAACCCGGATCCGTGGGAACGGCCCCGTGCAAAGGAGCTCTTGGAGGATCTGAAAGATACCTTGGCTTCAAAGTGAAGATTAATGTTGATTGAAGCAGCCCAGCCACGCACTTTACCAGTCACACACAACCTTTTGTGGCGATGGACGATGGAGGCGTCCACAGACCTGTTTTTCCTTTGAGTTCTCACCCACCAAATAGTACTAATATCATTGGGTTTATTATCAATTACTTCGATCATCGATACATTACCCTGTCAACTGACAGCTCATTTTCAAATTGAAAACCATATTTCCATAGCTTT…
	CCGTCCAAACGGAATCTTCTTGGCCCAGCCGAGCGCCTCGTCCGCGCTCCCCGCCTGCACGATCCAGAAGCCCGAGACGTGGGCTTCGTTCTCCACGTCAAACGGGCCCTGCTGCGTCGACGCCCCGTTGTCGCCGTCAAAGGTCACTTGGTAGCCGGCGGCTGTGGGTTTGAAGCCACCCGCGTCGACAAAGGCGCCGGCGGCCGTGAGATCGGCGTTGTACTGGGCCATGCGCTCGTAAATGTCGGCGGGGGTGTGTGGCCGGGGAGGCCTTCGGTCATGGGGGTGGCCTTGACGAGGAAGATGAAGCGAGGCATGGTGAGTGTGTCTGGGTGTGAGTGATGAGAGTGAGTGATGAGGGTGAGTGAGTTGAGAACTGTAAAGTTTGTGAGCTATGAG…
	GCCGCGGCGTGCTGCTCGACTGGGCGGCCTGGGCTGCGGCGCGAGGCATCGCCGTCAACGTGCACAGCACGCACCGCATCACGGCCGCCGAGCTGGACCTGGTCGCCGCCGCCCAGGGCACCGCGTTCCAGACCGGCGACATCCTCTTCATCCGCACCGGCTTCACCGAATCCTACGACGGCCTGGCGAGCGAGGCCAAGGCCGCGCTCGCCAAGGACTACATGCCCGCCTCCATCGGCCTCGAGAGCGCCGAGCCGACGCTCCGCTGGCTCTGGGACCACGGCTTCGCGGCCGTCGCCGGCGACCAGCCGGCCCTCGAGGCCCTGCCGTTCCCCGAGACCGACTTCCTGCTCCACGAGTGGCTGCTCCCGGGCTGGGGCATGCCCATCGGCGAGCTGT…
	GCACAACGGGTATCCAAGGGTCAAAGCTAGTATCGTCAGGTCATGTCAGAAGAAGCCTTAATTTTACTTCTTGCGTGCCTTCTTGACGTCCTCCGGCGTGTACTCTTGCGCAAAGTTGGCATCTTCCAAGCACTCCGACACAACGGGATTGACAAACATGTGCTTGTCCAGACCGCCGCGGAGGAGGAGCTTCATGACGGTCACCCGAAAGTACAGGGACCAGGTGTCGACCTTGGCGGCCCTGTTCTGCAAGCGCAGCTTGAGGCGGTAACCGTACTCGGCGCGGCCGTCCTCGGTGCGCTGGGAGGCGGGAACGCGCTCGTCCTTTTCGGGCATGTAGAGGGCGGTAGAGTAGTACGGGCCGACGCCGCGCTCGAGGGCGGTGACGACGCTAACGAG…
	TTTTTTTTGCACAGACCCGGCTCTCGAAAATCTCACCCATCGCAGGACAGCCCACCCCCCCCTCTCTATGTATGTCTCTGTTGGGTTCCTTTTTCCAGTTCGACCAAAAAGAAAATGTCTCGACTTTTTCGGGGAACAGCTTCCGGACGCACTTATCGCGGGGGGCGCGCCAACCAGCTGAAAGTCAGGAATGCTTGGGGGGGGGGGGTACGCCACAGTATTAACGATATTGCGATCCGTTCTTTTTTCGTATAATATTTTTTTGGCTCGTGACTGCAAGGAATGTGCCATCTTCACTTGTGACAGGTAATCAATCACATCTTGACAAAATCTTAAATCGCCATCGCTCGACGCACTACTTTGAACTTAAGCAGCCTAGCCTGGACATCGCGTATTGAG…
	CCATCCCCTCTCTTCCTCCAGCTAGCTTTCTCAGCATCGGTATTCATCAACTGTTTCTTTTCCATATCCCTACAATGCCTGAAGAAACGTCATTCCGTCTCTCGCCAATCACAGACTACAGAATGCATATGCGCCTCCCCCCTCCTCCTCCAGCCCGTCCAGGCGTATACACCCCCCCCCCTCCAAATCTTAGCCACACAAGCCTTATTGTCTTGCATCAAACACCCACACACCCGGTTCTGGCCCTTTGGCAGCGAGCGGAGCAAAGAAGCAGGGTCTTTGCTAAAAAAAAAAAATGTCCAGCTCTTTATCAAGGTCGACGCGCCGCTTTGGCTCATCTCGTCCCTGTCATTGCTCCAAAATCTCTCGTTGCACTTTCCAATTGACCAACTTGACTGG…
	CGATGCAGGACTGGCAGAGGTCGAAGTCGCCATCATCGCAAGTGGAGCAGTGGTAGTGGGCATCGGGGATGCTACGGTCGCAGATATTGCAGCAAACAGCATAGATGGCGGTCGCGGGCTGATCTTGAGGTGTGATGGAGGCATCCAGGACGCTGGGGTTAAGTGACTGGCGGCTCATGAGGCAGCTCAGACGGCTCTCAAAGTCTTTGCGGAGTTCCTCACGATCGGCGACCAGGTCGGCAGCCTTGGCAAGCAGAACGGGGTCGTACTGCTTGGACATGCTGGGACCGGAGGTGCGCAGAGGCAGACTGATCTGAGATGGCGAGGTAGGCTGCTGGGGTTCTGGCTTGGTTGCAGGAACGGGTTCTGTGCTTTGCTCGACGGTAACGGGCTCGGGAG…
	TGCCCGATACCTCTGAACACAACCAGGTTCTCTCTGAAGGCGAGACCCCGCAGCGATCCAAGCGACGCCCGTTCGTTAGGCGAGGCCATTCATGGATGAATCCCGGAACGCCGCAAGCCGAAACTGATATTGAAGCACTGGAGAGCTCAAATGTTGTCGGTCGTCGCCATGGTCACACTCGTCGTATCACAGTTTTCGGAGGCGGTGGTGTTTCCGACGGCGACGCCATCGTCCACCGCAGGCCATTCTTCCACTCGGAACGTGCGTCTAACTTTGGTGCCCAAAAATGGAAGCAAGTCAAAAGTACTCTAAAACTTTTACGTCAAAAGAAGGACGATCGTGTCGACTATTACAAGTCAACCGAGTTGATGGCCGAGCTGAGAGCCGGTGCTCCTGCGG…
	TCCCGCTTATCACGTGTACGCAAATTGTCCCACCAAAGTAGCCTTGGACGAACCAAGGCGAGATGCCGGATTGCGCATCTGCAGGGCTTCTGTGACTCTTGCTCACCGGGGAAAAAAAAAAACACCAAGCCTGTTTGCCTTTCTCGCGGCTTGTCCGAAACTTCTCTGCCCGCCCGAGTGCCGCGCCAATCTGCGCAAGCCACACTTCGCCCTCCATCCTATTTCCGCCGCCACCTTGCCCGCGATGATGTGAATCGCTCCCGCAAACGATTTCTACAGTCTTCTTCCTCAATTCCGATCCAAGCACCACCCTGCGTGCAACCAGAGCTCCTCTGGTAATAATTGGTATTTTGTGAGTCTCCAGCTGTACCTCTGCTTATTGATTTTTTTTTTCTCTTC…
	TTACTATTAAAGTGGTTTGGATGCAAGTATAAGAGCTTAGTGCTATTTCTCGGCCCGCGTGAAGGCATCACGAGTTCCATTTTCAGTAAGTGGGATCTACCCCGACATGTTCACACCTATAGACACGACAGCCAAAACGTGCGACGCCGCATAGTAGAGGAAGAAAGAAGAAAGAAAGAAAAAGAAGTAATTATATAATAAGAAAATAGTAAGAATAAGGAAGAAGTTAGTCTAATTAGTAGGTTATTTTATCCCCTTTATATTTCCTAACTACTAGGCTATAAAAAAATCTAGATTATACTAAGAAAGAGTAATTATTTTATAAATTTAGTTCCCTTAGGCCTTAAGAGTATTATCTATTCTAGAAGGCAATTTATACCTTATAAGTTTAAGAGAGTG…
	CATCAGCTCGACCACCATGATCCCTGGAAATACCACTTCCACCCTGCCGACCAATACTTCCTCGCTGACGTTGCCTATCCCGGTTCCTGTGACCACTCTCCCGGGAGAAACCACATCTATCCCGGTGCCAAGCACGCCCGTGTCGAACACGACAACCCCCGCAGCGACACCCACGCCCTTTGCCGCCGCCAACTTCACCAGCGTCCTGCGCGGGCCGGCGCCGTCGTCCCAGGCGTGCCACTACCGGCCGCAAGCCCAGGACGGGGCGGCGCACGTGGCGACGCTGCAAAACGAAGACGTCCGGCGGCAGAACCTCACGCTGGCGTTCCCCTACGTCGGCTCCGTCAACTTTGACAGCGACGGCATCACGCCGCTCTCGCTGTCCGTCCGCGACGCGGC…
	GGCGAGCGCGCCGGAGTACGAGCCGCCGGTGAAGACCCACGGGGCCCTGTCCGGGTGCGACGACTGCGCTGGGTCAAAGGGCAGCTTGACATTTCTCGCAAAGTAAATCGTGTCCCGCATGGCATTGTCCAGCGTGAGGTAGCGCATGTTTTTCGTCGTCATTTTGTCAAACGGCGAGCTCTCGCCCCAGTACCGGTGCTCGAGCACAATCGACGCGCCTCTAATCTCCTGCGCAAACACGCCGTCGAGGGTGTAGTTGGTCGTGTACCAGACGTACGGGTCGGCGGCCGCCTCGCCAGGCCCGGAGAGCACAATCGGCGCGCCGGGGCCCGCGTAGAACTCGGGATTCGCCCAGTAGCGCTGCTTGAAGGTGCCGAGGGACGGGTCGTCGTGGTCGAT…
	GGACTTCTTTGACCAAATTCACCACGACCTAGAGCCGTTTTGGGGCGTCGACCCGGCCGCCATGCGCCGCGAGTCGCAGGCCTTTGAGATGACCATCAACGTGCGCGACGGCAACGCCACCACGGGGTCCGACTGGTTCTGGACTAAGATCTGGCTCGGCCTCGTCAAGAACATCGAGCACCTGCTGCCCGACATGGACATTCCCCTCAACGCCATGGATGAACCTCGCATCATCACCCCGTACGAGGACATTCAGCACTACATGGCCAAGGCGGCCAAAACGACCGGCCTCGCCGACCCTGTGACGGTTGTAAGCGGGTTCCAGTCACTACCGCACGGCGCCAACACGGACGATGGAAAGGTGCTCGACAAGGCGTGGGAGGGCGAAGAGACAAGTAA…
	TTCCGCTGTCCATCCTGCTCGTCGGCATGATTTACTCGGGCGCCAAGTCGCTGCAGTATCTCAGCGTGCCCGTCTACACCATCTTCAAGAACCTGACCATTGTCGTCATCGCCTATGGCGAAAACGTCTTCTTCGGCACCAGCGTCTCGCGCCTCATCCTGAGCTCCTTTGGCCTGATGGTGCTCAGCTCCGTCATCGCCGCCTGGGCCGATATCCAGGCCGCCCTGGGCGGCTTGCACTCGGTCGATGCCGCCGCCGCCACCGCCCAGCTCACGGCAGGCTACATCTGGATGGCCATCAACGTCTTCTGCACCTCGGCCTTTCTCATCGGCTCGCGCAAGGTCATGAAGGCGTACAACTTTAGCGACGTCGACAGTAAGGCGCCGCCCTGCTTCCCAA…
	AAGGAACCCATCTTACTATGTAGGGAAAAGGGACTGCGGTTTATTTCCGGGTGCAAATTGCTTTCGCCCTGTGACGCGTACTGCGTACTGGTAATCCCAATATTCTCTGCTCGGGACAGTCCCGCCGTGGACCGTCAAGTCACGCTTCCGACACCTGTCCAGTACCTCAGTGCAATGCCCTCGACCTGCAGCATCGTGCCTAGAACCACGACCGGCAGTATCCATATCCCTCGACGACTGGCACCTTGAACACTCTCTACCGAAGATTCGGCGCGATTTCCGTCTCTTCTCGCCGTGCTATAGCCATAGCTGTGGCGCTCGCTCACCACCCGTTGCCTGCCCGCCGGCCGCCCGCTGCCGACAGGCATCACCAGCGTGACAAATATTGCCGGCCACTGA…
	TATAGAAGGTATATACACAGTTGAATTCAATCTATATATTTGTGGTGCAAATACGTCGTCAACTTCCGCTAAGCAATCGCCGTTTGCTTGACTGCAACATGTAAGAGTATTGTAGCCGTCCATCTTACTTTTGAGTGTAGTGTTTCGATCACAGAGTGGGTATTAGCACAAACAGTAGGTAGAGAATTATAGGATATGTCATTCAAGTCGTTTCTATTCTAGCAATTTTTATGCTTTTCCTGAAGCTGTACCGATATGGTAGGGCTCTGCACCAGGTCCAAAGATGAGGTGTGGTTTGCGCTTGGCCAAGTCGAGAATGGTGACGGCAAAGACGCCGTTGGCCCAAGCAAACCAGCTCCGCGTGTATTGGGCAATGTAGTTGACGTCGACACTTTCGTG…
	GCCTGGTTCTGGAAATCCACGGCGGCTTGGGCGTCGTCGGGGCCCTGGATCTTGTCCAGAGCGGCGCTCATTGCAGAGAGCTCAGTCGAGATGGACGATATGGAGTCGATGATGCTGCCTCCGTCGCGCTGCCAAAGATGGCCGAGGGCCGGTGCGACGAGTAGTGGTATGAGTGTGTGAATTCGCATTGTGGTAGTAGTATGGCGGCTTGGATGTTCAATTGATGCTGGGCAGAAGTTTCGTCAACGTTCAATTAGTAGAATTGAAGCAAATTTGAAGAATGAAGCGCGTTTCTTGAGAGAATGGTAGGCAGCCTATTGAGTCCTAGTTTTCTGATACAGCGGCGAGTTGGTGTACATGAGCGCGGTCAGGCACGGCCTCGGCTCCGACTGGAGATGT…
	CTATAAGGAATATTTAGCTATTATTAATTATATACTACTTAGTAGTAAAATTATTCTAAAGATATACTTATACCTACTTTTATATAATATCTTAATATATAATATCTTATTATTAGTATATATTTTATTAATAATAGATTAAGCTAACTTAAAATAGTAATAATTAGAAACCTTTATTAAGTAGTTACTTATAAATATTAAAGTTAGTAAGGTTTTAGGTAAAATATAATATTTAGATATATTTAGTAAGTTTATCTTAGTTATTTATTTATACTTATAAGTAAATATAGTTAGTTTATAAAAAGTATTATAGTGTTTAAGGGTAAATATTATAGCTATAATTATCTTATAGGATATTATAAATCTTCTAATATATAAAATATAAGTCTATATATTAAA…
	CCGCGCCGTTGCTGACACGCCACCGTCTTCCCTGCGGCATTTCAGAACAGATCATGAGTCGCGATGCCAAGCTCCCGTCCGTAGCGATGCAGCCCAACCTCCCCGCCGAACCGCCTCTGCAGGCCGAGATTCTGCACATTGACGCGCCTCGGATGCAGTACCGAAGCCGCCCCGTCTCGGTCGCCGTCGATCCCGTTTCTCTCGTCATCTCTGAATGCATATCGATTACTTCGGCGATCCAGAAGCACGCCCGCTCGCCACACTCGTCTGTGTCGGCCATTCTTGGAGGCAATCCCAATCCCATCAACCTGGGTGCGCCGAGCTCCAGCCCCAAGCCCGGGCGCAAATCCCAGGCTGGAGGAGGTACTGCTCTGGACACCCAGGACCTTACGATAAACA…
	CTTCTTAATAAAATATAATATAATTAACTAAGGCTATTATATATAGTTTAGTATATATATAATAATATATAAATACTATAATAAGAATAGTCTAGCTTTTTACTTATAGGTTTTTATCTTAAGATATATATATAAGTTAAAGTTAACTTACCTAGGAAAGGATTATAGAACCTAGAACCTAAATCTAAAAACTATAAAAAGTATAAAATAAAATAACTTAATATTAAGAAGTAGTAATAGTATACTAGAACTAATATTATAATATAAAGTACTAGCTACTAGAATTTAAGAAAGAGATTTAGTTATACTCTTTATAAAGAACTTTTAGATTAAAGCTATTAAAAAAAGCTAGCCTTATACTAAATTAGACTATTATATATATTAAATAAATAGGTTTAT…
	AAAGGTATTACCCTCCCTATCTATATTATTTACTTATTCTTCTTTAAAAGATTAGTTATAGGTATTAATATAATTACTATTATTATTATTATTATCTTTAATAATATCTTATTTAGTATTTATATCTAAATCCTTAATCTTAATAATAGAAGTAATAAGAGTAATAAGATATAGTAGCTATAAATACTAAATAAAGTTATAATTATTAGGAAAGATTTAATATAGTTTAATAACTATAAAATCTTCCTTACTAGAAAGAATAATAAGATAAGTTAATAAAGGCTTAAGTATTAAAGCTTATAAAAAGATATTTATATTAAGACTAATAGGGCATATATAGAGTAAAAGGTAAAGTTATTATATTATATAACTTCTATCTAGTTATATAGTATAGGTAAG…
	GAGATTTGGCTCCCAGGATTTTTTTATCTTGCTCATACATTGCTCCAACTACTTCTTGTACGTCTTCATTTGCTCCTCCTGAAATCTGCTGCAGGTATGTGAGTACAATCCAACATGGCTGGCTATGGAGGCGGCTGCGCATGGTGCCACCTCGACGTGTGGCTTTGGGCGCGAAGAAAACGAGCCAGGTAACGTGCCGGCTGCCTCTGGGGCCCGACTTCTTGTTCTCTCTCTTCTTGCTCGTGGCCTCTTCTCACATTTTTTTTTTGTCTCTACCAACATCGGCGGCTCCAAATACCATCTGACATTTTTTATCAGCAACCAGACGCTCTACCAACGTATTCACGCTCCCAACGCTTTTCGCAAACAACACCGTCAAAATGCCTGGCATTCGTGAGT…
	ATCCTTGAAATCGAGAAACTGTCTGCTCAAGCACCCGAGGGGTCTGCTGATGATCTACCTAAGAGGACCGATGACGGCAATGCCAGAGAAAGCTCGTCCACGTCAGAAGACGAGGACGAGGAGGCAGAAGACGAGGAACGTGGCGATGAAAACAACGAAGGCGATGAGGGCGACCAGGACGATGAGGACGAAAACGTTCAGGTCGAGCAAGAACAACTTGAGCCCGAGACTGCCGAACCCGAGGATGACGAAGACGAGAACCACGATAACCAGGAACAAGCCGAAAACCCTGGTGATGAGTCCCCCGTTAGCTCCGGCTCTTCCTCATCCTCTGAGCCGGTCGCACCTCCCCGCAGGTATCTTTCCGATTCTCGAGCCACAAAAACTCTCATCTGCCAG…
	GGCAGTAGACTGGTTTGTGTGTTCAAAGCTGGGGGATGCAGATGGTGATGCTGGAGATGAAATGAAGGTAACCACCTAGAGGGGAGGTGACAATGTGTGACAATGGACAGAGTGGGGAAGCAACCAGCCGTTGGGGTTGGTTGGTTACTGGAACTTCATTTACTTGGTGGGCGCTAATTTGGCCAAAGTTTACCAGGTTACAGGGGGTTGATGCACGCTGCGGGCTGGCCATAGGCAACCTACACCAGCCAATAACAGCCACTTAGTCCACCGTTCTAGCCGCCTGCAACCTGCACCACCACACTGCACCGAGCTATGCATGTATAAACTGGTGTTGCTGTCGATAGGCAAGTTTTATAGAGTGTGTCTCATCAGGTGTATTTTTATCTGTTTTTTAGG…
	GGTGGGCGGTGGGCGATGCGTTTCCAAGTTGCGCGTTTCTCTGTCGGTGTCTGTTTTGAGAGACTTTGCGGGATATCGTCGAGTTGATCGTGTAACCAGCCCCTGATTGACCGTATATTAATGAACTGCAACTCAACTTGCCATCTACTCCTTACCAGCCACGATTGCGCGCCCCCCAGCCTTCTCAAACACCAATCCGCGGAATGAACAAAGAGATCTGTCCCACTCTCCATCACCACCTGATTTTGCGGCAACTTTAAACAACTCGCAACCAATGGCGAGATTTGGCATAAATTAAACCCCCCCTCCCCATCGCGGTCAACGTATCCCTATTCGGGAATGATGGGAACACCAAGAAAATAGCGCTTCTTCCGCGGCTCGCCATATATACACCACTCA…
	TAATATTAATACTAAGAAATAAAGAAAGTAGAAAGTAAGCTAGGAAGGGGGGGGGGAGAGGTTTTATAAATACTATATTACTAGGTAGTTAATAATAAATAGTATTTATTTAATATCTAATCTTTTAATACTACTACTATATATTTACTTAGCTTTTAGTAAATAACTACTTATTATAACTTTTATCTAGATTATAATATTATACTTAAAAAATTATATATTATCTTTATACTTCTTATTTATTATCTAGATAATTTTATAATCCTTTATATAAAGCTATAATAGCTTAGATATTATAGTATACTTATATAGTTCTTTAGCCTATAGAGTTATATAGTTAGCTTCTTTAATAGCTATTTATATATCTATTAGTAGTCTATTAGATTTACTAATAGCTTA…
	TTTGTGAGTGCCGAGAAGGAGTTTTTTTTCGAAAGAGAGAGAGAGAGTAGAGGGAAACAGAAAAGACGTACGCGATGCCGAGGACGTTGCCCAGCTCAGGTGGCGCCGTGAGGCTCGCGACATACACGTTGAGGGTCGCATAGTCGCCCCGTCGCAACGCGCTCTTCATGGTGAGCTCCGTCTCGCTGGAGACTTCGACATGTTGCCAGCCGGGCGCGAGGACGTAGTCGGCGGTGGCGTTTAGGATAAAGGAGAAGCCGGCCTCGGCGTACGCCTTGTTCAGCACGGCGACCTAAGGGGGGGGGGGTTAGCAGCCGCGGCAGGGACTTGCAGGAAAGGTTCGAGGGGGTCACCTGGCGATCAATAGCCGCGTGGGGGATGTGGCCGCCGGCGAGGGTG…
	TGCGTCAACCAGATTCCTCTCCCCGCAAGCTGTGTTGAAACTGGCTCCGTGAGCACAGTCTCCCGCTGGGAGTTTCCAACCGCGGCGCCAAACAGAACCGACCCGGACACTCTACCTCTTGCCGCCGGAACAAAGGAGGGATGTGCCACATATGTCACCTATCTTGACGGTGCCAGAAACGGCTCGTCTGTCAACGCATGTTACTCTGTGGCCAGTGTCTTCGGAAGTACGTCTTGTCCATTTTCCTTTCGCTTTTGTCCAGTCCCATACTAACCTTTCTCGCTCAGCCAACATTACGGACTTCGTCTCTTGGAACCCGTCGCTAAAGTACGACGAGAACAACCCCCAGAATTGTGTCTTGACAAAGGGATTCCGCTACTGCGCGCAAGTTACAGTCGC…
	GTTGGGCCGCCACCATCTCGCTCAACCTCGCCCAAAACTAATTCCAGTGCCCTGCAGTATGTTGAGCAAAGTGAGCTCGAGAAGTTTGACGGTGTTGCCGCCGGCAAATACACCATTGGTCTTGGCCAGACCAAGATGGCTTTCTGCGACGACCGCGAAGGTACAGACTACCCCTCCAGCTCCCGACACCGCCTCGTGCACCGCGTGCATGCCCCAAACCACGCCAAACTGACCTTCTTGTCACTTCAGACATCTACTCCATGGCTCTGACCGTCACCTCGAACCTCCTCCGCAAGTACAACATTGATGTCAACTCGGTGGGCCGTCTCGAGGTCGGCACTGAGACCCTCCTTGACAAGTCCAAGTCGGTCAAGTCAGTCCTCATGCAGCTTTTTGGCG…
	GTTCACAAAGTGAATTCGATACAGTAGGGACGCTCCACAGAAGTCTGAAGGATGCCAAGCATCTGACCGCAGCAACTTTGGATGTTCCCGACTCGTCTCGGGTGAGTCGTCTACCCTGTCGGTGCATCTTGCACATCTGACTCTTCAAGTTTCCGAAACGGTTGCTTTATCCTCTGGACTTTTTCCCGCAGGCAGATGCCGATCAACAAGCCATGACCGAGTCCTTCATTACAACCGTAGAGAGTTTTCTTGGTATCGAGCGCACTCCCATCAGTATCACGGATACATGGGCATCGAATCCTCCCGACGAAGCCCAGGGGAAGTCGCTGCAAGACTTTTTAGGCATGGTAACTGTCTTTTGCTTCAATTCAATTTCGTAGGTTGCCTTGGGCTAAATGT…
	TTCACACCACACCGCGTGGCACGGTACCTGTTGAAGGTGTGGAGGGGGATGCACATGATTGGACAGTCGCAGCGGGCGCCTGTTCGCGTCGTTTCCAGAAACTGATTCAATATGTTTTGACCGATTCAGGGCAGTCCGCTTTTTGCAGAAACTTTCTTTTCCAAAAGTCAGTTGGTTCTGGATCGGTAGTAGTATGTCTCTACCTCGGACGTTGACGGTCAAAGGGCGGTTAATAAAAAAAGAAAGGAATCCACGAGGACCAGTGGAACAATGTTTTCCGCGCCGAGAGGGCTGTGAGACACGAGTGACACTTCGAAACAGGCCTTGTGCATGTCTCTCATGTCTCTTGCCAGCAAAGCGCTGGGTGGCACGACAGGCGCGCCCGGGAATGGGCATGGG…
	GGCCCAATGGCCTGGGGGTGGGCAAGGGGATACAGGACAGGATACAGGGGTTACAGGGGGTTGGATTGGGGCAGCGGCGGCCTTGCAGGGGAGGACGAGTCCGCTGCATCCACTGTCCCGTCCACTGAGTCCACCCGTCCCGCACAGTGAGCCACTTTGACCACTTTGACTGCCACTGCCCAGCGAGTCCAGCGCCACCTGGTCCCCGGCTCAGGCGCTGTCGCTAAAAAATTACATCAGTACTACAGACGACTCGCTGGGATCATCAGTGTGACAAGAGGGACAAGAGGGCGCTGTAATAAATGTGACCGTTGGCCACGCCGCCGCCAGCCCACACTGTTGAAGCAGATACTCTGTCCCAGTTGATCAGTCGACTTTCCGCGCGCCCGCCATTGCACC…
	TTCGGTATCACAGGGTCGCAAACAGCGTTGCGATCAGGAGGACACGTACGGAACTTGAGGGTATCCAGAATCCACTTGTTGAAGAGGATAACTGAGGACGAGAAGCCAATCCAGATGCTGCAACGAGTAAGCCTTCGTTTCGATACAGTACAAGCGGCAAACGACGGCAAGATGGACCTACATGACATAGAGGGCCGGATGGACGCCATTATTGGTAGAATGAGGCTTCTCGGAGGCAGGGTTGACAGTAGGGAGGACCGGCGCAGCGTTGCGAGGCGCATCGCCAGACACGCGGACCTTGTCTTCGGTGCTCATGGTGGATTAATGGTGTAGGATCGTGTTGTAGGTGAGTTCGTACGAGGGCCAGCAAGCTGCAATCGCTAGTATCGTAATGGCGTG…
	TATCGCAGTCTGCTTCGTTTCATATGTGGTATTTTTCCCCAATGCCACCACAGAAGCAGCTATCGGTCTGTCGCTGCTTACTCTGTCCCAATTCGGCTGGACACTTGAAAGACTTTTTGAAGTCGCCACGCTTCTTGAGACATCCACTGGCGCGCTTGAAAGGCTAAGTACCTTTCTACAGAGAACTCCGCAAGAGCCGGAGCGGGAGGTCACAGTCGCACCGCCGCTGTGGCCTTCGGCGGGGAATATCGAGATTGTGGACGTGACGGCCACTTATGAGCCGAATTCGGACACGCCACCTGCGCTGCGACATCTGTCCCTCTTCATTGAGCCTGGGCAGCGGGTCGGCTTGACCGGCTCTTCTGGCAGCGGCAAGACGTCGGTGCTCAATGCCATTCT…
	CGGTACCGTCCGTCGCCAAGCCGTCGATGTCTCTCCCTCCGCAGAGTCAACCAGGCCATCGCCCTCCTCACCACCGGTGCCCGCGAGGCCGCCTTCCGCAACGTCAAGTCCATTGCCGAGTGCCTCGCTGAGGAGCTGATCAACGCCGCCAAGGGCAGCAGCAACTCGTACGCTATCAAGAAGAAGGATGAGCTAGAGCGTGTGGCCAAGAGCAACCGATAGAAGGTTTCACAAAAATGGATTTACGGTTGGATGGAGTGCGGCTTTGGCGTGGTTCTGGCATATTACAGAATTGCATTTTTGCGTTTCGGGTCAGGGAACGCGGCTATGGATTGTTATTGAAATGTCTTTAGCTCAATAAAACTGGGCTCTGAAGAAGCCCGTTCACCGAATGAAATG…
	AAGGTGCTTTTGTTTTCGCCCACCACTCATTACCGGCCAGCCCATCCAAAGTTGCCGCCCATGCCAATACTCAGTCCCGAACCGATCCCCGTGCCGCGTCCCTCATTCACCGGCCTCTTGGCCACGGTGCCCTGCGCGCGGACGCCCGCGACGATGCGGTCCAGGCTCGTCTCGATGACGACGCCACCGATAATCATCTCCGACAGCGCCGCGTGCAGCGTCTCAAAGTTGAAGATGAGGTCGAGCTCGCACACATTCTCAAACAGCTTGTCGAGCGCCTCGACGTACACCTGAATCAGGTCGATAAGCGCCAGTGGCGACTCGGTCGACGTCGAGATGACGATGAAGTAGAGCGTTGCGTAGTTGCGGTAGGTGACGAGGGACGGCACGTCGTTTTGC…
	ATTTCATGCCTCCGCTATAAACTTCTGTTTTATTTGCTTTAGATGCGTTTTTTTCTCTCTGGATCTCTTTGCTCTCCAACGCCACCTGACAGGGGCTGGGCATCCGTCTCTATTCGTCTCGTCCTTGTTCGTCCTCGCGAGCAAGCTCATCGAATACCTTCTCAATCTGTCCAAGACGGTCAACTTTTCCCCATTTGATGATTTTGTGAACAGAGCGCATAAAATCCCGGCATTGCGCCTCCTCATTAAGTGAAAAGGAGCGCACTGGCCGAATGTTAAAGACGGCGCGAGACAGCCGCTCCGCGCCTCCGGGCGGCGCGTGTCGCCAGCACACCGACAGTTCGGCCGTCTTGCCGTCGGTCACGATGCCAAACACGGCGCTGCAAAACGGCGCCGGGT…
	GGCCCCCAACCACTCGCACCGCTGCAGGTACCGCTACTTGCATATTCACAACTCCGTCACTACTGCCCGCAAACCCCCCACCCTTGCAACACTTGCACGCCGTCATCTAATCTGCGCTCGCGAATCGCTCTCCTTGTTTCTTCTGAAACTTGTTTCCGATCCGCTGCAAGCTGTCACAAGATTGTCATCAATTTCCGCCGCCCAAGTGCCACGGTGCTCGAGCCGCACCAAGATCGAAATAACCAACTCTCCGCTGCCGCTGATAGTTTATCAGTAGTACATGAATAGCGCATTTCATCACCCTCCCGGGAGTAGCCCTATCTCATGATATCCATACTTTTCATTTGCTTGTTTAGATTTGATCTATCTGTATTATGCAGCCAGGTGGGAACCACATCT…
	TATTTAATATAAGACTAATTTTCTTTATTATCTTTACTTTTTATTATTTTTTTATAAGCTATATTAGTTATATTACTATCTTATATAACTATATTAATACTTTATAGTTATAAGCCTAGAAGGTTCTAATTATATAAAGTATTTATATAAAGGAGTTAGGCTTAGGCCTACTCTAGACTAGGCTTAGCTTAAGGCTACTATAGGTATACTCCTAGTATACCCCCTTTATATACTAGAGTAGATAGATAGACTAGCTTTTCTTTCTTTTTACTTTATAAAAGAGTTAATACTATTATAATACCTATCTATAAATACCTTAAGGCTAGTTTTAATAATTAACTCTCTTCCTTACTAATACCTTTTTATTTAACTAAAAGAAAAGTTAATAAATAAAAATAA…
	ACCTAATAAAGAACCTTAAGTTTATTATAATATAATTATATTAGCTATTAATAAATATATAAATCTATTAATAGCTTTATTATTACCTTAAAAGTAGTATTATATCTAATACTTAAAGCTATAGAATATTATTATATACTTAACTACTAAAGTAGAGTATATCTTCTAGTATAATATAGCCTAGGAAGCTATCTAGATTTAATAGCTTTACTATATTATTATAAAAACCCTTAAGAAAAGCCTACTATACTAAGACTACTATTTAGGCTAATAACTTAATACTATTACTAAGCTTCTAGTATTTAAAATACCCTATATAAAGTATATAGATATCTAATACTATTAGTTATATAATAAGAATATACTATACTAGTTAAGCTTTAGTTAAATTCTAAGTAT…
	GATTCGCCTCATTTCCAGAAATCACAAGGGCGATTTCCCATAAAAACACCCCTTTGCTATAATTCTTTTTCCGGAATGTGGCTAATTCCATTCGCAGAGCGCTCAACACCAAAGCCGCACGCATGCACCCCAAGGAGTACGCCAAGGCTCGCGCCAGATTTCCGTCTCCCGAATGCTAGGACATGTTGCTTTCTACCGCTTCTGACGCCTTTTTGTTTTCTGCTTCTTTTTTCAGCCTTGCTTTTCTATGGTTGGCTCCTTTTTTGCTTTATTCGGAAGCGCGGCGGTATAATGATTTCACGACATTACGACAAGACAGGAAACCGGCACACGATTCAAAAAATCTCCATTCTCAAACTTGGCAAATAATTTCTACATGCCAAGTAAAAAAAAAAGGAC…
	CAACCAGTATTGTACGACGGTAAAATCGTATATATTACATCGTGTTGAGTCGCTTAGTCATCTAGGGTAGGAGCACTTGCCTATATTTCGATCCTTTTAAGGTATAAATACAGGAATATTACAAATTACTGTCAGTCGTATCCGTATATACTTCGAAATTTAACTATGCTGGAAAGTAACGTCTGATTATTCTGGACTGAGCGGAACTTCCGTTAGGGGCACTCCAAGAGTGCACCAACCGGAGGTGCATCATCCGCCATTCAAACCTAAAACCTGATCACGTTTGTTTCCTCCCCGTCCGGGCTTATAAATGCAGCCTCACCAGCGCCGGAACAAGTCGCAGTTGATGAGCGGTTTTGTTTTCCCTCATTATCCAGACCCCAATTCCAAGCATAAAAT…
	ACAAAGCTAGCGCAGTCAATCGTGATGGAGAAGATGAAGAGACGGAGAAAGTCAATCGACCAAGCTTTGCGACCAGTTTTCAAGGCGGCGGAGTCTTGGGAGTTGGGTTTGTTCCGTCCTCTGCGACTGAACCTGTGTTGAAGGAGCCACAAGGCAAGGCCAGCCAGCCGCCGCCACCGCAAAATAAGCCACAACCAAGTGCCTTTGGCCCAAAGGGCAAAATCAATGCGAAATCTTTTGGTGCTCGAATGATGGCCAAGATGGGATACGTTGAGGGCAAGGGTCTTGGTGCGGAAGGGCAGGGGCGAAATGTCATCATAGAAGCAAATCTCCGACCGCAGGGAGTTGGCCTTGGTGCTGTGCAAGAGAAATCTGCGCAAGAAAAGAAGGAAGAGAAAC…
	GTCTTTAGCTAACTAAATCTCTTTAGATATAATAATAGTATTATAAATAATAATAATACTAATAATAATAATAGTATTATTAATATATAATAATAATAATATAGAAATAATTCTATAAATAACTCTTTAATAGAGAATAATAACTCTATTAAGGAGGATATTAAAGGTATACCTAAAACCAATATATCTATTAATATACCTAGAAAAATAGATAAAGAAGAAGAATATAAAGAAGTCCTTAATATAATAATAATAAATAATTATAATAATTATATTCTTAATATTATAATAAGCCTTTAGAGCCTTCTAGTTATAATAAAGCTATAAATTCTAAGGAAAATTTAGAATAGCTAGAGTCTATAAAACTAGAAGTAGATAAATTATATTTTTATAATACTT…
contig7	GTATACTACCTACCCTAAGTCTAGCTCTTAGAGTAAGTATAGCTTAGGTAATAGCCTACTAACTTAAATAAGATAGGAGGTACTTTAGCTTTATAATAAGGCTATATATATTATAAATAAAGTAATAATACTAACTCTTCTACTTTTCCTATATATACTCTTAGAATAGGCTATATTCTATACTTTAGTATTTAAAAGGATATTATATTAGCTATTTAAGGTTTAGTTTTAACTTATAGTTAAGGCTCTAGCTATATTACCCTAGTATTATTCCTTAAGCTCTTACTCTAGCTATATTCTATAAGCTTTATACTTATATCTTTTTAACTTATCTATTATATTATTTAGTAATAAACCTTATAGTTATAAAGTTATATTATATCTTTCTTAATAATTATA…
	ATTATAAGGAATAACCCTTTTTTTTATTTTCTTTATTTTTATCTTTTTTTCTATTTCTATATTTAAAATATAAAATATAAAATAAATAATAGTATATAATATTTATCCTTTTAATATTTACTTCTTATATAAATTAGAAAAACCCTTTTATCTTTAGTATTATTAGTATATCCTCTTATATAATAATACTATAGTATTACTCTTTATCTTACTAGCTACCTTATTTATAAGCTTTATTAAGCTAGGTAAATTACTAGTAATAAAGGAGCTTATATAATCTCTTACTTAATATTAAGCTTTAAATCTAATATATTTAGCCTTTAAGTTATTACTTTCTTTATTAATAGCTTTATTTTATAGAATAAAGCTTATAAATTAGTATAAACCCTTTTACTATAT…
	AAGTCTCCGGGTCAGTGCATGGGCTGTTCCGCCGGGGCCGTCTGATCGCTGCGTTACCGATCGCTCGACAACGGATTCTATTGGTGCAGGATGGCGCGATCCCGCGGGGATGACAAAAGCGCAACTCCGCACGCATTTCAAATCAACTTTCCAAATGTATAGTCCTATTGGCTGCTGCTTGTTCGTCCGTGTGGGTGAATCAGCGACAGCGTCCTCCGCTCGCTGTAGACGGCGGCGTATGATTATCAATCCAGATATTACCACGGTCCGCTCCCAATGGCGTGCTGCGGGAGCAGGGTGCAGCGTCGCGGTTATATAAATCAGGCGAATCTTGAACAGACTCTCGATTGCATCGGTCCATCACATAGTAGGCCTCTCTCGATTCCTCCCCACCCAGTA…
	TAGGAATATCATCTTCATTCTAATATACACACTAATAAATTAGTAGCAATTATATTAAAAAATCAGTATAACTAGAAGTTCTATTAAAAATCATTAAATCATCACATTATTATAACCTAGTTATATTAAAAAATAAATTATTATAACCTAGTTAATTATTATAACCTAGTTATACTAAACTATTAAATTATTATTAAAACCCCTATTATTATAACCTCTATTAACTAAGAAGTATAGCTAGCTATATAGACTAGTTAGGATATATACTATAAGATATATATATCCTAGTATATATTACCTACTACTACCTAGAAGTAGAACCTATATTCTCTAAGCTAGATAAGGCTAAGCTAATATATTTAACTAATATAACTATTTACTAAAGATATATAGTAGACT…
	AAGCTACTTTATATTAGTACTACCTAGTATATACCTAGTAATAAGTATAGATTATTACCTAGAGTTATAGTTAATACTCTATATTAATATACTTAGTATATACCTAGCTATAAGTATAAGTTCTAAACTATATCTTATTTAACCTTCTTAGGAGAAAGGCTAAGAGATTAGTATAGTAAGTATATACTAGAATAAGGCTAGAATAAGCTATAGAATATCTAGCCTTCTTAGGAGAAAGGCTAAGAAGACTAGCCTTTATATAAAGGTAGAAGAAAGAAGAGGATAGATATATATAAAATTAAGTCTTAGAATATATTAAACCTGAAAGGTTATAAATAACCTTTAATATAAAAAGAAAAGAAAAAAAGAGAAAAAAGAGAATATATTTATAATATATAG…
	TCTAGACGAGGTACAAAAAAAACACCACTAACAGTATCCGATACAGGAAATAATGAAGAGTCGTGGACGCCGTTAGCTTGTAATCTTAGCGGAGTCGCCGCCGCCAAAAAGCCAAAGGGAGAGAGAGTGTGGCGTTGAGAGTCTCGTGGCGACAAGCCACTGACCAAAGCTGGCTTTAGCCTTGCCAGGGACTAGCCAGGCGAGCTGAAAGGGTCGCTGCGTCCGGCAGTCGTCTGTTCCTCTCCCAGCGACTCTGTTTTGAGCCGCAAAATGCGCACACTCTCTGGCGTTATTGAACTAGTTATATAATTTACGGCAGGAGAAAAAATCTCGACTACCTTGCACAGGGAATGCCGGAAGCAGTGCGCATCCATCCCAATCCCCACAAAAAGCGAGACA…
	AGGCGGTATTCACAGCAGGGTGGGTGACGTCGTGGGACATGTATTTCGTGGGGGAGGTTTCAAAAATCGAGCATTGGCGGGCACATGGGCATGTGCATTGATTGCGTGGTATTTGTACAAGAAGCAAGAAACAAGAAATGATTGTTGTTCGTTGGAATCGTGTTTGGTCCGTTGGTGTCGGGATGTGCGTTGGTGGTCAAACGGGTGCTGACGTGGGTGGTCTGGTCAAAGGATGATTACCTAGGTAAGTAGGCCCAGGAACAATGAAGGAGAGGGCGAATTTGGCGAAACTTTTTCTTTCCAACGGCTTCCTTGTAGCTTCCGGGGAGATGCATAAGAGGACAAGAGCATGAACCAATTCGGCGAGCGGGAATTGTGCTTGCAAGGCGGCGAAGATGG…
	AGAGCTACCGCATCACTTTATGCCCGGAATAGAACCAGTCACGGGGGAAGGAGAGGGGGGGGGGGACTGTTGACCCTTCTACTGCGTTCTACACACATGTTGCAGCCAAATCGAGTGACTAGCCCCTGGGAGATTGGGCAGCGAAACGAACAGGCCAAGATTTGCATCGATATTCTGAGTGACGGCCGAGAATCTTCTACACGACTGTCCAATTACACTCTGTCCATGGGGAGTACGAGAACTTGCTCTGCCCATCCACCAATACCGTCTTGAAAACCAAGTCGACGTGTGTACATACCCTCGCGTAAAGTGCGGTAAAACGTACCGACGGCGCATCTCCTTGAGAGTTCAAACATGTTCAGGCAGGTCGGTCGATGCTCAGCACGTCGTGGCATCTTT…
	AAGAATTCAAACGTCTCAGCCGTACCAAACAGAATGCCTGCTCGCGCACATATTTGGTGCTCAGCGGCCTTGAATGTGACAGTGCACCAATCCAAGCCACATTCGCCCGCCAATGCATGCATGAACCGGTGGCTTCATCCGACTCGCGGCCTCCATCCCGCACTCCACCCCCGCTGACCTGGTCCGATCCGACGCCGGCCAATGTGCGTCACTCCGTTTGCGCTCCGCGGGAGCTACTTGGGCGCGCCCAAACGTATTCGTCTCGTCTCTACTGACAGAGCCTAAATGCCCGTAACCTTGTACTCAATGGAAGTACTAGAGTGTTCCAACTTGCCCACCGGACAGCCTTATTTAAAGAAGCCCGACACCCCGCAGGCTAAAATGTTGGGTAGCGCCCTC…
	TCTCAGAGCTGCCAGGCCAAATGTTAGCCACACGCCGTGTCTCTCGCCCAGCCCCCCTCCCCTCCCCTTCCGGTGGCAGTAAGGCCCAAGGGGAGCAGCCGAGACTCTAGAAAGCATGATGATACATGCATTGGGGTATATTTGATCTTACCATTCAGTCTTTGCCTGCAGAACAAAAGATGACACCTGCTCCAGCGTTGCTGAATTTGAGTCTCGCAAGATGCCCTGAGCAGCACCATCAGCCCTGTTATCCTCCAAATATGACAGATTGGATCGGATTATTCATCCCGTATTCTCAATATTCAATACGTACCTGTATCCGACTATTCACTTTAGCCCAGCCCTCCTCGTACAGGCGATACCTCTCTTGTACGGATGCTGCGCTCTCGGCGCCGTTCA…
	ATGAGTACAGTCATTCGAATAGCGTCGTCTTAACTTTCGTATTCCATCTAGATGCCCCGTCCACTATCTAGGTAGCTTCTCACTAACACGGCACGCGCAGAGGAGACACCCAAGCAACCAAGCAAGGTAAGCTAAACTAGCGAAGCAACAGCCTGTAACACGCCGCGTACCCACAACACCAAGCGGGCTGGCTAGGTACTGAAGCAGTGAAGGCCCAATCCCGTATTCTCAGTCTGGACCCCTGCAATACTGTATTCGTCCTCTTTCAGGCGCAGAGTACATTTCCAGAACCCCTCGTGCGTTTTGTGGTGCTGTATTTACTCCGTAATACCTATAGTTAGAGTACTAACTAAGGAGTGGTGTTATTACATAGGGCGGCCGGGTCAGCCCAGCCTCAGC…
	CCATTATTGACAAGGCGATTGTCCCGTATAGCATGACGTCTTAGCCAGACTAGCCTCGGTGGCGGGCGTTGTTGTCTTGTCAAGCAAACTGTGGAAAATTTTGGGAAGGGGTGGGCTGTTGGGCGGTTGAGAGCATGTATAATACGCGGCGTGCTGCAGTCTTTTCTGCTCTTCATTCTTGGCTGGAGTGGTGGAAGGCGGCAGCGCCGTGATTGATGAGAAACTGAACAGGCGTTAATTCTGAGGATCGATTGGGGCTCTTGACTTGCACAGGAAGCTGTAGGAATATATTCCATCTAAATCAGGACGTGCCGTCTCGGCGTGGTCTTCTCCTGTGACATGTGAACCCTGTAGTTGTAGGCAATATTTTGGTGTTTTATTATTACAGTCCGCTCATAC…
	GCCTGGACAATGAGTAGTTCCCTATCAAGCAAAAGCCAGCGTCACTAACAGAGTTTGGACCCGGTAGACTTGGCTTTCGCAACTTTCAAGTGCTCGGGATATTTCGTGTAAGGCGATTGGCAGGGCTTTGTCGGAAAGCCTTGAGTCTGCGACCGTACACCACACACCAACACCAATACGATCTGTGCAGGGCTGGCAATCGCGTGCAAATTGGGGGGGGGGGGGGGGGAGGGGGAGGGTCAGTTGAAAACTGGGTGGTGGTGTGAACACCACGATGCACACCCCGGTTCCGTTCTTCAACGTCTAGTCGACTTACACAATGATATGCCACAAACTCATTATTATTTCGACGTCTGTCTTTCTTTCAGAGCAAGTGCACCGCCCCAGTCGCAATATGCA…
	CTTGGTAAGAGAGCAGAAGCGCTCGGCGGCGGCGTGGCCACCCTTGATGCGGAACGAGAGCATGCCGCCGCCCATACCGTTGCGGTGCTGCTTTTTGGCAATGGCGCGGTGCGGGTGGGACTCCAGACCGGGGTAGTTGACGGCGACGACGTTGGGCGAGGCCTCGAGGGCGGTGGCGACGGTGGTCGCGTTGTGGGTAGCCTCACGGGCTCGCAGGTGCAGCGTCTTGAGACCGCGGTGGGCAAGCCACGCGTCAAAGGCCGAGGGGACAGCGCCAATGGCGTTTTGTAGGAAGCTCAGGCGCTTGTATAGATCATCCGAGTTGAAGGCGGCGACGCCCATGACAACATCACTGTGGCCATTGATGTACTTGGTGACGGAGTGCACGACAATGTCGGC…
	TGGAGTGTTTCTATCGTTATGAGTCCAATCATCAACTCTGGTTCAAAATGGGGTGTCTCTTGACAAAATCCATCAACCCCATCGCTCCGATGCTGCCGTGATGCTCCTCCGTAGCAGGCCGAGTGTACGCGTATCGGCACTCCTCCATCGCCGCGTCAGGTACTCGGTCCTTGCTCCATGGTTTTATTGGTTTTGCTGCAGTACGTGTGTCAAAAATGCAACGACATCATCCATGCCTGCAGGTGCATTGAACCAATGGCCTCCGCTTGGATATTCTCTCCAGGCGACCTGCGATCCGAAGGACGTCAGCACATCGCGCAGACCTCGGCCATTCTGCACCAGAACCAACGGGTCGTCCACGCAGTGTTCGAGCAAGATGGGCGTGTTGGCCAAGACGTT…
	GCTTCATCTTGTGCATGCAAATCTCGACGGCATTTGCGTCCTCGACGTCTATGGAACTGTTGATGACGGGCGCCACCAACTGTCCCTTGCATGTTGCGGCAGGGAGCCATTTTTTAACCATAGTTCATGTGTATGTAGATATAGCGAAAGTAGACGATTTGCACGCTGCTATCCTTTACTAAATACTAGTCACACTGACTGTCTCGGACATTGGCGTCACAGCTGCACGAGCGCGCCCGTTCGGCACATCAAGCTCCACCACACCCCAGTCCGCGTCTTTCTCACGCCATCCCACCCACAGTCAGAAAACAAAAACGAAGACCCCCCCCCCATTCTCATGCGCCATTGAACCATGAGAAAGAGTCGCTGTGCACGGGAAGTGGCGACACGGGCGCTCCG…
	CCTCAACTGGTTCAACGAGACGCAAGTTCGCATACCGGACCGCTTCAAAGAGCTTCGCGACACAAACTCGGCCGTCAACAAGGCCGTTCGCGGCCGCGATGTAACCCGCTTGTTCCAGAGCTCCGAGGACAAAAAGTACGCCAAGTGCTTCCAGGAGATTATCAAGGTCGGTTCCGTCGACACCGAGACTGTTGGCTGCATCGCATCCAAGGTTGTTCTCTACTGCGCCTTGGCGCTGATTCTGTCGGTCGTTCTCGCCCGATTTTGCCTCGCCCTCGTCTTCCAGTGGTTCATCAGCCGCACCTATGCCGCCAGCAAGACTTCGCAGACCTCGGACCGCCGCAAGCGCAACAAACAGATTGAGGACTGGTCTGAAGACATCTACCGCGCCCCTGTACG…
	CCACAAGATGTGCGTAATCCAAAATTTTGATCGAAACCTGTTGCAACCGTGAAATCATCACTAACATCCCCACAGGAAGGGTGACTACCACCGCTACCTTGCCGAGTTTGCCTCTGGCGAGAAGCGCAAGGTTGCTGCCACCGCTGCCCACGATGCTTACAAGGTGAGCTATCCCCTCAACCCCTCTTTCGCCCGGTCCAAACTAACAGCCGCAGAACGCTACCGACGTGGCCCAGACTGAGCTCACACCCACTCACCCCATCCGCCTGGGTCTTGCCCTTAACTTCTCCGTCTTCTACTATGAGATTCTCAACTCGCCCGACCGTGCTTGCCACCTCGCCAAGCAGGCCTTTGACGATGCCATTGCCGAGCTCGACTCATTGTCCGAGGAGTCGTACC…
	CCTTGTGTACTTTTTTGAACCATGAAACCGAGGGTTGTGTACAACCAGTATGTTGACTTGTCCTCCCTGGCTGCTGGGTAAGTCTTGTTTTGCTGACCGTTTGATATGCATTTGTAGCATCCGTTTGCCTGCCCTTAAGGCAATAACAAAAAGGAGAAGAAAAAAAGAAGAAAAAAAAAGTCGAATGACAGTTGGCATATGCAAGGGGGTGCACACGCGGGCCGTAGAAGAAAAAATCAGTTGATATTGGAACACACGCGAGAGAAGGAAGGCTAAAAATAAAGCCTGGGCGGGGTTTCATCTACAGAGGGAAAAGAAAAAGGGAGATGACCAAGAAAAAAAAGGAAAAAAAGGGAAACAAGACAGGACCCCTGCGACATGTACATAACTAGTCCGCCT…
	GGCGCCAGGAACGCAGGCTCGTACTTGTTGGGCACGCAAGCCCACGACTTTTTGCCGTGGTATGCAGTTAGCTTTCATCATCTTTGATAGCCAAAAAGAAAGAACAAGTTGGAAGTAAATTTTCTGTCAAAAGTCTCGATTATGTGTGTCAGGTGTAAGCAAAAACGTACAAAAGGGCACCAGGAACACTCGGCCGTGTTGATGCAGCCGTTGCAGTCTTGCTGCGCCCAGCATCGCAGGAAATGCTCAAAGTCGCTCCTGGCGACGGTAAAATTGTTGCGAGCCGCCTCGACGGCCTGGAGGTTGATGGAAGCGTCCATGGATGGCGAGTTGATGAAAGAATGATGGAAGTGACGCGGCAATCATCTCTCTGGAACGGAACGGCTGTGGTGCGGGGCT…
	GGGGGAGACTGACGTTGCAAGCCACTGCTGATTCTAACAAGTTTCCCCCAACGCGCGGCGGTACTTCGCCCGAGCCATTCCCACTACACCCCCCTTAGGGCGGAGACATTTTTTCATGGTTGTTTCCTCATGTACCGGGCGCTGGAGCTGGCGCTGTTTGTCTAGACTTCGATGGCGTGTGATGCGAATCAGTGGGATAGAGATATAATACAGAATAAACGCTAACCAGATATCCTCAGTAGGGCTAATGGTCTAGTGGTATGATTTTCCGTTCGCATGTTCAAACGTGTAACTCGGAAAGGTCCCGCGTTCAATCCGCGGTTAGTCCAGATTCTTTCCAGGAAGGATTTCTTTTTTGCATCTTCCCCTCCGTGATTGGAAAATATTCTTTCCATTTTT…
	CAATGACGATCTCAATGCTGGCAGCCCACATCTCGTGAGCGTTCTGTATGCCAGTGACGATGCGATCGACATCAGTGCTCATGAACGTCAGTGCATCCGCATTGGAGCCGGTTTCGCTTTTTTCCTCGAGAGTTTGGGCGTATATCATTCCTACAAGGCTCCCACGCAAAATAGTCATCATTTGGATCGTTTCTCGCTTGTAGATAGCATTTAATGCTGCGAGCAGAACGTAGACGAGAAGCATAGCCCCTAGAAGACCATATTTGGTTCCCTCTTGATGCATGTCTGGCTCGGAGACATGCTCAATCAAGTCACTGAATAGGAACGGCTGAGCGTATTTGAGAGGTATCAATGTAGCCCTTGCTATGACGGCCCTGAGGACTGTCCATTTTGCGCTTG…
	GAGATTGACGCCGCCGCCGAGCTGGTCGACTTCTTCCGCTTCTCCGTCCACTACGCCAACGAGCTCTACAACGAGCAGCCCGTCCACAACTCCAACGGTGTCTGGAACCGCCTCGAGTACCGCCCGCTCGAGGGCTTCGTCTACGCCGTGTCTCCCTTCAACTTTACCGCCATCTCCGGTAACCTGGTTGGCACCCCGGCCTTGATGGGCAACGTTGTCCTGTGGAAGCCCTCTGACTCGGCCATTGCCTCCAACTGGCTCGTCTACCAGATCCTGCTCGAGGCCGGCCTCCCCAAGGACGTTGTCCAGTTCATTCCCGGTAACCCAGTGGAGATTACCAAGACTGTTCTCGCCCACAAGGAGTTTGCCTCTCTGCACTACACCGGTTCCACCGCCGTT…
	AGGGGGCACGCTTTCAGAGCATCGTAGGCGCGCCTATAGGTCGTGATTCCCTTGGAGTTGCGCTCCCGGGCTTGGTCAAGCCATTCTTTGACCCAGCCGAGAAGCTGGGGGTTGGCGCAGTCCTCATCCATCGTCTCGGCTAAACAGGGTCGCAATCTATGATGGCCGAAGAGTCATACTATATCGAGTGTTCCAAGTGATGAGCAAAGATTTCACTTTGCTCGTTGAAATACGCATAGCGACCGGCGCGATTGCGGTTGACGGATGATGCTTGTGGAAGGACGCGTGAGTGGATCTTGCTGTGGCGCCAAGTTGACACGCATTCACGTGCATCGTGTGAGCGAGGTATAGTTGATTCCAAATTCCAAATATCCCAAACTGATTGCAGCCTTCGAATTC…
	CCGAATTGCACACCGGCCTACGCACCTCGCCTCCAAGCTCCAGAAAAAAACCACAATTTTGCACGACACAGGTCTCTCTTCCTCCGTCTAGCCGCCAATTGCTCGCCCTGTGTCCTTCTCCAATCTTTCTCTATCTTTCTCTTGATTTTTTTTTATCTCTGTTTCCCCGAGTCTGACCATCATTTTCGCATTTTCAGCATCGGCATCTTTCCTTTGCTCTCCTTGACGTGCAACCACCGGCTACCCGCTTCATAAGTCGACCACCCCCGCAGCGTTTGAACCCATTCACCACGGTCAACGTCAACGGTCAACGGTCGACGGCCAACGGTCAACGGTCAACCCTCTTTGTCTGCGCAATCACACCGTCCAAAGCGCACCCAATTTCCGTCTTTGGTAATG…
	TGCGGCATTTTGATTTGTTAAAAGTATTAGGTTGCTTTTTCTTTTCAAGTCTTCACTTTGTCCTGTAGTTACACCGTCTCCGGTTATTTCGAATGCATTTTGGTGATGTGTTATAACTTTGCCATCCAGTGGAGGCAACCTAACTTGCCAACTTTGAAGATTGCGCCAGTCACATCATCGAAAACATGTCAACTTTGTTGGGCAGCGCATCAGTAAAATTACATTGAAACCGCCAGCGTGAGCTTTTCAAAGTTGCTCAAAATTGGCCCGCGCAGACAACATTCGTTATTCTGTCTAGTTACTCTTTCTTCCCCGATGTGCCGCAGTACCGAGGGAGGATCTGCGAGAGGTTGCATGCCAATCAAAAGAAAGCAGCAGTCTGAAACCCGATCCTGGAAT…
	AATATAATTATAAAGAATTAAATATCCTAAAAATCCTAATAATTATTTATATTAACTCCTTATTACTATATAAATACCTTATTAAGCTTAAAATAATTAAAAAAAATAGCTAATAATTAATATTATAGCTTTTTATTAATTATATAAAAAAAAAAGTTTATAAATTATAATAAATTAATAATAATAATAACCTAATTAATATTATAATAAAAGTATTATTAAATTAATAATATAAAGCTTATTAAATTAAATAAGTTAAATATATAAATAAAGAATAGGTAGAATATAAAAATAAACTAAAAAAGTAAATTATTAAAGATTAAGGTATTAAGGAAATTATTAAAAAAAAGTATATATATAAAGGAAAAAAGGCTTTAATTAGCTAAGAAAGGCTTAGAA…
	TGTGACATGCGTGTAACGGCTTTGACTTTGAAGACTGCCTGCGGCTCGGCACTCAATGTAACCGTGGTTTCAAAAGGGTTCTCAATGCCATGACTGCGCAAAAATTGTAGCAGATCGGTAGGATATTGGTCAACAATGATGTCGCTGTCGGGAATGTGGATTCGGAACCGATATGGGACGAAATCTTCCTTTTCCTACTCACCAATCAGCACAGGAAAGGGGAATAGCGTAACGTAACTTAGACTACATACTCTGGCTAAAAGTGTATTCAACAGTAGCGACAAGTTTTTCTCTGAAGCATCGGCCAGCGGAACCTCTACCAACGCCTGCTGATTGCCATCCGGGTCGACAAATCGAGCCTTGAAGGAGCCATCAGGCCCAGAGGCCGCGGAAACATCT…
	TAAGCAATTGTTAGTACCATCAACACAGTCATGACAAAGACGAAATCGTACCGAGTGCTTCCAGGCAGATGCCCAGGTGGCCACAAATCGACCCGAGGGATCCCACTCTATGTCCGTCACTCCGTAGTGGTCACCAGTGTTCATCAGCTGCAGGTTAGCCGTCAGGTCTTTGTCGGACTCGGGCTTTTCACCCTCAAAATCGAGGTCGAGGAAGTCGAGATCTGAGCTCTGCTGGTTGCCAATCGTGGCAATGACAACGAAGCGGCCTCTGGGTGACCAGTAAATGGCGTTGCTATTCTTCTTGTCTAGCGTGCGCAGGTGCTTAAAGTTACCTGCGACTAGACCCTTGGCCTTTTCGGGGCAGAAGAAAGCGACTGCTGTCTTGGGTGCCACCGCTGT…
	GCCACCATCATTGACCGTCACAAGCAGCATGTTGGCCGATACGGCAACCATGCGATGCGGGTACTTGAACGCGACCCCAGCCGGCGCCTGGACCTTGGCCAGGTCGGAAAGGCCCGCGTCGATTGCTGTCCGCTTTCGAAAGAGGTCCGGCCGCAGGGTAAACGTGTAGAGGTGAGACGAGGTGTCGAGGACGAAGAGACAGAGCGCGTCGTGCTCCTGCGGGTCAGCGAGCGCGACGCAGCCCGGCTGGATGGGCACCGCAAAGTGAAAGTTGAGCACCAGCGGGGCGTCGGCCGCCTTGCTGTGGCAGCAGATGTCGGCGGCGCGCACGCTCAGCAGGTGGCCGTCCTCGAGGACGCGCCAGAGAAAGTTGCGGGGCGAGTCGTGCCACTGGCGGTG…
	GCGAAACGTCCTCGAACCCCAGGTCCCTAACGGGGCCCGAAATAACACCATGCCTGCTTCCATCTCAGAGCCATTTTCTCGTACAGACTCGACGCCCACCCCGACGTACCCCATCGAATACAAGAAATCCACCCCTTCTCCTGTCCTCGACGAAGACGCCAAGCTCCTCCGCGACTCGTTTACTGCCATGAAATTCCTCAACCACCCTAATCCCGGCGTTGGACTGTCAGCTACCGAATCCTTTTACGCTCGACAGCCCAGAGACGATCCCATTGTCCGCAAACCAGTCACCATTGCCGAGAGCTTCACCAAGGACAAGGAGGATAACCTGTTTGAGGGCCGCACGTATTCTTTCGCCAAAAACAACCACAGATACATCAGCCAGCGCACCGCCCACCC…
	ACAAGGCGGCGCACGTTTTCCACACGTGTTCGGCGCGCAGCGGCAGCGACGGAAAGGCCGTGTGGAGGAACTGGTAGTAGAAGCGGAGGTCGTCGAGGTTGAGGGCCGAGGACGGGGTAGCGGGCGGCGCGGTGGCAACAGCGTCGTGCGGCGGCGGCGCCGACGTGGCGTAGTCGCACAGCAGCCCGAGGCGGCGGCAGGGCGAGCACGTCGGCCGCAGCTCGTTGCACTTGACGCGGCGGCGCTTGCAGTTGAGGCAGCCGAGGCGCGACTTGGAGTGGCCGCGGCGGCTGACGGCCGGTTTGCTGCTGGCGGAGGAGGAGGCGGAGGCGACGGCGGCGGCGCTCGAGCGGTTGCTGCTGCTGGCCGCGGGGGACGAGGAGGATGGCGTCAGCGACC…
	AGAAATCCTTATACTATTCTAAGTATTTAAGAAAATTCTCTATCTAAGTTTTAACTTCTATACTCTTTATAATCTTAATATTTCTATTAAGCTATATACTATACTAGCTAAGCTTAATAATATTATAGTTAAGATTTAGGTATTCTTAAATAAAGACTATATAATATTAATAAATAAGGTTTATTATTAAATTAAGATAGCCTAAGAGAGATTATTATAATAGTATATTACTAAGTATTATAAAGATAAAACTATAAATAAAAAGCTTTTCTTTATTTATATTTATCTTTATTTTATAATTAAACTAATATAAAAAACCTAAGCTTTTAACTATATCTATAAGGCTTATATTAAATAGGCTAAGTATAAGAGTAAATATCCTTTTTCTTTTATTATATA…
	ATAATATTCTATTCCCTAGATATCTAATTAATTATATTATAGTTTATACCTTAAGTTATTTATTATATAGGCTAATATACTAATATTTAAAGTAATATAGTTAATATATAAACTTAGTAATTTACTAGGTAGTAAGAATAACCCTTAATTTTTATTATAATTACTTTTCTTTACTAAAGACTACTATAATATTCTTTATTATTAGTAGTAATAAAAGTAGGCTTATTAGGTACCTTTCTATAGAATACTATTATATAATTTAAGGTAGTCTTAAGGCTTTTTATAGTAATAATAGCTATTCTATAAGTAGTAGGTTTTAAAATAATATATAAGACCTTAAATACTAAGCCTAAGTAAAGGATAAGTTCTTTATAAGTTCTTTATAGCTTAAAATATAGC…
	ATCCTGCCGTGTGTTAGCGCCGTTGACGACATACCTACATGCCCTGGAATTACTTCGTACAGGTGCTTCACCCAAAGATTTCAGTGACGAACCCCCTGAAAGTATCCTCGCCTGGCTCCCTCCACCCCCCCCCCTTCCTGCCATGCATCGCCACGCCCTCTCTGCTCATTCTTGCCCGTCTTTGCCGTCCTACCTTGGTCAATGCTCGCTCCTCTACCTCGCATCTTCATCAACTCCTCCCGTCACATTGATTTCTCCTCCAGTTTCCATCGTCTCCTATTCGGCATTGACACGCTCCATTGTCACCCCCTCCTCGAATCGCTACCTGCCCATCCTTGCTCGTGTGACCCCGGTCACCTTTTATCAACCCTGCGCCTGCACTCCTGCGGCACTGCGACA…
	TCCAAAGTCTGGCGATGAGTCGGCCAAAGAGGACAGAAATGTAAGGTTGTATGGCGGCAGAATGCCTTCGCGATGAAACAGTAGAGCGAGAAATGAGAGAGCAGAAACGAGCGATGCACCATACATACGAGAGCCGAAAATAGAGTCTGAGAGCTTCTCCATGTGCCACCCCACTGTCCTCAGTTGTAGACGACAGACGACGAGCCCCTCCCAACTGCCAATAGCGACCGTTCCGTCACAGGCCAAGTATGAAACAAAGCAAGGCAGAGAGGCCCTTGTCGCTGGATGTCGCGTCAGGCGGCATGCCCCTAGTGGGCAGGGCGAGGAGATAAATGGGCTGAAGGCGCTGAAGGCTTGTCGGGTGCTTCACGGCCGTCCAAGAAGGAATAGGTTTTAACG…
	GGCACTCGAGCGCCGCGTCGCCGACCCCCGCTTCGCCGAGACGCAGGCAGCCACCGGATTCATGGGCAAGATGATGGGCTCGCTACGCGGTGCCGTCTCCCCGAGGAGGCGGAGATGCGCAGCCTGCGCGTCGACATTGCCGGCCTCGAGACCATGGAGGCCACGCTCGCGTCCAACCTGGCCCTCCTGCACGGGCGCCGCGCGGCCGATGCGCGCGCCACCACCGCCTGCGGCCGCGTGTGCCTCGCGCCGTCGTACCTCTTCGCGGCGTACTGCGTGTACCGCGTCGCCGCGACGGCGCGCACAACGCTGCGCCGGGCCCGCGCCGGGCCTCCCTCGGCAGCCAGCTTCGCCAGCAGCGACCCCATCAACCGGTTCCTCGGGCTGCTCGCGCTGCAC…
	AGTTATCTCTGCCGGTCCCCAACTCCGCACCTCCAGCTAAAACACGACTTTTCCTCCGCTTCCACGAAAAGGTGCCGTCCCTCAGAATCCTTTCACCTCCCCCTGTCGTTTCAGCCTTCTCTGGATGCTGTACACACCCCTTGCTATCCCTTTGATCTCCCTCGAGTCCGTTGTTTTGCATCATGATTCATTACCGACAGTGACTCTACACTCTGGCCCGGGCTCGTTGCTGACTACCTGGCCTCAAACAGATCTTTGCTGCACTCGCGGCTGGTTGTTCGGTTATTAAGCCTCGTTAACTGTAAACTTGTTGCTTCTGGTCCTGAGGTATGTTTGGTACCTTTCTGATTTCACTCATCCCATTTCCATTGTCGCCTGCACAGAGATACTTCAGTTCTT…
	AGAGAGTGTCGAAAATGGATATGATGCAGGAGGCGAGCGTGGAAGCAAGCAAATGGGACAGTTTCGACCCCGACGCACCCCTAGATCAGTTTTCCTTTGCAGATGGGAGGAATGTTTCTGACTCGGAGCTGCAGCCTCTGCTTAAGCGCCTCGTTTTGGCCAACGTACAGCCAAAGATTATTAAAGCCCTCAAGCGAGGCCTTGCGGTGCACCATGCGGGCATGAATCGCAACTACCGGCAAATGTAAGTACTTTATCCCAAAACATTGTTGCTTCTCCTATAACATAATTTTTTGCTAACATTGCATTTCAAGTGTCGAGATGCTTTTTCGCAAGGGGTATTTGCGGGTTGTCGTTGCCACCGGAACACTTGCTCTTGGCATCAACATGCCTTGCAAG…
	CAACTCGGCGGAGACCGTCTACCGCAACTACCAGAAGCTGACTCTCCAAGAGTCTCCTGGTACCGTCCCCGCTGGCCGCTTGCCCCGCCAGCGAGAGGTCATTCTCCTGTCAGATCTGATTGACACAGCTAAGCCTGGTGAGGAGATTGAAATAACAGGCATCTACCGCAACAACTACGATGCTCAGCTCAACAACAGAAATGGTTTCCCAGTCTTCGCCACAGTTTTGGAAGCCAACAACTGCGTCAAGTCGCATGATCAGCTCGCCGGCTTTCGCCTCACCGAGGAAGACGAGCATGCTATTCGTAAGCTCGCGCGCGATCCCAATATTGTGGACAAGATCATCAACTCTATTGCACCTAGCATCTACGGCCACAGTGATGTAAAAACGGCTGTTGC…
	CTAGTATAGAGGGCGACTGTTAGCAACTGCTGTGTTGTTGATTTGGTGAAACCGATCAAGGCAGGGCTGTTTCTGGGATAACCGGGTGCAGATGCACAGCCAAGAAGAGCGTTCGTCGCAACCAAGAACAGCAAAATAGTCGCCAGCCTCGAATGCACATGAATGCATGAATGCCACCGAGCAGATAACGGAGGCGCCGAAGATGCAGTCACATTCTAGTACAGCCCCAGGGTCGGGCCTAGAGAGGCTAAGGCCGGAACGCCCCATTCGAGAGGGCATTTTCATCCACAGCGGCATCCACACGCACGGTGAGGGCGGTGGTGAAGACAACGGTCGCAACTCAAATCATCTCATCTGCCGAAGGAGCACTGTTCGTTCCGGGAACCGGGGCAGCGTGGG…
	TCTAGGTATATAATATTATAAATAATATATTAATATACTTTTTATAGAAAATAAAAAAGAATATAAATATATTATTTTATTCTTTTTATAAAATACTTTTTTATATAAATAACTACTTTTTATTATATTTTTTATATATAATTATTTCTTTTATTCTATATTAATTTATATTTAATAATTAAAAAGTATATTATATAAAATATTATTTTAATAAAAAGGCTTATTTTATTTATACTAATAATAAATATAAATAAATAATAACTTTAAATATTTTAAAATATAATATTATTTTATAACTTAAATTATATAGCCTAAGGCTAGGAAATAGGATATATAAATTAACTAGTTATTCTTTATAGCTTTATCTAATATAAGGCTAATTTTCCCTATTATCTTTAC…
	TGAGCCACCTCTTCGCAAAGGCGACTGGAATCTGCTGCAGACCTGCCAGCAGGAAAAAGTTGGCCGCCAGCGTGAGCGCCCAGAAGGCCACGTCCGGCGGGTACTTGATGGTGTAGAAAAAGGCCGCGGGCGACACGAGGTACTGGTTCGTGTCCGGACGCGCCATGTTCTCGGGCGTCTGCAGGCAGTGCTCGGAGAGGTTGCCAAAGTGCAGCAGCCGCGTGAGCACGAAGACGACGGTAAAGACGAGGCCGGCGCCGACGTGGTAGAGCAGGCTGCGGGTAGATGTCCGCGCCCCGGAGCGCACGACGATGCGGCCGTAGAGGACGCCGACAATGGCAAAGGACAGCCACGCGAGCGGGGGAAGACGGACAGCACGCCGGGACCGCTGGTTTCCCA…
	AAGAAGAGGAAGAATCCGAAGATGACGACGACGAGGAAGAAGAGGGCGGCGACAAGGAAGGAAAAGAGGCTAGTGGTCTCGAGACGCCGAGCGGCTATGCCAGCACCCTCCATGGTGATTACCCGCCCCAGGGCAACGAAACCTCAATTGCCGGAGATATGGATCTCCGCAAGGAACGCCGCGGTTACGACACAGAGGAATCCTCTGCGCCACGGTCTGCCTATACTATTGTTCCTGAGCGCCAAGTGCGTGCTGAAGGTTTCTTTGGTAGTGACCGCGCCTATGATATTGCAGCGGCGCAGCGCGCGGGCATGCCTGTCCTGGGCACCGAGGATGACTCGCGCAAGCGCAAGAAGCCCGGTGATGTTGATGTGGCTGTGGACGTTGACGCGCTCAATG…
	AAATTTTTGAGGCTTGGAAAATTCTCAGCAAGCGAGTTACACCGGATCAGCTGAAACCAGTGGTGTTCGATACCAGCACGGGTATGATTGTGATGACGGACCTCCCGCTCTCTCGGCCACCTCGGCCACCAGTGGCCGAAGTGAGAGCGTTCTCTGCTCAAGATGGGCACGAAACAGCCATCAGAATAGCTCAGTTCCCCGTTCCCAATGCTAAGAGCGGGCGTGTTGCAGTGAATTGCGGGGAAAACTTCTTTACCAACCCTGAAGGACCGGCGACAATGAAGCTTCAGCAGATGAAAAGGGCTGAGTCGATGGCATCGAGGTCGATAGCCAAGCCTCAAGGAACCAGACAGACTCCTAAGACAGCAGAGGAGAAGAAAGAAAACAGAAACCGCAAGG…
	ACGAAATCCAGACGACTACGGGATCAGATTCTGATTAGTCAGGGGTGGAGCTATCTATACCACCCTGGGACTAGCGCGCTTCATTGCTTCACGTCGCGCGCAGAGGCATAACTAGAAAGTCCTCGCCATGGTCTTTTCCCATTTGCGTAAGAGCATCACCCTGATTCTAACCTCAAACTCTCTCCTACACAGTCGTGCGAAGTTGTCTTGATACAGTAGCGTGGATAGCGCCATTCAGCTGCTGTGCTCAGATGCACGCTTAGGTCAACAGGCGTTTGGTCCTAACTGGCCGGTCAGCCTCCTCGCCCACGACCTTTTTGACGGCCCCAGCCTCTCGAACCCCAGCACCAAGCACAAATCATCGCGCGAGCCCCCTCGTCGTGTTTTTGATAGCTAGTC…
	CGTTGTGTGAGAAGAGCTTGTTGTCCACTACCCATGCGGCCAATTTGTCCCACTCGTCGATAGATTTGCCGTAAATCGAGATGCGCCACTCGGCCATTTGATACTTGCTAGACTCAAGATCTTCGATGACTTCTTTGGTAATTTCTGCAAGGTAACGACCGTGAATGAAGTTATCGGTCTTCAGGAAAATAGTTCTAAGACGAGACTCTCCGATAGGGTTATATTTGAGATTGAACTTATCGAACCGATGAAAAGAATCTGTGTGGGCCTGGGAGGAAGGGTAGGGGTTAGGCAAGTTGACTAGATTTGATGTTGTGTGGACTTACATGCATGTCAAGAGTATCAATGCTCAGATCGTAAGCAGTGAGATTAATACTAGCAAAGACTTCGGCCAGCGTG…
	TTATAGATAGGTATTATAATAGTATTAACTTTCTTATAAAGTAAGAAAGAAGAAAAAGCTAGTCTATCTATTTATTATAATATAAAAAGAGAATATATTAAAAGTATATTTATAATAGCCTTAAGCTAAGCCTAGCCTAAAATAGGCTTAAGCTTAACTTTTTTATAATTATAATAAAAAATATATATTAAATAAAAACTATATTTAATATCTTATTAGAAAATAAGCCTTATATATATAAAAAAGTTAAGCTTAAGCCTACTTTAGGCTAGGCTTAGCCTAAGGCTACTATAGGTGTGTTCTTAGTATGCCCTCTTTATATATTATAGTAAATAGATAGACTAGCTTTTCCTCCTTTCTTACTTTATAAGAGAGTTAATACTATTATAATACCTATTA…
	CGCCAATCCTCTCATGTGGCCAATATTGATACCGTATCTGTTGCACCTTACCTTTTCCACAGCCGCTGTTGATGGTAAACTGGCTTATCGCTCAGAGTATCTGCGTTCGTTGCCATTGTGGAAGCTGTTTGCCGGTTACTTCCCTATTCGCCTGCACAAGACCTTTGATCTCGACCCAAAGAGGCGATTCATCCTCGGCTATCACCCACACGGTATCATTTCTCATGGTGCTTGGTGTTCCTTCGCGACAAATGCCCTCGGCTTCAGAGAAAAGTTTCCTGGCATCACCAACAGCATTCTCACTCTGGACTCGAACTTTCGCATTCCATTCTACAGAGATTGGATTCTGGCCATGGGTGTTCGATCTGTCTCAAAAGAATCCATCCGCAATATTTTGAG…
	CCCTGGGTCGTCATTTCAGATCCGAGGCGGGCCGCATCTGCATCAAACCATTGTTGGATGAAGAAATGATTGAGCGTCAACGGCAATGGCAAGAACAACGCATGCAGCAAGACATGGCCAGCATGGCCGGTCCCGGCATGGCGATGGACTATCCTGTCGACCCCAACGGAAACTACGCCTTACCTGCGGCCCTACTGGCTCAGTACCCGGCACTCGCAGCAATGAACTGGTCGGCGCAGGAGATGGGTGGCATGGACGACGATCTTAGCGGGCGTTCATCTTTTGATGCCAGCGACTACGATGACGGCGAAGACGGAGGCTACATGAGTGGCCCGGGTACAGGCTACGGCGAAGGTGGCATGTCGCAAAATTTTGGCGAAGTCGGATATAGTAGTGACA…
	AAGAGCTGGCTTCTCTTGATGGATCATCACCGGCCATGTCCTTGGACGATGATGAGTCGGACGGTGGGGTTTCCATTGAAGGCGATGATGATGAGGGTTCCGATGGTTTCGTAGAATTCAATGATGAGGACAGTGAGGAGGAAATGGATGCCAAGAAAGAGGACAACAGGAAGAAGTCGGCGAGACGCAAGATGCTGAAAGGCCTGCCTACTTTCGCGTCAGTGGACGACTACGCAGAGCTTCTGGCGAACGAGGAGGAGGATATTTGAACAGAATAAACTAAAAGCAACATTGTACATAAGCCTGGTGTTAATGAAGAGATGGTTCAATCCGCGCCCGCGCAACACCGTCTCGCTTCCCTAATAGATCCCGGGCGCTCTATTCGTCCTCGCCCAGGTT…
	TACTGGCAAGACTTTTACTCCCGGTCTAGACGCTAACCAGTATCGCAGGTTCCCATTGGCGATCAACCTACCGACATTGAGAAGCAGACTCGCAACCTGATTTCCGAATACATTGCCAAGCCCAATAGCATCATCCTTGCCGTCTCGCCCGCCAATGTCGACATTGTCAACTCCGAAGCTCTCAAGCTCGCCCGCCATGTCGATGCCCTCGGCCGCCGAACCATTGGTGTTCTCACCAAGCTTGACCTGATGGACCATGGAACAAACGCCTTGGATATTCTATCTGGACGAGTCTACCCTTTGAAACTGGGCTTCATCGGTGTTGTCAACCGCTCGCAGCAGGATATCCAGGGCAACAAGCCCATGGAAGAGGCTCTCAACGATGAGACGGACTTCTTC…
	TAAAGGAAGGTAGTCTTAATATCTATTTACTTAACCTTAAGGTCTAGGGTAGCTATAATTACTAGTAATAAGTATAGTATTAAAATTTTTAGTATACTTATAAATATTTTATAGTAATTAAGTCCTTTATATTAATTAAAACCTTTTATTATATACTAGGATTTCTAGTAGATAATCTTATTATTAGTACCTCTTTTAAGTTTATATACCTATTTACCTAAGAGGATAGTCTTATTTTTAAGCCTATTAATTATAATTATAATATAGTTCTTTACTAAAGAGTTATACTTATTTACTATTAAGCCTTTCTATTTTTATAAATTAAGGTAAAGAATAGCCTACTTATATATTATAGGTTCTTTATTATAAATAAGGTTATTAAATATAGTAAGGTTTATT…
	CTTTTATACGAGACTTGGCCCTCTTTTGGTCGGGCTCAGCGCGCTGGTCGCGGCCGACCACCGCTACGTCACCCGGCCCGAGCTCGCAGCACCGCGACTCAACATCACGGTCCCAGCACACGCCGGTCAAGTGGCCGAGGGATTCCTCTTTGTGGCCCCGTACCCGGGCTTCGAATCCGGGTTCTCGGGGCCGACGCAGCCGGGGGCCTACATTTTCCGCGACGACGGCGAGCTCGTCTGGTCCGGCGTCGGCTACCACGCCGGATGAGTGGCCAACTTTCGACCCGATACGTGGAATGGCGAGCTGTATCTCCGAGCCTTCCAAGGTCGGATTGATGGCTCTCACGGTCGCATGTACGGGTTTCATACACTGCTTGGGCGCGACTATGAGCTGGCCAA…
	TCAAGGAGATCAAGGCCAAGGCGTTTGAGCTGAGCGAGGAGAAGTGGTGGGACTGCCGCGAGGAGATCACCGCGCTCGAGGAGGAGCAGGAGGCCGCCGGCATCCAGGAGGTGGTCAGCCTGGCGGAGCGCGGCGACGCGGGGGCTGGTACGGGCGGCCGACGAAGATGATGGGGTATTACTTTTGGCGCGGCACTTGTCTACGAGAAATATGGCAAATGAAACAAAAGCAAAACCAAAGTAAAAAGAAAAAGTAAAACAATCATGGATTCCATCTTATCCGCCGTCTGTGAACGCGTAGTTCGTGTCTCACTCTAACCTCGCAAACTCCATAGCCACGTACATTCTTCACCGCAACTCCGAACCCAATGCTTCTATAGTCACAGCCCCCTCTAACTCA…
	AGTTTTCGGGCCTCCTCTGGCGCCGGTGGCTCGGCTACGCGCAGATGGACGGCCGTGGCCGCGCCGGCGGCGAGGGGAACCGGGGTGTCCTGCGGGGAGGGCGCGATGAGGAATCCATGGAGGGCGGCACGGGGCGCATGTGCCTGCGGAGCATGCTGCTGCATCCCATCAAGTTTGAAGATCCGGACGAACGGTAGTAGGAGAATCCCGGTGACGGTTCGGCGTGGGTACAGCAATTTGTGCTGGCTGTAGTATACATGTCGATGATGTCGTCCTTTTGTTTTATTACCGTTGTCTTGATCCTACTAGCACAATTTAGACTTTACCATTTTGCTTGAACCTATTCTTTACAGGCATTGTAGATTTTGAAGGATATTTATCAGTCATGGTGACTTACAA…
	AGTGATTCGCTTCTTTGACGACGAGGATGCGCAAGAGGACGCCATGGAGGCGCAGCTGGCCCTGGAAGAGCGAGACGCGGACCACGAGGCCGAGGGCGACAAGAAGGGGAGCGAGCAAGAAGAGGAGCGGGAAACGTCTCTTCGCAGACTGAAGCGACAACTGAAGACGGCGCGCAAAAAGGTTAGGGTGCTCACGGACGCCGAGGAGGCTCTCGAGGTGCAGCGCGCGAAAATGGCCAAGACGGCGACGTCGGGCGGCTCGACGAGGCGCGGCAAGAAGCTCATGGTGCGTACGCGCAAGAGGTAGAGGATGCTGTGATGGATGGACTGTATCTACTTTGTTTTAGTTTTTCAACAGCATGCTGAGCGGCGTTTTGGGCAAAACTGTCACGGAATAAT…
	TTAATAAATAACTAGGCTACTATTAAATTAGTAGGAAATCCTAAATTTTATAAGAAAACTAAGTATATAGATATAGCTTATTACTATACTAGAATATATATTTTAAATAAAAATATAATAGTTTTCTATATTAAAATAGCTAATAATTTAGCTAATATTTTTACTAAGCCCCTAGGCTTAATTAAATTTAATAGTTTCCTTAATAAATTATCTCTAGGTAATATACCTAATTAATAAGATATTAAATAATAAGGTTTTTATAACTATATAAATAAATAGTTTTTTCCTTATATATATATATATAAATAAGTTTTTTACCTAAATAATAAAGGTTTTTCTTATTATAATACTAATAGACTCTAATAACTATAATATAGGTTAAATTTCCTATATATTATA…
	ACTCATTCAAGCGCAAGGGGAGGTAAATAGAGGTCACAGTAAGGGAGGCAGGGTAAAACCCGTCCGTCCCGGATCAAGCAGCGATTGGCTAGTTATCTAGTATCGATTTAAATAGTCAGGCTGCATGATCACATCACAACAGTGTCGTGCGCGCACGCCACTGGAGAAGAGCAGACCACACCAAACGGTCTGGCCAACCCGCCAGATCAGGCTCACTTCAGCCTTGCGAAGGGGCGTGTGGCAGACTTTGCAGCGGAGGAGCAAAGGCAAACAGGGCTCGACCGGGCCAAGACGCCAAGGGACGAGTGGCGGACTGAGAGACAGCCCTGGATAAACGAGGGTGCATCTGGTCGCTTGGGATGTATTGGAAGCGAGACTCACGGGTGGTGGTAATTCGTT…
	TGTAAGGCTACGAAAAAACAATGAAGCCGGACACAAAAATGAACACAAAAGCAGTGAAATTGAGGAAAGAAAAAAGGTTATAAGTACGCCAGCCGCTACGAGTAAAAGCTGTAGATGTGAGTCAAGAACTTGCCACCCTGCAGCAAGCACCAATACGAAGCCACACCAAATCCTTGCCCGCCATGGCTGCAGTATACAAGTTCGAGAATCACTCGCATTGCCCCGTATTCAAAATCATCAAGTCTGGCGCCAGACGAAGCGACAATGAAACACTAGAGTACTGGATCGATACCTCTGCACAGCTGGCGAACAGCTGCGCGGGTCTGCTAGTTACCGTGACGCCGCGAGGGGCGAAGCCTCCAGAGTGCAAGGTGCAAGCGGCACATACAGCCCTCAAAG…
contig8	AGAATTATATAATAGTATTCTATAAGAAGGTACCTAATAAGCCTACTCTTTATTAGCTACCTAGTAGTAAAGAATATTATATAGTCTTTAGTAAAGAAAGAGTAATTATAATAAAGATTAAGGGGTTATTCTTACTACCTAGTAGACTACTAAAGTCTATATAGTTAACTATATTACTCTAAGTATTAGTATATTAGCCTATATAATAAATAACCTAAGGTATAAACTATAGTATAATTAACTTAGATATTTAGGGAATAGAATATTACTAAACTTATTTTATCTTTACTAGTATAAAGCCTATTAGCTAGTATAAATATTATATTAGCTATCTTATAAGGAGATAAAAAGAAAGCCTTTATATTTATCTATTCTAAAAGGAATATATCCTTTAAAAGC…
	GAAAGCGAGGACAGTGCAGGCCCGGCAAGCACAATCACGCACAAACCTGAGCCAAGTCGGCCCCCGACGAGCACCAGTGTCCCGAACACACCGTCCACAAACTTTCTCGCAGACTTTTTAAAGCCATCCTCTCTCTATTCTGCCAACCCTACCACAGTCAGCCAATCTATCACCGAGACTCCAGGCAGCACTGGGACGCCGACGCTCGACAGCACGCTGTCCCGCACCGCACATAATACAGCTACTCAGAACGTCATGTCCCCATCGCATCGTGCCTCGGAGATTGTTGACACTTCTCTCCCGCCTTTGACAGCGACGACGGCATCTATTCCTGCCCTCACATCCAAGCCACAGACGGCTATACATATCGTGGCGATTGATGCGAACACAACCGTACAG…
	AGTTTTTAAAACTATTCTATATATTCTAATTAGATATAAAGGCTAAACTAACTATATTATCTTAAATACTAATAAACTAATAAATAGTAATTATTAATAATATTATCTTTTAAGAATAGCCTAACTAGCTATTTAAAGATTTTAAATATAACCTTCTTTAATAAAATAACCTTACCTTAGGCTATAAGAGTAAAACTATATATTACTCTTTAGGTTAATAGGTAATTAGTAAAAGATAAAAGTATATAGAAATTATTCTAATTACTTATAACTTACCTACTAATAAGAGCTTTATAGTAAAGTACTATAATATACCTACTACCTTAACTATAAGCCTAAGTAAATAATACCTCTATATCCTCTATATTAGTAATACTAGGAATTACTAATAAAGATAAT…
	CTAGGGACAGCTGGCCCCAAATCTGCCCACCCCCATAATTGGCATCAATCGAGCCATCGCCACGCACCTCGCCTCAACCATGAAGCCCCAGTCGATGCTCCCCGTCGCCGCGGCGCTCTTCCTGGCCGCCCACGGCTGTCTTCTCCCCGAAGAAATCGAAGCCGAGCGCCATCTCGCGTGGCACGGGCAGTACCCCGACACGCTGCTTCGCCTGCGCCAGAGACAAGCCGTCGCAAAGGACACGGGCATGCCGGTCGGCACCGGCGACCGCTTCGCGCACGGCACCGTCGCGCCGCGCGGCCTGGCCACCGCGGACCGCGACATGCGCACCCTCCTGACCCCGCCGAGGTGACGTCGGGCCTGCGCGCGCTGGCGCGGCACTACCGCGACGTGCGCTTC…
	TGACCGGCCTCGGCGCCAGCAACAGCAGCCGCGTGCTCATCACCGTGTTTGGCGCGCTCAACACCGTCATCGCCGGCGTCGTCGCCTTTCTCAAGTCGCGCGGCCAGCCCATGCGCGCCCGCATGTTCCGCGACGACCTCTCGCGCGTCGTCGACGAGATTGAAAACTCGGCCGTCATGTGGTTCGGCATCAGCCAGGGCGCCCACGGCTACGGCGCCATTGACACCGACGACCAGGTCACCGTCCGCGGCGAGGTCGCCCGCCTCACCCGCCTCTACGACAGGGCCGTCAAGAACAACACCATGAACGACCCGGACATGTACAACGCCAATGGCGCGTCTGACTCGTACTCGGCCGGTCTGCGCAAGGTCGGCGCCGCCTCGGCCCCCGGACCGCTCA…
	TCATATGCCACGAGAAGCTAGTCGACCTAGACAGCCTATCCGACCTAGATGTCAGCATCGCCAACCGCGCTTGCAACCGCACTGCACCCGTCTTCCTCGTGCCAGATTTCAAGAGGTGGCAGTGGCTCGACTCGGCTACCTTTTGTGGGGAGCTTTTGCTCTACACACAAAAGCGCTGGTTCCGCCCTTATGAGAGCCACATTGACAGAGGCCAGTTCCTCACCAAGCTCTGCGTCGTGCCTAGGTCACCGGCGCCGCCCACGGAAGCCTGCTCGCAGGAAATGGTCGACTATATCAAAATGTGGAGTACCAACCTGTGCAATAGGGTTGCGTTTGCGCAATCAGAGGGCCTAGATTACCCAGAGGAAGTAGCGGGAGAGCGCCTTTTTCATATGCGGC…
	TGTAAGCAAACTTCTTTAAACCCATTGGCCGTTGATGGCATGCCGAGTACTGTCCGCGAGGAGCCGCGACGAGCTGTGGAGGCTCGTATTGAGCGGGCTCGTCACTCTCGGCCTCTTCTCCTTATTCCGCTGCAAATGCTGTGAGAAATCACGCAGTCTCAAAAGCAAATCGTGGGGATTGTCAACGTCTCTACTCCACTATCCATTTGAGCCTGTCTGGCGCCAAGGGAGAACTAGAGGAGAGCTGTTCACGGAGAAGAGAGCCAAGCCTCAGTACCAGCTCAGGCCTCATTTTTCACTTCTCACCACTCTCATCGCCGCGCCCCTGCTAACACGCCATCTCACAGGATCGACCACCAGGACGCCACCAACGTCGACTCCAAGGGCATCGCCTTCACC…
	AAAGCGCACCGCCTCGCGCGCCAGCCAGAGATTCACCGGCAGGCTTGTCACCGCAAAGGACCACTCGGTCACGCCCGCGGCGCACAGCGACACGCACAGCGGGATGAAGACGAGGCTGTAGCGCAGCGCCACGCGCCCGTTGCGCGCCGAGTTGGTCCACGCTAGCATGCGCAGGCCCGCGGCCTTGTACTCGTCGCGGATCGGCCAGCTGAGGGCCATGAAGTGCGGGAACTGCCAGGCAAAGAGCAGGCCGGCCATAAGCCAGCCTCCGAGCGAGGAGCCGTCAGTGGCAAGCAGCAGCTCCCGCCAGGAGCCGTCCCGGGTGGCTGTCTCGCCCGCCGCCGCCGCCCAGCCCATCAGCGGGGGATGCCGCCGACGAGTGCGCCGACCCATGTATTA…
	AAAACAGAAAGCCCAGGGGTGCAAGAGGAATGGTGTGTCTCGACGCAGGAACGAGAGAGGATCATTGGTGGTGGAGGGATGGGATACCGCGAATAGGTGAGGCTTTTCCAGGCTGTACAGGGCAGTCTAGCCAAGCCAGGAAATGGCGGTGATGGGGGGGGTAGTGCTGTCTGGTACTCCAGTTACAGCGGGGGAAGAGCTGGCAAACGGTGCTCGAGTACCTGAAAGTACAGTGCTGCAGCACTAGTCGACCGCCATCACAGAGCAGCCAAGGCCCGTTTCAGCGCTAACCCCAAGGTAGCTCCAGGTACCGTGCTCCCGTTTCTCAGTGAACGCCAAGGCTCTCGGCCCCCTGTGGCCCCCGCCCCACGGGGAGTGCAACAGCATGGTTTACTATCG…
	ACGCCCGCCCGCCGACCTCGTGCATCTCTCGGCCGCCGACTGCAGCATCGGCGACGACAGCGGCGCCGTAGCCGCCTCATCATCCCTCGCCGCCGAACCCATCGCCACGTCCTCCTCCTCACACCTCCCGCCGCCGCCACCACCCTTTGAGCCCCTCTTTGCGCTCCTCACGAACACCACGACCAACACCACGGTGCACCCCCGCGTGCACTACCTCTTCGCCGACGACGACGCCTCCCTCCCCACCACCGCCACCACAGCCACATCCTCACACCGCAGCCTCGTCGTCGACCTCGCCCCCACGCCCGACCACGACGCCTGGGCCGTGTCGTGCGCGTCCAGTCTCGGGTCTGCCTTTGCCGTCACCGCCGCCGCGCTGTCCAAGCAGCAAGCCGAGAA…
	GGCCGCGAGGAGCTGTCGCCCTTTGATTCACCGTCGGTGGTCAACATGCCGCCGCGCGTGCCTCGTCCCGAACGAGACAAGGAGTTCTCCAGCTTGCTGCAGGAGACGAAGCTCATTGACGCCGCAGGTGGACCGACCGCCAATCTGCGCAGCAATAGCTTCCAGGAACAACAAGGCTCTGGGGAGGCGCTGACGGAAGCCAATGTCAACAAGCTTGATATTGAGAACAAGCAACCGCACAGCTAACGGCCGAAGCCGTATCACCTTATAACCGCACCATGACAACCGTACGCAAACATATCTTACGACTTCTTAATACATGAAAGCAACAATGAGCGAAAGCGATTTTTTTTTCACGGCCACTTTCTACGAAAGTGGTCGCTTGGGAACCTTTACGGT…
	CTGGGACCGCCATGAGCTGGCGAATATCAAGGGCGCTTATCAGCAGCGCTTCCATCGCAGCCTGGCTAGTCGCATCAAGGGCGAGACGTCGGGCGACTATGGCCGGCTGATGGTCGCTTGTATTGGCGAGTAAAGGCGGACACGGGTACCTAGGTACAGCTCGAAAAGAGGGGAAGCAACTGACAACCAGTTTTATGATTTACGTTACTTGTATGCTATTGAGTATTTTGATAATTTTTGGTAGCACTTTACGATTTGTACAGCGGCCGAGACTACGGCCAACACATGCGAATATCAGAGATGCATTCACTGAGCAGCAACTGCCCGCTTTGCTTCCTATTTTGATGAACAGCGTGCGTGATGCCTTGGAAAACATATATGGTGACTGCTGCAGCCTAT…
	GAGAACAAGCCGAAAAGAAAACAAGCCAAAGAGAAAACAAGCCAAAGAGAAAACAAGCCAAAATAAAACAATCTAGGAGAAGACAATCCAAGGAGAAGACAATCCAAAAGAAAACAAGACGAAAAGACAACAAGCCCGAGTTTTCAAATCACCCCACGATCCAGTATCCAATGTTAGCATCAGGCGCCAAGTCCCAAGCATTCTGTTGCCGGCCGGTCGCCGCCTTAGCCTCTCTAAGCCTTTGGCGGCGAATAGACCCCAGTCTGGGAGCTCTTGCAGCGCGTAGAGGTGGCGGTAAACTGGGATGACGTGAGCGAAGGAAACGACGAGGACGACGACGCCTGGATGAGGGTGGACGAGTTGGTGGCGAGGGCGAGCGAGGCGCTCTTCAGACTGCTG…
	CCAGAGGCCGGTTCCCTGTCTGGCTCATCTGTTCCCTTTTTTTCCGCCGCGCGCTGGTCTGGTGTGTGCTCCGTACTGTGGGTCACCGTCCCGAGCTAAGACGGCCCTCCTCGCGAGTGGTGGAGCAGTTGGATAGTTACTGCATGAAAGATGAAAGGAGAAGGGAGGATGCAAATGCACGAGGCAAGAGCAAGAAGGTTGTGTTGTGTTGTGCCAAAAGGCAAGGACGGATTTGACGTGCAAGTTATTTCGAGGACAAAGAACAAGACGGGCCGTCAAGCTCTGACAATTTGATGCCTGGCAGCTGGCAGGCCCCAAGCGACAGACGGCGACAAACGGGCTGCGAGGGAGATGAACGGCAATTGCATCCGTTCAACGTCCGTCAACAGCGGTGGACAA…
	CACGAGGAGTGCATCAAGGAGTACGGCGAGGACAATGAGCAGCGCCTCACCGGCAGCTACGAGACGGGCTCCATTGACCAGTTCACCTGGGGCGTCGCTAACCGCGGCTGCTCTATCCGCATTCCTCGCGAGACAGCCGCCCAGGGCTTCGGCTACTTTGAGGATCGCCGTCCCGCCTCCAACGCCGACCCTTACCGCGTCACCAAGATTCTTATGACGTCCATCTTTGGCAAGCTGTAATGGTCTGTTTTTATTTATCGTGTTCTGGATAGTTTTTCACATGGCGTGGTTTTTACAAGGATCGTATGATCTGGATAATTGGCGTTCTTCATTTTCTCTTTTGTGGTTAGGGATATTCACAGACGCTCGGCTTTTGCTGAAGCCGCTGCGAGCAAATTA…
	CTGGCGATAGATGTCATGGCCGCCATCCGCCACGCGCATTTGCTCCACGAGATCTCGGACGTCCTGCTCGCGCAGTCCGCTCTGGTAGTAAGACAGCTGGGTGAAGACAATCACAATGTCCGTGTTGCTGAACTCGGCGCGCGGCTTGGGCACGTCCTTGGCCGAAAAGGGGACGGCAAGACGGGTGTTCGGTATGCGCTCAAAGTCGCAGCCATAGTCGACGCGCCAGCGCTTTTGTAGCAAGGCGACGCGGAAAATGTCGCCGGCGATGCAGCCTCGAACCAAAGCCAGACCGGACTTGGCCGCGCCGCCCAGCTGCTCTATCGACCTGACAGTCTTTGACGTGGGATTCGCCTTGGTGACGAACTCTTTGATGGCACGTTTCATGGAGGAGGAGTA…
	GTGACGACGTTTTCGGACCGCAGCCGGTAGTGGTAGAGAAAGGAGCGTGCAAAGCACAGGCTGTCGCGCTTGCCCTGGTTGTACTTTTTGCCGACGCAAATGTACGGCAGTCCCCGGTACGTGCCCGTCTGCACCTGCACCGGCATGAAGAGGCCGTCGCGCGCGCGGTACCCGTTGGGGAAGACGCGGCGCGGGCCCGGCTCCAGAATGTCCTCGAGTAGGGACCTCTGCGTCGTCTTGGCCATGCCGGGCCCGCGCACGTTGCCGTCGACGACGATGAAGATGAGCCGCGGGTGGTCGTCTATGCTATCCTGCTCCACCAGCGAGTCGAGCGACCGCGACAGCTCCTCGGGCGTCTCGTTGTAGCACGGTAGCAGCAGCACCATCTTTTCCGGCTCG…
	GCCATCGACAACAGCACGTACGGAACAAACGTGGCGCTGGTATATGAGGAAGACGGCGTCGTCGTCAGGCTGCGCCAGCGGTACATGCCCCTAGGCGCAGGAGAGGCGCCGGGCTCGCATAGTCGGAAGCAGACACAGGCTGCGCTTGAGGACATGCGGCGGCGCCCGTTTGGCAAGCCCATCTGGGACCGACGGCTCCCGGAAAAAATACAAACTCTTGTTCTATACGGAGACACGACAAACGTTCCAACGCTAGGCGCTCCCTTGGAGGCAATGTTTGGCATAAGAGCCGTGCGCAGCGCCTCAAGGTTCAAGCCTGTCTTTGCGAGCGCCATTGCCGCAGCGCGATCGAACCACGAGTATCTCCGGGAAATTGAGTTTCTCGAGCCCCTGGGAGGG…
	AGGGCTTCTAGTACTATAGTAAACTTACTATTTTCTATTTTACTAACTACTACTAGCTTTATTACTAAGTTAGCTTACTATAGTTTAATAGTATATACCTAGGCCTTTAGGTATAGGGGTATAGCTACCTAAGCCTTATATATTTATATAGCTTTATATACTTTAGTAAGTTATTATATACTAGTATATAGTATATATCTTATTATATTATAGTAAAGAAGGCTATAATATTAGGTATTATTTAAGGTTTATATATATACTATACTTATTTAGTACCTTTAGTAGCGTATATTAGACTAGTACTAATATAGTCTTTCTAGTATTAGATAATATATAAGTTAGCTTTAACTATACTATACTATATTATACTTAAGCCTATATACTTATTAGTATACTTAT…
	AGGTGGGTGAGGGACTTGGGGTTCTTCAGGAAATGAGCCTCGTCGCATATGAGCCAGAACACCTCGAAGTTTTCGTAGCAAAGCTCGACATATGACATTTCTGTCGCGAAGGCGTCCTTGCCAGTGTCTTCTTCGGCCTCCCTCTTGCCCTTATTCTTGTTTGCTGGGGCGGGGGGGCTGGGTGTCGACGTCCATCGCGTCCGTGCCGTCTGGGGTGGACTTCGGAACCGTCGTCTCTGCTTCTGCGCGCTTGGCGGCGGCTCGCTCTGCACGCTTGTCTTTCGCATTCCTCTTCTCCTTATCAAGACCAGCGTTCCCAATGTCTGCCTGCATGCGTTCTTCTTCGTCGTTGTTAAGCTGCGAGACAACATAGTTCTTCACCATCCGCTTGGTCGCTGT…
	CTAGCTAGCTTAAGCCTATAGGCTATAATTATATAGCCTATCCTTTATAGTAAAGGTATTACCTTACTTCTAGTATATATTAAGTACTACTTAAATACCTATATAATATACTTTCTAGACTATATACTACTTAAGGTTATACTACTAATAGCTAGTTTAATTCTAAAGGTATAGATACTTATTATTTAAATATCCTTTTATAGTCTATATACTACCTTATAGTCTTTATTATAGTTTAGCTTAATATTACTTTTAATTCTATATAATTTAAAGTTAATTATTACCTTTTAAAGTACCTAGATTATATTATTATAGTTTATTTAAAAGATACTATAGCTAATTATAAGTATCTTTATTATAACTAATAATATAAAGTAGAGTTTATTTAGCTTAACCTTA…
	TCTTAAATAAGATTCTTTATAGTCTTATTACTATAAGCCTTAATTAAGATAAAGCTATTTTTTTAGCCTTTTAATAGTAATTTACTAAGATTACTAAGTTTTAATATATTAATTATTTTTAGCTTTTATTTAACCTAGTTACTTTTAGATTTAAGCTTTAAGATATTTAGTACTTTCTTTAATATTAAAGATATAATATTAAATAATAAAGTAAATAATAAGGCTATAAGAAAATCTTAATTTATATATAAGAATTAAGTTACTAATAGTATTACTTATTAAAGGAGTAGAACTTTAAGATAATAAAGAGGATAATAAATTAAGTATATAGTCTTTTTTTTTAAACTAAGTATTTTATATTTATTTAAAGGTAAAAAGTATTTAAATAAATAATAAGAA…
	TCTCATGGTGCTTACCTTTCGGATTTGCTCGCCAAGCACCCTGGCCTTGATAATCATTCGCTCGTTCCGGGTCACCTCCCAAAGTGCCCTACCAAAGCTGTTGGTACCCCATTTCTTCACCCACACACCAACCCCAAGATCCTCAACGCGGCTGCCGAAAAAGTACTGGTCGCCGAAGAATGGCCGGATAATGGTCGGAAGACCTGCTCTCAAGCTTGCACCAGTGGTACCAGAGCCGCCATGGTGTGCTGCAGCATCAATCTGCTTGAACAGCCAGTCGTGAGGGGCGGATTTGATGACGTGAATCTCGGGTGGCATTTCAGGTTCGTCAGGCCGTTTCTTGTTGGGGTCTTCCTTGGACGAAATACGGTCCGACCATCCCTTGGATAAAATGCATCT…
	CGTTGCTGCCAAGAGCCGTGTGTTGTGTTTTCTCCTCGGGAGTGACGACGATATCTGCGGTGAGAAAGTGTCTGTTCCACGCCTGTTTTCAGAGCCCGACTCAGTCAGCGAGGGCGAAACGGTACTGAGTCGTAGATTTTACCACCTTGTCAAGGTAGCCCACATCCCAACAGCCACGGTATCCAATGCACCAACGTTTCCGTCGCTGCCGAACACAAAGGCAGCACAATCCAGAGAGCAGAGAGGGCGGCCTCGGGTTAGTTTGTTGGGTGACTTCACAGTGACCGACCAAGCCGACCAAGAGAACTGCTTACCTTAGTACCTGTTGCTTAGCAAGAAGGAAAAGTAAAGAAGAGGGGCAGATAGGTCCGGAGGTAAGAAGCAAGCAAGCAAGGTACA…
	GTTTTTGTCCCCATCGTTTAAGGAATTTATTCCTCATCTCGCTGAGGAGTATGGCTTCAAGTATGAAATGGTGACGTACAAATGGCCGCATTGGCTTCGAAAGCAAAAAGAGAAACAGAGGGAAATTTGGGGCTACAAGATACTGTTTTTGGATGTTCTTTTCCCCCTCTCTGTTGACAAAGTTATCTTTGTGGACGCGGATCAAATTGTGCGGACAGATATGATGGACTTGGTCAAACTCGATCTCGAAGGGGCTCCGTATGGATTTACTCCCATGTGCGACTCTCGTACTGAAATGGAAGGATTCCGCTTCTGGAAACAGGGATACTGGGCAAACTACCTTCGTGGACGTCCCTACCACATTTCCGCCCTCTACGTGGTTGACCTGCGCCGCTTCCG…
	ACCGCTATCAGCCTGAACCTTCACTTCTCAGCCGCTGCTGTACCCGGGTAAAAATTGATGATACCAGTTGCGCCGATGATACCTTGGCGGTCGTAGAGTGATCTGGCGCGGATGTAGGGATCCAACTTCCAATAGTTGTCTCTCAACTGGGTTGCGATGGAGTTGCGTCTTCCGCGAGCTGCTTCACCGCTATCACCATTTCCTTCGCGAAGCCAAGCCCTAGTAGCCTCTTCAAAATCTTTCACAAGCGTAGATCTGTCTTCCAGAATCTTATCTCTGGTGGCGGTGTCCTGCATAGCGACATTCTCGTTTTCCGCGGGCTCAACGTATTTATACTCCCAATTCTCATCGCCGTCGAGTTCTTTGGGGATCTTGTTTGGTGCGATGAACTCTTCCAGC…
	AGTAAAGAAAATATATAATTATATATTATTAAAAAAAAAAGAAAAGAGTAAAAATTAAAGAATTTAAGGCTTTTTAAATATTATAATAAATAGGCTAGTTAGCTAGGTAATAAACTAAAAATAATAATAATTAAATATATATAGTTATAACTCTTTTCTTACCTAGTATAGTAAATATAATAAACTATATAAAGGCTAATATTAATCTAGGGGTTTTAAAGGGGTATAAGGATATAAATAGAGTAATTATAAAGTAAAAAGTAAAGATAAGTATAAAAGTATATAAAAGTAGGAGAATAATAAAGCTATTTTAATTAGTCTTAAGTTAAGTAAAGCCTTATAAAGGGTAAGGTTTTTACTTATTTAATATAAATAATATAGAAAATAAACTATAAAAGC…
	TAGGTATAAAATAAAAGATTTAAAAAAATAAGTATAGCCTAAGCTAGGCCTAATACTACCCTAACTTTATTACTTTTAATAGGCTAAAAAATATATAGAAAACTAAAAATAATTTTAAATAGGTATAGCCTAGGCTAGGCCTAGTACTACCCTTCCTACCTCCTTCTCTTCTTACTCCTCCTCCTTCTCTTTACCCTCCTCCCCCTTAGTTAAGGTAGCTAAGTCTAGGCCTTTATCTAGCCTAGGCTTAAGTATAGTTACCCCCTAGGCCTCTAAAGTAATTATAATAACCTAGAGTAAGCTAGCTAAGGTATATTACTACTAGGCTAGCTAATAAGCTACCTTAACCCTAGCTTAGTCTAGGTATACTAATACCTTAATATTAATATAAATAGTTAT…
	CTTCTCTCGGCGTGTGCGGCGTAACTCCTTTGCCCTCCTCCTGGTGCGATTTCGGTGAGCCACGGCCAGTATCATAGTAGAAGATACTACCATCCAGCTCGGTTGCCCCGCTGGTCGGCACAGTGTCTCTACTTGTAGCTCCTTCGTTGTGTGTTTTCGCGCTTTGGGGGCCGTTTGTTTCTTCTGTCGTATTCGGTGTTCTGTTGGGGTTTGGCGTAGCAGTTTCGGCTCGGTCCTCGTCTGGTTCATTTTGTTCGTGTACCTTGAGTGGTTCGCTGATACCTGCACTTATGAATGAGATAGGCATCGACCGGAGTTTTGTTGCCTGGCTCCATAATGAGTGGTCATGTTGACCAGTCTGCCGTGCTTCATCGGCGAGCGTCAACCAATCTAGGGTGT…
	TATTATACTAATACTAAGTATATTATACTAGTACTATATTATACTATACTAGTACTAAGTATACTATACTAATATTATACTAGTACTAAGTATACTAATTAACTATAATAGTCTTAAGAGTAATAGAATAATAATAAACTTATAAAGACTTAGGCTTCTATAAGATTATAGCTATAGAGGAGCCTTAGTAGCTATAAGACCTATAAAGCCTTATAACTTATAGCTATAAGAGGCTTACTATAATACCTTTAAAGGTAATACCTTAAAGGCTTAGTACTAGTTAGCCTATAATAGTCCTAAAAGTAATAAAATAGTAGTAGCTATAAGGAGCCTTAATACTATAAGACCTATAAAGCCTTATAACTTATAATATAAAGGCTTACTATAATACCTTTAGAG…
	TTCTTCCGGGCAAATGTCCAGAAGCTCCACAATCCATTTCAGGGCTTCCAAAAGACTGTCCTCTTCTGTTTCGAGAAAGTCAGCTATAAATGCTTCGAGCATAGTAAACGGCGAGCTTACCCAATGGTGACTCTAGAGCTTCAGTAAGTATCTCTAGAATCTCCTTGAAGTTGACTTCGACGTCTTGCCCGGGAATCCAGTCATCCTCGCAGCTTTCATCGGCGCCTTCGTCACTCATGTCGGTTTCCATCTCATCGCCCTCCTCTGGCTCCGGCCGGTAGCTCCCGCTATCAATTGATTCTTGTCGCTTCCTCTTTCCACCTTCACGAGACTTCTTGCTCTCGAGGATACCCTTTTTGACGTGCGAGATGCGCTTGATTTCACTCAGAAATTTGTTCA…
	GAGATGTATAAGGAAGAACGCCTCTATTTCTAATCCAAGCAGCAACCACTTCAACACCCGTTCAGCTCCGAGCTCCGTAAATAGTGAGGCGACTAGTCTCGCCATTTGGCAAGGTGGCGCCACAATAGCTTCGCCGCCCCCACTGAAGACGGTTCGGCCGGAAGCGATTGTTAAGTTAACAACAGGAAATGAGCCGTATTTGAAAAGGAGGAAAAAAGCTGTTGACTTCTACTTGGCAAAATGTTGCTAGTCTGGTAATGCTGAGTGAAGAAGTTCTGCCCCCTGTCATGTCAAGCGCGCATACCAATTCAACCATCATCATGCAACTAACGTAGAGCTTACATAGCATCGTCCAACCAACCCGCATCCAACCCGTGAACACGCCGTCTACCCAGAACG…
	ACTTATTAAAGTAACTTAAAAGCTTATAAGAGGAATAAAAGTACCTAATAGTATTAGGTTTTATTATACTATAAGGAATACTTTTAATAGCTATTATAATAACTAAAGTAGCTTACTATTTAGACTTTTTATTATTCTATTATTTAAGCTTAATAAGGTTAGCTATAATTATAACTACTATATAAGTATAGTTATAAAAGCTATAATAGTATTATTAGTCTATTTTAGAATAAGATAAGGGCTATCTTAGTAGTATAGGAGTTAAACTCTTTATTAAGACTATTAATAAAAAGATATACTATTAAAGCCTTAAGACTTTAAAGTCTTTATTAAGAGATTACTATTTAGCCTAAGTATTAATAAGTACTATAGTAAGTTTCTTAATAGATCTATATTAAA…
	ACGAAGAGGCGTCAGCCACGCTGCGCGTCAAGCTGCCGCTGCGAGGCGAGGATGTGCTCCGGTTCCTGCGAGACACACGGCAACTTAACACCCAGGAGGCGTCTGCGGTGCAGACGCTCTACTGGCAGACCCGCGCCGCGCTGGCTCCGTTTGCGCTCCTGTTCACCAACTTCAACGACGCTGCCGACTACATGGTCCAAGAACCCTGCGTCAGAAAGAGGTTCGCATTTTTTCAGAAAGAGGTTGCCGCATTTTACAAGCGCTGCAGAGTCATTTCCCGGCATCTCCACCACGCCGTGCATTCCGCTTCGCAATCCGATGCCGCGGAATGCGCATGCGCCGCCGAGCACGACCACGAATGCATTGGTAGCAAGACCGCCTGGCGCGTCCTGTTGAGTC…
	CACCAACCATTGTCAGCGTCGTCAAGGTGGTGTGGTCCCTGTAAATGGTACCTACCTCCTACTAACTTGCCTAGGTAGGTACCTACCGTACTACCTGTAGGTAGGTACCTCCTACTGCAAAGACCTCATCAGTCTCTCCTCTCCCAGCAACAGAGAAGCAGCCACACAGTGTCCATCACTTCAATGCCTTCAATGCCACCCAGCAGAGCCTCATAATCACCGCATGCTGCCTGACTGCCTGACTGCCTGACTGCCTGACTCTCCTCGCTCCGTTGCTGGCATGCTCGCGTGAGCACCAGACTGCCCGTCTATATTGCTAGTTATTCGTTAATTCTATCCGTATTATTTTATATCCGTCTTTGCTGCTATTCTTAGCCATCACCCTGCCTACCTACCTAC…
	CCCATTTCTCAAAAGACATTTTTCAAGGGCGACAAGGTCCAGCTCAAGTGGAACAAGCGCGGCTCCAGCATCCTCGTGCTGGCGCAGACCGATGTTGACCGCTCCGGCAAGAGCTACTACGGCGAGACGACGCTCTATCTCTTGAGCACGAACGGTGCGTTTGACGCTCGCGTCTCGCTTGATAAAGAGGGGCCCATCCACGATGTCTCCTGGTCGCCCAACTCTCGTGAGTTCGGTGTCGTCTACGGGTACATGCCTGCCAAGGCCACCATCTTCAACGATCGAGCCGTCGCTACCCACTCTTTCCCTCTAAGCCCTCGTAACACAATCACGTTCTCTCCCACCGGTCGTTTCGTCCTTGTGGCTGGCTTTGGAAACCTTGCTGGTCAGATTGACGTC…
	GATATTCTGTCGAGTTATACGCTGGGTGGTGATGGTATTTTGCTCTTTTCCGCGATTACGAAGCAATGCGCTCCAAGCAGCTAACAATGGTGCGGGAGAATCCTGTTTACATGTTGCACCACCTCGACATTTACACGAGAACGAAGGCAAAAAACACGACACAGCAGTACACCGCCTGTCCTCTTTCCCATTTGTGGTGGGCCGTGCGTAGGGAAACGTCCTTTACAACCATGTTCGAGAAGAACACCTCTCGGGTAGACGCCGCGAGGCTGAGCTTGATTGTCTAGCCAACGCATATGGCCACGCAGCAGTGATACTACGGATCTAACGGAGGCCACTTGAATGATTCTCTCCTTTCCAGGCTACCAATGGGAGCATTTTTGAAATCACATAGTACGA…
	TGGGGCGGTCTGCAGGTATTTCTGCTTGAAACATGGTGAAAAGTAAATCTAAAAAATAATAAACCCTTCTTTACGCGCCAGTCATTTTTCATTGTAATTGATTTGCGTTTGGACGAAGGAGAAAACGCCGACTTGTGCTTCATTGAGCCTTGGTCTACACTGGCATTGTACCTGCCCGAATTACAGGTGACATTCACTGTAGTCTCCACTACTGATTCTACTCTGTTCCCAGCTAGCCCCGTAGCAGTAAGGTATAAAACGATGTATATTTCGTTTTAATAATAGCATCTTCATTTTTTAGCATAAAAATTGTAGTGCTCAACGCGTCCACGTGTTTGCAGACCTTTAGCCTATTACTGTAACTACTAATGTACCTACCTGCTCTGTAGCGTCGATCGG…
	AAGTATTTTTCCGACTACTCATCAACCATACGCTTGTGGACGTATCATCGCTTCAGCTGATTATGAATGAGGTTACACTGGCTTACGAAGACGGCATTTTGGACACGGCTGCTCCATCCTTCAGCAAATACATTGCGTTCTTACAAGAGTCATCAGTGTCCGAGTCTATGAAATACTGGACTTCGCGACTTGCTGGAGCACAGCCTCACTGTTTGCCAGTATCGGCCACAGTCGGCGACGGCCAATCACGCGACAATGCGCACCTCGAAATGAGCAATTTGGAACCTCTTTGGCGTTTCCGGGATAGATATGGCATCACAATTGCAAACATTCTGCAGCTAGCGTGGGCCTTTGTCCTTGCCAAGCACTCGGGGTCGAGAGATGTCGTTTTCGGCTACG…
	CTCCTTGATCTTGTTGATGGCCAGCTTAGAGGCTCTCCGCAGACCCTTGATGATGATCTGTGAGCTGACACCCTGTTCCACATGCTCCTTGACCTCCTTGAGGATTTCGCCGGCGAGGACGACGACCGAGGTGGTACCGTCACCAACTTCGGCGTCTTGCGATCGTGCAATATCGACGAGGATGCGGGCGGCGGGGTGAACAATGTCGAGGAGCTACCAGGGGTTAGAAATGGACTACTACGTCGCGACACCGAAAGAGGACGGTTCGTCACCAACCTTCATGACAGTGGCGCCATCGTTGGTAATGGTCTGGTTGCCATTTTCGTCGACCATGAGCAGATCGCCACCGTAGGGACCAAGGGTCGACTTTATCGTGGACTGGACGGCGAGACAGGCATT…
	GATTTTCAATTCGTTTCGCCAATCTTGACAGTATTTCGTACGACGTTTTCGCAGTGCGGGTTTCGGTTGCCAAGCGTTGTAGCATGCATCTAGCGGATTCAATGGCCAAGAGAATCTCCTGCCGGCTCGGTATACAGCGGTCCTCGTCGTGCAAAATGACAGAGCAGAGGACGGCAGCGGTGTCGAAGATGGAAAACAAAGCCCGGTGAAACTTGGCATCCTTAGGATACAAGAAGTCGAAGAACTCGGATAGGGCTGACATTAGCTTCAGCGTGTAGGCTATGCCCTCGTCGCGTATCCTCAAGTCGTCAGGTGGCGAATTTGCTGTTATTCGCCTCGCCATGTAAGCGCGCAATGGATCTAACAGCATAGAATAGGCCATGGTATGTAAGTAGTGAC…
	AGACCCAAACGACGACTATGCCAGGATGTTTGACTCTCCCGTCGGCTCAGACCAAGAGGAGGAGGAGGAGGATGCCTCCGTAGACGTATCAGCTGCGCTAGACTCGACACTCTGCCAAGCCCAGCCCATTCAAGCGCGCAATAACGCAGCAAGCTCCTCAGTTTCCGCTTCTAACAGCAATTCTTCACCAAGTACGCCCGATGCTCCAGCCTCCCAACCTGCCGCCCAGCCACACGCAGGCCATGATGCCCCTGTCCCACCACCCCTTGAAGCTGCCAAAACTACCGATGCTCCTCCAGCGGATGCCCATCCAGACCAACAGCTGTTCTCGCAATACGAGCCCATCTCCAACTTGAATCCACATGCCGATGATTCGCATGGTTTTGCCAACCCGGCCAC…
	CGTGCTGCGAGCTCAGGAGATCGCGGTACTCCTCGGCCGAGGCCGCCCTCTGTCGGGGCTGCTCAAACTCCAGCTCGACCTTGGGGCGCGCCTTCTCGTCGGGGTTGTCGCCGGCCATGAGGCGCGGGTAGTAGTAGGCACCGGCGCCCGCGATGCCGAACACGGCGGCGAAGCCGAGGAGCTTGCCCCCCGGCGACGGGGCGGCTGCGTGAATCGCGCACTCGAGTAAGGAGCACTCTGGTGCTTCGTCGTGGCGCGAAGGGACTGGCATGTGCCTCGCTTCAGGGCGAGCCTCGAGGAATTCATCATCATAGTAGGTCGGCCAGGTGCGTACCGGGGCGCAATTAGAGGACGATTGGACTAGGCGAATGCGCGTGATGCCATGAGTTGAGTAGAAAG…
	GGTGGCGACATGATTGGTGTAGACGACGGGGTTCAGATGATTCTGTTAAAAGGTAGAGTGCAGTTCATTCCTCGATGGATTGGCATTGTGGCTTTTATAGTTGGTCGAGCGTACAGGTAAACTTGGCAATTTAGTGTAAAATGGTGGGGTAGAAGCAGCCGTGTTGGAGAGAACGCTTTGCTTCCCGTCTGAGTCACTCGGTGGTGCTGATGGTGGCGGTTGCTGACAAGATACGGAAATCTGCGAATCGAATGATGGAAACAATCGGATTGGATATTTTCGTAAATCTGATAGTTGCCATGCAATTTACAAGTTCAGCCCACCATGTATCCCACAGCTAGTTACTGGCTTGGCCACGCATGTCGTTTGCGGGCGCCCCACTTCCACCCCAAACTTCAA…
	CGACGACGGAGTGCCGTCCAATGGCTCGACAAGAAGTGGTGATGCACAACGTTGACAACAAGCGGGAAGATAAAAAAGCAGCCGGATGGCTGCCACACAACTGATCATGGCCTTTCATTTCGCTTTCGGAGTTGAGCGTTTTATTCCGCATTTCGTGGGTGCATCATAGCCCTGGCACTCTTTTACATCCCTCATCTTTAACCACTGCCATCTTTACGCCTTCCCTTTTTATCAACTTTTTTCTTATTTGGGGTTTCATGGAGGGGGCTCTTTTCTAGATGGGCTTATATATCATATGCGGGCCTTTGGTTACGAATTTCCTCACACTGCACATGATTGTGCGTGTATTTCTATCACGAACACCAGTTTCTTTGTTTGGCTATTGCTTCAATACACTTG…
	CCACACAGCTTGACTTTGCCGTTTCGATTCCCGTTAGCATACCATCAAGCTCGCTTCGGTCCAGTCATAACTAGACGTCGCTGGCTCCCACGGCGGTTCTGTGCTAGACGGCTGCCAAGTTCACGGCCCACGATCCAGCCATATTCCAACCGTGTCGCTGAGCAATCACTCGCTTGATATCCTATGCTAGTATTGTGTAACAGAAGACGAAATCATCACCCGCCCCATCTCTCCTCGCACACCAGCTCTCCACACTCACACCAGAGCACGTCCGCTTAGACGGCATACTTGCGCGTCCACTCGCGGGCCGTAGCCTCGTATCGTGGTCGGTCCGTCTTGTACACGTGCGCAATCTCGGGAACAAGAGGGTCGTCGGGGTTGGGGTCTGTCAGCATCGAG…
	GGTGGCGCTGTACAGATGATATGGCAGAAGCATGGGATGTTGTCCTTGAAGCGTGGAAAAAGCGGACGGTAAAAGCGTTGTACTTTGGATAAACTGGCATGTTCAACGTAGAATCTTTCAAAGAAAAAAAAACACATTGAGCAATCGTCGTTCGAGATGCTCGAGGTAGGCACTTACCCCCTCTGTACTACCTATGAGTGAACTCTGACAGCGGAGAAGCTGCCGGCTTGTCCTCTACGATGGACATGACCAGAATTTGCCATTGATGCTTCCAACTTGTCCAAGTTTCGAAAGTGAAGACATGACTCTTTCTGTACTTATAAAAGAGTGAACTGTGGCGGCAGAGACGCTACTGTCTTGTGCTGCACAATGGACAGGACCAGAATCTGTCATTTATAC…
	GGGAGATGCGCCTCTGGGGCGTGCACTGGCCGCGGCAGGGCGTCGTGCTGATGACGACGACGAGCGAAAAGTTTGAGGGAATCTTTGGCTTACCGCACCTGACGCCCGGCCCCGATTTTTTCCAGTCCAGCAAGGCACTGCTCACGCAGCGCTTGAATACCGTGCTCACGAGCAAGGAGAAGAATGTCTACGCGGACCAGACCATGCCGTGGAGTTCCGAGGTTCAGAGCAACCCGCAGTTTCTCCTCAGCCCCGCGCCGCAGTGTGAGTACGTCTTGTACGCGCAGGTGCACCCGCCGGACCGGGATCGCCTGCGCGGCGGCGCCGCCGCCAAGGACAATCTCGATCTCGCGCGACTCATTGGCGCCATTGAGGAGGAGCTCGCCGCGCCACAAGGCG…
	TTGTGTTCTAGACGCTATACCCATATAAGAGAGAAAAAATCGTTCACAATGCAAGAACTCTTCTTCTTCTATAAAGATAACGAAAATAGGTTATGCCTTAAAAATTCATTACAACCTAGGCATAAATTATTAATTCTGCCTTAAGATATAGAAGCTGCCTTGGTAGTAGGCATATATATATATATTATAATTTAAGTAAAGGCTATAGTATATATAATTAGCTAAGGACCTACTTATAGTAAAAAGCTAGAAAGGAATAGTAGTATATAAATAAAGAAGTTAAGTTTAAAGAAACTAATTCTAATTACTAATAGAATTAAATAATAAAAAGCTATATTAAAAAAGAATAGTTAGGCTAATTAGCTAGGCTAAAAAATAAGTATAATAAGAAAGGAATTT…
	ACTGATCCTTCATGGATTTCGCCTTGACGGGATGAAGTTCTGGCAGTATGATTTTGTGATTGCTCTAGTAATTAAGATGTTAGTGATACGTTGTAAAGAGACTGGATGGTTCTTGGCACCTTTATCATTGGAGAGAGCCATCGATTGATCAAGAGTGATGGACAACTTCCGCTTCCTATTTTCCAGATTGGCTAATGATGCAGTACTCTGCGTTGATTCGCCATTGGCCGGGGTTCGTGCACAGCATGCTGGCGATCCTGTTAATTCGGTCGTCGGCAATTTAGTCGATGGCGTCGTAGCGACGCGAGGGGCATCTGTGCTTTTGCCAGCATGTCGCGCGGCATCATATATCTTTCTAAACGGGCTTTTTTCATCTTCTTTGCAATAGAAGTCGAGCCG…
	GCACTTGTGAGTGACCGAAGGCGAGACAAGACGTTAGTAAGCCGCAATACGTATGCAAATGGAAGGAAGAAGCTCCATCGGGGGAGAGTATTGGTCTACATCGCGGTGACTTGCTCTCCTAGACTTTCATACACTTCCTACTGACGCCATGGACAAGCCAATCTAACACCCGAGAAGGGTCTGATGACTGGCTTTGCTGTAGGCTTTCCGCACCCGCCCTCTACTTCTGCGTGAAATGCCAGAAACCTCTCCGGCTACTTAGCTTACCATCCAGCAATATTCAGGGGCTGAGTCTCGGGGGGTCGGGGTTGAGTTGGATAATCTTCACGAGCGTCCAGAACGGCAAGTCGGGGAGTCAGGACTGACTTGCATCTGAACGTGGAGAGAGCAAGGTTCATG…
	CTCTTGCTGAAGAAAAGGAAGCGGAGGCAGTTAGGATTACTACTGAACTAGAGGATCAGGCAAAGAAAAGCCTGCAGAAAACAGTCTAAAAAAACCGATAGTATCGAATGATGGCTTTTTTAGGCTTTCTGGCTTTAAAAGAGTAGATGGGCTGGTGAAATAGGTCATCTCTGTGTCGTTATAATAGTCCCAGCACTGTCTTTCCTAGCTGCTTCCACCACTCGGTACCCTAAAATCCCCCAATAGCGTTCGAGCGTAGCCTAAGGGTCACGTGCACCACCCCCATTCTTTTTCTGGACACATCTGCATTTTGGGAGCTTGAAGCCACATTGCTGGCCCCCGACTCAAGGACCGCCTCCTCCTATCCTGCCAGCACCCTTCTTTTCTCGAGCGCATCCC…
	CCTGGATCTCCATCCTCGTCACCCATCTGTACTTTGTCAAGGCCCGCAAGGCCCAGAACATCCCCGACACCGCCATGCCCTACATTGCGCCGCAAGGCTACTGGGGCACCGTTGTCGCCCTCTTCTTCTGCTGCCTGATCTGTGTGACCAAGAACTTTACCGTCTTTGTCCACACAAAAACCACCCACTTTGCCTACAAGGACTTCATCACCGGCTACATTGGCATTCCCATGTACCTCATCTTCCTGTTTGGTCACATGTTCATTACCAAATCACGCCCCGTGAAGCCAAGCGAGGCCGATTTCTACACCGGCAGGAGCATTATCGACAACGAAGAACAGGAGTATCTGGAGAACCTCAAGCTCGATCGTGCTCAGAGCCAAGGAGCTCGCAAGTTCT…
	AGTTGCTGAGTGCTCAATACAATTCATGTATCAAGCTAGTATTCAACATCATAGCCTATGTTAGATGAAGTTTCTTCCATTTCCCCTTAGGTTTGTCCCGCGTCACTGATCCCTGCAATGACGGATTCGGTCGTGTGTCCCGTGACCGTGCAGCCTTGTCGTGAATTGGGTTTCCATTGAAACGCGACCGGCCCAGACGGAGCTCGTACATGTGCTAGACGTCATCATGAAACTGCGATATTTGCCTGTGAGGAGATGTCGAGAATTATTTCCTCGCTCAATTCTTCTCTCGAGGTCTCCAGCCTGGGGTTTGCGTCGGTTCCGAATCAACGCGACACATGTGCCCTCATCACGTCGCCACATGAGCAAACCGGCAAGTGAGTCGTCCGATATCAGTAA…
	CCGACAGAGTGAGGATTGACGGGGCCCAAACAGTGGTATGACATGGGCTATTTCATGGTGAATTATGTTCTACTCCATGATTTCCATTTTTGCAATGGATAACTGGCCGTACATTTACGTCCATCACTTTGCATACCGTCTCGCGTCCAACACTCTGCACTGTCACTCAAACCCAATGCTCTCAAATTGGTAACTCATCCGGCAAACAAAACTTTCAACATTCTCCGGTAAAAGGGTATGCCGTAGAACGTTGTACATGGCCCAGCCACATGGGGCCCTGCTGATCCAGCCCTTGTGATGAACACAGCCAAGAGGGTACCACAGCACTTGCTCTGCCGTGATAGCTAGCCCAAGTGTAACACAATTTTGCCCGATTTGTGCAATTTGATGGCATGGATT…
	TGGCACGCCCGGCTTCTGATCAGCATTGAAGCGAATAGCCTGATGGCGCCAGGTTCACACTGTATTAGGGCAGCAGCGCCACCTGGCGGGGGTCTGAGACGGGTTAAGCCGTAACCAGCCAGCTTGGAGAAGCCATATCCACCTGCATCAGGCTCAATAAGAGGGGGAAAGGTAAGTCGAGGCTTATTGATTGGCTGTAGCATCAAGGAGGTGGGTGGTGCGCCGTCTCCATAGCGGTAGCCTGCTTTTTGTTTTATTGATAAATAATAATCATATAATTATACCAGTTTAACCAGGCAGGTGCGCACGTTTTCCGTTTCTGCAGGCAAACCAAGAGACGGAAACATCACATCTCTTCCCGAACGCTTTACCAGCCAAACGAAAGCGTGAATGTCGCCA…
	GCTGGTGACGTTTGTCTGAATTCCAGTGAAATTACAGCGCATTAGTGAGTGCCATGAGAACATAAATCCACTGCAGCTAACCTGTTTTCAGCGCCCGAGGCAGGTTTTGGCGGCCAAGGGCCCAGTGACAAAGCTCCCAACCGCCACCAGCTCTGTTCGGTCTTGGTGGGGTTCAAGCTCCAACAACTTGTTCCCGGAGCTGTCATCGTGGCCTCTTGCACGGCAACATCAAATTGAGTCGCTCAGCGCCTCGCGCATGGTATTATTCTCTGCTCGCTAGTGCGTCAAATGCTCAAATTGCCTGTCTGAAATCGGCCGCGGATTCATTTGACTTCATCTCTCGACCGCCACCACTCCTGCACCGCAGGTGTTGATCATGTCGACCAAAGGAAATACTCT…
	GGTAACAAGTCTCGGCAGGTGTAAAGTGGCTAGGTCGTCGTATTTCGGGATGCTCTTCACCTGGCAGGTCGTGATGCCCTTCTTCTGGCATTCAAGGAGTTCCGCTGCAGCTGGGCCACACTTCTTGCCCCGGCGCCTCCCCTTGCCGTGCAGCACGAGTCACAGTGTCACGAGTCACAGTGCAATCAACGCGCACCCTTGATATCAGTTGTATAGTACATGTTTCAGAATAATGCGAGTACATCAACATCGAAAGCATACTAGTTACGCTTTCAACTCGGAAAATTGCATCACTGTGCAGCCGCTCCTTTTTCCGGCGCAGGAGCGAGTCCTGAAGTGACAGAAAACGTGGCAGGAACCTGGAACTTGTTCTTGCCCCTCCAAAAGTAGTACACTATT…
contig9	AACCCTAACCTAACCCTAACCCTAACCCTAACCCTAACCCTAACCCTAACCCTAACCCTAACCCTAACCCTAACCCTAACCCTAACCCTAACCCTAACCCTAACCCTAACCCTAACCCTAACCCTAACCCTAACCCTAAGCTAATTATAGAGTAATAGCTAGAGTACTTTTACTAGAAGTTACTACTAAGAGGTCTTAAATAACTACTAATCTACTTAGAACTAGGGTACCTTATAAGAAAGGATATACCTTTACTAAGTATATTAAAAATAAGGTAAATTATTATTTTTTAAGGGCTAGGATCTATTAAATTTCCTTATTTTATAAAATAATATTATAATACTAGCTAGCTAGCTAGCTAGTATATATACTATATAGTATACTAAAGGGGTACTAGAG…
	TATGACACGATACGACGGATGAAAGCTTTACACCTTGAGATGAACTCGGTCTCTGTGAAGCAGGCCGTTTTCTTGTTTCGCATGTTGTCCTAACTAGGGCAGCACCAGCCACTGCACGCGCCCTTGCATATGCTGGAGACGCTTCGTGGCACTGCCGAGGCACCATTGGATACGCGAATTGTTACAAACAGTCACGCAGGTGAACCCTGCTTCAATTCGTATCATCTGACTTGAGTGCAGTCGCGGGTGCCAGCTGTACGGAGTAGGAAGATGGCAAACTTGCCAACTAGTACTACAAATTACTAGTTAACCAGTCAATTGCCTGTCATGCCCGCAGTGAAATGCCAGGAAGGTCTTCAAAGGACCGAAAAAGGCCGTCGCTAAATAGCGGCAGTCAGG…
	GCCGCTAACACCACTGGGCCTAGTAACCCAGCGCTTATATATTGGTGAATTTCAGTGACTGATGGTGGAATAGTAGTTCAAGCAATACACGCATCGTTCTATGGATGGCTTCTTCCCTCTTTTCTTTTCTTGCCTCTTTTCTACCCAGAAGTAAAAAGCCAAGTCCTGCTTTACAAGGCACCGAATGAATACCCAGAAAATGGGACAGACCACGGCTACTGGCTAGGTAGGCGGCATTAATGATCTCTTCATAACAGGTTGGCAGTTGTCGCATATTCATCGCGTTCTGCCTCTGCCCAATGCGATGCCGTTGATGGCAATCGAATCGGACTCGGCGTTGCGCTTAGTAGTGTCTCTGTAATTTGCACTATTGCAACATCAATCCTGCTAGTCATTTAT…
	CGACGACCAATACCCGTCAGCTGTCTCAAATGTGGGATATTCTAGACGAGTACGGCGGTGATCAGTTCGAGGGCGTTATTGTCGCCAACGAAATTCTGTTCCGCAAGGAAATGACGATTAACCAGCTCTCGACAATTCTGACAGACGTCCGCACCAACCTGACGAAGCGAAGCATCACCCTCCCCGTTGCCACGTCGGATCTTGGCGACGACTGGACAGCCGAGCTGGGCAAGGACTCTGACCTCATCATGGCCAACATTCACCCCTTTTTCAGCGGCACGCCCGCTGACGAGTCGGCGGCATGGACGTATTCCTTTTGGCAAAACAAGAATGGCCCCATGTGGAAGAGCGACAAGAAGATGAATGTCATTTCCGAAACTGGCTGGCCGTCGGGTGGCG…
	AGGAATATACCTAAAAATACTACCTTTAGTAAAAGGTATCTTATTACCTAGGGTATTACTATTATATAGTAAGATAATATAACTTAGTTCTTAGTGCTAATCCCACTACTATTAACGTAGTAGATTACACTCCTACTAATATAAGGTAGACTACGCTGCTATATTGTAGTAGATATAGAAGGTGAACTCTCTAAATCCCTTTAAGAAAAATAAAAGGTATGCTAAGGCGTGCCTCCTATGCCTATATCCCCCTTTTTAAAAAGGCGGTGTTGATGTAGGAAGAGAGTTGAGACGGGACACGATAATAGACAAAGAACATGCATGTACAAGGGTTATCTTCCGATCTCCATCAACAACTCGCGGACAAAAGTGGCCTTACTTATGTACCTAGTTAGTTGC…
	CGGAAAAGAGCAGCGCGTGGAAGGGCGCGTCGGCGAGCCGCGCGACGGCCGCCGCGCTCAGCCCGGGACGCGCGAGGGGGGGCTGCTGCTGTCGGGTCGGGCCTTGACGAGCTGCAACCGGAGGAGGTCGCGCGCGCGGTCGAGAAGCGCGTCGCCGTCGTGGTCGCCCGACGACGACGGGTGGCGGCGCTGCTCAAGCGAGGACAGCGACGCCCAGGCGCGGGCGAGCGCGGCCGAGACCTCGCCGCTCTTGACCGTGACGTTTCGGACGGCGTCGTCCTTGTCGGGGGTTGCGCGGCGGCGGCGAGGTTCCCCGCGCGCCGCCAGCGGCCGCGGATGCGCTCGTCGGCCTCGTGCGTGAGCGCCATGGCGAACTCGCCGCGGCCGAGCAGGAAGAAC…
	CTTCGCCATGCCAATACTATCCATGGCAGCGAGATCTTTCACCTCGATGACTGGAAAGTCATTGGTGAATTCATCTATGACGAGGATGGCGGCCGCCATCAGGCTTTTTTGTCGCCTACCAAGGAAGTCACTATCCTCGGCACAACCATTAAACAGGCAGAGAGATTAAAGATTGAGCAGAGTCTCAAATATTCGCAAGTTGGCGGCGAGAAACTATGGCGCACGGCTGGCCTGAAGGAGGTCAAGCGCTGGCGACGCGGCGACGACTATGGTACGTGCATGATCGACATGCTCTAGGACTCTGATCGCTGACAAGACATCCCTACAGGCCTTCATCTTCTGCAGAAAACTGATCTCCCGTTCAGCTCTCTCCCTTCGCAGTATGCAAGTGTTCTGCCC…
	ACTCAAAAGGCTTTGTGCCTGGTGAATTTGGCACTCGAGGTACGTCGACTGGTTCATGACGGCATCAAGTACCTTGCCCAGCTGGCTTTTACCAGTCCATCGAAACTTAAAAAAAACAATGTGCCTTACCTACAGCTGAGACGTAGATAGGCAATTCACTCTATTTCGGGACAATACATGACCTCTTGTCTGGTGTCTGATACCAACCTCATTGCCATTACCGAAATCATTGTTCTCATTGCCATTTTCATCATAGGTGTCTTGCTGTCCGTGGCTGTTGCAGGCCACCATCACCATGCATCGGACTATCCCCACGAGTCCGCTCCCGCCCCCCGCCATCGGCACAATCACTCACCCCTCCAACGCCGCTCAATTACTCATCTGCCGTACTCAAAGTCC…
	AAAAAACCAAAAACATCAAAGACAATAATCATCCAAGTGCCAACGCCAAACTCCTATCACCGATACAAGAACAAAACAAGTTCGCACAACGCCACTTTTCTGGGGAGCATACACTCATTATGGGGTTGTGGCTCTGTTAGGGACGAGAAAAAGAAAAGAGAAGAGTGACTCCTCATTCTCATAGCACCTTCACGCGACTGCATTCCACCTCTTTGCTTTCAAAGCCATGAGGGTAGAGTAGCAAAGTCAGCAAGACACCTGGGAAGTAAAGGGCTCTGCAAAGTGAGTCAACAGCGTGGACGCGGTTTCCTAGCCCGACACGCTGGGTTCCTCCTTGGGCTGCGGCGGCTCGAGACCGGCATTCTGCGCGACGCGCTTCCACGTCTCGAGTTCGCGGTA…
	TCCCCGCAACGTACAGGGCAGCCGTGTATGATGCGCCAGGCACCATCTCGACCAAAATTGTAGAGCTGCCCACGCCCGAGCCCGCCGAGGGCCAGGTGCTCATCAAGCTGTACGTGCTGTTTCCGAATTCAGAGAGTTCTCCCTGCTGACCCATGACCCTCTCAGAACACACTCTGGTGTCTGCCATTCCGACCTGGGCGTCATGACACGTTCGTGGGCGCTCCTGCCGTTCCCCACGCCCAAGGACCAGGTCGGCGGCCACGAGGGCATCGGCGAAGTCGTCAAGCTCGGTCCCGGCGCCGAAAGTGCCGGGCTCTCCCTCGGAAGCCGCGTCGGCGTCAAATGGCTCGCCAGCGTCTGCGGTGAATGCGGTACGTGACTGACCACCTCCGCATCAAC…
	GTACTTACACGGCGCGCAGACACCAACCCTTTTTATATCTTGTCAGGCGTGTTATCGCCACCTGCATATGCAGCAAACTCTCGGAATGTCGTCTTCGGGTAGCACTTATACGGGAACACGCATGTCGCCTTAGACAGCCTGGCCTGACGAGCCATTCGTAGTCGTTTTCTTCTTCCCTTGTTCCAGAGGTATACATACATGAGATAAATCGTCGCCCAGCAGGTCATTATGCCGTCTCTGGGTAGATTGCAGCACGGCAAATAGTGTATTTGGTTGGCGAGAGAAAGAGAGAGCTGGGGCAAGTGGCTGCAGCATTGGAAGCGAAAAAAAGCAAAAGAATCACAAAGCAGGCTGCCAAGGCAAATCATGTCGCAAAGTCCGGTCAATGACAGCCAGGCT…
	CGACACGGTCTTTTCCATTCGTGAGGCCGCTACACATAACCTGAAGAAGCTCACTGAAGTCTTCGGCGTCGAGTGGGCCAACGAGGCCATCATCCCGAAGGTTATCGAGATGGGCCAGCACAGCAACTACCTGTACAGAATGACGACGTGCTTTGCCATTTCCGTGAGTATTATCTTTCTATTTCGTGATTCAGTACTAACGTTTTATAGACTCTCGCTAGCGTTGTGAGCATCGATGTCATTGACAAGTCCATCCTGCCTATTCTAGACAACATGGTTGAGGACGACATTCCCAACATCCGCTTCAATGTTGCCAAGACATACTCTGTGATTATCGGAGTGCTTCGTCGTCTTCCCGAGACGGGCACCATCCATTCTCTGGAGAAGGAGGGTGCCGAG…
	TGGTAACCCTAGACAGGGCTCACGTGGCGGTGCCGGATTCCCTGGCGGTCCTTTCAACGCACCCCCTGGCCGTGGTGGTATGTCCGGTGGTATGTCCGGTGGTGCTCTTCCTGGCAAGCCTGGCGGCATCAACCCCCTGGGCTCTTTCCAGCGTCCTGGCGCTTCCTTCCCTGGTTCCGCTGGCATGGTTCGCTCTGGCTCTCAGCGCGGTCCTGGTCCCAACTCTCCTCGCCAGAGCAGTCGCCAGACTCGCGGTAGCCGCCGTAACGACGTGCAAGCTTCCAAGACCATGCCGCTCACTGCCAACCAGGATGTCAAACCTATTACCATATCTTCCACTGGCTGGAAGCCCACTAGCATCGGCAAGAGCGCTGTTGCCAACTCCGCTGCCAACGCCGG…
	TCGGAATGTCCAGTGCCTTGCTTGACGGTAGATAGCGAGGGGATCCCCCATTGCTAGTCTGCTTTACAAATCTTCGTGATCTGCTTGCTGCCACTTTGGTTGATCTCGGGGGGCTGAGCGTTGCAGTCGGTCGAATACCAACTCGCTCAGCGAGGGGTCTCCTAGGAGCCTGCTTCTGCTTCTGCTTCTCTTTTCTAGCTTCTGACACGTCTTCGCTTTGTGAAATGGATCCAGACTTCCATCGATTGAGCGAGGCGGCTGCATCAAGGTTGTCAACTCTCGACGCGAGGCGTACTATCTTCTTCAAGGGGCTGCAACGCCCTTGATTGGCTCTCTCCTTTGCTGTCCGTGCTGCAATTCTCAGAAACCGGGGCGCATCAGGCTTGATGACATCGAGAA…
	TGGCGAGCTTTTCGCCAACGCGACCGGTAACGAAGCCCAAAATGACACGGCCTAGTGTCAAGCCCAGCCAGAACATTGTTACCGAAAGACCGGCCAAGAATGGCTCAGCGTGACGGACGTTTATAAGAAAGGTAGGGATCCAGCCTCCGAGACTGACTTCAATTCCAACGTAGCCGAGCAGGAAAATGGCCACGACCCAAGTCAGTGGCTGCTTGAGGACACGGCGCGTGGTAATGCGCTCCCTACTTTCGCCATCGTATGCTAGTCTTCTACGATAGGATGCTCCGTCGTGGGGCCAGAAAACCAGCATACCAGTCACAAACTCGCAGCAAACCAAACCTATCATGACGTAGTAAAAGGTGTACCACTGGAGGTGGGCCTTGGTCACCATGCCGGACG…
	CGTTGTCGCCATGAGCAGTAGTAGCCCTCAGGTCATGGTAGTGACCAGCGACGGCGGGCTTTACGTCTACAACATCGACATGGAAAATGGCGGTGAGGGTTATCTCGTTAAGCAATTTTCGTAAGTTGGTCTCAGCCTTAAAGGCAGCGTGCAGTCTCCCCCTGGCCTGTGTTAACGAAATCCGATTATAGTGTTTTGGAAGGAGACGACAAAATCGACGGCTCGCCATATGGTGTTTAATATGCTGGAATATAGCAATTAATTGGAAACCCCGTTGAACCAGACGCACACGGGCCGGCCGTTATTCCTCAAGCCACTGCAGCGTGTCCTAATTTCTTGTCACCTATACAACACATGGCCTCGAGTTTCTCTATTTTTATTTCTCTAGTGGTTACGCAA…
	CGAGGTGTAGTACGTGCGTGGCATATCTGGGGCCCGAATAATTCCATTCGGAGGTACTGCTCCCGTCACTAGGTACAAAATGGGGTCTCGGGATCTTTCCCATTGCAAAGGGTTCCGCGGAGAAAAGTCCAAGCAGCTGGGAGGCTCGCCGGCATGTTTCGTCGAGGATGGGGGTGGGTTTCTTCAAGGGGGCTGGACTGATTTCAATCACTGGCAAAACAAAAGATGATGAAGAAAGAGAAGGGAAATGAACGAGGAATGTATGCCAACCATTGGCTGGCACGGGCCATCAAGTACCAACAGCTCGCAGATGGCGTTTTTGGTGACTGTTGAGCGATTGCACCAGGCATCAGCACCACAATATCTGAGTATATGAGATATGGCAATACTTTTTTCCCT…
	GAATATGCTGGCAAGGTGGCTTCCCAGACAATTCCTTTGCGTTCAGATGTGATCATAGAAATGTACGCCTTGGTTCTTTCGGGGGGTCCGGGCGAGGCAAGGTAATTAGACAAAGCGCCGTTCCGTTCCACTGAGCGAAACACTTGGCAAGCATACGGGCTTTACTGGGCCGGCAATCCCAGAGAGATACGCTGTCTGTGCCAAGAAAGACAACAAACCTGCCTTTACGGAGAACACAAACCCTGTGCAAACCTCCATCGTGCGTTATGACGCTCATTCGATTCAGAGCAACACTCGGTACAGCTCGGTGTTCTGGATGACTCCACACAATACACTCCCCTGTTTCTGTTCGTGAGACGACTGCACGCCCACTGAAACTGCGATTGATTTTGACAACAG…
	CCTAGAAGAAGGCCAAAGGCCGCAGCAGCGGAGGAGCTTAGCGACGGAGCCATGGGAAGATGGTACTTTTCTGTGGATTCGTGCTATCGCGGTTGGGTTGCGTTTTTTTGTAGCAGGTGAGATGCCGATGTGATTGAGGGGGTCACTGTGCAAGCGAGAGCAACTTTCCAGTTCAATCAGTAAGGGTCGAAGAGAAGGGAGACAAGGAGTAAGGAGTGCGCAATGGGAACATCGAGCGAAGGTAAAAAGGCAATAAACAAATCCGCGAGGCTTTAGAGGTGCCACGTGTGTTAATTTTTTTTTTACCATGGCTGGTTATATACAGGTACTAAGAGAAACTATCAGGGCCCGGCCTGGCAGATTGGTCAACTAGCTGCACGTGGGCTCTGCGCAGCTGCC…
	ACTACATCATTGGCTCCGCCATTGGTCCCCACCCCTTCCCGACCATTGTGCGCACCCTACAGTCTGTGATCGGCGAGGAAACCAAGCAGCAGATGATGGAGAAGCGCGGTAAGCTTCCTGACGCTGTTGTTGCCTGTGTCGGTGGCGGCTCCAATGCCGCGGGCATGTTCTACCCCTTCTCCAATGACCCCAGCGTCAGGATTCTCGGCGTCGAGGCCGGTGGCGAGGGCATTGGCACGGGCAGACACGGCGCTCCTCTTAGCGCCGGCAGCAAAGGCGTTTTGCACGGTGTTCGCACCTATGTAGTGCAAGACGAGCATGGTCAAATCTCCGAGACGCACTCCATCTCCGCCGGTCTCGACTACCCCGGCGTCGGTCCCGAGCTGAGCTCCTGGAAGG…
	CATAATCATGTTTCGCGGTGGTGCTGAGTGCTGCATCTACGATCATCTCTTGTGTCTCGCCGACGGCGACGGCAACAAGTCTGCCACCCTTACGCTTATGAGCACAGATTTAGACCGCATTGCCGCTGCTTTACCTGAAGTAAATGAGGTTTGGTCACAGACTATTGAAGTCATCATTGGAATTACGCTGCTGTCGCTTCAGCTCGGCTGGGTCTCTGTCGTGCCTATTGTTCTCGTTATCTTCGCCTTCTTAGGAGGTGCCCTGGTAACCAAGACCATTGGCAACAAACAAAAGATTTGGGTCAACGCCGTCCAGGCCCGCGTGTCGTTCACATCTTCTATCTTGGCAGGCATGAGAAACATCAAGATGCTCGGATTGCGCGACGTTATTGAGTCCAT…
	CCAGCGCAAGCGAGATCATCACGTGCGGAGTATCCTCGTTCGGGTCGCTGGATACAGGCGTTCTGGGAATTGGGTTTGGGCATGGCCCCCGAGTGATGCCCATCGGATCAGCACCGGAGCCGTGGCTCGGTCGTGGCGGAGACGGGGGCAATGGTGGCGACGGGGGCATCTTCTGCTGTCTGGCGTTGCAAAGCTCAATGCTGGGAGCTTTGTGGTTTGCCGTCATCATGAAGTGAACCGGAGTCGATCGCGCTTCAAATAGTTTGCCGTTGATGGTGATGGGGCGAGGATGCTTGAGACGAGCCAGCACCTCGGCGTGCAACATGGCGGCGGAAAATGTTCGCGACCTCCACTCTTGCAGGACTTCTATGAGAGCATTGGTGAAAGAATAGCGACCCG…
	CCAGGTCCTCATCTGCATGGCCCATCTCTACGGCGTCCTACTCTACTACAGCACCAACTGGGTCGACTACCGCTTCAGCGGCATCTCGTACAGTCGTCCCGAGTTCCTCTACTACTGGGTCTATTACGTGGGCTTCAACGCGCCTTGGTTCTTCATGCCGCTTGGTACGGATACCCACAACCCTTTCTCCTCCCCTTAACGAGGTATTGCTAACTTTGGATCTAGGTCTGCTGTATGATAGCTGGTCACACATCACCACTGCAATTGCGTTTCAACGAGACGCGCAGCTTGCAGCCAAAAACGAGTAAACTGGGATCTCCAATCCGTGGGCCCAGTCATCAAACTGTATTCATCTAGTATAACAAAGGTATTTTGAATGCCTTGTTTTGCTGTACCTAG…
	ATGGCCGCCCGCGCCTGGGTCGAAGAGGAAGGCGGCCGCTGGAAGGCCTTTGAGTCCGACGACGGCGAAGACGACGACCGCGCCGACGAGTTTGAGCAGGCGTACAACCTGCGCTTCGAAGACCCCGCGAAGAGCCGAGAGGTGCTGCGCTCGTACGCGCGCGACGTCACCAACTCGCGCTCCGTGCGGCGCGACGACGCCACCGGCCGCAAGCGCCAGCGCGAGCTGGAGCGGGAGCGCAAAGAAGCCGCCAAGGCGGAGCGCGCCGAGGAAAAGGCGCGCCGGCGCAAGCTCAAGCTCGACGAGGCCGAGAAGAAGCTGCGCAAGATCAAGCAGGCCGCCGGCGCCGTCGGCAAGGCGCTGTCCGACGAGGAGTGGATGAGCTTCCTCGACGGCGCG…
	GTGGTGGGGGCCGGCGTGGCCAGGAACCGTGTGAGGGCGGCGACGGCGCCGGGGATGGAGGCGGCGGAGGGGGGTGCGATGGTTGGCGCTGCGAGGATGTCCGTGTACGGAATCCGCAGGAGTGGTTTCGGCATGTGCGCAGGGATATGCGGTGGTTGTATTGCGGGCGGCGACGGTGGTGGACGGGTGGTGAGGAGGACAAGGTGGGTTGAGAACGGCGGAGGAGAGGGAGTGACGTAGTTGTTGTTGGGGGCGTGGGGAAGACAACAGAAGGTGGGATCAGAGAGAGAAGAGAGGTTAATTAAGATGTTTTTTTTGGTACGAATTTCATATCAATTGAAATGTCGGGGGCAGAAAATTTTCAATTGACTAATTGCCTTTTTGATAAGCTTAATCAAT…
	TGGCTCGTAACACGGGGCCTTGGCTGAGCATTCTGGCAGGATATACATACCCCTTTCCTCGACGGCGATATCCTCGCGTTGAGACTGAATTTTGGCGTTTAACTTTCTCGGCGTTGGAGGCACGCGCAAGTGAACACTCTTCCTTAGTGTACATATATTTCTACGGGATATAGGCTAGAACAAGCAGCATATTTGCTAGAATGAGCAGCCACACAGTTTCCTTCGCTGCGATGACCGGGGCAAATTCCTACCTGTTTCCCGCCGTTTGTCAATTATCTCTGGTCTTGCTGCTTGAATGTTTCTTCGCTATCCAAATTTTCACCTAACTAATACAGGAACTACACAGATCAAATCGATGACATGCTAGGTCTCCCAAGGTATCCACGTGAACGGCCGTTC…
	GGGGTTCTTTGGCAATTGTAAAACTGTAGATGACATATTCGTGACAGTGTATAGAGGAGGGGACAATGAACATGATATACAATTCCAAGAGACATTTTACATAAAAATACATAAAATCCTTGCACAATACCATGTCCAGATCAAGATACCGAAAATCTGCATAAACCAAATTCAAAAAGTTGTTCAGAACGCGAAGACGAGGAAATTGAGCATAATATTATATACTCTATTGTAAACGTACTAAAGACAATGTTAGATTTGCCCCGACTCCTTGCCCACCAAGGCATTCATTCCAAGCTCTCTCATCATGCAAGTCGTTGCCACTGCGCTCCTCTTTTCCGCACGCATCGTAGCCTGCAGCAACAAAGCGCACGCAGCAATGTGAGCCCATGGCTTATT…
	GAATCGCTTTGTGCAACCCGCGTTTGTACAGTTTGGAAACGACATCAAAGAGGAGTGACTTACAGCAGCAGCATGCTTGCGTAAGTCGCGCGCGCTCGGTTCATTCCCGTTATTACTTGTTTGCTGTCCGCAGCTTGGTCACAAACCCAGCCGATAGAAGCAATTGCCTTATTCCGCTGCCGTCTCATCCGTTTCATATTGATTCTACTAACTTTTCCTGGGCGCTCTCTTCATATACTTGATTACGTAGTGTCCCAATTTGCCGCTGCCTCTGTCTCCCATGACTGGCTCGTCATCCCTAGGTGGCCGCGGCGCATACTCGTCCAAGTCGACATCCAGTATCCTGACAGGCTCGAAGCCTCCCTTGCCATAGGCTTCCACTGCCTGGTGCGAGGAATG…
	AACCTCACGCGACTCCATCTCCCCTCTTCTCATCCTCTCCCATATTCTACTCACGCCGCCATTTTCACTCCCATCCTCCCACCATGGCTCCCGTCCCCGCCACCATGAAGGCCGTCTCCATTGCCAAGAATGGCGGCCCCGAGGTGCTCCAGTACACCGACGTGCCCGTGCCGCAGCCGCAGCCCGACGAGATCCTCGTGCGCAACCGCATGGCCGGCGTCAACTTCATCGACACCTACTTCCGCTCTGGCCAGTACCCGTCGCCGGCCTTTCCGCGCATCCTCGGGCAAGACGGCGCCGGTGAAGTCGTCGCTGTCGGGTCCGCCGTCGCCGTGCCACACGCCGTCGGCAGCACCGTCGTCTACATGAACGGCACCGGCACGTACGCCGAGTACTCCA…
	AACTTTCCTAAGTTAGGAGGTTCTAAAGACTATATTATATAGTCTATTTAGATAAAATCATATCTAATTAAAGAAAAATTAGATTTATATATTAAATCTAAATTTAGTCCTAAGTCTAAAGAAGTACTAGCCTATATTAGGCTTAAGCTATAAAATAGCCTACTTATTTAAATAAGGTATATAAATAATACTAAAGAATTATAGAAGTTTTAAAAGGACTATATAATACCCCTAGTTTTACTAGTAATTTTATACTAGTTAAAAGTTTATTTAACTTAACCTTAAATAAATTTTCTTCTATAGAAGAATATTTAAATAAGATTAAGGAAATATATACTAAATTATAATTAAGGAGTATTAATATAGATAAAATGTTATTATAGCCTAGACTTTATCTAT…
	TATAATAAGTTATTTCTTTTTTTTTATTTTTCTTTATAATAGTAAAAGCTTTTTTATTTTTTTAAAATATAGTTTTTTTTTTTATTAAAAGTATAATCTTTATAAAAGTAATTAATATTAATCTTAAATAGAATATTAAATAGGAGTTTATATAGGTTTATAGTATTTTTATTAATTTATATAACTATTTAATAAACTATACTTAATATAAAATAACTTTATAATTAAAAATAATTTTTTATTTTCTTTATAGTAATTATTATTTTATTATTATTATTATAACCTTTATTTAATAAAGTCTTTTTTTTTCTTTTTTAATTTTTATTAATTTTTATAAGTTATTTTTTTTAATCTTTTTATAACTTTTATATTATATTTTTATTATTATTCTAAATATAT…
	GGTTTATCTCGACATGGGGTCCGTAAGAGGCGTTGTTTCGACGGGTAGCACGTGCTTGTATCGTCAATGCATGCTAGCGAGACAAACGCGGGCAAAGGACACAGACGGAGCACACGAATGACGATGGACGATGGACATTGAGAGGTGGCCAATGCTGATCCTGTTGAATTGGAGACTGACGTAGCATCACGTGTAGGGGCTTCTTTAAGTGGCTTTAGCGCCAGCTTCAGCGTCAATTCGCGCTAAAGCCATTGCCCAGGGGGACTTATATGATATTTAGAATAATATGAAAAAAAGTAACGAAGAAATAAGAAGAAAATGAGAAGAAGAAAATGAGAAGAAGAAAAAGAGGATTTTTTTTTTTTTTTTTTAAATTTAAGCAAGTTGACTAAGAACAGA…
	GGAGTCGGGACCGCAGGAGCGAGGGTTTCGAAAGAGCATGCGAGGCAAGCTGTTCGGCGCCGTGCCGACTGCTTCTTGGCTGCCGTGGTAGCGGTGCAATGCCGTTGACACCAGGCACAAAGGTTTATTTTAGCCGCCTCCACAGAAAAATGCAACGTTCAACTAGTCAGGCACCGTCATGCCTGTCATGTACATAATACATGCATCTACGGCAACACCCGTCATTCTGTCATTTGCTCATTGAACATTTGTCCCCTACCATGTTGCAAGCAGAGGCGCGTCATCCCTCCGCTTCGCCGCCTCGTACCAGACGCCATGAGGCAGCCTGCTGGGCCTTCTCTCGTCACACTTGGCGCAAGTCCCGGGCTACAACCTGCTAGCTCCTTTGCCTCGTTGTTG…
	CTGCATAGCATGTACGGCATCGGCTTCCAACAATGGAAAGGCCGCTCGCCTTCGTCTTATAGTTACCTAGTGTGGCAAACAAGCGCCACGCCGTAGAGTATCGGCCAGCACCATGTTTCCGACGTGGCGAGACTAGACCAGACCGGGCAGTTGACGCCATGGGCCAGGGGCATGCGACGCTAGGAGCTGCAGGCCGTGAGGGGTTTGTGCAAGACGGTCAACGGGAATATTTCCAGTTATAGGTGCTGGTGCCAGGCCGGTCTTGGTTTGGAGAGTGGTGTGGGCGGCTGCGTGGTGAGGCAAGACGACGACCAGGCCGAGGCATGGCTCTACGAGCGTAGCGCCACAGTCCGTAGCGGACTGTGAAGATGGGTTCAAATGGTTTCTGTCGATGCAGCA…
	GTGTCCTCGCAAGCGATGGTAACAAGCTCGCCGCTCTCGGACCAGTAAACGTGCTTGGGCTCAACCTCGATTCTGCGAACAAGGCCGCCGGTGGCCCAATCAAAGAAAGAGATACCGCCCTGTCCAATAACACCAAGAAGAACACCACCGGTCAAGCCATCGGCTTGGAATCCAACATCAAGACCACCAGACTTTTCGGAAAAGTTCTTGTAAATTTTAACAGTCGTCGGCGTCTCGCGAATAGCAAAATCATTGCTGTTCTCCTTGGAAGCCCAGACAAAGTCGAGGGCGGAACCGAACGCTTTGTTACGCCATGCCAGGGCAGTATAGATGATGTATTCGCCATCGCCGCAAACGGCAACAAAACGTCCGTTCGGCGAGTGGATCAAAGTCTGGGGG…
	GGGCGCTGCCGCCGAGGCGGGAGGGCAGCCAGTGGGCGGATTGATGCGCGGAGGTTGTGGCAAAGAGGAATGGTGATGAGCGAATGTGTGGCATCTGGAACCAGGGCACGTTGCTACGAGGGATCCGGCTATGAGAAACTGCTTGGGAGACTAGCAGGCTGTAAAGATACCAATAGAATGATGACATGTCTTGTAATCCGCAGACTGTGACCCGGGATCCTGTACTATACTGCTTGTTCTATAGCGTACGAGTTTCGTCATGTAGCAGTACTTGCTCCCGTCAACGCCTCACCTACCAAGAGTGTGCCATCAGGTAACTCGACAACGTCCTGGGATAGCTGCCGGCGTTCGCTGCTTCGCCAATCGATCCAACATGCACGCGCACAAGTACATATCAGT…
	CCTTTTCTAGGAAGAGGATATAGTAGTATTACTACCTACTAAGAAGGGTTTAACTATAAGATTAAGATTAAAACTAAGCTAGATAGTATACTAGAATAGCTACTATATAGCTGCCTTTACTATATACCTTAAGACTAGTTGCTAGAACTATAGAAGTAGCTAATATCCTATTAGATAAGGCTAGATAAGAGTAAGCTTATCCTTAGCTATAGTATTATACTCTTAATAAAGAAGTTAAATAGAGGGTAGTGCTTTTATATAGACTATAGGGGCTTAATATAATCTTAAAAGATAATAGATACTTACTCCTACTTATTAAGAGACACTATAGGCCCTCTTAATAGTAAAGTAGTATATAAAGCTTAATATCTATTTAGTATTCTATAGGCTATAGATAAA…
	TATTAATATTATAACTAAGTTACTATTAAAGCTAGCCTTTTATAAGTATAGGTATTACTTAGACTATACTAAGTACCTTCTAAGCTATAATTTTCTAGGGTCTATTCTAAAAGTATTATACTTTTAAGGCCTTTAGTCTCTAAGGTATTACCTATTAAAGCTATTCTATAAGTATTATAGTTAATTAGTTTATACCTCTAAGGTATTACCCTTTATAGGTACTATAGTAGGCTTTTATTAGTACTATTAGTACTAGCCTTTAAGGTATTACTATTAAGGCTAGCTAGCTTTTTATTAATACCTTTATTAGTACTAGCCTCTAGGGTATTACCTACTAAAGGCTAGCTAGCTTTTATTAATACCTTTATTAATACTAGCCTTTAGGGTATTACCCTTTAA…
	TAGTAGCCATGCTTGGCAAACGCAAACAACGCATATTCTTCGCCAATTGGACCGATTGAGTGTCGACCAACCAGTGTCCGTCTGCTTGAATAACACCATTGCCCCTGTACGAAGACCAATCGCCATTCTCCATGCCCTCCTCTAGCGTCCCTCCTCCGCCTCCGCTACCCCGTCCGACAGTCTCCTCGGCGAACCAGCGTTCAGCTCCAACCCCTCCCTCTGTCCCGCCCAACGGACCGGCCGGTGCCCTTCTCCTCGAGCTCCTCACCGCCAACGGCTACCCGTTCAAGGACCACTGGTCGTACTTCCTCGGCTCGCGCGGCAACGCAGACGTCGGCGTCGTCGTCCACGCGACCGGCGACGTCGCCCACGGCTTCCGCCTCGAGGCGAAGCGCGCCT…
	CAGTGTGGTAGCCCCCTCAGAGTAGGGAATCTCGCCGAGAAGCGATTTGCATAGCGTAGACTTCCCGCAGCCTACGGGACCGACGATAACCGTGAGCTTGTTTCGCGGAATAGAAATATTGACGTCTGTCAGAATCCACTTGTCCTTATTCCAGCCAAACCGCCCATTTGTTATCAAGATGCAGCACTGTGAAGCAGACGGTATCGAGCGCAGTGTCTGAAGTGGTGTGCTCTTGCTACCTTGATGTTCTGTCTCTGCTAAGGCGACAGCGTGCTCGACGCCCCTTTCGTCATTGTTGATAATGCGAAAGTCAGTCGATTCGTCCTGTTCCAGAAAATTTTGAATTCGCTCCAAACAGGCCAGGGCGCTGATGAGCTGAGGAATCTTCTGCAACAATAC…
	ACAGGGTTCTGTATGCAAAGCAATACTCATTTTGAACTCTACAGGGCTCAAAAACATGATGCTTATACCCCGTTCAACTGTACGCGTCCTCGACGTTGCCGTATCGTACACTCGGCAAGCCGACGGGCCGTGGCTGCCTCGCGAGCGAGGCGAGCGCGCTTCATCGAGGCGGCAAACCGGGCCTCGTTGGCAAAGGGTGCGCTGGAGCCAACGGCTGTCCTGTTGCTACCTGGAGCGGGTATGGTATTCTTCTCGGGGCGACGCGGCGCTGCGATGCGTGGCTTGGCGGGCTTGCTGAACCAGACTTGGGTGTTTCTCGGCTTGCGCTGCTTCCTGGCCGGCGGCGTGATTTTCGCGCGCTTCTTCTTCGGAGAGTCTGGCGTCCAGTCGGAGTCGTCT…
	GAGGTGTATCCACGAAGCTTGAGCGGGCCGCGACTCGCCTATTCCGAAGCTTTAGCTGCCTTTGCAGCCTTTTCCAAACCCTCCAGAAACTGGGGCACGTCCGCAAGCCGCTTCGCCTCCGCCTCCTTCAAGTACCACTTGACCTCGCTCCGCGTCTTCCTCTCCTCATACGGCCTTCCCCGCATCCACAGCAACCACTTCTCAATCACCGCCGCCGCCCTGTCCACGGACGTCTCGAACCACTCATTGTGCTGCTTCTCGCAGCGCTCGCAGTATAGCCGCACCCGGTGCTCCCTGAGCTCAGCGTGTATCAGCCGCTCCACGCGGTGCGCGTGCGGCACGGCCACGGCTGCGGCTGGTAAAGGGTACAGGACCGGTTCGCGGTGGCAGTCTTTTTTC…
	TCAGGCCAGCCTAAGATGTTTTTGCAGTTCCCAGTTGACGTCGGCCAGAAATCCGTGACTATTGGACTGCGTGACGTAGCCATCAAAGCCGAAGTCATCTTGTCGTTGCCTCTTCCTTCCCCTTAGCAAGTCTTGCTCCACCTCCTCCTCCGACCGATACTCATCGTCGTTTACGCAGCCCTGCGTTTCGTCCCTGTTACGGGTTGGTCGCCGTCTCTTAGACGGATCGCCAGCGGGCGGCGCAGACTGCAACGCATCTCCGGAAGAGGGCGTCATGGGGAGGCTCGGCCGTCCGCTAAGCGGAGTGCTGCCTCCGCTAGACGGACTCACGAGGCTTATGGCCGAGCTGCTTCTGTTGATGGCGTCAAGCGATGATACAATGAAATTTGGGCGCTCGGC…
	GCCGGGCCTCTTGACCGCTCACAACCGAAAGCCCCTACCCGTCCTTCGATCCAGATCTTGTTCTCGATTATGCGGCTGCTGTACGCTTTGTCGACGGTCCTCGCAGCCTCGACGCTGTCGGCGGCCGCTGAGCAAAAGCCCAGCGGTCTGTCCCTGACCGATGCCATCTCCCAGATGCCCCCATGCGCGGTAAGCAATTGCCATTTGCGCAGCGTCTGTCTCCCTCTCCCGCTAATACCATCCGCAGCTGTCGTGTCTACTAAAAGCTGTCGGCGAGGTCGGCTGCGACCCCCTCGACAAGACGTGCATCTGCAAGACCAACTTCCACACCATCGAAGAGACTGCCTCGCCATGCATCATCAAAGCCTGCACATTCACCCAAGCCATGCGTAAGAACCC…
	CTGATTTCTCCTTTGAGCGAGAGTTGCCGTCCGGGGTTCTGGCTAACACCTCCAAAGCAACAAGGTGTACCTCGGCAGTACCGAGTCAAACTAGTTCGCGCCGGCCGGTTCTGGGTAGCTTGGCCTTGGTTTATCATCGAACGAGCGATTACCAACTTGATGATTTTCTCATCATTGTAACCCCCACACCACCATCACGACACTTCACTGCCTATTCCAGCCTCGCCCCTGCCAAGGAACTAGACAGCGTTGGGACAGCGCGGCCTACATCCGGAGACGGAACAAGGCCTGGTCAGGAACGGGCAGCAAGTGTCCCCGTCCTCTGGTTAATAAAAACCACGTTTTTTTTTTCTTTTTCATTTCGCTCACGCCGCACCCTTTGCCAGGGTTCCCCGTCTA…
	AGGCGGGATGCGAGCCCCTGCCGGGGTGCCTGAGTGCTGGGCCGTGATTGGAGAGGTGAGGGCGGGTAGCGGAAAGCCATCAAATCGGGGCAGCGGACCAGGAAGCAATGCGAGCTCCCGTGTCGGTTCAGATCCAGCCTGTGCATGGCCGATGAGGCGCAAGACGATGCCAAAGCCGGTGGGCGTGAGGAAGCCTCTGTTCTCCTTGTCGGCGATTTGCCAGATCTGATTGGCAGCTTGGTCAGCGGATATTCTACTGGTATAGATGATAAGTCGTCGCGGAGAGACGGAGAAAATAGACAGACCTCTCCTAATATGCGCGAATCAAGCCGGGTCTTGTCGAAAAAGGTGACGGCGACGTCGCCAGTGACGACACCGACGGCGTCGGTGTCTGCCTGG…
	TTTATTGATTTGTTTTTTGTGATAATTGATATTTTTGGTTGGAAGTAAAAAAAAAAAAAAAAAAAAAGTCGTTATTAACTATTGAAACATTTGGATGAGAAAGGGCCTGAAAACAGACGATACTTTTTGCTGGTGCCTGGGCGGCCCTCAAAAGTCGCCTCGGCCGAACCCGAACGGCCCGCTGATCCCCCGTCTCACAAGCAGCTCCGTAACTGGTATGTACCTAGGTTGGACGTCTCAGAACGCCCGCTTTTTAGTGATGGAGGAAGGAAAATGAATAGTCTAGGTGCGGAATCTGGCCCGCTGGATGCAAAAACCGCGTCTCAGTTGTCTAAAAGAAATAATGTACAAATTACTTTTTTTTTCAAATAGATGTTTGCAAGGCGAATCCACTATTTC…
	GCTCAACATCTTCCGGCTGCCCGTGTCGTGGCAGCTGCTCACCAACGCCAAGGGCGGCAGCACCCTCGACGCGCAAGGCTGGGAGAGCTACGACACGCTCATGCAGGCGTGCTTCGCCACGGGCGCCTACTGCATGATTGACCTGCACAACTTTGCACGCTTCGACAAGGGCATCATTGGCCAGGGCGGACCCTCGGACGCCACGTTTGCGCAGCTCTGGGCCAACATTGCGGCCAAGTACGCCGACAATGACCGCGTCGTCTTTGGGCTGATGAATGAGCCGCACGACCTCGATACGGCCAAATGGGCCAATACGTGCCAGGCCGCCGTCACGGCCATTCGCAAAGCCGGCGCCAAGACGCAAATCATCCTGCTGCCCGGCAACAACTTTTCCAGCGC…
	CCCGCGCGGATCTGCTGCAGTCGTCTCTGGATGCGTTGCTCATAGTACTCGTACGCCGTCATCTCTCCTGTACATCAGCACACTCATCATCAGTCCGGCGCATTCATTATACACACACACACGCTCCCTCTCTCCCGCTGCCACTCTGCCCCGCCCCCCTGCCCAACTTGTTCCCCTTCCCCAAACCAGGTTTTCTTTCTTTTTTTTCACGTACTAGTTTCCAACGTGCGCTGAAGCAGCTGCAGCTGTATGCGCGCCAACCTCGCCAGCAGGGGCGGCCGCTGCTCCTCGGGCGGGGAGTCGTCGGTCCAGCGGAGGCGGTGCTCGCCAGCAAAGTCGAGGACCAGAAACGGGTATCCGACGGGGTTGTCAAACGAGAGGCTGGCGCCGACGAGGCGC…
	TGTAGAAAAGTAAAGCATACATCGGGGACATACGAAAAAAAAAAGAAGCCACCTGAAAACAGTCGACATGCTTTCCGTTATCTCTGTGGCCCTGCGCGCCGGCGCCAGGCGAGCCAGCCCGCGAACCGCCGTTGCTGCTGCTGCCGCTTCCTCGACCAAGATCCGATGCCCCAACCTCACAACCTACCGCGCCCTCTCCCAGTCCCGCGCCGTCGCCGGCCCCCGGCCCGCGATCGCACCCGCGACCGCACCCGCGAAATCGTCGCCCAGACCGTCTCCAGCATCGGCTCCAAGCGCGAGGGCCAGCAGTACCTCAAGCTCTTCACCTCGGTCTCGTCCCAAAAGTTTGCCGTCATCAAGGTCGGTGGCGCCATCCTCACCGAGTACCTCGACGAGCTC…
	CCCCTACTGGCTGTTTTGGCGGCGCCCACGATAGTGGCGGCGCGGGCTAGACGGGTCGAACATGTTTCTGACAGCTCAAAGGAGGGGGGTGCCCAAGGGCGGTCCAGAGCTTCGGCACCGACTGGCCAGGCCGTGAGAGGAAAGCGCGTTGCTTGTTTAAGTAAACTGGCCTGTTGCGGACACGGCTTCTTCTTCAGCTCCTTCAGCCCTGGCGTCGTCGACTTGAAATTCGCCGAAACCGCGTGTTGCTGGGGCTGAATCGGACGAGAACCCGACGTATACGGTGCTGGCCTGGTGCCGACGACGCCGACGAGGCGGTCTTGGCGGCGCGTGACGCTGTGACATGCTGGACGCAAAATACTACTGCTGCGCCTTGTGCTTCACGATGTCGGCAAACAA…
	ATCATTAACAAACTCATCCTTCTCCTCATATTTTAGTAGTTTGACCAGTTCAGCACACGCCAACCAAGGACCGAGCCCTGTCGGCAGCCCGGTGGACTCACACTATGGCTCTTTTGGCGACGTACTCTCGAGAATGACAAGCCCACATGATATCAACAGCATGGAGTCAAGTTCGCCGCTTCTGACGTTTGGCATATTCCCACATGCGCGGCTTGCGAGTCCTCATATCAGCGCCGTTCGGTCCCACGTTGGGCCAGCCATGTCACAGTTTTCCGAGGAGAGAACACGGACTCCCATTGGTGGCGAGCTTACAACTGTACCGAACCCCGACAGCATGGATACCGATTCCAACATGTTTGGCGACGTCGAGCGCAACATTCTGACTTTCCTCAAGCCGGA…
	CGACGAGAAGGTTTGACTCAGGGTGAAATGACGCGCAACGGACGTGCGCGCTGCCCTGCATGAAAAAGTGTTTCTGGACAATGCGCCAATGCATATCAGACTCGTCGTCGTCGTCGTCCATTTCGTCATCCTCTTTGAGGCGGTCAATCGGCTTGACATACCGCCAATCAAACACCGCGCCGTCTTGGCTGACTGTGTAGATGATTTCCTGGTTCGCTGAAAACCACGCGCCAATGACCGGCTGCTTGTGCCCCGAGAGCACCGTCGGCGTAAAGCCCTCCTCCGCGCCGAGGCTCCATATCCTCGCCGTCAGGTCCTTGGATGCTGTGAGGAAGAAGCGCGAATCGCTGGACCACTCAATATGCTGCACGTCGCCAAAGTGTGCAGTGTGCGTGTGGT…
	GCACCCCACCACCGGCGCGCCACTCACGCCCTGGACCCCCGTGGAGCCGGTGCTGCCCCCCTCGTCCTCCCCGCTCGTGCTGTCCCTCATCACCGAGAACCAGTCGGACAGCGAAGTGCGGCACTGGTCGCTCTTCTGCCACCGGCCGCCGGGCAGCCCGCGCGGGCGCGCGTGGCAAGTCACGGGCGACGCCGAGTTCATGGTGTGCAACCACGAGCACGACGCCGACAAGCTCGGCGGCGACGCGTTTGCGTCGTGCCAGGTGCTCAACGACGACCTGAGCGCCGCGCAGCTGGCGCGCGTCGAGCACGTCGTCGCCGCGGAGCCGCCGCCCCGCGCGCCGAACCGCAGCGCCGTCACGGAGAACTGCCAGGGCTGGGTCGTGCGTGTGCTGAAGCG…
	TCGAAGGCATGCCTCTGGGCTACTAATCGCAGGCTGTACATATATATACATACATGCCTGCCTCTCTTTGCTATATACGCGCCCATCCCTGTATTTTTGTACTTGTTATGCACATGTTTTTCTGACGTTGTGGCATGTTGTCACCATAGATAGCGAGCAATTAATAGCATTGACTTGTTTGGCGATGGTAGTATGTGGACGCGCAGACAATTATCCGCCTAGTCTACATAACTTTTGTTCAATGCAACAAGTGTAATAAAGGCGACATTTGATACATTACCACCCATCGGTTACCGCACCATGACTCGCATCACCCACCAAACGCGCATACTTGGCCAGCGTCCCTCTCTTGACCCTCGGCTCGGGCGGCACCCACTGCGCGCGTCTCGCGTCCATTTC…
	AGACGTTCATCTGGGTGAGAATAGCATCCGGAGCATGTGTCGGGGGTTTCCCAAGCTTCAGCGCCTGACGTTCGTCAGTAGGCATTCCGCGTCCGGGAGGGCAACGCCACCTGTACATTTATACTCGGTTGCCTGGTCGAGACGTACAAAACAAGCCTTGAGTACTTGTACATGGACTGCACCAAGAATGTACCGGAATTTGGTGCCGCAAGCGGATCACTGGCTCAACTTACGTCCATGACTGCACTAACCCAACTGATCCTGGTCGGACCACTCACTCATTGGGTCACCGGACAAAACGAAAGGATGTTCTGGGGCAGTCTTTTGGCGCCAAACCTGGAGAACCTTAGGTTGCGAGACGTCACGGGTCATTGGAATGCACTCCCACTTCTGTCAGCC…
	CTTAAATAGTAATTTTAATATAGTTAATTAGTTCTTTATTACCTAGAATAATTATATATTCTAGTTAAGAATTTAAATCTTTATTATTAGTAAAAGAACTATTAATAAAAATAAATAACTTAGCTATTCTTAACTAGATTAGTAAGTACTAAAGGCTTTAAATAGTATTCTTAATTTACTACTAAATATAGGTATTTAGGTATTTAAAATTATCTTTTTTAAGCTCCTTAAATTATATAATAATAAATAGGTTAAATATAGCTTCTAGTTAGTATATAAAGGCTAGGTATATACCTTAGGCTTACTATTTAATATACCCTTTTAGGTCTATTAGTAACTAAAGCTTTTTTAATTATCTTTTTAAGACTATTAGAATAATACTATTAGTACCTAAAAAGA…
contig10	TAACCCTAACCCTAACCCTAACCCTAACCCTATAACCCTAACCCTAACCCTAACCCTAACCCTAACCCTAACCCCTAACCCTAACCCTACCCACCCTAACCTAACCCTAAGTAACCCTAAGTAACCCTAAGTTAGGGTAAAACTTAGGGTTAGAGTAAGGGTTAGGGTTGGGTTAGTAAGCAACCCTTAATTAGTAAGCAACCCTTAATTAGTAAGCTAGGCTCGATTAGTAAGCTAGGCTTAATTAGTAAGCTAGGCTTGATTAGTAAGCTAGGCTTAATTAGTAAGCTAGGCTTAATTAGTAAGCTAGTCTTACTTAGTTAGCTAGTCTTAAGTAGTTAGCTAGTTTTAAGTAGTTAGCTATTCTTAATTAGTTAGCTAATCTTAATTAGTTAGTTA…
	AACATTGATCTTAGGGTCGGTAGCAGAGAATCGGCTGACGAGATCCTGTGGAGGAAGTGTTAGCTGGCTGTATGTGTGGAGGAGCAAGAGGGCATAGCCACCTGTGTGAGGGTATCCCACCGCCTCCAAAAGTCGGAGTCGGCGATGACACTAACTGCTTCGCCAAGCTGTGCTTGCACATTGGGAGGGCATGCTATCATAAGGCCGACAAGGCGCTCTTTGATAGTTTGGACCTCGGATTGCGAGATTTTGTAGTTTCCTTCCTCGTCCTAGGTAGGGAATGTAAGCTGGGCGCGTCGTGTCGGGGTTGGCTGCGGGGGGGCGGAAGCTGGCGCGTAGGACAGCGGACGTACGACATAGTTTGTGCGGATGAAATTTTTGAAGGCTAGGGCAGCGGCG…
	CCACGTCCTGGCTGTGATGTTGGAGTGGAAAGTCGAGGCCAGTCGACGAGGAACCATCCCCCCTTAGTACGAAACAGGAAGCGCCCGAATGACTACGTTTTAGATCATGGATATTATCGGTTTAATACAACTACCTCACGAGAAGTTTACTCGCTCCAGAAAGCTTGTCTTGACTTTGTGCATGGTACTGGAAGGCCAACTTATCGCAGCTCCTCTCTGGTGGTGTCGGCCCTGTTAGGACGACTCTGACACTGCAATGAAGTCAAGAGAATAGCGATTTATTAAGCAAAAGTTTAGTGTCCTTCCTATCTTTTCGGATCGTAAATATTCGAGAACCTCAACTGCGGCACCATAATATCTTGTTCGGCCCGCGTCTCACAGCACTTCCCAACAGTTCTC…
	CACGGCCGGCATCCAGGCGCGCTACGACGGGCCCCCCGACGACGAAGCCGACGGGGGCGCGCACCTCGTCTTCAGCGGAAACGCGAAGCGCTGGGCGGCCATCCGCGCCAGCGAGCGCCACGCGCCCGTCGGCATGAGCATCCTGCCCGGCGCGCTGTGGCTCGACAGGGCCGACCTCTGCGCCGGACCGGCGGATGCGGCGGCGCAGAACGTGTTTGCGCTGGCGCGCACCATCCAGGCGCGGCAGCAGCAGGACCTGGCGTCGCAGCACATCATCGGCGTCTACGACGAGCTCGCGCCGCGCGCGTTCCAGGCCGCCATGGGGTCGTCGACGCCGCCGCCCGCGGTGCCGGCCGTCAGCAGGCCGACGTTGACGTCCCAGGGCGAGTTTGCCAAGCA…
	ACAAACCCCCATACACTATAGCAAATATCCATCATCTCACCCATACTTGCACGCGGCATGGTCTACTTATGGTCTAGTCCGCAAGGACTTGGCGTAGCATGACCAAAAAGTTTTCCTTGAGCTTGTACACCTCGCCAATCGCGGGCTTGACAGGCTCGCCAGCCCGGCGGCGGAGCGTGTGCTGCTGCTTCTGTCTGCGGCGGCGCTCCGCCTCAATGGGGTCCATTTCGTCCTCGGCCTCGGCCTCCAGCTCGTCTTCCGAGTCCTCGTCATGGTAGTTGTTAAAGTCTTCGATATCCGCGCTGTCCAGGCCAAAGTCGGACACGTCAAAGCTCAGGCCTGTCACGAGGCTGCCGTTCAGGCCGCCGTTGGCGCCGGCCGTGTTGGACTCGGCCGCCA…
	CCGCATGTCCTCGATGAGGAGGCCCCAGTCGGACTGGCCAACGAAGGAGCCGCGGAACTTGGGCTTACGGGTATGATCGAGGGCCTGAAGGAGGCGATTGAGCTCGTCGACGATGCCAGAGCCACGGAGAATGACGAGCTCCTGGTGGATGGCATGGCTGCCCAGAAGGGGTCGGATGGTTGTCTGGTAGAAGGTTTGCTGAAAGAGGTAGTTGTACGCGGTGGGCTGGCCGAGTGCTGGAACCTTGGCCACTCGCAACAGCAGGCCTAGACGTGGGGGCTCGTCAGTGACGGATTTCATCTACAGGGATGGAACGGGGGCTTTAAAATAGACTATTACCTTTGAAATTGGAATCGGAGGAGCCATGTTGGGGAAGCTTGATCTCAAAGACGGCGTTGG…
	GGAGCCCGGCTTCTGCTGGGTCATGGCGAAGCCTCGTCGTCTGTAATCCGAAGAAGCAAAAAATAATAAATAAAACAACATGAAATGAAAGGCGACTAGCGCATGTTTCTGGTCGCGCCATCGTCTGTCCGGGACAGATGAGCTTTTGTCTGTGTGTTTGTCTCGTGGTCTTTTTTTTTTTTTTTTTTTCCTTCTTTGCATCTTGTTAGCCTCCCGTTTCCAGTCAAAAAAGTCAAATGGGCGTCGCCGCCCCCGGTACGCAAAGACCATGCGTGCGAGAGCACATCTCAAAAGTGACGACGAGGGGGAAAATATGACACCGAGACTTCGTGGGAGACCGTGCGTGGGAGCACCGAGGTGGGAATGTGTTGATTGAGTTTCTCTTACTCAACATCTCGA…
	ATCTCGACCCCAAGGGGGAGCTCCTCCGTCATGTCCTGACACCGCGCTTCGCCATTTGCTGCGACGAGGCTCTGCTCGCGGGCCTCGGCGACATCGCCAAGAGAACCCGACCATGGCCATCCAGACGCACTTTAACGAGTCCGAGCAGGAAAAGAACTTCACCATGACCCTGTTCCCGCAGTTCACCAACGAGGCCGACCTCTACGAAAAGTTCCACCTCCTCAACGAGCGCTCCATCCTCGCCCACTGCACCATCATGACGCCCTACGAGACGCAGCGCCTTCAGGACCTCAACTGTGGCGTCGCGCACTGCCCGACCTCCAACATGACGGTCGGCGGCGGCTTCATGGCCGCCCACGTCAAGGACTTTTTGCGCCGCGGCATCAAGGTCGGCCTCGG…
	CCGCAAGAAATGTTCCTCACCTGTCTTCTGTGCGCCCCGGGCGCCGTTCGGGGTCTATCGCCTGGGGAAAGTTCAGATCCCCGGCCAGCCACTCGAGGGTTTTGCGCGCATACAGCCTCACATCAGGCGGAAAATGGGTGGTCATCTCTATGACACCCAGCGGCAAGCCCAGGCACCGCCCCGGCGAGATAAAAGTGCGCACCCCGTTTTCCATATACACAAAGCTCGGTACCGTCGCCAGCACATCAGCTGCCACATCAGCTAGGTGGCGCTGCGCATACGCCTCTAAGCTTGCCCGCGTCTGCGCATCCGCTAGGCCCTCCCCATCTGCACCAAAGTGCTTAGCTTCATCGCTGATGAGGCCGAGGAGGAAGACGCGCAAAAGGCGTACCGCGTTCC…
	GTTGGGTTCGAGCCACAGCAACTAAGGATGACGTTTGCCGACCAGCAGAGATGGGTTGCGGTCCAACAAAAGACATTTACAAAATGGTACGGGGACTTCTGAACGATGGCATTGACACGTCTCTAATGTATACGGGATATAGGCTGAATGCGAAGCTGATACAACGGGACTTGGAGGTTAAAGATATCGTCAAGGACATGGGAGATGGAGTATGTCATCTATGCAGCACGATTCGAGCTCTTTGACTGACGTATGGCCAATAGGTCCTGCTCATCCACCTTTTAGAATGTCTTTCAGGCGAATCACTTGGACGTTATGCCTCGAAACCCAAACTACGAGTACAAAAATTCGAAAATTCCAACCTTGCCCTCGACTTTATTCGATCACGCGGTGTTCAGA…
	CAGACTCGTCGTGGTCGTCTGCGTCCTGTGATGTCTCAAACGCATCTGGGCGGACGGTGCCGTCATTCTGAAAGGTATGGGCGCGCTTCGGCAGCTGCGTGCTGGCGCTCGTCTTGCGGCTCGGCGGCGGCGTATCGTGTGAGTTGATTCTGGCCGCAGCAGCCGGCCGGTCGTTTGGTAGTGCTGCAGTATCGGGGCTAGCAGAAGCCATTCTTGCCGTGCGTTTGGCCAGAGGGAGCAGGGAGGCGGCAAGACAGTCGCTCTGCGGACGGCAGCCAAGGTCGTCGTAATCGAAGCACAGAGGAAGCCGATGGGTGCTTCTGGTAGACCGCTTGCCACCGAGAGAGAAAGAGAAGCAACGGTGGTGTGGAGGAGTTCAAGGCTAGTTAGGGAGGCAGC…
	AAAGATGGGAATTGCGGTCAAGATAGAAATGTATCCGTTGTTTAGGCTGCCAAAGCTGTTGAGACGGCTGGGTACGTAAATGATGGCGCCCCATGGAATCCCCCAGGATTGGAGTGATGGATCTTGTTGAAGTTGAATGGTTGCAAGAGTCCTATAGTATGGACGTTGAGGACGCACAGAGTGATGGTGATGGGAAGAAAAGGAACAAGAATGGACATGACCATGAGATACAGGCGACGCTTGGCTCGCTGACTTCGTAGGAATGCGGCGCGGTTGCTGCTGAGGGCCGAGGAGGTGGTCTTGGTGACCTCGCGGAATCGAAAGAATGTCATGACTAGGCACTGCGTTAGTATGTGTCCCTAGGACTGTTTTGCCAATGTGGACTGACCTGCGTAGATG…
	CCCTGAAAACAAGTTGCATAGAGGGTCTGCAGGCTTTGAGTGGCAGCAATCTTGGGCTCCCAAATTAGCGATTTCGAGTGCGCTGCTTTTTGAGCCTTGACACTCAAGGACGACTTTGAATTTGCGGCCACTTGCGCCAACTGCGCAGCGAGAGAGGTCGCCATTGTAAGGAATTCAGGCCGTTGTCGTGGTGAAAATGAGCGTGACAATTGGCGGGGAGGCTGGCCTGTAAATGAAGCTGGTGCTGGCGGACAGGATTTTTTTTTTGCCAAAAAAGCTGACCAGCAATTGGGCTTATCGATAAGATGACTTGCATATGATCACATGACGTTCGTGTCACCTTAACTGCTGCATGGAATCGTGTTCTTGCAGAAACAACGGGGAAATCAGAATTGTAAA…
	GGGTGATGGGTGCCGCTGTGCTCGAGTGTCTTGATCATCTTGGGATCGAACATGGCCCTGGCGATCAGTGACATGTCGCGCATGAACTGGGCGTCCTTTTTGCCATGCACATGTATGCTCGGGATGGAAAGCTTCCTGTCCATCAATTGGGGCAGCAGCAACCGAGGCGCCTCCGCACCGTCGCCCTTGGTGTACAAATCGAGATCGATATCCGGGAGAAGTGCGTGCCCGTCACGGAGCGGCTTGATGACGTTGGAGAGGGCTTCGTACAATGCAAGCTCGGAAGAACTCAGGCCTTTATCTGGCTGTGCTTCCGTCGCGGCACCGAGCTCACGCCCGAGTTTGCAAAGGCCTTGGATCTCTGCCAAGGACTGGTCTGGATTGGGGGAGAAGGCGCAG…
	ATACATTTTTTATTTTCTTAGAGAGTTCACAGAAAGAGGCGTGTATTAAATTATGATATCTTAATAGAGTAGAGTTTTTATTAACATATTTATACTATCTATTCTATCTATTCTAAATATATCCCCTTTAATTCCTAAAGATCTTTAAAAAGAATATATAGGTTTAACTCTTTAAATTACTCAATTTAACAGGAAGTAAAACTTCAATTCTTCATTCAGAGTACTAGAATAACAGTTTATAGCTATTCAATATAGGGGTAATAAATTGCTATTTTATAAACTTGATGTGATTTGTTTAGGCTAGGCCGGGGGGGGGCTTCACGCCCGCCGAGCACCAGTCGCAGCAGTTCCTTTTGGCCCTATGAAAATCCACTTCCTGGCAGGGCTAACTGGGAGCCT…
	CACTTGCATAAAATAGCTCCCATTCCCGCCTCCCATACGGGAACACCAGTCATACCTCTTCTCACCTTCCGCCTCTAACTACCTATCATTTACACCCGAATACAAGTAACCCCACCGCTTCCCTGTTTGTCACTACTGGCCCAAGCTTGGCACCACACTGGTCTAGCCTAGCACTACAGTCTAACTACGTACATTGCCAGACATTGGCTTCCAAGACAAACTTCATCCCATCAACAGAGTACGGCCGTTGCTGGCGCTACAGATACACACACACGGCGAGATGGATCTGGCCTACAACCAGCACGCAGACCGCGCCCGGCGCAAGAACCGCTCCTCCACCAACATCAACCACTTGACACTCGCGCCGCTGACAGTCAAGCTGCCGCTCAACGATCCCGA…
	TTTGTGACGAACACTTTTCCGGCTCGTCTTTATTTCCATGGTATCCTTCCTTTTTCTTTTCTCATAAGCGTCGGCGTTTGGGCAACTTATAATGAAGACGATGATAAATTTACTGGCGTACTGCTACCAAACCTGTATACAGCGAGGAGTTTTTACGCACTTTTATTCTATATTATTAGCAACACGAAATTGGCTATCTTATTCAAAAAGATTGGCAGGCGGTGTAGAGCACTATGTGCAGTGAATGCTGGAAACGATTACATTTGCGTTCTATTAACAAGAAAAAGGATTTCTCATGGCTCATATCAAAACGCCAAACCCGTGATTACGTCTATGCAGTTTCATACATGGCAAGGCTCTCCCCCTAGCTCGTCTCCGCCTCTTCTATTTTGATCAGTT…
	GCGCTTGCCACGCTCCTCGGCATCGTCGTTGAGGGGAATCCTGTCTCGTGAGCGTCTTTTGTGAGTATTTGTTTGATGCGACGCGCGACCCCAGTGAGGGGCTAGATTGCTCTGCGACGCGAAATACTTACGAGTTGAGCGACCCCGACACGGATCTGGCGCTGCCGGAGCGCGGCATCTGGGCAACGCGAGGCATTCTGAGAGGGAGTGAGAGATTAGCCGTGGTGCAAGGTATGCCGGCCAAGAAGGGGCTCTTTGTCGCGTCTGGCCACTTGAAGTGGTTGTGGTGTTGCCTTGGGTTCCAGGCTTACCAACAAGTAAACAAAGTGCCCTTTCGGTAAGCTTCGTACACAGAGCGGAAGTGTGGCTAGTGCGTAAGAGGTGTGGCGCGCCATTATA…
	TGAAGACAGCAGCTCCGAATTTGGAAATGAATATCAACGCTAGACGAGCGTCTCAGTTGAGTTTGAACAAGAATTTCATGGCGCTAGATCCAGCCTTTGCAGACTTTACCTCTTTACTTTCTTCATTTGAGCGATTGGCAAAATCCCCGTTTTCACGACTCAGTGATGAAGATGATGTTGATGAACGACACAGCAGACGAAGCAGCAAGTTATCGACGATGGACACACTTGACGAGATGGAATCCATGGAGAACCCACACTTGAAGCGTCATCAGCGTAATGTAGCCACCGCGCAGGTTGGCACTCCAGCACTGAGCTCCTGTGAATCCCCGACTGAGCATCCGTTGTCGTCAGGGGAGGGTGCATTGATCCTCACACCCGAACCTCTATCCCCTCGCC…
	CGTCAAGAAAGAAGGGTGTTTACCTTCGCTAGGTAAGTGACGTGTTTTTTACCACCACGTGATAGACCGTTGCGAGTGGTGATGGCATAGCTGGCATTATTTAAGAACCTTGGATTATTTTAGCCGCACCACCTTGCTTTTGTAAATTCGACTATAGTTAGAGTCTGGGGTTTGTTTCTTTTCCCAAGACAGAGAAAGAGAAGGTGTGAGGCAATGCAGGGCGACCAATACCCTCCCCTTCCCTGTTATTAAATAACTCGAACAAGACTGTTCCCACTCAGAACTTCTCTACGTAGAATTTATATCACTTCTTCAAGCAGTAATGGATTTCTTTGGGTTTATTTTCAACCTGGTAGGAGTGATGGACGACGACCAGCCCCGAGCAGCGGGTGTGACATG…
	ACGGCACGCCCTGCGACAAGCCGGGCGAGTGGGCCCCCGTCGTCCTGGCCGCCGGCGTGCTGGTGCCGCACGCCTGGCAGGTGCTGCTGCTGCGCCGCGCCGAGATGACCATGCAGCACTTTCGCCTCGAGGCCGGCTTCCTCGACATGTGGGTCGCGGCCCTGGGCAAGCTAAAGGCCGCCGCCGCCGTGTGCGTCGCCGACTTGGTGGCCGAGAGGAAGGGCCTGGTGAATGAAGACGTGGTCAGGGTCCTGACGGAGCGCCAGGCGCTCGAGGAGATTGTCGTGAGGATGAATAGGATGGACTGGTGGACGTGGACGAGCGTGCCGCCGCCGCCGTGGCCGGATAAGTTGCCGGGTGAGTGTGTGGCGGATATGAGGGATGCTGGCCGGCGCAGGA…
	TCTCTTCACTCACGGGTTATAAATACCAAACACTCTCGCTTCCGGCTTGTCTGCTTCCACCTCACCTTCATCACCAACCCAACCCAACCCAACCTTTCAACATGAAGTTCTCCGTTGTCCTCCTCGCCGCCGCTGCCACCAGCGTTGTTGGCCAGACCGTCACGTGCGTCCTGTTTCCTTCCAGTCTCGTCTTGAGAAGCTGCACCATCTTGTCGAGAATACATCCTAACAAAATCCACCCAAAACAGTTCCACCACCAGCCGCTCCTCCTCCGCCGTCGCCTCCTCCACCAGCAGCGCCAAGTCCTCTGCCTCCTCGGCCGCCTCCTCCGCCTCCTCCGCCTCCAAGAGCTCGGCCAGCTCCGCGAGCTCTGCCAGCTCTGCCAGCAAGACGTCCACC…
	TCACCACTACCACCACCACACCCTCGCTCCTCGGCAATCAATAATGCACTCCAACCTGCCCACATAACAACCAATCCCACCCCCATGCCCATGAGGCCTACACGGGTACCCTTCGGATTGGATAGCCTCTCGCTCAAATCAGCCCACTCTCCATACATCCATGCTGGCCTTTTCCTGCACATGCACATCGCGCACACCCTGGCCCATGTCCATCTCCCACCGCCCGCCGACCCCCAACCCCATCGATGTATGTACATCAGCGCTGCGCCGCTGCTTGGCTCGGCATTGCTTGACTTGTCGTCAACGTTCAATTTCGGTTGCTTGCACTGTTGCACAGCACAACTCATAGCACCTGCACCAACACATGCTAACGAACCTGCTTGCGTCATGCTCAAATAA…
	CAGCGGCAGAACCTGCCAAGGGCTACGCGAAAAAATACCGTATCATGTTGATACCCATAGATTAGGACGAGAAGGACCTTAAACCTTTCCTAGGTGATCATTTCGAAAGTGTCTTGATACAACCCACCAGACCCCACCGTATACAGAAACCAGAGCCTTGTGCATACCAATCCTTACCTTACTTCCACTCCTTGCAGCAATGATAGAGGCGACATTAATCAACATCGTCTGGCAACGTCCCCCTTGCAAGAACGGATGCATGTAACCTTGCAATACTGTCAATCTTACTTCAGGAAGCCACCACACAAAACACTCAACGAAATTGAGAAATAGTTTTCTGTCCTCTCCCACTAGAGCTGTGGCTAAAGCATCGAATGTTCTCTCGGTGGGAACGGGGAC…
	AGAACGGCGATGGCCGCCACATTCGTGGTTCGACCAAGCCCCCTGGCGACGCGAGCCGTGCCGGAAACAACCCTTCAGGCTCTGATCATATAAGGCTTCACCAACGGAGACCGCCCAGAGTGCCCTCCCAGGGCGTAGGCTGCCCCGCCCAGTATCAGCACTTTCGAGTGAGTATACGAAACCCCGACGCTTGGGTAGTGACACGTGCGATATTGACCTGGTCTCGAGAAGCATCTGAGAACCGATATTTCTTGTCATCAGTGTGGTGAAAGTAGCACCCCGGAGTGGCGCCATGGTCCGCACGGTCCAAAGACGCTCTGCAACGTCTGCGGGCTCATATACGCAAAACAAGAAAGCCACCGGCGTCGCGATAAGTCAAAGTCAGAAAATCCTAGGAAG…
	GTGGTATCTGTGATATCTGTGATATCTGTGATGTTAGAATGTGATAGGGTTCTACTGCTAATCAAAGTTCCATTCGGACCTTTAGGTGCTGACGGACTGGTGGGCAGGCAGTCCGGCCGTGTTAGATGACTACCTAGACGGAAGACGAGTTTTAGAAAGTTTGTTTTTATTCATCCTGATAATTTCACTTAATGGTAGTATTTTCCATTGTAGTGTGGGTTCAGCCTGAAAGCTCGAAGTGATGCGAGATTCAGACAGCGAAGTCGAATCGTAGAGATATAGTGTAAATCTATATGGACCCTAGCCTAGAGCCTGTAGGTTAGGAGAGACCGTTCCATAACGACCAGCCGCGAGCTTCAAGGACACCTTTGTCTAATGTTTGTGGCGTACCAACATAGA…
	ATGGTCTCGCCTGCGACGTGTCTGCTCATGGTGTTGACAATGGTGGTCTCGGTTGGGCCGCAGCAGTTCCAGTACTCGGCTTCCGTGGCCCAGAGATCGGCCAGCGACTGGGTTGTGGGCTCGCCGGCCGTTGCGGCGACTCTGATGTTGCGGTATCTCTGAGGTGGGTATTTGGACAGGATGCTTGGTGTGCAAATTAATACATCAATCTGTTTCGTCGGTCAGTTTTGGGTCTCCTCTATGCTGTAGTCGCATCTCCGCACCTGGCTCATCGTGGGCTCCCAGTCGGACCCGCGGATGACGAGAGTGCCGCCGTTGCATAGGCATGTGAAAATTTCCCAGGCCGCTAGATTCTATCAGCATTGATCAAGCTCAATTCCGAGATGCAGGTACGTACCC…
	GCGGCTGGATAAACGACATGCTGTAGGCAAGCCGCTAATATATGCGCAGTTTCCAGAGGGCAGCCATTTACGTATCTCACCCGAGAGAAATAAAAACAATGGCGTCGCCAGAGGCGTGAGTCCCATTGGCCGCAGATCTGGGCACCTCTTTGTTTTTGTTTTTTTGTTGTTTTTTTGTGCTGACTTGAGAGCTCTACAGCATGGCTGCTGTACAAGTGCAGACCAAGGCCGAGGACACGATGGAGATTACAGACTCGCGGCGCGATGCACCGCCATTGAAGCGCAAGGCGTCCCCGGAACCACAGCACGGTGACGAGATACCGAAACGCACGCGACACGACTCGGACGAGGATGATCGAGACCGCTCAAGGCGTCGGTCACGGTCGCCAGAGCGAGATC…
	AAGCCGTCCAGGTCCAGATTGGGTGCCGCCGCAAGCTGCGGTGGCTGCTGTTGCGCATGGCTCAGGGCCGGCACGGCATCGATATGAAACTCGGACGTGCCGGCCAGGCCCAGCGCGTCTGGCCGCCACTCCGACAAGGCGTCCTGGGCAAAGAGATACTCCTGCGGCGTCATGAACATGCCGTCGGCGGCCATGAAGTCGCCCGTCGTCGCCATGGCAAAGTCGCCGGCCTCCATCGCGGCGCTCATGGGGAGTGACATGGGCGGCGGGAGAAACGCCTGGTCGCCGGCGTCCCCCAGCACCGGCGACATGGAATGCTGCGAGGGCGACGCCATGGTCGTCGTGTGGTGGTGGCCGATGATGGCGAAGCCGCTCAGGCTGCCGCTCGCGGGGCTGGGC…
	CGGGTATGCAGAGAGACTAGAAGCGCTATTGAGCTCAGTCTGGAAGCTAACAAACGTGTTTCAGATGCAACGCTGGCTTTTGCGGTGGACCATGCACAGGGGTTCAGCGCAGACCCGTCCGAGAGCTTCTTTGGCTGGGATCTGGAGCATGCTGGCTCCGACGACATGGACTTTCTTGGCCTCCCGCTCCTAGACTGGTTTCCCACAACAACAGGAGCAGAGACAACAAACATTGCGCTTTCAGAGCCGTCTGCTGCTCGAGACGACCCCGAGTCACCATCGTCGCAGCTGATCCGGGACGCTCAGCCGCCCGACACCCCTTGGGTATGATTCTGCGCTTGCACCGTTCCTCTCTATCCCGCTACTAACTAGTATAGCCGCATGTCTATCGTCCTAGTG…
	CGGCCGATCCCTTGTCATTGTGTTGGTGTTAGGTAAGAGCCACGGTAAGGCCAGGTCGAAACGTGCTAGCTGCATGGAGCTAAGTGGCTCACCAGATACTGGCAGGTTACAGCGCATCTAGCAACATATGGGCATACCTTTAGTACCTACTAAGGTACCTCAGTACTTGCAATGCAGGCTGTTCCAGCACCTCGACTTCAGACCGGTACTGCACTACCTAAGTACCTACCTTGCTACCTTGTTCTCAGTCGCCAAATGGCTGGTTCTCGGGTATCTTATGAGGTGCTGTCGTCGCTGTCGTCGTCAATGAGTCGCATCCATTGGGCAACGAGGCACGAGGCTCACGCAAAAAATACCTACCTTCTGATCCACCCATCTCGCTGCCCCTCCACTTACAAA…
	AAGTCTCTTCGCGACCAACTTGCTTTGCACAACAGGCACAACCCCGGCTCGGCGCCCCTCCTACAGAGGGCCCCCAATCCCCAAAGCGGTCACTAACTAGCATCTGCAGAGGGTAGAGGGTTTCCACTTGGGACTTGCTGATTTTTTCTAACTAACTATAATAAAAGTGAAGAAAGAAAAAAAAGGAAGAGGAAAATTCAACCGTCTTGGCGGGGGTGGACGAACGGGGAAAATGACATCAGCGACCCGCCAAAGCTCCGCCAGGGCCTAGCGGGCGCTGTAAAAGCCTCGAAGCCAGGAAGAAACAGCGCGGCTACAGGGCGCAAAAAGCCTTGCAGCAAGCAAAGAAGCAAAGCAGCAAAGCAAGAGAGTGGGCCACTACACCACTGCACCCCACTG…
	TAAATCTAAGCTAGATATTATTACTATATAAGAAATATTAAATAATAGATTACCTCTAGCCTTAATATTAGTCTTATACTAATATCTTTAAAGAAATAAGAGGATAGTAATATATATATAAAGAGGATAAATATAAAGAACTATATAGTCTCTTTAAAAAGGATAGCTACTATATTATCTTCTTTAACTTATTAGTCTATTTCTTTAATATTTACTCTAAACCTAGTATAGATTTAGTATAACTCCTTCCCCTTTAAATAAGGAGTTAATATATATTATAGTAAGGATTTTAATATCTACTACCCCTCTAGAATATCTATAAGAGGACCTTACTAATATTAAAAAGAACCTTATCTACCTTAAAATAACTTAAGATAATATTAATTACTCTTTAAGAAT…
	AATACCACTACGGTACTAGCAGCTGCGCAGACATACGTCTGGCCTGCAGGCAGGGTGCCGGCACTCACCCGTGATGGGGAGCTGAATGCGCACAGGTTACCGCGCTCGCCGTTCTAGTAATAAGCTTTTTGCGCCCATCAAAACTCCGTAATTGTCGCCGCCATCACCCGGTGACTGAGAGCCCAGTGCGTCGGCTCGACGCCCCGTGATTCATCCAAGACGCGCCCTGCTGCCCTACCCGCTCGTTCGCATGGTGGAGAATGATGTTCCAGAGGTCCTTGGTCAAGCTTCGCCTCGGCGACTGGTGGCATGACTGCTGCGGCAGTGCTGCCCAAAGACGGAGGCCACCACGAGTTGACTTTGGTGGACAAGGGCTGCCCCGCTGACGGGATGGCGTAG…
	CAGGTTGATTCTCTCAAGCGCACTGAAAAGCAGCTTCGAGACCGCCTCACCAACTTGCAAACCAAGCTTGATGATACGTTGGTCAGGATTCAGAAGCAGGAAGAATCCTTTGCAGCGACGGTCGGCAGCTACAAGTCCGAGCTGGAGGATCAACGCCGCCTAGTCGACATGTCTGAACAACTCAGCCAAAAGCATCAGAATCGTGTACGTGAACTCGATGCCGAGAAGGAACGCCTCAAAGACAATTACGAGAACGAATTGCGCCGCGTACGCACCGAACTTGAGCAAGAAAAGCAGGCTGGCGCTGATTTGGAAGACCGTATTCGCCAACTTGAAGGCGAGCTTGACGAAACCCAAGTCCGTCTGGAGCATGCACCTCCTCCTGGATCTGCTCCTCAG…
	AATATTTATAAAAATAATAATAATATCTAGGTAGCTTATACCTTCTTAATAGTCTAGATATTCTAGCCTTTTAAGAAGTAATACTAGGCTAGCCCCCCTACCTAGCCTTAGTATTATACTAAAGGCTTTAAAAGGAGGCTATATTATAACTTATATATATAAAAGATTATTAAAGATCTTTAGAATACTACTTTATTAAAGATACTTATTATATTTAATTCCTTTCTTTACTATTAGTTATTATAAATATCTATATTAAACCTAGGTTAAACCTAGTTACTTTCTACTTAGAGTAAAGTAGGTAAGCCTATACTAAAAGCTATAGTAAAAGACTTTAATATTTACTATTTAATATAAGACTTCTATAAATAGAGTTTAATACTACTAAACTATAATAAA…
	GGCCCGTGTAGATGAAAACGTCGTACAGGAAACCGCCAAACAGTGTGCCAAGGAAAGGGGCAACCATGGGAATCTGGGTCCGACATTAGCACAAATCTGCCCATCATTCAGTCATCATGGAACTTACCCAGAAATAGTAACCACCAGCGGAAAAGACTTCGGTGCCGTAGCCAAGAAAGTAAGTAATGAGGCGAGGACCAAAGTCACGAGCCAAGTTGATGGCATAACCCGTCTCCCAGCCCAAACAGGCACCAATACCAAAGATGAGGAAGAAGAGGGCCAGCGGCAGCAGCTTGCCAGCACCGATATTGGCATCATCAACAAGGGCAAAGATGACAAATTGTAGAACAGAACTGGCCAGAAATTCCGAGAAGAACATGCCGGTACGGGTCATGAAGG…
	TGGTTTCAAAAGATGCAAAGTTAGCAGCTGGTTCAGCAAAACAGAGATGATGGGGGAAATGCGCGGGGCGCTGGCATCGCGCGGGTAGGAAGCGCCCAGCACGTGTGGCTGCATGTCATTGCACGTACACCAGGAAGGAAGGCCCAGCCTATGAGGGATAGGAACTGGGACATTTTTGAAGAGATTTTGGCAACTCCCCAGGGGTTTGGATTATCCAAATATGAGCTGCATGCGCCGCAGAAATCGTGGTTGATGCGAGGTAGAAAGAGTCTGGTTCCATGAACGGTGAAAGGACAAGTGTTCCAGCAGGTTGGCGTGTATCCGTTCAGGGCCCGCCCTTGGCTACCTCGTACCTTAGACAACACCACAACGGCGCTACGAGCACCAATCAATTTTCTG…
	TGAGGGTGTCAGACTGGCCAGTGCCAAAGGTATTGTGCTTGGCGCATGCATCGCTGGAACAGTCGGCGCCCATAACCCAGCTGGATCCAGCTCCCGTATCGACCAACATGTAGAGCTTGGTTCCTTTAGAACCAATGCTAACTTGAATAAAGTACGAGTAGTCGGTTCCATCCTGGTTAATGCCGGCGGCGTCGCTCGTGGAGGGGTAGTGGCTGTGGTGACGGCGTAGGTATTTTTGCGGCGGGCAAGCGCTGCGTGGCTATCGTATTTGGCGGCAAGGCGTATAGCCTCTTGGGAAACGACAGGCTAGGGAATATGATTGTTAGCTTTGAGAACTTGCTTCGGATAAGGGCTAGGCATACGCGGCCCTGGCGTTGGTGAATCTCAAAGGCGAGGCCC…
	GGTCGCCTTGGCCCATCCTTCACCCTCGACGGCGAAGCAGCCGCGGTAGACTGCGAAGGTATGGGGCTACCATCCGTCGCAGACTGTGAGGCAGTGGCCTGAGAAACGGGTGCTGTGGATGGCGGCGAGGTGCGGCAGGGAGGACTGGACGAAATGACAATGGCTTCGGCATAGACAGTGCTTTGGGAAGGTCTGGGCGGCATGTGTAAGCGGGCTGCGTCCTTGTCTGAGATGCCTGTAGCAGAGGCGCTATTCTGCTTACTTGGAGATCGTGGGGGCGTCTTTGGTGGCCGAGGCAGCGGAGGTAGCTCGTTGATGTGTGTGATGGCTTCGATAGACGACGGCATTTTCCTTGGTGGTGATGGAGACTTTTCTTTCGCGACGCTTTCTGGAGTCGGA…
	CTAGGCTGGAGAACTGGCCAACGCCGAGGACAATGGTTACTAGATCTCATCGAGAGCTGATTGAAAAGCGGGCTGCAGACTTGGAGCCAAGTGGGCAGCAAAGTACCACCGTTCTGGTCACCCTCTCTTCGCGTTGTAGAGTTATAGTCGAAGGACTCGACTGTTTAAAAATAGTAGTGATTCTGTTCGTGTTTGGGAATATCTTCAGGTGAGTCTCGAGGTGAATTCGCAGTTTGGGAGACGCTCTGTTTGAGAGACGCGCAGTCTGGGGAAGCCCTGAGAGGCTGCTTTTTGGCAACCTGCTCGACAGGGAAAATGGTGGTACGCCCCAAACGTGGTCCTTTATTAGTTACTGTTGCGGTACTAGCAGGGTAGCGCATGATGTACCTTGCTTGCTTG…
	GTTATTGGTCAGGACTGAGGTGGCCGGTGGGCTTTTAGCAGCGTCCCAAATTTCCGTTGCGCGGGCGCACGAACCACACTGCAGGCGTCCGCCGTCCAGGCAGCCGGCTGACAAAGTGAACACCAAATCAAGGTACCACCCTGCTGCCATCCAGCTTCCCCCCTCCAGTGGTGTAGCTCAAGGTACCTGGACCTGGACTGGGCCGCCATTACCGGGAGGCTGCACCCACCATCAACTGTGGCTAGCGCTCTCGTACCTGCACTGCCAGAGCTACAGGTAGGTACTAACTGGTAACAGGTAAGAAAAGCTCCCAGGTCACTTCGGCTGCTGCTAGCTGCCTTTTTATGCCTGTCTCTCTTTTGGGGCTCGCGGCTCTCTCTCTCAAAAAGGCCCCTCTGT…
	GGCGGCAGCCAGCCCAGTCCACAGGATGGTCCTCCATCAGTCGTGTCCGCATCGTTCCAGGCCGCCCAGGACAGCAACACGCCTCCCCTTTCAAAGTCACCCATTCACCATGGACCTCTGCTCGGACTGAAGCCCTCGACTGAAACCGTGTTTGGTGCTCACGGCAGCGCATACGGTATGAGCGGTCCCGGGATCAATAGAAGTCCAACTTCCCAGTCAATTCTGCCTGGTAATCCATTTGAGCGGTCGAATTGCCAGCACGAGGCCGGCCCCGACGTGTCTGCAACGGGGCCGAGCCCAGGTTGGATGCCCGCAAACCACCTCCAGGCCGTAAGTCCCTTGAGCAGAATCTGGTCCAGTACATTCACGATACCCGCCAAGACCATTAAAAACCACCAA…
	CAAGTCCAGGTCAGCCTCTTCGTCACCAGAGTGGTGGCGGGATGCTCCTGCCGAACGAGACTGGCGTCCGCCTCTTCCAAGCGGGGTAGGACTATCGAGGTTATCATCCGCAGCATCTTTTCCCATGTCGGAGGCGGCATCTTCCGAGTCGTCGCCAGGTTCAAAGTCACTACTAGGTTCTTGTGTGGACTTGCGGGCGCTCGATTTACGCGTCAGTCGTCGATTGGGCCTCGAAGTGGCACCCTGATCCTCCTCCTCGTCATCTACCACAACTTCGGCGCGTGCAGCTCGCGTTCTGCGGGTGGTAGGGATATCGTCGTCATCATCGTCGTCGTTGGCGGCACCAGTGTCGTCAGGATTTTCGACCTTTTCAATGTCTTGCATAGTTTCATCAGCATC…
	GGCATCCATACACGGTCCCTAGCCTCCCATGGAGAATGGCCAACATTTGGAAAGATTCACCTCTGAAGCCAAACTCGATATTGCGAAAATTTCCACTCCTCTTTCGAACCGTCCACAACCCTGGCAAGAGTAGCATGTCCCGCCCACGGCACGACAAGCGCCTGCCCCTCCCTGGTCTTGAGGTGCACGTCGCCAAACAGCATGCACTCGCACGCCGCACCATGCTCGTCCTGGAAGCTGGCCGGGAACACCTTGTGCACCGTGTGTCTGCGCTCCGCCACGACGTTCCACATTCTGCCGCGGAGCTCTCGAATCGCTGCGTTGTTGGCCAAAGTTGGTCATGTACAGAAGGGGGTCAAGTTGGCCCACGAACCTGGCAGGCCGCGGCCCGTGTCGTTG…
	GCGGCTGGAGGACCTCGAGGCCGGCGGCGGCCCACAGGTGACGGGGGCCGACGTCGCAGCCAGGAACCCCCACGGCGTGCTATCCGGGCGCGGCGGCGCCGGCAACTGGCGTGACAGAACGGCAGAGCGGCAGGGGGAAGAGGCGGTGCGGATTGCCGAGGCGCGGAACAAGGCGGCGGCGCATGTCGACGGGGAGCTGCGCCGGCCGGAACCGACGCACACCAGGACACGCCACTGCGAGCGCCGCCTGGAAAGGTAGTCGGGGCCTTTTGACGATGATGTAGTTAATGTGTGCGCTTGTGGATTAATACTTGCTTTTTTTTTTGAACGAACGAACGAACGGGACGGACGTGAATGTCCAAGCCATGGCTGCAGGATATCCCAGATCTGGGCCGGCGT…
	AGGACTCTCTTTCAGCTGAGGGATTTGGAACAAGAATTACACAACCCAAGTATATTGGGATACGTGCTCGCGTCCGCCTTCGTTAAAAGGAAAGGAGCTCGTGCCAGTCATCGCGACAGCTTACCGCAGCCTCTGAACAGGGCCTATGCGAGGAGCGAGCCAACGCTTTGGTGCAACTGGTCTCTGTACGTCCTCGAGTATGTCTTAAAGCGTCCGACGAGCTCTTCTGTAGTCTTGCACCATCGTCAGAGCCGCGTAACCAGATTTGTCTCCGGATATTCTCGGCCATCTACCGGGTGAGCCTCCAAGCCCACCGCATCTAGGGGTGCCAAGTCCTTGGTCTTGGATGCCACCTTATGCCACCTGGAGTGCCGTCTTGGCCTGGGGCAGTCAATCCCA…
	GCCCGCCACGAAGCATTCTCGCAGCGCACCTGCACCCGTCCCTCGCGCGGCACCGCGCGCAGCTGCACGCGCAGCTGCAGGCGACGCAGAGCCAGAACCGGCTGCTCGAGGGCCAGGTGCGCGAGCAGCGCGCCGAGGTCGAGGCGCTGCTGGCGCGCCTCGAGGACGCCGCGGCCGATGTGCGCGCCGCCAACGAGGCCCTGGCGGCCGCCGTCGGGGCGCTCGTCGAGGAGACGCGCCTGGACGCCGAGCATGTCTGAGAAAGGAAGAACATTTGTTTTGCGCAAAAGAACAAAAAGCACGGGAAAACGGGAAAAACAAGTTTTCGTTTGTTGGAGAAAGAGAGAAACTAACCGCCAACAGAGAGCCCCCCTACCAAAGCAACGCGGAAATATACCG…
	GCGACGTTCTTAGCCTACCTCAATCTGCGATCGTGCCGAAGGATGCATCTCATTTGCCCTCTTCCAACCTCGGCTTCTGCCATGGCGAGGCTCCCCGAGAAAGAAAATCGCTACGTAAGTAACTAACTAGGTAGGCAAGAGGAACTAACTACACCCCGAGAAAAAGAAAAGTCAATTGTCTGTGACGCAACAGACCCATGTAGTTGATCGAGTTTGGGGCTTCTAGTGGATATTGTTTATCCACGTCAAAATGCAACAACAAACAACAACAACACACCGCATACATTAGTTATGCATGATGCATCCAATCATCTTGGCATTCAACCATCCAAGCACCACACTTGGGCTGGACCTTGAGCATCCAGCCCGCAGCCCGCATAACACTAGTCTTCAAGCCTG…
	GGTGCACTGAGCGCGCCTGCGAGTTTGGTTTCTCGGAACATCCCGAAGAATGGGCCAACCTCGGCCAGGGTGCCCCCGAAGTCGAAGACGACATTGCCGGCTGCTTCCCCGACCCAACACCATCGACATTTCCATGGCCGCCCGTGAGTACGGCCCCACCGCCGGTATTAAACCCCTCCGCGAGGCCGTTGCCAAACTCTACAACGAGGCGCACCGCAAGGGCAAGCAGAGCCAGTATACCTGGGAAAATGTTGCCATTGTCCCCGGTGGTCGTGCTGGTCTGATCCGTATCGCTGCCGTCCTCGGCACCTCATACCTGTCCTTTTTCTTGCCCGATTACACGGCTTACAATGAAATGCTGAGCCTGTTCAAGAACGTATGCCAACTGTCACTTCGCTC…
	GCGCCGCCGGCGGCCGTCTCGAGCACCAGGTGCAGCAGCGACACCGGGTAGCAGCCGAGGTTGTAGATGGTGCCGCGGCCGCGCGGGTTCGCCTTGGCCGCGATGTCGGCGGCGTAGTAGGCTGAGAATCCGCGGAGCCGCCCGAGGCGGCCCCCGGCCACGACGGCGACGAGCGCCGCCATGACCGGGTGCGCGAGGTACATGAGGCCCTCGAGGAAGAAGACGTCGCCGGCGGCGCGCACGGCGGCCGTCATGGCGTGCGCGTCCGCCATGGTCGTCGCCAGCGACTTTTCTGACAGGATGGCTTTTTTGCCCGCCGCGACTGCGAGGAGCACCGCCGCCGCGTGCTTGTGGCTCGGAAGCCCGACGTACACGGCGTCCACGGCGGGGTCTGCGAGA…
	GGAGGCTCATTGTCCCAGAACTGTAAAGCAGACTCAGCCCGAGTGCGATTGCAGGCCGCTTTAGCTGAGCAACTTACCATTTTTAGAGCGAATGGCCCTCTCCTTTCATTTCCAAGAGTGACTTTCCAGACGTACCCATCAAGCCCACCGTCCAGTCTATTTTCGAATTGCACGTCTTCTTGATCAAAGGTGCAACGTCGGAGTCGTGGGGTTGCGAAATCCGCCAGTTTGCAGCTGGGAGGGCCGGCCATCAATGTCTCATCAAGGAAAGGTACCGAGAGCATTTTCAACCTCGGCTTCTCGAGAGCAGCTGCTTTCAATCGGTTGGGCATATTGGAATTGCAAATGTATTGGAGGCGAAGAACTCGTTCTCATTCGAAGTCGCCTGTATAACGCGGG…
	TATCCTGTTGAAAATAGTATTTCTTTGTATTTTATTGGTACATGATTCTTTTATATAGGAATATAGCATCAACGTGCTTGTGTATCCGTGTCATATTTACAGCTTCAGTTTTGACTTGGCCATCATCAGTTCCTGGCGAATCGCCAAATCAGCCATAATCTCCTCGCTGCCGCCGCCAACAACCTACACCAAGCGTTAGTAAACGGCTCACTTGTATACGACCCCGCGCCGAACTTACCAGCATGCGCAAGTCGCGACTTATCTGCTCCACGGTGGCGCCCGGGCCGCTCCTCTGGTAGCCGGCGCCGCCAAAGATCTGCTGGGCCTCGCGGGCGGCCAGCTCGACCATCTGGCCGCCCTGGACCTTGAGCAGGGCCAGGCGGCCGGCGACGTCGGGGC…
	TCAACTCGGGCGAAGAATGCAAGATCCGCATGAACGCCCACAAAAACGTGCGCACAAAGAAGCCGGCCATGCAGTCCGCCATCAACATGATGATTCTCTTTCAAATTTTCATCGTCGTCATGCTTGCCATTGGCTTCACCATCGGCTATTACCTCTGGGAAGGAGATGTCGAGGACAAGTCTTTTTACCTCTACCAAAACGGCAGTTATGATGCCTCTGTACCCTTTCGAGAGATTTTCTTTGGTTTCCTCATCATGTTCAACACTCTCATCCCGCTCTCGCTATACATCAGTCTGGAAATTGTGAAGCTGGGCCAGCTGCTGCTGTTGCATGACGCTGACATGTACGACCCTGTCTCGGATACTCCCATGGTGGCTAATACCACGACGATTCTGGAAA…
	ATGGCGTCTTGGGCGGCCCTTTGCAGCACATCTAAGCGACGGCCGAGAATGTAGACCTTGGCACCGCCGGATGCGAGGGCCTTGGCCATCATGAGGCCGAGACCGGTACCACCGCCGGTGACGACGGCGATAGTATCGCCGACGTGGAACAGATGGGCTGGGCTAAGTGTGTTAGTGGTGGAGGATGTCCTGTTGGTGGTTGCTGGCATTTTGGACTGGAGCCGATGAGGGAGCCGTTGAAGGAATGATGAATGGGGACAGATTTAACGTGGCGATCTTGAATTTTGATGAAGTAAAGGTTGGTGCGGGCGAACGAAAGCATCTGGACAGGCGCACTGTCGGAGCGAGAGAGGCTGCAGCAATATGATTCTTGCCACCTACTGTGTATGCACTCGTGGA…
	ACCCTCTCTCTAGTCCCCTCTAGTATACTATATAGTATATATACTAGCTAGCTAGCTAGCTAGTATTATAGTATTATTTTATAAAATAAGGAAATTTAGTAGATCCTAGCCTTTAAAAAATAATAATTTACCTTATTTTTAATATACTTAGTAAAGGTATATCCTTTCTTATAAGGTACCCTAGTTCTAAGTAGATTAGTAGCTATTTAAACCTCTTAATAGTAGCTTCTAGTAGAGTACTTAGCTATTACTTTATAATTAGCTTAATTAAGATTTCCTTAGTATAAATAATAAAATAGTATAATAAGGATTATCTATTATTAAGGCCTTATATAGTAAAGACCTAGTTAAATATAATAGAACTAGCCTAAAGGGCTTTAGTAGTAACTAGGACTATAA…
contig11	CGTTCACTTTCATTACGCGTAGGGGTTTGACACCCGAACACTCGCATACGAAGACGACTCCTTGGTCCGTGTTTCAAGACGGGTCGCTGATGACCATTACGCCAGCATCCTTGCGAATGCGCGTACCTCAGTCCAGCGCAGGGTATTGCGCAACGGGCTATAACACTCCCAGGGGAGCCACATTCCCGAAGCCTTTCTCCCCCGCGCCAAACTGATGCTGGCCTGTGCCCGGCGAAGTGCACCAGCGAGAACGCTGGGTGATTCACCGGGCCCAAGTCTGGTCATAGGCGCTTCCCTTTCAACAATTTCACGTACTTTTTAACCCTCTTTTCAAAGTGCTTTTCATCTTTCGATCACTCTACTTGTGCGCTATCGGTCTCTGGCCAATATTTAGCTTTA…
	TTAAGCGTTATTTTAACCCTTAACGTCCCCTAGGGGATATTAGCGTTAGGGACTAGTAGCATACTACTACCCCTAAAATAAAGTAGTAGCCTATCCATAGCGACCTCTATATAGTACTCTAACTCGTACTAAGAACCCAACATAGCCACGCTATAAAACGCCTAACTCTAAACGTTAACCTCAGATTAGGTAGGAATACCTACTAAACTTAAGCATATTAATAAGTAGAGGAAAAGAAACTAATAGGGATTACCCTAGTAATAGCAAGTAAAGTAGCAATAGCTTAAATTTAAAATCTAGCCCCTAGGTCTAAGTTATAATTTATAGAGAATGCTTTTAGTAAGGTACCTTCTAAGTTCCCTAGAATAGGACGCTATAGAGGGTAAGAGCCCTGTCTAG…
	ACCCGCTGCCGCCGCCCTTCACGATCAGCCTCCCCCCGCAACACTTGCAGCATCTGCATCTGCCTCCGCTTCGGTTCCATTGCCCGCCGCTGCTGTGTCGGCATCCCATCTTGCTCGCGATGCTCTCCCCGTTATCTCTATAGAGCCTGACGATTTCTACAAATCCTACCGGCCGGCTGTCGGCGCCTCTGCGTCCACTCCAATCCTCGCTTCAGTCGACGCTACCGCTTCTCCCTCGACCTCTTCAGCCATGACATCCACACTCACGCAGCAGCCGATCCTCCCAAACGGCAATAACAGTGCAGGCAGCTCGGGCCTCACTGACGAGCTCCTTTCACAGCCAACCCGCGCTCCACTTCTGCCGCAAGGCACACGATCGGTCTCGGGTCCAGTTGTGAG…
	CATCAGAATCCAAGGGCATAGTAAAATGGAGATAATTCTCTAGTAAACTTGTTCTCCGTGTTGTATAACTGCATGAGGAAGCGAAAGTAGTAATCAATCAATAATCAATCAAGCGGCATACATTTGGGAAGCTGTAACGCTCTTACTTGGACTAAATAGGGTAGCAGACTGACTACATAGGTACATAGCGAGGTAGGTAGTCGATCGGGTGCATCAAATGGACGGACACAATGTGGTGGCAACTTTTGGGAAATGTCCTTTTCTATACATTAGATTCAGCTATGCTAGTGAGTATTAGGTTCGTAGTCTGGATTTCTTTCGTTCACTGCTTCAATGCATCGCCTGCGCATTGCCGCACGGGGCTCCCACCATGTTTATTGCTCTGGGCTAGCTAGGTAC…
	GACATCCCCGCCGGACATCTTTGCGTGGTCGGGTCCACCATGACGTCCACCGGCCAGGCCCGACTCTTCAAGACCGTCTTTCCCAGCATCGACTGCTATTTCTGCGGCACAGGGGACATGTTTGGCGCGCTCGTTACGGTGCGCATGCGCGAGGCCGCCGCCGCCGCCGCCAGCGTCATGGGCTGCGCTAGCTGGGTAAGTGGTGATGCCGTCGCGGCCGTGGACCTGCCACTGGCCCGCGCGACGGAAAAGGTGCTCGCGAGCATGCACGAGGTCCTCACCCACACCAAGGACGCCATGCAGGGCGTGGTCGACCGCACCCTCGCCGCCATGACGCAAGACGAGCGCCAAGGCGACAAGCAAAAAATGCTGGCAGGGAAGAAGGCGGCGGAGCTGCAG…
	CCCCAACTGTTTCTCTGTGGATGCTGCGCGTGTGGCGCAGCTGACTGATGGCGGGCTGGTACCTGTCGTGTTTCCTTTGCCTCGGCCGTATATCGAAACCAAGCAGAACTTGGAGTCCTCAAACCGACAAAGTCAGCACCTAACACCACGAAGGACATCGCCTCGTCTCAATCGCCGGCGCACAGACACACTAGGCAGCATGGTTTCTCACATTGCCAATATCCCTCTCGTTACTCACCCAAACAAGGCCGTCGCCGCGGCCGCGCCACGTCCAGAATTACAATCCCGTCCGCAGAAGAAGGCTCGCCTCTGCGAAGCCACTGGGCCAGTTGAGACGTCTCCTAAAAGGAGCAAATTCTTCTCTGCGAAGAAACTTCCTGCTGCGAAGACGCTCGCGCC…
	CAATCTTTGCCCACGCCGTGCCATGTTCATTGATGAGGCCAGAAAGTTCATTATCCTGGTCAACTGTCCAAGTACCTCGTGCCACAAAGTTGTGGAACTTTTTGCGAGCAACGTTAATGACCTTTTGTCGGTGACGATTCGGGCATTCGGCAAAAATGCGCATCCAGAGCTCGGCGTGTGCTTTGCCGGCTGAGGTTCCGCCATGAGCTTGGATCATCTGCAGACATGTGTTAGTATTCAGTTATCATGATAGGTCGAGGGGTGAACATGCCTCATTAACATCGCGCTGCTCCATATTGTATTCAGCTCTGAAACTTTCAATAGCGTGAGCAACACGAGACAATTCCTCTTCACTGAATTTTCCTCCCTTATGGTTCAGTCTAGGAGACTTAGGGTTCA…
	TGACGACTCGGACAGCTCTGTGTGTCGCACGACGCCCTCGGCCAGGGCCAGCGTCAGGCTGTGTGGACGCCTGGCCTGCGCCGCCACCGCGTCGACCGCCGTCACCACCTCCTCGTCACGGGTGTGCGACATCCTGACGAGCAGCTTGCGCGCGAGGGCCGCGACGAGCACGAGGCCGCCACAGGTGAAGTGCAGGTAGCGCCAGCCCATGTTGTCCGCGCGAGCGCACCTCTGCGGCGCGACACCATGCGGGGGCGGACAGTTGAAGCGGCTCATAAAGGCCGAGGCGAGCAGCCCGGTGACGAGATAGCCGACCGCCCACCAGGCCATGAACGAAATCAGCCACAAGTGCGAGGTGGGCAGGAACTCGAGAAAGCTTCTGGTGTCGATGATGTAATT…
	TGGGGCAAATAGAGAAACATTTCAACGAATGGTAGGAATTGATTGGACAGGGAATTCCGTTTTCCTTTTTTCCCATTGTAGGAAGGGTAAAAGCAACAAAGACGTTGGAAGAAACGAGACATTCGACGTGAATGTGGCTTATTAGAGACGTGGACTTGGCCAAAAAAGTCGATTGCCGCCTAAACCATGTGGAACCAAGACGGGGGAACAACGACGCCCCTGCAAGGCTACGATGTCGACTGGCTATTTTTCCCATTGAGCCTGCGCTAGTTAGTGTGGAATCGGCCGATATGAAAGGCGTGGCGTTTGGGGGAGGGGGGATCACAATTGTGAAGAGGAGAAATCGGGTTGAAGAAAGGCGGGATAAGGTGGTGGGAAGAGGGAGAGGTAATGTTGAAG…
	CGGTGGCGCGACCTGGACGTCGCCCCTGTAAATTTCAATGGCCGAGATGAGCGGGAGCACGAGCAGCAGGACGGACAGCAGCTGGCCGAAGCTCCACTGCTTCTCGCCGTCGTCGGCGAGCGGCACCGAGGGCGTGCCAAACGCCGACGACAGCAGGACGACGCGCACGGCGGCGCCGACGGCAACGGCCGTCATGACGAGCAGCCCGGCGACCTGCACCGTCTTGTACCAGGCCTTTTGCTGCGCGCGGCTGTGCAGGTACCACGTGGCGAGCACGAAGACGACCACGTTGCCCGTAATCACGGCAATGGTGCCGACATACGACAGCGCGTCCTTTGCGCCGCCGGGGGCTTGCCAAACGTCGTCGTCGTCGTCTGCCCGCCGCCGTCCCAGGCGCAC…
	CGTCATCTTCCTCATCCTCTTCATCCTCCTGGACCTTTTTATCCTCCTCACTGACCTTTTTCCAGCTCAGATCCCTCTTCAGCCCCTGCCACAGGTCCTCCTCTTCCTCGGGCTTGTCCCCGAAAATCATCTGTATATCCTCTACCGTCTCCTCCACGCCTCGCACGTCCCTCAGCTTCGGCAGCGCAGCCCCGCCCTTGCGGCGCATCAGGTCGTCGACCTGCGCGTCAAGCGACGCATCGTCGCCGCGGACGTAGCCGTACAGCGTGAGGGACTCGAGGCTAGCGGGGAGCATGGCGGCGAGGGTCGACGACGCGTTGGCGGGCTCGGGGCTGGCGGGCGCGTCGGACGCGTCGTCGTCGCTGGCTAGCGGGATGCGCTTGTTGCCGAGGAGCGTGC…
	GCGTCGTCAACGGCGCCGTCTCGTCCATCTTCGACTTTGACATCCCCGGCGGCGACGCCGGCAACAAGTGCAGCCTCGTCTTCCTCTTCCCCAACCAGGCCGACCTGCAGACGTCGAGCTTCACCTTCTCGGGCGACGGCGTGCTCGACTTTGCCCGGCTCAGCGCGCCCGCCACCGCCGCCACCACGTACAACAACCAGCCCAGCAAGGCGGTCGACTACGGCCGCGTCACCGTCAGCCCCGGCCATTCGTACAGCATCGCCACGTTTGACTGCCCCGCGGGCCAGCGCGTCGCGTACGAGATCTCGGCGGCCGGCAGCACCAGCTTTAGGTACTTCCAGGACTACAACCCCTCGCCTATTGGTCTCTACATTACCAAGTGCTAAGCGAGGAGAATGG…
	CCGCGTCAACGCCGTGTGCCCCGGCTACGTCGAGACGCCGCTCATCAGCAGCCTGGCCAACGCCGCCGCGGTCACGGCGCTGATGCTGCGCAACACGCCCGTCGAGCGCCTCGTCAGCCCGGACGAGGTCGCCGACGGCATCGTCTTCTTGGCGAGCACCATGAGCAGCGCCATGATGGCGTCGACGCTGTCGCTGGACCTGGGCATCAGCAGCAGCAGCTGAGAACGGGCGGATTCCTTCCAAGATGGGTAGCTATTTGTTCAATAACTACAATTTTGTCCGCGGACCTTCCGATTTGGGCTCCGCAGGGTTTATCCAAGCCGAAAATCCGAAAATCCACAAGCCGTCAAACGCCAACGTCTCCCCCACATCAATAGTTACCTACCTAGTAGTTAGTT…
	GCCAACCACGGCGCTGATGCTCTAGATTTCCTCAAGACCCAGTTTAATCAGGCAGAAGAGGAAGTTGTTCAGCATGGTGGTGCGCTAGGTCTAGGCATTGCCGGTATGGCCACTGGCGATCAGGAAACTTTTGAAAAACTCAGAGACGTTTTGTTCCAGGACTCTGCCCTCAACGGTGAAGCCGTTGGTGTCGCAATGGGTCTCATCATGCTGGGAACGGGTAATGTCAAGGCCCTGGAGGATATGATCACTTATGCTCATGAAACTACCCATGAAAAGATCGTTCGTGGTGTCGCTCTTGGCATGGCTCTCATCATGTACGGTCGCCAGGAAGGTGCTGACGTTTTGATCGAGGGTCTTCTCAACGACCCTGATCCTACTCTCCGCTACGGCGGTATC…
	AGAATCGTGACAGTCGCAAAATCTTGACGTGGGGTCGCAAGTGGGATGGAGGGGCATGATGTTGCCTCTACAGTGCGACACAGTGCGACACTGTACTTTAGGTGAAGCTTCTCGATTCTAGGCGTGGGAGCTGGGTACTTCCACCTGTCAACCCACGAAGGGTCAGCAAATTAAACTAGTCTTTCTAGGAAGAAGTGTAAATTATTCAGTAATAGTATTTTTCTAAATATTGCCCTTTACGTCGTAGTCCTATAAAGAGAAACACCCAGGAAATGCTAAAAGCCTAGTGCCTTCGTCGTCGTGTTAAAGATTCGGAGAAGAAGAACTTAGGACGCGTCTTCGGATAACTAATTATGCCTAAGTATGTTCAGCTGCAGTGCTGGCTACACTGAATTTCGT…
	CGCCACGGTCCGAAATAGTTTCTACACATTGGCAATCCGGCGGAGGATTGAGCTGTGGGCAAGTAGATGTTGCTTCCAGAGTCATTTTGGAGGGTAACATACGGAGTGCAGGCAGAGACGCCCGTACAGAACTCGACTATTTTAAGATTGGAAAGGATGAAAAAGAGCGGCGTGAACGGGACTCGTACTCGAACTTTCTCATGCACCGTCAGCCGCCGGATTGCTCTTTACAGTTCCGAGGCGGCTGCACCTGTGTGTGCTTGCAGCATGCAGAACGCGGCGCCCCATTACAAGACCCTTGTTTTATTATTACTAAAAGCACAGTATCGGTTGCATCGGTGAAAGATACTGCAGAACTATAGGACACGTGCAAGTTTCGCACAGTTTGCCAAATTGCAG…
	AAGATTTCCAAGAAGAATGAGACGACCTGCTTTTTTCCGTCGAGCCGGACGTGGCCAAGAGTCGTTGTGCCTGGTGCCCCGCGCATCCGGCACAGCCGGGGATGGGCCATGGCCGGCCGAATTCGCAGCTTGCGCGCCTATACCTAGAATACTAATGATTGTACATCGTCTGTTGGGTCGGCAAGGAGTTGCTTCTTTTTTTTGTGGTCCTCTGGGGCTGCTGTTTTTTTTTTTCCCTTTGGCTTTCTTGTTTCTACTTAATCGGGTTTATTATGCGCGAGATACCCTCGAGCTGCTGTCTATACGATAACGCGAGCACGAGTTATTCTTTTCTTGGATAGAACGCCCTGGGTTTGCACGGGCACGGGTACGGTGAAGGGAGTGATTGGTTCGTGGGAA…
	CCCACCACCGCTCGAGTTGGTTTGAAAAGAGGGTCGTTAACTCCCTTTTTCCAGTCTCCGTATCTGGCTCATCGCTCAGCCAGGCAAGGATCGCATTGCAGCTAATCTTGGGCTGAGCGCAGATATCCAGCAGCTCCTCCGCTGTGCAGACGGGGTGGCCATCATCTTCAATCAGCTCCTGACGGCACAAGTCTTCGCGGGTTGGGTGCCAGGCGGCGACGAAGTAAGAGTCGACTCAGCCGGCGATCGTGGGGTCTATCGAACAGAAAGCTGCTTGAATTACCAGCCACGTCTGTTAGGAGCGCAGCAAGCTGGTTGGGGTCGACCAGTTTGGGGCCGCTGCTGTCGCTGTGCAGGTTTTGTAACGCGCGATATCTCTGGGACAAGTGGGCTCGCTGC…
	CACCCGTCTCGACAATCGTCTCCAGACTGGAGCCGTCAAAGTTGCAGCGATGCACGCGCAGGCCCTCGCGGTCACAAAAGTACAGTTTCGAGCTGACCTGGTCAATGACGAGCTGCTTCGGGGTGTGCACAGATCCGGGTGGAATCACAACCTTGGCATCGCTACCGTCGAGGTTGGAGCTCCAGATTGCACCATCATTCTTGCTCGGGATGCCCATACTCGTCCAAAAGAGCTTGCCAACAGACAGAGCGACATCAATGCCGTCAGGCGTGTTCTGTTTGCCCACCAGCTCTTTCAGCGGGCGCTCATCCGCGGCACCAACCAGGACACGGCCGGCGTTTAAGGCCTCGTGCGGGTCGGCAGCAAGTCCAATGTCGAGAAAGTAGAGAAGCGGCAGGT…
	GAAGCGGACCGACTCGTACCTGTTGAGCGTCTGCACCGCAAAGGCGACCTCGTCCGTCGTCGCGGGGAAGAAGGCGCAGGCGGCGCGGTTCAGGCTGCTCGCGGCGTTCCAGTAGTCGAGGTTGGCCGAGTTGTACGCGCTGGAGCGGCCGAGCGTGGTGATGCCGTACGGCCCGAGCGGATCCCACACGAGCTTGTCCGGATACCGGGCGCGGAGCGCGTCGCACACGGCCTTTGTGTCGCTGGTAGGCTTCAACGTGGCGTGGACGTTGGCGATGAGAAGGGCAAGGAGCGGCAGAATGGCCGCGAGGAGGCGTGTCATGGTCATCTACCGAGTGCTACTTGGGGGGACGGTGCGGAAGGGGAAGGACGTTTGATGGACGGTGCGGAAGGGGAAGGA…
	CGACCGACCGAGGTTGAATACTCTCTCGCGGCCAATGTTTCAACACATGATGGCGACCCGTCACGTACTATTACAGTGAAATGCGCAGCTTCCTCTCCTCCACAAGCTAATGCTGCTCGGTCCCGTCTCCGCGATCCAGCACGCTGACTGCTTGAATGTACGTGCTTGACCCCGCACTAGGTGATGCATGTCGCACATCTAAAGTCAGCGGCGCTCCGCCGCTTGAGTACGACAGGGATACTGGACTGTGGTCCGTTGACCACTGTGATGCTTTCTCATAGGTAATCCTAACAAGTTGGAATGGACAAAATCTCGGCTGAGAAAGGCCTTCATACATATGTAACGAGGGTCATTTACTTTCGCCTACACGGTTGGTGACTGAAGCGGTTTTGCCAGGAC…
	CCTTTATGAAGTGCGCAGCCTCTGCTTCCGCCATAGTCCAGCTCCTGCGCGCCTACCACGCCGCGTTTTCGATCCGGCGAGCACCCTATCTCATTTCGTACGCAACCTACGTCGCTGCGACGATCCACACCCGCATCGCCGCGCGGCGCAACCACGACTCCTCCGCGCACGCGAACCTCGCCACCTGCCTTGCTGTGTTTCGCGAAAACCAGGAGACGAACTCGGCCGTGCGCAAAGCCAATCTGATTGTCGAGGGCCTGATGAAGAAGCTACGTGTCGTGGTTGCGCAGAGCGTTCTGGTTGGCGCACTGGAGATGAACCAAGTCCCGAAGAACAGTGGCAGCGATAACGCAGCTGGTCCGCGTCGTCGACGGCAGCCAACCTCATCGAGGCCGATAC…
	TGTTGATGTCGGCAATGGAGAAGGAAATGGTGATTCTGTCAGGGGTTTGTTAGTTGGGTGTGTGCAAGTATTTTTTTCTAGTTACTAGGCAAGAACGCACTTTTCCTCGCCAAAGGTGCGCACCAGCTTGACGACTTCCTGACCAGGCGTGTCAATCAGCTCAAACGCGCTGTTGTCGATAAAGTCCTTGACGCTCGACGGCTCCTGCTCGCCCGCCTTCATCTCCTCTTCAATCTGGATCTCGCTCTCAATCTTGGCCGACAGCTCGTCGTCCGTCTCGCCATCGGCGGCGGCAGCAGCGCGGCGGCCGGCCGTTGTGGAAAAGCTGTTGCTGGTAGCAGCGCGCAGCATGTGGAAGCTGCCGCTCTGGGCCATGCTGGTGGCAGCAGGACGGGCAAG…
	CAGTTTTCCTCGACCTTGTTGGCGAGGAACAGCGCCGTGGCGGCAATGTTCTGCGCGTCCACTGTCAGCTCTCCTTCACCCCCTTAGTTCGGCGGCTGTCGCGTGCGTTGCGTAAAACTTACATAGTGATGTATGCCTCCCTTTTCCTCCACCATGCTGGACCGCATGTAGAAGCGGTGGAAAAACACGCCGGCCACCCAGAGCGTAATCTGCGGCAGGTCGAGCATGACGCCCGCCTGGTACACAAAGTTGACGCCCTTGGCCCGCCGCAGCCGCTCCTCCTCGGGCGACAGCCCGTCGAGCACCGACGGCGTGCTCAACACTTCGTCGGGCGTAAAGCACCACTGGTGTGCGCCGGCCGGCAGCGGCGTCTGCGATCCCGACGGCGCGCCCGTGGCC…
	CGGCCGCCGCCGGGCAGCCCGGCGGGCCCGCGCAGCAGGGACTCGAGCATGCGGCCGGCGCGGGCGGGGGAGACGCCGGGCCCGCAGGCGGCGGCCAGGCTGGCGCGCGTCTGCGGGCTGACGCTGGCGACGAGCAGCTTTGCGTTGTCATGCTCCAAGCCCTGGACGGTGTACCGCGCGCCGCCGGGGCCGGGCGGGAGGACGCGCAGGGCCGGCGCGGCGTCGAGCGTGGCGAGCACCTCGGCGTGCGACTGCAGGCTCACGAGGACGGCCTCGGCTGAGGTGACGCACCCGGAGCACGCGAGGCAGTCGGTGAGGGAGATTTCGGCGGGTGGTGGTGGCGGCGCGGCGGAGGCGGAGCGGGCGTCGCCGTCGAGGATAACTTCGGTCTCGAGGGAG…
	CATCGCGGGCCGCTGCCGCCTGACTCACCCCTTCTCAGCTGGTCGCTGTGCCTCGTGACATCATCGTCCCCAACGGTCCGTGGCCTCACAGTACACTATGGGTAAGTGAATCTTTTCGTAACGGCCCACCGCATCAAGATACACATCCTCCAACACGTTACCAGCAGGTCACCACCACCACAAGAAGAAGAAGCTCTACCTCGAGCGTCCTCTGCCCGACGAGATCCGCAAGCGCACCCGCGTCACCCGCATCGCGCCGCCCTCACCACCTCCTCCTCCGCCGCCCTGCCCCGCGCCCGTCGTCATCTGCCCCGTCCCGCAACCAGAGCCATGCCTCCCACCAGCACCGCCGCCGCCACCGCCGTGCCTGCCAGAGCCGGAGCCCATCAGTGTCATCGC…
	AAGAGCCCATTGCCGGGTCCGTCTGATGTTGGCCCCTTGGACTAGGTCCGGTGGTCGTTTGCTGCCTATTGGTCCCTCGAGACAGGGCGAGTAGGAGCGCTCATGGACAGAAAAGGGTAATTTTGCTCCGTCTTGAGCGTCTCAGGTCCCTATGTTATATAGGTGGAAAGAGGGGGTGCCTGGCGCTCCAGTCGTGACACTTGCGTCAGCGGCCGGCCGCGCGCGAGCGAGCAAGAGAGAGAGAGAAGGAGAGGACGAGAGATTGCGTGTATGAGAGATACGAGTCGGTGATACTAGTCCAGCTTAGCCTTTGTTTCCACGACGGGCCGACAAAACGCCATGCAAGTGTTTTGGAAAGAACAACAACATTGGGATTCCCTCCTCTCCTCTCCTGGGTTA…
	AGGCGTCGGGGCTGATATCCGCCTCGCGAAATGCGTCCCACAACGCTGCGAGCTGGTCGTGGCGCGCTCGCAGGCGGTAGTTTTCCGCGAGGATGCAAAACGTCTCGAGCGTGGCGCGGGGCAGCGGCGCGTGCACCGCCCTGCTGCTCATCTTTTTGAGGTCCTTGTTCGACGAGACCTTGCGCGCCTGCACAAACTGGATTCGATTCTGAATCATCTCCCACGCAACGCGCTCCGAAGTCTCGAGGTCCCGCGCGCCACCGGAGCGCTGCCAGGCGCCAATGAGGCCGTTGACCTGGATGGGCGAGGCCTCGACGCCCTTGGCGCGCATAAACTCGACGACGTTGTGCGCGCCGTCGACATCGCCGGCGCCAATCAGGCGCTTCAGCCACTTGCCGA…
	AGACGTCAAACTCTTACCACAGAGAGGGGCGATAGGTGCCCCATCGATCAGATGAAATCCCGTGAGACCACCCAAACACCAAACAATGCAAAAGCACCAGCAGCATACGAGCCGGACAAGACCGGCCCAAGCTACGGATACCCGACAAGCACGAATGGCCCTATCACGCGATCCTCTCTGTGCACCCCCGGCCCGGTAGTTGAACCAGCCAAGCCCAATTGCGATCCATGTACTTCTGTATGGAGTACCAGAAGGTGTCAAGGCCAGCCTCATCATGCAGCCGCAGCTCCTGCGGGAGACACAGGAGCGCCACGCTCCGCGCATGACTTTCAGCCCGCCCATGCCCAGAGAGCAATGGGCTCTTTTTTTCTTTAATTTTTTAATCTAATTGTATTTCTG…
	TTCGCGCGGTTGGTACGACGGCTGGTGAAGAAAGGAAGAGGAACAAGACAAGCTTGCCAAGCTTGCCCACACACACCCGTCACACGCCCCTTGCACTTGGTGCTACCTTGTCCAAAGTAGCCTGACAGTCCCCCCCCGCCCTCCACCCGTCCTTCTGACAAACGAACGGCTGTCTGCTGTGGTCCCAGTCGAGTGCGTGCTCCGGCGCGCCGTTTTGCTTGACAGTTGCGCCCCACGCTTTGCACCAAAGACCAAAGACCGCGGTCGTCCCGCACCACCATCACCCGCTCTAGTGGTACCACAGCGCTGTTTGTTGCGCTGTGAGGGCTCTGCACAGTACTCCGTACCTTGGTACACATTCAGAAATGTCTTCAGCGGTCTTCTTGCCCTCCCCGCCTA…
	GCTCCTCCGACGCAAGTGTTGCTCGTTTCACTAGATTTTGACCTCTAACTGGTCATGTTGAGCTGATCATGTTGAACTGATCATCGCTGCATATCAAATCCAAGCCTCTTTACTGGCAGGAAGACCAACCAACTTTTTACGCCACATGCGCACTCAGATCCAACGGCCGTAACGCATCAGACGAACACGCGTATGTACTTGTTCAATAACCGGACGTGCTCGACAGAGCATAAATATCTCAGTGGAGGAGGATCAGATATCATCATGGGTCGGGGGCATGTGCGCTTGAAACATGCTAGTGCTGTTGTGCCCAAGTATAAATAAGTAAGGTTTTTGGACCGAGCGGCGCGGGACGCCTTACCCGTGAGCTACGGCGCGATGCTACACATCATTCAAGAC…
	CGAAATAACGAGCGTGCTTCTTTTTCGAAGAGCCAGCAGACAAGGAAGATGCGGGTCGATCTAGGATCAGTCGTGGAGACTGCCCCCGTGGGCCGAGGACAAAGGCACAGCCCGGTGAGAGAAGGAGAGTGGACCCGGTGAAGAATGAAGTCGGTTCTTTTCTGGATAACCTGTACAAGGATTAGAGGGGGAAAAAAAAAAGTGACGGGACGCGCAGACGACAGTGAGGGGGACAGGGGCCGGCGTCAAGGGGGAGGGGGGCCGGCGCAGCGGATTACCTCGAAAGTGGCCGTCTTGGGAATGAGACTACTTGCAGGATATACGACACGAGTATATACCAACAGAGACAAAATGTGAATATTCAGAAAGAGACCGCGGGGAGCCAAACTTTGCATCCGG…
	CCCCCAGCCCAGTGCACCAGTGCACAGGCATGCCCTTGCACAAAAATGGCCCGCCCGCCGCACCAATGCACCAGTATTATTGGATTATCAATTCCCACCAACAACCACGCCGGGCGCCAAACTGCAAACTTGTCACTTGATGCTCGGCTAGTGGTGAGCCTGTGTATAAGGATAGTTGCATGCTGCACGTCATCGCATTCACCGTCCAACTATGTACAGATTACGGATACAGATTACGGATACAGATTACGGATAACTACAAGATATAAAGCGATTACGGATACCCTCTTCATCTCGAACGACCTACATACCTAGGCAGTTACCAAGACACTGGCCACCAGCCACTTGCCAGGGTTGACAAGTTGTTGTGCCCTGCATTAGTTTATGCATATGTATAAT…
	AGGCCGAGATGGCAAGCCATCCGATTGCATTCTTCTCTATGGAAAAAGAGACATAACAGTTCTCAAGAAGATGATCACGGATGGTGAAGGCAACCAACAGCAAAAGGACAGGCAAATGGAGATGCTCAACAGAGTCGCCTCATTCTGCGACAACCAATGGGACTGTCGCCGAACAGAAGTCCTGCGTTACTTTGGAGAAGATTTCTCGGCGGCACAATGCCAGAAGAATTGTGACAATTGTCAATCGGGAAAGGTGTTTGAACAACGAGACTTTTCAGATTGCGCCAGATCGGCCATCAGAGTCATTCAGCTTCACGAGAAGCGCACCAAATTGACTGGGTCTCAGTGCGCGGACTATCTACTCGGCAAAAAGAAGAAGCCGCATGATCCAGAATTCTC…
	AAAAGGGATTGAAGCGCGCCGTGATCTCGGTCATGAATTTGGTAATCATGATGACGGGGCTGAGCTGGCGAGATTGCGTCAATTGGGAGAGATGGGCTCGTGGAGCTGGTCCCTTTCGAGGTTTGATCTCGAAATTTGGGCGACACCCCCGGTTGTTGCATATTTCGCACTGCAGGGGTGAGCCGAGCTCCACCACTTCCCTGGCCATTTCGTCACTGAGGACAGCTAGAAGCTCAGTCCATCTTGTTAACAAATTTCTACAAACCGAGAGAAAAAAAACCGAACCGAGCCATACTGAATGCATACCGTGCCTCGGATACTTTTCAACCATTCTCACTAGTCTATCCTACCTCTGCCCCAACACCACACACGGCATGTCGCTCGCCGGGCTGCACGAGC…
	ACGTGGCGGCTGCAGCAGAGGCTGGCGTCCACGGGCAACGCTGGATCATTCAACTCGAGCCATAATTGATCGAGGACACTCAAGATGCACTACAGAGTCCAATTGACTGGTCAATCATCTCCTCGAAAAGTAAACCGGTGGCAGCCTTGCATCGAGAGTTTTGTCTGTGCTGGAATGTTTTGTGGAGAGGTGCCGATGGTGGCTGCGGGGACAGCTTTTTGGAGAAGAGGGCGATGGCAGTGCCAAAGAGGTTCCCGACAGGCCATTGTTCATCGGCAACATGCTTCGAGTACACAATGGATACTCATAAGCGCCGTCTACACTGTACAAGTCAATGAGTAGCCTGCGACACCTCGCGTGTTTATTGTTCTGCGAATGACGCTGTTAGTTAGTTTCATT…
	GCTGAAGAGCGGCTGAAATCCCTGGGATGCGCCACAAGTCTTGGCAAAACCGACTCCGTTGTCGATCTGATATTAATAACTTGGCTGGTTGAACTTGCTTTTTGTGACTTGCCGCCAGGGGACTTGACGGGGCACCAGTTGACTCCGAGATGCTTGATGCCGGAGTGGTTTGCCATTTTGGGATGCACAAGGCTGAGCTACTTTGATATTATTAGAGAAACCCGCTTCAGGGTATACACAGCATGTTTGATCCATGTCCATTCATGTACAAATTTTTTGAAAATATTCTAGATTTTTCGCTGCGCCGACCTACGTCAACCGGACAGCAAAGACCTGGCCCCCTTCCCGCCCGGTACATTCCTGCCCCCCGTCGACACATACAGCGTCGTCTCGTCACGG…
	GCGCATGCGTAGCTCTGTCTATGTGCAGCCAGTCCTGGGTATAATGCACGCTCTATTGATCTGAAGCTCGGCGAATTCACAATCTGGAAATAATGCTATCAGCTCTACTACTCCTAATTTTGCGTACCGCATAATCCATATTCTCAAGATGTTGCCTGGAAGGTTGGTTCCAATGACGTCGCCGCCCAGTGTGCCGGGTAGCCGAACAAGCGCCCTCGTGTTGTTAATAATGTTCGCGGTTACTCCTTTTTGGCTACACTTGCCTAAAAAGGGCTCTACAAGCGTCATCTTCAGAGGGAGCAGAAGTTTAGTATGCCGAGCCGCACAAGGCGGTTTCTCCCAGAAACCCAGCGGCGAAACGGTCGCCTGATCCTGCGGCTCCGTCATGCCGACAGTAAA…
	CAGGATGTTCGGCGCCTGCCGTCCCACGAGAACCGTCACTGGCGGCTCGTCGTCCACACCGCCGTGAAGCTCCATCGGCTCCAGAGTCGTGTCGTGACCTTCCCACGCCAGCGTGGCGATGCGGACGTCTGCGGGCAAGTGATCCTCCCGGAGGGTCATTAGCTGGAAGGCCTCGGACAGTGTCGTGCTCGGCTCCGGGCTCGACCTTCCTGCCTGCGGGGCGAGAACCGGTGAGGCTTGGAGCACGCACGGCGCGCTGTATGTGAGGTCTCTGCGGCGGGCTGGCAGAGAAGGGAGGCCTGGAAGTCTCTGGGTAGACTCGGTCTGCATCCGCACCCCCGCTGTAGACTCAGCAGGACGAGGGGTCGGCGCCGGTCTCCAGGCGCTGCTTCCTTCTAT…
	CCTGCATCGATCGGACCCGCAAAACACACCCACCCTCATCTTTTCCTCTTTCCACCTCATCCCCCATCACCATCCTCCATCTCCCACAGCAGCCATGGACGTGGACGAGCCCGATATCCGGTTCAAAGCCAAGAAGCGCACCAAGACGCTGCGCCACCGCGACCGCAGCACCTCCCCCGCGACGCCCGCCGCCGCCAGCAGGACACACGACGCGCCTGCCACACCTCCCGCCGACGAGCGGCGCCCCTCGGACGCGTCCGCCTCCGCCGTGCAGGCCGCGCTGAAGCTGCGACATGCCGCGCGCGCCAAGAGCCGTTTCCGGGGGGCGTCGCCTTTGGCCGGGACGAGGAGCACGCGGACGGCAGCGCGGACGACGGCGGCAGCGAGACGACGACGAGC…
	TGACTAGTTACATGTCTTGTGCCGCTCCCCCAGCTGTGTAGGTATTTGGTTTCTTTGTTTTCTCGCCTGTGTAAGTATTACCACCATTTCGCAGTCTCGGCCTAGTCTCAGGCAGTCAAGGTCAATGGGCGTTCGACGCAAGTGCAGCTTGGATCAACTATCGGGTACGTACTCAACACAGTGACTGCAGTTCTGTGCCAGATTTCTCATTTCCACGAGGTGCAACTTGGCCGTGGTTGCCGTGCTGCACCACTGACTGTCACTGCAAGAGCCACCGTCGAGCATTGGACTACTACATCAGCAATCAACTTGAGCTGAAACTACCATGGAATCTCATGCACTTACATGCGTATCACGACATGCAAAATGAGCTGTAATGGTGAAGCTGATCTCTTGATT…
	CCTAGAATCTAATAATAAAGGTATTAGCTTCTTATTTACTAAAAGTAGTAATACTAAGGCTAATTATATTATTAGTCTATATACTAATAATACCTAGATTAAGGCCTAAAGCTAGTAAAAGTACTAATTATAGTAATAGTATATCTAAGCTTCTTAAGGTAGTAAGTAAAGTATATTACTTACTAGTAAGTACTAGACTTAAGATACTATATAGTAGTAAATAACCTTAATAATATACCTTTAAGGTAAAGATAGTAGAGTTCTAGGGAATCTAGGTAAGAATATACTACTAGAGGTAGGTTCTAGCCTATATATAGCCTAGGTAATATCCTAAAGCTATAGTAGCTAACCTTATTAGATTTAGGTTAGTATAAGGCCTAGATTAGTATTAGCTTATTT…
	GCGCCTCCCGTGAATCCCCGATGGCGGCGGTGGAGGCGCCGACGGATCATCTTGATTTGTTTCGGACGGCGGGACAACCGCTGACAACACGGCGGCCGCCGCCGCAGCAGCAGCAGCAGCAGGGCGTGACGACGCAGATGGCGGCTCCGCGCATGGTCAAGCAGACGAGCACGCGGGAGTGGACGGGCTCAGGCAAGTACAACAAGGTGCGCTCGGTGGGCAAGGGCGCCTTTGCGGTCGTGTACAAGGTGACGGCGAAATATGATGGCCGTCCGTATGCCGCCAAGGAGCTCGAGAAGCGCCATTTTATCAAGAACGGCGTGCTGGACCAAAAGGTGGAAAACGAGATGCGCATCATGCAGCGACTAAATCATGTAAGCCACCCATGTCTTGGCCGAC…
	TAGTAAATAAGAAGTTAATACCTTTATTACTATAGATTCTAAGCTAAGCTAAAAAGATACTTATAGTAAAGAACCTACTAATATTTAATAGATATATATCTCTTTAAGTACTAATAGCTTTATCTAATAGTCTTAAAAGGATAATTAAAAAGCTTTAGTTACTAATAACCTAAAAGGTATATTAAATAGTAAGCCTAAGGTATATACCTAGCCTTTATATACTAACTAGAAGCTATATTTAACCTATTTATTATTATATAATTTAAGAGCCTAAAAAAGATAATTTTAAATACCTAAATACCTATATTTAGTAGTAAATTAAGAATACTACCTAAGCCTTTAGTACTTACTAATCTAGTTAAGAATAGCTAAGTTATTTATTTTTATTAATAGTTCTTT…
	CTTTTACCTTCTATAGTTAAGTAGGTAAGAGGATTAAGGCTTATACCCCTAATAGCTATAGGGCTGGTTGCCCCTAAAGCCCCTCTAGGGCTAGTCTATTATACTATATATATTTAATTATTATTATTTTTAGTTAGCTATTTAGTTAGCTAGCCTATTTATTATAATATTTAAAAAGCCTTAAATTCCTTAATTTTTATTCTTTTTTTTCTTTTTAATAATATATAATTATATATTTCCTTTACCTTTAGTATATATACTACCTCCTTACTATTACCTTTACCCTACTTAGACTAAGCTATTCTTACTTTACTTACTAAACTATATTAACTTTCTTTTTATTAGCTTTTTATTATTATTACTATTATATTTATATACTCTTCCTTTTTTACTTTTATA…
	CTCCGCGTAGCGATCCTTGGGAAACGCGGCACGCGCGCGGTCGTGTGTGGCAAAGTAGACGAGGTAGCCGCCGAGCTCCGCGGCCGCCTTTTCGATATACCGCACCTCGCACGCGCAGAACAGGTCGGCGCCCCAGTGCCACGCATCGGCGAGGTACGTGACCAGCGTCGTCGTCTTGGACCCGTCGTTGATGCCCGTCGCGTCCTGGCCGCTGAGCGTCGACGGCGCCATGGACACGCCGACGCTGTTGCTGCCGGGCCGGAAGCGCGTCGTCTGTGGCACGCGGTAGAAGCGGTCCGCCAAGCCGAGCGCCTGGGCCAGCTGCTGGAGGCGCACGGTCTTGTCGAGGACGGGCCAACTCTGGGGATACGGCTCGGGTTCTAGCACTTCTCGGACTCG…
	GAGCGCCTGCGAGGAGGCGATCGGAAAAGTGATCGAGGGCCGCTGCCATGAGGCTACCAGCTGTTAGAGCGGACTTTCGCGTAGCAACGTAGTACATACCCCCAGTCCATGTGCTGGCAAAATTTGATGACGCCGGCGCCGAAACCATGACAGGTTTGTGAGAGCGTCTGCACGGAGCCTCGCGGTGCGTCGTACTTTCGTGCAACCACGTGAATCGGCATTTCATTGCATAAATCACGAAGCTGAAGTGCTAGGTAGAATCTTCTATACACGCGAGACATTTCCTTTTGCTCCGGTGTGTTTTCAGGCACCGGGACTCCTTGCGCACTGTCCATCATTAGCGTTTACAGTGAGGGTGTGGTTCTGTTGACGTACAATTTAAGAATAGCAGTCGGCTTG…
	TTCTCCGGCATAGTGACTTCGAAATTGATGTACAAGTCGCCGTGATCGTGATGGCGGTGGGAAGGCATACCCTCGCCGGCTACAATTCTCATGGAGCCTTTTGCCAGTCAGTCTTGATTCAATAATCCTCAAAGGCATGGTTTCAGCGTACCTGTGGTAATGGCCTCGCCCGGGAGGATATCGACGCTCAGCCAACGATCGTCTAAGTGCTCAACGTAGATAGTACCACCGGCAAGGGCAGTGACGAGATCAATTTTGCAGTTGTAGAAAAGGTGGTCGTCTATGCGCCTGAAGCGAGGATGGGGCTTTTCTTGAATTTCGAAGAGAACGTCACCCGCCTGGTAGCCGGGCGCCTGATCACCGTCGCCGCGAAATTCGACCCTGGTGCCGCTGCGGACA…
	GTCGGGCTCGGTGAATGTGCAACTCTTTTTGTAAAAGGGGTAGACATTGTCCCAGGACCAGTAGTCATCCTTGACTTCTTTTGCCCATAGGTCATGGGCGCCGATTGTGGAGCGAGAGTAGCCGCCGTAGTTGGCAGCGGTGCTTGCAACGGTCAGTTTTTATGAGTTTTGTGCATGAAAAAAGACAGAAACGTACGCGCCACCAAAGGTCAGGCCTTGAGTGTAACCAACTTTGCGACCGTTGTATCCCTAAACGAGCAAGTCAACAACCAGTGCTATAGCATGACAAAGGCTACTTACGGCAATGGGCTCTGTATTGATCTGAACGGCTGTCAGGGAGTTGAGCGTGCCGACGTTTGTCGGATTCGCCGCCGCAAAGTTGTATCCAGGGACCTGGGT…
contig12	CCCTAACCCTAACCCTAACCCTAACCCTAACCCTAACCCTAACCCTAACCCTAACCCTAACCCTAACCCTAACCCTAACCCTAACCCTAACCCTAACCCTAACCCTTTACTATAATTCTATCTACCCCTAGTAAGGTATTACCTATTAAGATTAGGGTATCCTAGATTTTTCTATTAGGATTTTATCTTTCTATAGTATTAATTATTTTATATATATTAGTATATTTTCTAGTATATCTTCTTTTATAACCTTCTTTCTAGTAAAGCCTTTTAAAGGTATTTTACTTATTCCTTTAGCTTAGAGTAGATTACCCCTTTATATTCTATTAAGGGTAATTAGAACTATAATATTAATTTATACTAGTTTATTACCCTATATAATACTTTATTATTCTTAAT…
	GACATAGTGACACCAACATGGTTCGATCGCGTCATCGTCTACAAAGGCAGTAGCACCGCCCTCCAGGGTCTACTGGATGGTATTGAGTTGACTATCACGACTCCATTCATTTTGGCTGCGGTTCTCGGAGTCTTTTTCAACTTGGTGCTGCCGAGTGATAAAGCCATGATGGATAACATATTCTTAAAATCCAACTAGAGTTGATTTCTCTACTGTGTTAGAGAATGATGCTAAAACCTCGGACGCACTGAGCCCGAAGACATACATATTGGATTGAAGGGAAAGCGAGATTTGACGAATTATCTATGGCTAATCAGTCGGTCCAAATTTATCGTCGCCAACCAGTGTCTCACCGAAACGTCCCCAACCCTTCGGCACCGCAAGTGAGGCACAACCTCA…
	GTCATCTTGCGCGCTTGGAGAAGGGCGAGTCTGTTCTCATCCAGTCTGCCACTGGAGGTCTCGGTATGGCAGCTATTCGAATAGCCCAACACCTCGGAGCAGAGATATATGCGACCGTTGGTACTGATAACAAGCGCAGAGTTTTGACCGAAGAGTTCGGCATTCCCGCCGATCGCATCTTCAACTCTCGAAAGCTCAGTGCTGTCGATGATATTATGCGAGCGACTGGACAAAATGGCATTGACGTGATTTTATGCAGTTCGGCTGGAGACTCCATGCACGAAACATGGAGACTCATCGCTCCTCTGGGTCGCTTCGTCGACGTTGGTCGTACCGATGTGCTAGGTGGTGGCAGCCTTGGATTGGAAGTGTTCAAGAGAAACGCGACGTTTTCTTCGT…
	TCGTCGCCCGGGCTCTTCTCAGCTCCCGCGCCCATCCGCTCCCTCTTCAAGTCGTTCCCGCTGGCCGTGCACCCCGCCGAGGCGCTTCCCGCGCGCGCCGCCACCGATGCCAGCCTTCTACCACGGCTGTACGTCTTTGCGCACGAGCGCGATGCCGAGCTGGGCCTACCGAGCTACAATCCCTCCTGTCTCAAGTGGCAGGTACGTTCTTTTCTGGCACCGCGCATCAGGGGTTGGATAAAAACGCTAACAGAGCAACCATAAGACGATCCTGCGAATAGCACAGATCAATGTCCGCCTCGTACCGTCCTCGAACCACGCCTCGCCCTCCGGCGCCCTCCCGTTCCTTATACTACCGACGAGCACAACACCCGCAACAGTTCCTCTGACGGGCGAAAA…
	AGATTGAGCTCATCCGCCAAGCACGCTCCGTTCGCATTGGCTGGCCCGGGGCTGTTGAGAAGCGAGTAACGGATGCTGCCCGTCATGCTCATGGTGCGGATGCTGGCGCCGTCGTTTTCTTTTGGCGCCATGTCCGGTTCGTCATTGAGCTCTTCCTGGGCATCTTGGTAGGCGGCGACTTCATCGAGAATCGTCTTGAGGCGGGTTTCGGAGATGTGGATTTTGCGGTCGTACTTGCGCCTCTCGTCCTCCCAATCGTCCTTTTCCTTGGCCCACTGCTCGTGCACGCGCTGAGACTCGTCTTCCAGGCTGCGAATCTTTTTCTGCGCGGCGTCCCATCGCTTCTTGTTCTCTGCGATGGACTCGACGGCGTCGTCCCGCTCACGCGCGAGTTCACCA…
	ATGTCTCCATGTCTGCATGTCTGCAACTGTCAACAGACAACAGAACAGGGACGTTTCTTGCAAGCTGGCCGTGGCGTGAGCGTGATATTGATAATGATATTCCTGCCGTGAATGAGCCACGCCAATGTTGCACAACGCGCGAAATTCTGCATTCCACAGACCTCCCTCCACTCAAGAGTTGCACAGCGTCAACGTACGAGGCAGGATGGCATTGTCCGATATGTGCACAATGCAACCGTTTGGCCGCTGTCAGATTGACTTTCTTTTCTTTTCCTCCCGTTCTGTGCAGCGTAATCCTTGTCGTTCTCACGCACGGACAACTGCCAACAATGAATCCATCTACTCGAGGCAACTCTGTAGTCAGCCGTGGCTCCCGCCTTGAGCGTGCACATATATCCG…
	TTCACAGTGGGCGGACAGCGGACCGCGACGCGTTGGACGCGTTTAATGGAAATCGCCTACCGTGGCACCGCTTTTATTTTAGGCATCAACTACAGCATGTTAGACTTTAATTTTTTAGATTTTTAGTCAACACAGACTACTATTGATTATGGGCAAGAGAGTTGGGGAGCAAGAGACTATGTACTAAAAAATTGCTGAACAACGGTCACAATGGCCCGGCCCTTCGCTGCCTCGTCCATCCCCAGTGGCAAGGTTGAGTCCTCTGTTCCATCTATAAGAGCATCTCAACACTCAATCTCGCCATACTTCTCGTACAGCCTTCTAACCCTTTTCCAGCGTTCCAGAAATGCTTCAAGGCCAATTATGACGGCATATTCGCGGTCATCTTCATTCAGATCA…
	CCGGTTGACTTGCCAAAACCGACTACTTGACCAAGTTGGCGTCAGAAGAGAAAGCATGGCTTTGTCTGTGCTGACTACGGACACCCACGAAAGAAAGGTGCGGGCAAGGCGCGAACTCGGATTGGTCCCAACATCGGAGCAGGCTGTTTTATGCTTTTTTCTTTCTCTCTCGCTTGTTGGGCGGTGACTGGAGCTTGAGATGCCGATTGGATTAGCGAGACGGGGAGTAATGGAGCAATGGAGCGATGGAGCGTACAATGTTCATCTTGCTATTATGAGCAAGGTATGGTTTGAAGCACATCTGGCACGTCTGGCACGTCGGCTATGGGTCGGTTTACAAGTGAAGATGCGTGCCATGTATGTACATATTACAACGGCGGCAGGACATCGTCGTCTACT…
	CGTGGTGGTGGTGGTGGTGGCGAGCTTCGGCACGGTGGCTGCGACGTTGGGGGCGTCCAGGGCGAGGCTCTTGCCGCCGGGCAGGATGGACCATGCCCAGCGGCCGAAGCTGTGAATGTTGAAGGAGGACTTGGGGTGGGTGGGCAGATGGGCTAGCATGGTCTTGACGACGTGGTTTGCCATTGTGATGCGCGGACCGGCCATGCTGTGACTGCAGTCGACGAGGAAGATGTATTCTGCAAACCAATGGATGGTCAGAGCTTGTCAAAGTTGATAACTGGTTGCTTACCGTGTTCTGCAGGCTCCAGGTCGACGGTGGAAACGAGCGTCAGCGCAACGGCACACGTCTCGGGCTGCCCTGGCACGGGGGCGGCGAGTTTCTGGGCGACGCAGCGGGGC…
	CCCCGCGCACTCTCGTGCCTCGCCCAGTGGCCACCCCACTCTGGATCCCAGCCCGACCGCCGCGCAACCTGCCAGACATTATCCTCCTCCGCCTCTTGCGCTGCGGAAACCTCCCGTCACGCCACCCGATCAAAGAAGCCCCCCGACTCCTGACGTAACACCTCCACAGCCTCAGACTGCCCTGAAATCTGTCCGCCCGCCGCGCTGCGATCAATCTCCCCCGGCGCCACCCCGACCGACTCTCGCAACGACTCCTTCACCACCGCCCGAGAAGAGCAATTCTCCGAGGACGATCATGCTCGCGCTGCCCTGAGATCCCGTTCCACCTCGGCGCAAACCTCCCAGACTACCATCTTGGCCACTCGCGAGATGCCTGCACCCGTCCAGGTCCGCCCCCTG…
	GGCAGGCCTGGCACGTTTTGTGCAGGCCCACTGGACCACTGGTATTATTATTAGGCGCCACCGCAGATTTGCAAGAGGGAGGTCTGAAACGGAAACGACACAAGCGCAGTGGTTGGAGAGCGAGGGGACAGATTGCGAAATATTGCCGATTGCACTGTGGTCATGGAGAGAGCCGCTACGCTGGTGAGCTATTGCATGCCAGGTGCTACAATGAACGAGGCGCCGGGGCTGGTGTACCAGTAAGGCAGGTGGTCGTGTGCTCTTCTGCTGAAATGAGAAGTGAAACATGCCATTGATGCGACTGGTAAGGCGAGAGAGAAGTTGATTGGACATGGAATAGTTTGCGAGACGCAGGCTGGAGGCTGCAAGCCATGTCTTGGGCTGCACCGCTGGCCCGCT…
	TCATTTCCATGAGCAGCTGCTCGCTCAGCACCACGCCCTGTTTTAAGCTCCGCGCGCGATATTCCGAGATGGGCTTCACTTTGAGCATAAACAGCATGGTGAGATAGGTGAGCCGTGGCCAGCGAGCCTTGAACAAGCGCTTTCCAGCCAGGGGAGCAGCACCGGTAACGAAGAGCGACAGGACAATGTCAGGCAGCTCGAGTGCCAGGCACTGGCCGACGTAGCCACCCATGGAAACGCCAACGACGTGGGCTTTTCCGCCATGGGCATGCGACTGGATTAGTTGTGCGACTAAGAAAGCCGAATTGTTGATTGTTCCTGGCTTCACATGGCGTGACGCGGAATGCAGAGGGAGGTCGGGAACGAGGACATGGAAGTCGGAGAGATGCGGGATGACGA…
	CCGCCGCGACTCGGACGCCGACAACACCCTCATCATCGTCGTCGTCGGCACCGTCTTCTCTCTCATCCTCGCCGGCCTGTCCCTCGGCATCGCCCTCTGGATGATGCACGACATGAAGAAGAACGCGACCATTCAGGAGGCAGTCCGCATGCTGTGAGGGGAGGACAAAACTGGCGTGAAAAAAATGAAACTTGTGTATATATTGCGCAGAAAGGAACCCTTGCGCCAAGGCGTCTTTCATTTCATACCACATCAATTGCATACTTGCGACTCGTTAGCTTGCAAATTCAGCGTACGTACATCTAAATAGAGTATACATGTACAGTCTCTTCAAACGCGGTAGACTGTCCGACTGGCTCTACATTTACGCCACATTCACAAAAACTACCTCGCAGGCAG…
	GGTCCAAGCCAGAGCCGTGGCCTTGGATTGAGGTACTGGGTTTTAATGTGTTCTTGGTCGACTGGCTGTCTTTGCTGACAGGCGGACCGGCGCTGCGCGAATGCTTCGAAGTTGGACGTCGACTAACGATTGGACTGAGAGACTCGGAGCCATTTTCTTCGACTGCAGAACAATTAGCACGAATGTGGCGGGTTCTGGCGAAAGAGTCGCAAGACTAACATGAAGGCGATTTGGCGTCTAGTCGCGAGCGTCGGTCTTGGTCCCCGACCAGGTGTAGATCGCTTGCTGGCGCAGGCGAGGAAACGTCGGGGGTCATGATTCCATACTAGCAAAGAGGAAAGCAATGTATATTCCGAAGAAGGAACTCGTGGTGCGAGCGCAGACTTAATAATCCGGCAT…
	CGTCGGCGCGCAGCAGATGATGGCCAGCGCGATGCCGAAGCCAAACGCCCAGCCAATCTGGAACAGGCTGCCAAACGCGGCCACGCCGACGGGACTCTCGAGGTTGAGCGTGAAGCTGGCCACGGCGGCGATGCCCGGGAAGACGTAGAAGAAGACGCCCGTGGCCTCGGCCAGGCACTCGCGCACCCAGCGGGGGCGCGCGCGCTCAAAGTCGAGGCGCCGCTGTGAGACGGGCTTGGGCTGGACGACATGTCGGGAGACGTGTCGCGCGATGGCTTCGCTTACGCCAAGTTCTACTGCAAACGGCACAACAGCGTCAGTGCCAGGTACTGCTAGGCCCGACGACGGCAGACACGGCACTTACAGTCATGGGTATGGAGACGATTGAGATCGGAGGAG…
	CGTTCAATTGAACATAAAAAGCGGGTGTTGCCCCCGGACTCGTGTGAGGCTGTCTCACCTGCCACTTATTCCTCCTCCCCCCCCTGTACCCATCTTGCCCGTCAAGCTTCCGCGTCATGACCAAGCTCCTGACCGCCGTGAGCCTCGCGCTCGCCTCGACCGGGCTCGTCGCGTCGGCCTCGCCCGTCGACGCCGCCGTCGATGCCGCCGCCAAACCATGCCTCAAGGGCCCCGCGCTGCGGCACTGGCCGCGCTCGGCGGCCACGGCGCTCAACACCATGATTGCGGCCAACGCGCACCAGGGCCGGTACGCGGCCTTTGACATGGACAACACGAGCTACCAGTACGACCTCGAGGAGTCGCTGCTGCCGTACCTCGAGAACAAGGGCGTCATCACGC…
	CAGTCGTGAGCTCTGCGATATGTTTCTGCATCTCGCCAGACTTGCTCTGCTCTGTTTCGAGCAGCTTCCGGTCATTCACCAGGCCATCGATGCGCTCAGTAAGCTTCTCGATACTGACCTCCAGCCCAAGAGCAGCGGCTACTTGCGTAGCGACCTTCATCAAGTCATCGCGAGCGTCGTTGACCTCGGCCTCGAGCTTACGGTTTGATTCGTGGTGCTCCGCCAGGAGGACCGCCATCTGCGCCTCATAGCCCTTTTGTTCCTGAGTCTTCACCTCGGTGAGCGCCTTGGCATGTGTCGCCGACAGCTCGTCGAGAGCCTCCTTGTGCGACTTCGAGGTGTCCTCAAAGCTGACAATTTGTGCTTGCAGCTGGGCTACTAGTTCCTCATGCTCCTTGA…
	TCGCCTCCGTCACCTGGGCGGCGACCGTCCGCCTGTCGACCGCCGGCGCGGGGGTGCTGCGCGGCGCCGGCTGCAGATATCCCGCCAGGCGCACGGCCAAGTCCTCGTCCTTCCACCACAGCAGCTCGGCCTCGTCGTCTCTCCCAGCGACATGCTCCCCCAGCGTGCCCGGCCATCCGTCTTGCTGTCCGCTGCCCGCCGGGTCGTCTGCACGCGGACCACGCTGTGCGTCTCGCCCGGCCGTCCGCCATCCGTCTCAGCCGGCGTCCAGTCGGCGGCCACGGCGCCGTCCGGGACCAGCGTGGCCTGGACGAGCCGCGGGGCCTGCTGCTCCGCCCCGACGACGGACGCGAGCACGGCCTCGACGTGCGGCATCAGCAGCGCGAGCAGCTGCGTGTC…
	TTCTCTTTTTCCCTTTACCCCAATCTCGCACTTTATTCCATTTCTTTTCTGCGGCCGGCCCGGAGTTTCACTGATTTAACCTTTTTTACAACCTTTTTTTTTGTCATCTTTTGTTTATCAATCGTTGTTTGCAATGCTTCAATCAAGACGCTCGCTGCTGGCAGTGTTGTTTGCGGTGTTGGTTCTTTGCCTGGTCATTGCGGAGGCATCTCCTCACCGGAATGGCAACAACGGCAATGGCAATAATGCCAACAACATTTTAAGTGGAAACAGTAGGGATGGAGGCAACAACGGCGGCGGCGGAGGCAACAACGGCGGCGGCGGAGGCAACAACGGCGGCGGCGGAGGCAACAACGGCGGCGGCGGAGGCAATAACGGCGGCGGCGGAGGCAACAACGG…
	TACTTCTTGGTCTCCTCTTGTCACCATCCACTCACTACCACTTATCTGCTCGAAGTTCCTGTCGTCCATCGCCAACCTCCATCATTCCATCTTGCCCGTCTTGCAAGCCGCGCTACCTCTCCCTGCCACTACCTATACACTCGTCTACATCTCCTACATTCACCACCATCGTCATCATCTTGCGCCCTCGCGCACTACCACGGCATCCCGCTATTTGCTGCGCGCTGCCTTTTCACCTCCGCTACAACGACTAAAGTACCAGCAGCCAGCCCCAACTCCTCTGCGTTCCACGTCGGCTTTCATCTTGGTGCGGGCGGAGCGACCCGCGGCCGCAAGTCGCAGCTGCAACAGAAAATCCAAAAGTCAAAAGCAAACGTCAATGATCTTTATTAGTCGCGT…
	ACGCCTTTTACTGTCCGCTGCTGCCGATAAATTGAAACTGAACCTGCGAATGCGGATCTTATTAGCTCCACACTATTAACGTGAACTTTTATTCTATGCAGTCACATAAGGTATTTACGCAGAAACGCAGCCACTCGGCCACTCACACGCCGTTTGCTGCCAGCTGGCAGCAGCTGGCGACAGTGTCAACACACGTCATGTGGCTGTGTTTATTGCGGCCACTTGCCTATTTATTCACTGCAGGAGCTCTCTAACGCGTTCTCCTTCCTCTCTTCTACTTCTTCTTGTTATGCTTCCGCCCGCAGCTTCTCTTCTCCTCCGCAGCAGTACCGTTCTGCATGGTTGGGTTCTGATCTAGCAGTGATTCATTGCGGCTGCCTTTTTTTACACACATTTCAA…
	TCGTCTTTGGTGTTAATTCGGTGTGGGCCTTGATCTTGATCAATTTTTTCTACTGCCCGAATCCTCTTTACTAGAAGCGTTTTAGTAACTAGTTAGGCGAGATTCACAGCTTTGCTACTCCATACATGGTGTTATATAGACCGGACAAAAGTAACGACGATTTCTCTTCACTTTCCACACAAACTTCAATTACCATAGGGATGTTTTACTACAGACGCGGAGTAACTGCGTAATACGCAGGATACTATCCAACCATTCTAATGGCGAGTAGATGAATGCGCATGTGTAAGAGCCGCGATTCCATGCTATACGAGTGGTGAGTACCCAAGTGAAATTACAAAGTCCACGGCTATGTAGCCAGCGAGACGATTAAAAATAGTATACCAGACAAAGTTTCCA…
	GATCCAAGGTTGGGCATCCTGATTGTTGATATACCTCTTTGTTTCGCTTTTTCTGCATGGCCATATCCAGCCTGATAAGCCCAGAAGCAGCGACTTCGTCTAGCTTGCTGTTTGTATGGTTAATACGTAGTTGCTGGTAAGGTCAGTACAGCCACATACCGGTTGTATGTCGGTGATCCTCTGTAAATGAATAGGTATCGCATGAGCAGGAAGCGAAAAGAAAGAGATCATCGCTGCTATAGCATTCCTTCACTATCGATCAGTCTGCTGCCCAGATTGAAGCTATCATCCGACTGAAATTGCTCCGTGTCCTTGAATTAAGCGTGTTGTTTTAAATAGGAGACTCTGTTCACTTTCATGGATGATATCTGCCTCTCAAAGATGTTGGTTGGTCATTCA…
	GCCGCGCCTGAACGACCAGTTGATGTCAGAGGTCAATGATGTCAACGATGTCAACGATGTCAACGATGTCAACGATGTCAACGATGTCAACGATGTCAACGATGTCAAAGATGTCAAAGATGTCAAAGATGTTAAAGATGTCAAAGATGTCAAAGATGTTAAAGATGTTAAAGATGTCAAAGATGTCAAAGATGTTAAAGATGTCAAAGATGTCAAAGATGTCAAAGATGTCAAAGATGTCAAAGATGTCAAAGATGTCAAAGATGTCAAAGATGTTAAAGATGTCAAAGATGTTAAAGATGTCAAAGATGTCAAAGATGTTAAAGATGTCAAAGATGTCAAAGATGTCAAAACTGTCGACATGACGGAAGCTGTTTCTCACGCTGACGCAGACGTACT…
	CGCAAGGTTGTTTGGAACGCGGCCATGATCCAGGACCTGCCCAACACCGTCTTCGCGATTGGCTATCTCAAGTCGGGCGCGTGGACGCTGGGCGCCGACTGCGCGGCGCGGCTGCTGATCCGGCTGATGAGGGAGGCGCGGACGAGGGGCGCGAGGATGGTGACGCCGCGGCTCGACGAGGACGGCGGCCGTGAGATGGCGAGGCGGCCGCTGTGGGGGATATTAACGTCGACGTACCTCGAGGGCTATGAGAAGGCGTTTCCGCAGACGGGCACGGGGATATGGTGCAATAGGGAGAATTATATCAAGGACATGTATGCGGCGAGGTGGGGAGATATTCAGACTGGCTTGTGCTTTGAGGAATGATGCGGAGGGAGGAGGGACAAGAGGAACTCATAA…
	TATCCTCAGTGCGTTGACGTCTCATTCCGTAGTCATCTGCGGTTGGTCTGTTGTCCCTACTGTCTTGACGAGAAGACTGGCCGTACTGTCCATACTGCCCAGGAGCTACACTTCCAACAGGTTGCTGCTGAGAATCAAAATATCCGGGTGCATCGTGCTGAGACTGAGCCGTAGGACTATGGGCAGGCTGAGCAGCGAGCTCAGCGGTATGAGCGTAGGGCGAGTCCTCGGCATGCTTTGTTTGGACCGGCCCAACGTAACCACCATCAAGTTCAATTGGGGCTACCTGGTCAGTGCCCATCTCGTACGCCATGGGTTCTGGGTCCTTCTTGGGCTCTTCATGTGCAAGTGTTTTGGCCGTGGGGGCGGCAGACATTTCAGCGAAGGCAGCGTGAACGT…
	TTTGCGAATCGTAAAGTAAGACCTGTGACAAAAGCAAGTTTCGGATTGGGAATTCTATGGGTTGGGCACCCCCCCTCTGCCCAACACCGCCTACAAGAAAGGGCAATGTCCGCCAAGATACAAGAGAGAACCGTGTCCGCCTCTAGTACCGCATCAGTGACCCCATCGCCCGGAATCCGTCGGTGGCTACGGTCATGGTCAAATTTGTTTACACCAGCACTGTGCTGCTTTGGTATCAAACGTCCTGGTCCTCTGCCCTCGTCTTACGGCGCGACGGCCGTCCTACCGCTGCAATCGACTCGGGCGTGCTCATTGGGGTATCTGCTTCCGAACCTACCCTTTCCTCCAGTGTCAACAAGTTTCTGGGGATTCCTTTTGCGAAGCCGCCGGCAAGATGGA…
	CTTACTCCTCCATACTCACTCACCTCGCCCGATTTTCACGCAAGCCTCTCCCGCCGCCGTGACTCGGTCTACATAATGCTAGGCCCGCCAGTAAATCTGCCCAAATGGCAAGTCATGTTCTCAAAATTCAATGGAATTCGCACTTTGGGAAACCTCCAGCTAACTTCTGGTCCCCCAGGCTGGAGGAAAACGGGCACCTGCTGCAGCCTCCCATCAACAACTACTGCGTCTACAATGAGGGCTTCACAATCATGGTACATGCGCTGACCTCTCGAAGCAAGCCTCTACAATGAAGAAATCTAACCAAACAAACCACCGCGCCCCCCAGATTGTCGGCGGCCCCAACGCCCGCACAGACTACCACATCAACACCACGCCCGAGTACTTTTACCAGCACAA…
	GTGACGTCACACCTTGATTGCTCCTTTGCTTCGACGGCTACTTCCTTCCAAGTTTGGACTTGATAGTGTTGACATTTCAAAGTAACATGTGCCGATACTAGTTATCAATTCTACGTTCTTGTGAATCCTTTGCGAATCAACCACCCACACACTGCGCCAGGGAGTGGAGCGGAGGGCGGCGAGCTTGCTGCACAACTCGGCGCGAAGTTGCGCTGACCTTTATTTCCTGCAAGAACAGGGCATGGGGTTCTTTTTTATTTTTATTTTATTATTATAAATTCTGTTGTTTCAATGACATTCTTACTCCCTCCAAACACGGAGGGCGGCCGGGAACGTACAGTGCATGATGACACCCAACTACCAGAGGGCGTGCCGCACAGGGTGATAGAGAAGGAGAGC…
	CAAGCATCGCCAACTTTTGGGCTTGTCGACAGCCAGCCCCTCCCCCCGGGTCGGATCGTCCCTCGGCGGCAGACTCGAAAAGGCGGTATAAAAATGAGTGATTTGAACAAAAGAAATGGCGCTGCAGTGCGCAGCAAGTGCGGGGGCGGGATAATGAATTAATGCCTAGTTTCTTTTTTGATCGAGTTATTCATTTTGGCACTGCATATTCCCCGGTATCCGGGCTTGGGCTGGCATAAATTCTGCAACATTGCCCACACCAGCTGAAGAAGGTGAAGTGGATGGAGAAGGGGGGGGGTGGACTCGGGAATGCGCATCATCAAGCCACGATTGGGGAATGAAGAAGAAAGGGAAACATTTTTTCCACAAATTTTCCACTTTCTGTTTTGGAGTCTTCTC…
	AAAGTCTGTGACTGCATCTTTCGCAGCGCAGCGTCGGGTAATGGCTGCACGGATGCTGCCCATATCTGACGGATGGAGCCAGGTCTTCTGAGAAGCGAAGCTGTGACATGTAGAAAGATTTGGAGATGAAGATGAATATCTTGTGATGTGACATCGTTTCTCCTATGCCGAGATTCGACCAAAAGCGAGTTGATGTGAGCGACAGCAGCGTTGAGTCCAGTGACGTTGCTTAAAGAGCGCAATAATAGATCAGCATCGCTGTTTTCGGCGATGGATCCATCGGAAGAAGCCGTAGACGATTCTAGTAGGAGAGTCCAGTAATTTGGAGTGATTTCGGTAACGAGGAAATGGATGACAGCTGCGGTTTGCGGACTGGGCTTGCCCGTGATGGTGTCGGGG…
	CCGCACAGCGGAACGGAAGGCGAGCGAGAGAGGTGGACGATATTCTTCTGTTTGAAACACCGGGGGAATCGGGCGATCTGTGGGATCAGGTTGTAATCTGATTAGTGGAACTGGTCAGAACGTTGACTTATCGGGAGACTCGCTGCGGAAGGGAGTGCAGCGTAAACATAAAAAGCGATGGGTAACTTACGTCGTTTGGACTTCGACTTCATCTCGGCCAGTAATCTCGCCAATAGCAGCTTCCCAAAGCTCGTCGAACTCTTGACTGTTCATGCGCTTGTTGCGCTTTTCACTAACGGTAGCTTTGAGTTCCTCCTCGGCAATTGTTGGAGAGTCTTCCTGCTCGCCGGCTTCGTTTGTCAACTCCCCGCACTCGTACTTTGCGCGGCGATCCCTCAG…
	TCAGCCGTTGAAGTTCGTCCTCCAGCGCCTGCAGCTTCTCGTCGTATGAGGCTTTCTCGTTCTCGCGAGACTCTCCAAAATGATCCATGTCGTCTTCCGTTTCCTCTAAACGAGCCTTGAGAGCTTTAACCTCGTCCTCTAGAGATTTGCGCTCCTCCATAAACTCACGCTTGAACGCTTCCATGTTCTCCATAAGATCTTTCTTGGTAGAATTTACCTCCTCCATCTGGCTTTGAATCTCGTTGTGCTGCGTGGACTTGGACTCGACATCTTTTTGGAGGTTAGTCGAGCGCTGTTTCTCTTCACGCAGGTCATTCTCGAGCTGTGCAATACGCCGCAGAAGAGGATCAGCGCCATCGGATGATCGTCTGCGATCATCGAGGCGATTTGATCTGATGG…
	AGCGTGCCTTTGTTCACTGGTACGTTGGTGAGGGTATGGAGGAAGGTGAATTCACAGAGGCCCGTGAGGATCTCGCTGCCCTGGAGAGGGATTACGAGGAGGTCGCCGGAGATAGCTTCGAGGCTGAGGAGGAGGCTGAGTACTAAGTTGCTTGTCACCTTTTGCCCTTATCCCCTGTCGATTTCTCAGCAAGCAGATCCTTGAGGCCAATGGTCATCTATGGGTACGAAACTGTCGAGTAGTACCTACCTAGTTAGTGTACGCACGCCTCTACCCATCCGCATGTGGTGTTCCTGTCCTGTTTTCGGGCGAAGCTTTAAGGTGGGTGTATGATGACTGTCTTGGACGGGCTGGTTTTTTAATATTTTGGGTGTGTTCGGGTCCCAAAGACAAAAAGTC…
	AAAAACTAATAAAAAAAAGTTAATATAATTTAATAACTAAAGTAGAAATAGCTTAGCCTAGGTAAGGTAAGGTAATAATAAGGTATAGTATATATATTAAAGGTAAAGAAGATATATAATTATATATTATTAAAAAAGAAAAAAAAAGTAAAAATTAAAGAATTTAAGGCTTTTTAAATATTATAATAAATAGGCTAGCTAGCTAGGTAGTAGGCTAAAAATAATAATAATTAAATATATATAGTTATAACTCTTCCTTACTTAATATAGTAAATATAATAAACTATATAAAGGCTAATATTAATTTAAAGCTTTAAAGGGTATAGAATATAAATAAAGTAATTATAAAGTAAGAAGTAAAATAGTATAAAAGTATATAAAATAGAAGAGTAGTAAGGC…
	AACGCGATGAAGATGTGGGAAGCGAGTGGCGTAGCAGCGCACGGAGCAAAATCTGGGGTCAAGTCGAAATGGGATGATTCGAAACAAGGGGGAAATAAATATGAAGTAAGCTGCGTGAAGCTGCTGCAGGACACCAGCGTACAACAGTGCATAATCGTACGAGTAGGGTAAAACTTGCATTTGTGCGTGGCCGCGGCAGCCATCCCTGTCGTCCTCGGGAAGAAGGAAGAGAGAGGTGGGCAAGATGGGTGAGGATATTTCGCAGCGCCGTGCCTTGATCGTTATAACGGCAGTCGAGATTTGAAGCTGACTGCCGAGGAGTTTGATTATAGTTGAAGCAAGGGTGGCATGTCATCGACAAGCCAATACATGGTTTCGGTATGGGCATGTAAGGCAGGT…
	TCCTCAAAACGAGGACCCTCGGCCTATGGCCACGAGAATGGTGTCCGTAAGGATCACTGACACGATGGGTGGTGAAAGTACCGAGGCATTGGGCACTTTTGTGCATCGAACGACACATCTCCACGAGCTATTCCGTCTTCATGCCGAGACCATTGTACCCTTGCAAAATTGCGAATTGAGAGATCTCGGCCGCGCAGGGCTGTGGTGGTTCCTAAAAGGTCGCTTGGGGCTTGAGCAGGCCATAAGAGAATACCAACCTAACACGCCAGCTGCATCAAAGGCCCAGCTGCAGAATGAACTGGACAAGCAGCAGGCCTATGCCAATCTGGCCAAGTCGTATTGGCTGTGCCAACACGCCATTCCAGAAATCTCGCAAATTCGCCGACTTCCCCCGATCCC…
	CGACGATTCAGATGGTGCCGATGCCATCTCAAGCAGTGGCAGCATTTTGCGTTGTTGCAGTGGAGCGAATCTCACGTGCAGATTTTCATGGTTGGTTCTGACAGTGTGTTCACGCCCATCAACACCATTCTGCCTAGTACAATTTTCAGAGTTTGTGGGGGACAAGAAGACTCTGTTAAAAAAGAGAGAGAAATTTCAAGATTATTTTTTTTCAAGTTGCAAAGCAATGTTTCGTTCTGGCGATACCTTTGGCCTGCAAGTCACTTGCGAGCAATGGCGGCAGTGGAGCTCTAATTGGACCTTGTCATAAGGCTGTTTCATGTTGAGCGCCTGTACACATTCACAAGGGAATCGTAATATATTCAAGATTATAATCGGCATTTAATCTAGCCATCTAAA…
	ACTCTCCCATTTTCGCATTCAATGCGCGCAGGTCCATTAAACGTATCAGCTTGGTAACGAATGCGCTTCACGGGCGACTTGGTCGTGATTTCTAAGGGAGTTGGGCAATGGAGCAAGCCCCGCGCCACACTCTGATAGCCGCCGACCACCATTGTATGACTGCCTTCCCACTCATTCCCAGCGTCAATGTCCCATAGACTTAGACTTAGATTATGCAAGTTCGTAGCATTGCTGTATTCGAGATTGGCAATATGCCAGTTTATAAGTCGATGATCCAATGCATTCAATTCAACCAGCGATTTGTACTGGGAAATAGCATCATCGAGCACGGAACCCAAGGTTGCGTTGGGGTTGTGAACAGCATAGCTTAGATCTAGATCCTTTTCGGTATCGATACCT…
	TCGTCATGGCTGCCGACCAAGCTCGCGACGCCAAGGTTGACAATGCCATTGCCGCCGCCCAGGACCCCGACAGCACCTACACGGCTGATGATGCTCAGAACCAGATGGTCGCCGAGTCTCGCAACGCTGGTGTCCCTGCCTTTACCTTTGATCCTGATGCCACTCCAGAGCAGAAGCTAGCACAGGCCACAGCTGTATGTCGCACCCCCACCACTCCTCTGACTGCTGCCGTCGTTTGCTGACCCTTTGTCCCATGCCAGGCCATTCCCCAAGAGCTTCGTCAAAGTCGCCCCGAAAGATCTGTCGCCGTCGCCACTGACATGGACGACGGAACCGGCCCCGTCGAAGATTTGCCAGAAGCCTCCAAAGCAGGTGTTCTCGATGTCGCTAGAGACGCCA…
	AAGGATGTTACCGACACCGATGAGCCGGCTTGCCATGGCGTTGGCAGCTTCTTGTTGATGAGCTGGACCGCAGTCTACGATGAAGGCGCGAATGGACGCCTGAAGGGCATTGATTGCAATATCAAGAGCGTAGATGCCGATGACGGCAGCAATGATGATGGTTGTCTTGGCAAAATGTGAATCGTTTTGGATACCGAAAAGCGACAGGGCACCGCCCACAATCTCCTTGACCCACGAGAGAAACAAGAGCGAGAGTATGGTGCCGATTGTGCTGCCGACCATGAAAGGCTTGCGTTTACCCCATGAGATGCGGCAGTTGTCGCTGAGGATGCCAATGTAAGGCTGGACGAGAGTGCCCGTGAGAGGGCCGGCGATCCAGACGAGGGCCATAAGGGACTT…
	TATAGTAAGCCTTTTATAGCTATAATTATAAGGCTTTATAGTCTTATAGCTATTAAGGCTTTTTTATAGCTATAATCTTATAAAAGCTTAAGCCTTTATAAGTTTATTACTATTCTATTACTTTTAGGACTATTATAGTTAATTAGTATACTTAGTACTAGTATAGTACTAGTATAATATACTTAGTATTAGTATAGTACTTAGTATACCTTAGCTAGTAGTTCCTTATATATTCTATAGCCTTTAGAATAAGGTACCTTATTAAATATAGTTTATAATATAACTTTTATTTTCTATAAAATTTATTTATATAGGTTTTTAAGTTAAATTACCTTATAAGTAAAAAGTAGAAAATATAGTAGTTATAAAGCCCCTATATATAGTAAGGCCCTTATATAG…
	ATATATTAAGAACTAGCCTTAGGGTATTTATAAATAAGTATTATAATAATATTGACTTTCTTATAAAGTAAGAAAGAAGAAAAAGCTAGGTTATTTATTTAAATAAAAAAGGAAAGAAAGAAATTAAGAAGTAATTAGGCTTAACTAATTTAAAAATATTATTATAGGCTAGGCTCTAGATATTACAGGCTAGGCTCTAGCCTAGCACCTTCTAGAGTAGCTAGCATAGAGCCCTTAAAGGGGGCCCTTATAAGTATAACTTGTAATAGACTAGCCCTAGAGGGGCTTTAGAGGCAACCAGCCCCGCAGCTATTAGTAGCCTTACGGCGTACAACCCTCTTACCCACTTAACCACGGAAGGCAAAAGGATTCGTAATAACAATACTAGCACGATTGTTG…
	ACCTTTGCTATTTTTCTTCCGTGGTTGTCGGACAGCTGTTCTTCTGGCTTCTGTTGGTCGAGATTCCCCGCACAAACGCCCTCGCTTACGCCCAACCTTGAATCACAAACTTTGACATGTCAAACGGGTGCTCCGCTAATTCAGTCAATGATGTGTCTTGACAAACGTGGCTGGGATGGTACGTGCCCCCCCGCTGCAGGCCGAAACTCGACGAGAGTCTGGTAAAAAGCATCATTGTCCTAGTCACCCCTCATCCGATCTTCTCATCCCGCCTCTGCAATACGTGATGGGCGGTATAATGGGTGTGACTATCTTACCATTATGTGTAATGCTATTGGACAATTTATCGGGCGATTTTCAGTGGGTTTTACTGGCCATGGCCATGCCACGTTTGAGCGG…
	CAGCCTACGCAGGACATTTACACGCATAGCTGTAAAGGCAATATCTTCTATTATTTCCTGGGCACTATTATCAGTAGGTATGCCGTGATGGCCTGCTGTCTGCAAGATTACGTACGCCATCCGCGCACCAGACACAATTTACCCCTCTTCTCGCCTCACTTTTGGCGAGGCTTCGCGAATCCTTGGCAGCGGGAAGTAGTTATTGAAAGTAATTCCCAAAACAAATCCTACAACAGTTTGCTTGATTTCGGTTTGCTTGTGTGTTTTCAACTAAAACAACTTCGAGGTCAATACTTTAAAAGGGCCTGAAAAGCAGCTCGACGAAACTTCCACTACGGCGTTGAGGAGGTGCACACAAGCTGGCTACGATGACGAAGAGAAAAACGAAGTTTGTGGGAT…
	ATCGCCTTCACTAGTAGATACTTGCGAATAAACATCTTATCAATCTTCGAGATGATTCATTCGGCCCAGATTGGTCGACCTGCTAGTGGCCGAAGCCGAATTTGTAGTGTCATCATTCTCATATAGCCGTATGATCTTTTGATGCAATTGCTACCAGTAGGTATGTGGAAGATGTTGTATTGTGTAGGTTCTGTGGGCTAGCGAGAAGGGTACGTACCCAGCAGCTAGGTGGGCAGGTAATGATCCTGCCCTCTGCCCTACACCCTACACCCTACACCGCAAGCTGGCAAGTCTGGTAGTGGAGGGTGTCAGCTATCATGCGAAGCGGTGAGTTAAGGATGGATAGCAAAAATGGGCGCAGGAGACATCAGACTGTTACAATCATTGGTGATACATAAA…
	AAAAGGGGCTAGTATACACGTTTCGGCCTAGGCTTATAGGCTAGTAGATTAGAGCCTAGGGGATTAGTGGCCTATTTATTAGCATGCTAGGAAGAGAAGGTATATTATAGGCTAGGCTCTAGCCTAGCGCCTTCTATAGTAGCTAGCATAGAAAAGAACCCTTATAGGTACAACTAGATAATAATTATGCTAGTATTATTATTATAAATCCTTTTACCTTCTATAGTTAAGTAGGTAAGAGGGTTATAGCTATAAGGCTACTAATAACCATAGGGCTAGTTGCCCTTAAAGCCCCTCTAGGGCTAGTCTATTATATTCCTAGACTAAGCTATATAGTATACCCCCTTATTACTTACTATTACTCTACTCGTTTTAGGGGTTTTACTTCTTCTCCTATTT…
contig13	TAGCTTATTACTATTTTATTACTTTTAAGACTATTATAGGCTAATAGTACTAAGCCTTTAAGGTATTACCTTTAAAGGTATTATAGTAAGCCTTTTATAGTTATAAGTTATAAGGCTTTATAGGTCTTATAGCTACTAAGGCTTCTTTATAGCTTATTACTATTTTATTACTTTTAGACTATTATAGGCTAACTAGTATTAAGCCTTTAGGTATTACCCTTTAAAGGTATTATAGTAAGCCTTTTATAGCTATAAGTTATAAGGCTTTATAGGTCTTATAGCTATTAAGGCTTCCTTATAGCTATAATCTTATAAAAGCCTAAGCCTTTATAAGTTACTACTATTCTATTACTTTAAGACTATTATAGTTAATTAGTATACTTAGTACTAGTATAGTAC…
	CTATTTCCCACACGGGCTTTCGGTGAGGGGTACAAGGTTCAAAAGGCTCAATGGCAATGAACCCCGCGCAAGCTCCGTCCGGGCCTTGGAGGAGGGCAAGAGGGGCACGGCTGTGCCTGCTATCCGTACATTGCCACTTGCAAACGAGCTAGTCATCCTGTTTATGTTCAAACTACAAGACGTACCCCTTTCCTTGATCAATGTCCCCTTGATCTCTCACCCCTTCTTTGGATGAAGACGCCTCTGCCTCGCCACCCAGTCCCTGTGCCGATCCGACCATCCAACCCGCCGTCCTATCGAAGCACCCACGCCCCGCGCATCCCCCACCAACGTCATCCACCAGCCTTGGTCCCGGCACCTGTTCCGATCCAGCGGCAGCCATCAAGCCACGCCTCCCGG…
	CGGCGCGACCCGGCCAGCGGTACCTCGCGCTGAGCTACGTCTGGGGCCCGCGTGCCTCGTTCCAGACGCTCCGGGGCAACGTCGAGGCGCTGCAGCGCGACGGCGCCCTTGCCCCGGGCCGCGACGCGCATGGGGGGACAAGACGCCGAGAATCGCCGGGCTGGACACCTTGGCCTACACCATCGCCGACGTCATCGAGTTTGTCGCCCGTCTTGGCGAGGCATATCTGTGGGTCGACGCGCTCTGCATCGTGCAAGACGACGAGGCGCACAAGCAGGAGCACCTCGCGCACATGGGCAGCATCTACGCCAACGCCTACGCCACCATTGTCGTCGCGCACGGCGCATCCCACCACGGGCTGTGCGGGATCGAGGACGTGACGCCGCCGATGCGCCGTGC…
	CTCCTCCCTCACGACAAACACACACACTCACAATGGCCTCTGTCCTGCGCCTCGCTCGTCCCGCGGCTATGCGCCTTGCTGCCCGCTCGACTCCCATGGCTGCCCGCGCTCCCGTCCGCAGCTTCACCACGTCTCGTCTGAGTATGTCGCGTCCATTGAATCCCCAGCGATAGCCCGAAACCACCACCCCTCCTCCCTCATCCACGATTCGGCATGTTTTTCCGCGCCCCTGCTAACCAGCTCGTCCCTTGCAGGCCTCGCCAAGATGTACACCAAGGACCACGAGTGGATTGACCTGTCCGCCGACCGCAAGTCGGGCGTCATTGGCATCTCCGAGTACGCTGCCGAGCAGCTCGGTGACGTCGTCTACGTCGAGCTCCCCGAGAGCGCCGACGACTT…
	AATACTTTAATTCCGTTCATATTCGTCTTGATTCTGCCAACACGAAGTTGTCGAGGCTACAAAACCTGGGCACAATGGTGTGATCCTGCCACCAGGGAGACAAAATAACGCCAATTAGGAACACTACCATCTTCCATATTCGTAATATTTTCTGACTGTTTATTAACTTCCGTATCTATCTAATTTTGTTTACATTTCTTATCCCTCTTATATTGCTTGAATTTCTTCTAATCTCCTTTCTTCCTAGAAGTACAAGTGTGCGCATCGGTGTTTGGTGTGTTTGGTGTGTTTGGAGCGCATGTGGAATGCATTGCGCAGCGGACATGGCACATGTAGCAGCAGCCAAAGCATATGTATGTGGTAGAGACTTTTCGACGAATTTGAGAAGTAATGGCCAGG…
	CAGAAAAGTGAGGACGAGGAGGACTTTATCCTGCTCAAGTCGGACGGGTTCCCGACCTATCACCTGGCGTGCGTGGTGGACGACCACCTCATGAAGATTACACACGTTATTCGCGGAGAGGTACGGAGCACTTTTCGCCCCTCCCCTTCATCTATTGCAATCGAGGAGCTTAATACTAACGTGCGACGGTACAGGAATGGCTCATCTCCGCGCCCAAGCACATCGCCCTCTACCAGGCCTTTGGCTGGACACCGCCCATCTTTGCGCACCTCGGCCTGCTCGTCAACCCCGACGGCACCAAGCTCAGCAAGCGCAACGCCGACGTCGACCTGTCCACCTACAAGACGGGCGGCCGCATCTTTCCCGCCGCGCTGCTCGCCTGGCTCGCCAACCTGGGGT…
	TTGAGCGCGACTTTGTGTGATTGTACATGTCAACGTTGTTGCGTGATATCACGAAACGTACTGATGCCCAAGCGTTGCAACCATTCATTTAACCTACTACGCCCAGAGAATAACAGGATACAGTCAACAACGACTACTCAGATGGGTGACCAAGCCTAGTGCTATAAATATGAGCCTGCCTACACTCAGAATTCATATGCCAATGAAACACGAGACCGCACTGACGAGGGCCTGCTGTCTTCCTCGAGTTTTCAGCCAGATGCCGGGTAGGCAGTTTTGTAAACTGAGAAAGTTGCCCAACGAAAAGCCAACAGAGAGACCCATAATTATGAGCCAATCATGTATTGCCATCTACTTTTTTTTGGGTCGAAAACTTTTCCAGCACAAGAAGTGGCCGAG…
	TGACGGGGCGCCATGGGATTTGGCGGCGGCGGCGGCGCCAACAACGCCAGCGGCGGCAGCAGTAGCGCCGACAGCAGCAGCAGCAACGCTGTGTGATTGGCTTGACGAGGTAGTCTCCTCGTTTTGCTCCTGCTCCTCCGGGCTGTCGGAGGCGTCCAGTTCCATTCTCGTCTTGGCCTTCTTGGTCTTTTGCGGCTTGGGATCCGCACCACTGCTGGGGGTGCGATGGGGGATCATTTTGGATAGAGCAGCAGACGCCTTCTCGCTGCGACTGCCCGCCGACGACGAGCGGCTGGGTCCAGACTCGGGAGATTGTTGCAGCTGGTTGGACGATACACTGCGCGTTTCTTGCGTCTCGGGATCGACAATGCGCATTGAGGCAGGTGGTACAGAAGAGAC…
	AGCATCCTGCACCCCGACTCCTTACCAGGCCATATCCGCGATATACTTTGTCCTATATTTGTTCCCATTTTGCCTCGGCGTCTCTATTTCCGTCCCGCCGGCCGTCTACCCTTAAACCCGACTCCGCCGTTGCCGTCTCGCTCGCCGGTTGACACCCGACGCCCGCCCAACCTCTCGATCGGATCCTCTGCAACGAGACCGACGAACCCGAGCCTCTTCATCTCCCATCGCACGAGCCCTCCACAAAGCTGGCAGGCTCCAAGCGTCGCAGCTTCTCCTCTCACGGAGGAGGTCTGCTCAATAGAATGTTTGGAGGCTCCAACTCCAACTCCAACTCGATAGATTCAAACGTCGATCCCAACCCCGCCTCTGACCGCACGTCTCCCTCCCCCAACGGCA…
	ATATTTGACCGAATGTATAAGCGGCGAGTATAAAGTGCAGGAAATAGTTTTTCAACAGGACCAAGCTGAATGGCAAGAAGGTAAAATACCAAGAGACAAAGGGGGTAAAAGACCAGCAAAGCAAGCGTAGAGAGGACACGATAAAGAAAAGACCAAACAAAGTGAAAACGAAAACGAAAAAAAAAAAGGGCAAAGAAAATCCATGGTAAATGAGGTATCCGATGGCACTCGTCCGCTTCTGCACCTCGGGACTGAACGTGCCGAGATCCAACTGTTGCTGAACAGTTCAGGAGCCCCGATCTGCCTCATTATTCGGTCCAAGTAGATATATAATGTACGTGTCGTCACATCGTGCAGTGTACGCCAGCAAGCCTCGCCTTGCTCTCTCGCTTCCGCATA…
[truncated: 21 more rows]
