# Supplementary material for: Study of the whole genome, methylome and transcriptome of Cordyceps militaris
Source: Sci Rep. 2019 Jan 29;9:898. doi: 10.1038/s41598-018-38021-4 (PMC6351555; doi:10.1038/s41598-018-38021-4)
Supplement: Supplementary file 3 — C. militaris DNA methylation data [file 41598_2018_38021_MOESM3_ESM.xlsx]

## Sheet: C.militaris methylation
Supplementary Dataset
Study of the whole genome, methylome and transcriptome of Cordyceps militaris
Yujiao Chen1,2,3,4,5+, Yuqian Wu1,3,4,5,6+, Li Liu3,5+, Jianhua Feng3, Tiancheng Zhang3, Sheng Qin7, Xingyu Zhao7, Chaoxia Wang3, Dongmei Li3, Wei Han3, Minghui Shao3, Ping Zhao1, Jianfeng Xue3, Xiaomin Liu2,4, Hongjie Li2, Enwei Zhao2,4, Wen Zhao3, Xijie Guo7, Yongfeng Jin8, Yaming Cao9, Liwang Cui3,10, Zeqi Zhou11, Qingyou Xia6*, Yaozhou Zhang1,2,3,4,5,12*, Zihe Rao12*
1Human Genome Research Center, Tianjin University, Tianjin, 300309, China.
2ZhengYuanTang (Tianjin) Biotechnology Co. Ltd, Tianjin, 300457, China.
3Tianjin Lakeside Powergene Science Development Co. Ltd, Tianjin, 300309, China.
4Zhejiang Chinagene Biomedcial Co. Ltd, Jiaxing, 314400, China.
5Guizhou Gui’an Academy of Precision Medicine Co. Ltd, Gui’an, 561113, China.
6State Key Laboratory of Silkworm Genome Biology, Southwest University, Chongqing, 400715, China.
7College of Life Sciences, Jiangsu University of Science and Technology, Zhenjiang, 212000, China.
8College of Life Science, Zhejiang University, Hangzhou, 310058, China.
9Department of Biochemistry and Molecular Biology, China Medical University, Shenyang, 110001, China.
10Department of Entomology, Penn State University, PA, 16802, USA.
11Dynamiker Biotechnology (Tianjin) Co., LtD,Tianjin, 300467, China.
12Tianjin International Joint Academy of Biomedicine, Tianjin, 300457, China.
*correspondence and requests for materials should be addressed to Yaozhou Zhang(email: zhangyaozhou88@126.com)
+these authors contributed equally to this work
C. militaris fruiting body DNA methylation data(1)
Seqid	Name of tool	Type modification	Start	End	Score	Strand	Phase	Attributes
contig11	kinModCall	modified_base	443	443	21	-	.	coverage=52;context=TAAAGCTCCTTCGACGAGTCGAGTAGTTTGGGAATGCTGCT;IPDRatio=1.63
contig11	kinModCall	modified_base	606	606	30	-	.	coverage=63;context=CTAGTAACGGCGAGTGAAGCGGCAACAGCTCAAATTTGAAA;IPDRatio=2.37
contig11	kinModCall	modified_base	789	789	29	-	.	coverage=69;context=CCCGAAATGAAGTGGCGGCCCGTCCGCGGCGACCTCTGCGT;IPDRatio=1.68
contig11	kinModCall	modified_base	862	862	36	+	.	coverage=85;context=CATCCCCCAGGGGACGTCGAGGGTTGAAATGACGCTCGAAC;IPDRatio=1.80
contig11	kinModCall	modified_base	872	872	25	+	.	coverage=85;context=GGGACGTCGAGGGTTGAAATGACGCTCGAACAGGCATGCCC;IPDRatio=1.66
contig11	kinModCall	modified_base	996	996	38	-	.	coverage=88;context=ACAACGGATCTCTTGGCTCTGGCATCGATGAAGAACGCAGC;IPDRatio=2.06
contig11	kinModCall	modified_base	997	997	21	-	.	coverage=88;context=AACAACGGATCTCTTGGCTCTGGCATCGATGAAGAACGCAG;IPDRatio=1.53
contig11	kinModCall	modified_base	1084	1084	27	+	.	coverage=87;context=CTGGTAGATACAGTGTTTGGGGCCCCGACGGCCGCCGCCCA;IPDRatio=1.86
contig11	kinModCall	m4C	1085	1085	47	-	.	coverage=92;context=CTGGGCGGCGGCCGTCGGGGCCCCAAACACTGTATCTACCA;IPDRatio=2.33;frac=0.633;fracLow=0.303;fracUp=0.810;identificationQv=37
contig11	kinModCall	modified_base	1092	1092	22	+	.	coverage=98;context=TACAGTGTTTGGGGCCCCGACGGCCGCCGCCCAGGCCCGCG;IPDRatio=1.47
contig11	kinModCall	modified_base	1194	1194	24	-	.	coverage=100;context=TCCGTTGGTGAACCAGCGGAGGGATCATTAACGAGTTTTCC;IPDRatio=1.76
contig11	kinModCall	modified_base	1195	1195	21	-	.	coverage=101;context=CTCCGTTGGTGAACCAGCGGAGGGATCATTAACGAGTTTTC;IPDRatio=1.47
contig11	kinModCall	modified_base	1274	1274	101	+	.	coverage=107;context=TTGGAGAGCTTCCCGGCCCGGGGGGTAGTTGCCCACCTCCC;IPDRatio=3.44
contig11	kinModCall	modified_base	1278	1278	32	-	.	coverage=110;context=CCCAGGGAGGTGGGCAACTACCCCCCGGGCCGGGAAGCTCT;IPDRatio=1.99
contig11	kinModCall	modified_base	1280	1280	21	+	.	coverage=112;context=AGCTTCCCGGCCCGGGGGGTAGTTGCCCACCTCCCTGGGCC;IPDRatio=1.53
contig11	kinModCall	modified_base	1286	1286	23	-	.	coverage=104;context=CGGACTGGCCCAGGGAGGTGGGCAACTACCCCCCGGGCCGG;IPDRatio=1.69
contig11	kinModCall	modified_base	1311	1311	24	+	.	coverage=114;context=TCCCTGGGCCAGTCCGGACGCCTCACTGAGCCATTCGATCG;IPDRatio=1.57
contig11	kinModCall	modified_base	1317	1317	27	-	.	coverage=113;context=TACTACCGATCGAATGGCTCAGTGAGGCGTCCGGACTGGCC;IPDRatio=1.59
contig11	kinModCall	m4C	1318	1318	44	-	.	coverage=110;context=CTACTACCGATCGAATGGCTCAGTGAGGCGTCCGGACTGGC;IPDRatio=1.94;frac=0.612;fracLow=0.400;fracUp=0.854;identificationQv=10
contig11	kinModCall	modified_base	1343	1343	23	+	.	coverage=116;context=ATTCGATCGGTAGTAGCGACGGGCGGTGTGTACAAAGGGCA;IPDRatio=1.50
contig11	kinModCall	modified_base	1377	1377	22	+	.	coverage=116;context=AAGGGCAGGGACGTAATCAACGCAAGCTGATGACTTGCGCT;IPDRatio=1.42
contig11	kinModCall	modified_base	1378	1378	25	+	.	coverage=113;context=AGGGCAGGGACGTAATCAACGCAAGCTGATGACTTGCGCTT;IPDRatio=1.49
contig11	kinModCall	modified_base	1378	1378	21	-	.	coverage=117;context=AAGCGCAAGTCATCAGCTTGCGTTGATTACGTCCCTGCCCT;IPDRatio=1.48
contig11	kinModCall	modified_base	1381	1381	31	-	.	coverage=114;context=AGTAAGCGCAAGTCATCAGCTTGCGTTGATTACGTCCCTGC;IPDRatio=1.73
contig11	kinModCall	modified_base	1422	1422	24	-	.	coverage=115;context=GATAGAGCATTGCAATTATTGCTCTTCAACGAGGAATCCCT;IPDRatio=1.48
contig11	kinModCall	modified_base	1518	1518	32	+	.	coverage=131;context=CGCTGGCTCCGTCAGTGTAGCGCGCGTGCGGCCCAGAACAT;IPDRatio=1.67
contig11	kinModCall	modified_base	1523	1523	21	-	.	coverage=130;context=CTTAGATGTTCTGGGCCGCACGCGCGCTACACTGACGGAGC;IPDRatio=1.38
contig11	kinModCall	modified_base	1566	1566	22	-	.	coverage=126;context=CGTCGCCCGCGTATGCGGGTGGACGAACAAATGCTGTGATG;IPDRatio=1.62
contig11	kinModCall	modified_base	1568	1568	23	-	.	coverage=109;context=GGCGTCGCCCGCGTATGCGGGTGGACGAACAAATGCTGTGA;IPDRatio=1.61
contig11	kinModCall	modified_base	1571	1571	38	+	.	coverage=130;context=CAGCATTTGTTCGTCCACCCGCATACGCGGGCGACGCCGGC;IPDRatio=1.81
contig11	kinModCall	modified_base	1577	1577	25	-	.	coverage=128;context=AGGCCTGCCGGCGTCGCCCGCGTATGCGGGTGGACGAACAA;IPDRatio=1.51
contig11	kinModCall	modified_base	1578	1578	30	-	.	coverage=125;context=CAGGCCTGCCGGCGTCGCCCGCGTATGCGGGTGGACGAACA;IPDRatio=1.75
contig11	kinModCall	modified_base	1579	1579	21	+	.	coverage=128;context=GTTCGTCCACCCGCATACGCGGGCGACGCCGGCAGGCCTGT;IPDRatio=1.45
contig11	kinModCall	modified_base	1587	1587	45	-	.	coverage=117;context=GGCAGGCCACAGGCCTGCCGGCGTCGCCCGCGTATGCGGGT;IPDRatio=2.00
contig11	kinModCall	modified_base	1589	1589	32	-	.	coverage=125;context=GGGGCAGGCCACAGGCCTGCCGGCGTCGCCCGCGTATGCGG;IPDRatio=1.75
contig11	kinModCall	modified_base	1608	1608	21	-	.	coverage=126;context=CGATAGGCTGATCTGCACGGGGGCAGGCCACAGGCCTGCCG;IPDRatio=1.44
contig11	kinModCall	modified_base	1609	1609	26	-	.	coverage=125;context=CCGATAGGCTGATCTGCACGGGGGCAGGCCACAGGCCTGCC;IPDRatio=1.51
contig11	kinModCall	modified_base	1620	1620	31	+	.	coverage=137;context=GGCCTGCCCCCGTGCAGATCAGCCTATCGGGCCTCGCTGCA;IPDRatio=1.71
contig11	kinModCall	modified_base	1628	1628	23	+	.	coverage=132;context=CCCGTGCAGATCAGCCTATCGGGCCTCGCTGCACGGGCATG;IPDRatio=1.46
contig11	kinModCall	modified_base	1630	1630	27	+	.	coverage=114;context=CGTGCAGATCAGCCTATCGGGCCTCGCTGCACGGGCATGGT;IPDRatio=1.58
contig11	kinModCall	modified_base	1642	1642	35	+	.	coverage=135;context=CCTATCGGGCCTCGCTGCACGGGCATGGTTTCCCATGGGAT;IPDRatio=1.66
contig11	kinModCall	modified_base	1670	1670	22	-	.	coverage=134;context=ATAACCTGCTGGCTTAAGGTACGTACTAATCCCATGGGAAA;IPDRatio=1.49
contig11	kinModCall	modified_base	1680	1680	27	-	.	coverage=133;context=GTGGGCCAGCATAACCTGCTGGCTTAAGGTACGTACTAATC;IPDRatio=1.50
contig11	kinModCall	modified_base	1681	1681	26	-	.	coverage=134;context=GGTGGGCCAGCATAACCTGCTGGCTTAAGGTACGTACTAAT;IPDRatio=1.55
contig11	kinModCall	modified_base	1682	1682	32	-	.	coverage=134;context=GGGTGGGCCAGCATAACCTGCTGGCTTAAGGTACGTACTAA;IPDRatio=1.73
contig11	kinModCall	modified_base	1685	1685	23	+	.	coverage=135;context=GTACGTACCTTAAGCCAGCAGGTTATGCTGGCCCACCCCTT;IPDRatio=1.41
contig11	kinModCall	modified_base	1694	1694	25	+	.	coverage=141;context=TTAAGCCAGCAGGTTATGCTGGCCCACCCCTTTCCGCACGT;IPDRatio=1.61
contig11	kinModCall	modified_base	1696	1696	22	+	.	coverage=141;context=AAGCCAGCAGGTTATGCTGGCCCACCCCTTTCCGCACGTTG;IPDRatio=1.48
contig11	kinModCall	modified_base	1709	1709	28	+	.	coverage=140;context=ATGCTGGCCCACCCCTTTCCGCACGTTGCGACGGCTCGGCG;IPDRatio=1.59
contig11	kinModCall	modified_base	1714	1714	23	+	.	coverage=139;context=GGCCCACCCCTTTCCGCACGTTGCGACGGCTCGGCGTGACC;IPDRatio=1.46
contig11	kinModCall	modified_base	1718	1718	29	+	.	coverage=137;context=CACCCCTTTCCGCACGTTGCGACGGCTCGGCGTGACCCGAG;IPDRatio=1.58
contig11	kinModCall	modified_base	1726	1726	21	+	.	coverage=142;context=TCCGCACGTTGCGACGGCTCGGCGTGACCCGAGCTCGCCAC;IPDRatio=1.52
contig11	kinModCall	modified_base	1730	1730	29	+	.	coverage=139;context=CACGTTGCGACGGCTCGGCGTGACCCGAGCTCGCCACAGGA;IPDRatio=1.74
contig11	kinModCall	modified_base	1731	1731	22	+	.	coverage=135;context=ACGTTGCGACGGCTCGGCGTGACCCGAGCTCGCCACAGGAT;IPDRatio=1.44
contig11	kinModCall	modified_base	1733	1733	23	+	.	coverage=143;context=GTTGCGACGGCTCGGCGTGACCCGAGCTCGCCACAGGATCG;IPDRatio=1.47
contig11	kinModCall	modified_base	1735	1735	25	+	.	coverage=115;context=TGCGACGGCTCGGCGTGACCCGAGCTCGCCACAGGATCGGC;IPDRatio=1.54
contig11	kinModCall	modified_base	1741	1741	37	+	.	coverage=143;context=GGCTCGGCGTGACCCGAGCTCGCCACAGGATCGGCCTCCAG;IPDRatio=1.77
contig11	kinModCall	modified_base	1742	1742	24	+	.	coverage=133;context=GCTCGGCGTGACCCGAGCTCGCCACAGGATCGGCCTCCAGT;IPDRatio=1.44
contig11	kinModCall	modified_base	1747	1747	26	+	.	coverage=142;context=GCGTGACCCGAGCTCGCCACAGGATCGGCCTCCAGTACATC;IPDRatio=1.46
contig11	kinModCall	modified_base	1753	1753	25	+	.	coverage=138;context=CCCGAGCTCGCCACAGGATCGGCCTCCAGTACATCATTGCT;IPDRatio=1.55
contig11	kinModCall	modified_base	1754	1754	22	+	.	coverage=128;context=CCGAGCTCGCCACAGGATCGGCCTCCAGTACATCATTGCTG;IPDRatio=1.42
contig11	kinModCall	modified_base	1769	1769	22	+	.	coverage=138;context=GATCGGCCTCCAGTACATCATTGCTGATGTGCCTGGGTCGG;IPDRatio=1.46
contig11	kinModCall	modified_base	1947	1947	28	-	.	coverage=143;context=TCAAGCCGATGGAAGTTTGAGGCAATAACAGGTTGACCTAC;IPDRatio=1.80
contig11	kinModCall	modified_base	2015	2015	38	-	.	coverage=147;context=AGACCTTAACCTGCTAAATAGCCTGTATTGCTTTGGCAGTA;IPDRatio=1.61
contig11	kinModCall	modified_base	2040	2040	31	+	.	coverage=157;context=TAGCAGGTTAAGGTCTCGTTCGTTATCGCAATTAAGCAGAC;IPDRatio=1.52
contig11	kinModCall	modified_base	2060	2060	25	-	.	coverage=155;context=CTTAGTTGGTGGAGTGATTTGTCTGCTTAATTGCGATAACG;IPDRatio=1.57
contig11	kinModCall	m4C	2085	2085	25	-	.	coverage=154;context=TTGTGGGTGGTGGTGCATGGCCGTTCTTAGTTGGTGGAGTG;IPDRatio=1.52;frac=0.338;fracLow=0.208;fracUp=0.493;identificationQv=4
contig11	kinModCall	modified_base	2234	2234	25	+	.	coverage=145;context=CCCGTGCTGTTTCCAGCACGGCCGGACTATATCTTAAGCAG;IPDRatio=1.50
contig11	kinModCall	modified_base	2252	2252	32	-	.	coverage=158;context=GAGCGCCCGCTCACAACACTGCTTAAGATATAGTCCGGCCG;IPDRatio=1.55
contig11	kinModCall	modified_base	2265	2265	24	+	.	coverage=165;context=TCTTAAGCAGTGTTGTGAGCGGGCGCTCGGGGCCGGAGCCC;IPDRatio=1.61
contig11	kinModCall	modified_base	2275	2275	36	+	.	coverage=162;context=TGTTGTGAGCGGGCGCTCGGGGCCGGAGCCCCCAGACAGTG;IPDRatio=1.76
contig11	kinModCall	modified_base	2278	2278	21	-	.	coverage=158;context=GTGCACTGTCTGGGGGCTCCGGCCCCGAGCGCCCGCTCACA;IPDRatio=1.33
contig11	kinModCall	modified_base	2302	2302	21	-	.	coverage=154;context=TCAGAGACTACATGGGGGTGGGTAGTGCACTGTCTGGGGGC;IPDRatio=1.47
contig11	kinModCall	modified_base	2305	2305	21	+	.	coverage=174;context=CCCAGACAGTGCACTACCCACCCCCATGTAGTCTCTGAACC;IPDRatio=1.39
contig11	kinModCall	modified_base	2347	2347	27	+	.	coverage=169;context=TCCCCGTGCCCTGCGGCGACGAGGCTTGGCTGCGGATCGTC;IPDRatio=1.47
contig11	kinModCall	modified_base	2394	2394	35	-	.	coverage=166;context=GGGGTAGCGACCTAGGGTACGGTAAAAGCACACTGGATAAT;IPDRatio=1.82
contig11	kinModCall	modified_base	2412	2412	33	-	.	coverage=159;context=GAAAGGGCGTCGGTGGCCGGGGTAGCGACCTAGGGTACGGT;IPDRatio=2.05
contig11	kinModCall	modified_base	2414	2414	29	-	.	coverage=168;context=CCGAAAGGGCGTCGGTGGCCGGGGTAGCGACCTAGGGTACG;IPDRatio=1.82
contig11	kinModCall	modified_base	2424	2424	23	+	.	coverage=178;context=GTCGCTACCCCGGCCACCGACGCCCTTTCGGCGCCGGCTTG;IPDRatio=1.45
contig11	kinModCall	modified_base	2436	2436	32	-	.	coverage=172;context=AGCCAGTGTCACCAAGCCGGCGCCGAAAGGGCGTCGGTGGC;IPDRatio=1.50
contig11	kinModCall	modified_base	2442	2442	31	+	.	coverage=177;context=GACGCCCTTTCGGCGCCGGCTTGGTGACACTGGCTTTAGGA;IPDRatio=1.76
contig11	kinModCall	modified_base	2468	2468	23	+	.	coverage=184;context=ACACTGGCTTTAGGATTTTCCCGCAATTTGAGGGTGTCGCC;IPDRatio=1.46
contig11	kinModCall	modified_base	2469	2469	26	-	.	coverage=180;context=AGGCGACACCCTCAAATTGCGGGAAAATCCTAAAGCCAGTG;IPDRatio=1.53
contig11	kinModCall	modified_base	2486	2486	23	-	.	coverage=177;context=TTGCTAGTCTCCTCTGGAGGCGACACCCTCAAATTGCGGGA;IPDRatio=1.41
contig11	kinModCall	modified_base	2529	2529	24	+	.	coverage=179;context=AGTTCGCCGCGCCGGAGCGCTGGCAGGAACACCACTGACCC;IPDRatio=1.46
contig11	kinModCall	modified_base	2530	2530	23	+	.	coverage=181;context=GTTCGCCGCGCCGGAGCGCTGGCAGGAACACCACTGACCCT;IPDRatio=1.44
contig11	kinModCall	modified_base	2542	2542	24	+	.	coverage=182;context=GGAGCGCTGGCAGGAACACCACTGACCCTTTCGGGCTGCTT;IPDRatio=1.42
contig11	kinModCall	modified_base	2581	2581	29	+	.	coverage=183;context=TTTCTGGGGCAGAGCTACTGCGGCTGCGCGAAGCGGTTTAC;IPDRatio=1.50
contig11	kinModCall	modified_base	2582	2582	34	+	.	coverage=179;context=TTCTGGGGCAGAGCTACTGCGGCTGCGCGAAGCGGTTTACC;IPDRatio=1.80
contig11	kinModCall	modified_base	2600	2600	21	+	.	coverage=185;context=GCGGCTGCGCGAAGCGGTTTACCCCTGGTGGTGCCCTTCCG;IPDRatio=1.37
contig11	kinModCall	modified_base	2605	2605	28	+	.	coverage=185;context=TGCGCGAAGCGGTTTACCCCTGGTGGTGCCCTTCCGTCAAT;IPDRatio=1.55
contig11	kinModCall	modified_base	2617	2617	21	-	.	coverage=190;context=AAACTTAAAGAAATTGACGGAAGGGCACCACCAGGGGTAAA;IPDRatio=1.47
contig11	kinModCall	modified_base	2619	2619	30	-	.	coverage=187;context=TGAAACTTAAAGAAATTGACGGAAGGGCACCACCAGGGGTA;IPDRatio=1.65
contig11	kinModCall	modified_base	2650	2650	22	-	.	coverage=186;context=CTTGGGCTCCAGGGGAGTATGGTCGCAAGGCTGAAACTTAA;IPDRatio=1.57
contig11	kinModCall	modified_base	2658	2658	84	-	.	coverage=191;context=TCAAAGTGCTTGGGCTCCAGGGGAGTATGGTCGCAAGGCTG;IPDRatio=2.25
contig11	kinModCall	modified_base	2699	2699	23	-	.	coverage=192;context=GACGATGTTATTTTTTGACGCGTTCGGCACCTTACGAGAAA;IPDRatio=1.41
contig11	kinModCall	modified_base	2700	2700	25	+	.	coverage=201;context=TTCTCGTAAGGTGCCGAACGCGTCAAAAAATAACATCGTCC;IPDRatio=1.46
contig11	kinModCall	modified_base	2782	2782	29	-	.	coverage=193;context=TTAATCAGGAACGAAAGTTAGGGGATCGAAGACGATCAGAT;IPDRatio=1.49
contig11	kinModCall	modified_base	2888	2888	65	-	.	coverage=178;context=GATTAATAGGGACAGTCGGGGGCATCAGTATTCAATTGTCA;IPDRatio=3.29
contig11	kinModCall	modified_base	2890	2890	60	-	.	coverage=184;context=ATGATTAATAGGGACAGTCGGGGGCATCAGTATTCAATTGT;IPDRatio=2.35
contig11	kinModCall	modified_base	2915	2915	21	-	.	coverage=195;context=TTTGTTGGTTTCTAGGACCGCCGTAATGATTAATAGGGACA;IPDRatio=1.58
contig11	kinModCall	modified_base	3041	3041	31	-	.	coverage=189;context=CCCCATGCTCTTCACTGAGTGTGGCGGTGAAACAGGACTTT;IPDRatio=1.63
contig11	kinModCall	modified_base	3045	3045	28	-	.	coverage=195;context=GGAACCCCATGCTCTTCACTGAGTGTGGCGGTGAAACAGGA;IPDRatio=1.51
contig11	kinModCall	modified_base	3046	3046	22	-	.	coverage=193;context=TGGAACCCCATGCTCTTCACTGAGTGTGGCGGTGAAACAGG;IPDRatio=1.43
contig11	kinModCall	modified_base	3123	3123	43	+	.	coverage=185;context=GAGGCGGACCGGCCAGCCAGGCCCAAGGTTCAACTACGAGC;IPDRatio=1.68
contig11	kinModCall	modified_base	3152	3152	24	-	.	coverage=194;context=GCGTATATTAAAGTTGTTGTGGTTAAAAAGCTCGTAGTTGA;IPDRatio=1.42
contig11	kinModCall	modified_base	3191	3191	52	-	.	coverage=194;context=AGTCTGGTGCCAGCAGCCGCGGTAATTCCAGCTCCAATAGC;IPDRatio=2.37
contig11	kinModCall	modified_base	3198	3198	25	-	.	coverage=200;context=GAGGGCAAGTCTGGTGCCAGCAGCCGCGGTAATTCCAGCTC;IPDRatio=1.42
contig11	kinModCall	modified_base	3206	3206	45	-	.	coverage=193;context=AACAATTGGAGGGCAAGTCTGGTGCCAGCAGCCGCGGTAAT;IPDRatio=2.02
contig11	kinModCall	modified_base	3207	3207	21	-	.	coverage=199;context=GAACAATTGGAGGGCAAGTCTGGTGCCAGCAGCCGCGGTAA;IPDRatio=1.60
contig11	kinModCall	modified_base	3306	3306	44	-	.	coverage=191;context=ACCCAATCCCGATTCGGGGAGGTAGTGACAATAAATACTGA;IPDRatio=2.15
contig11	kinModCall	modified_base	3338	3338	21	-	.	coverage=197;context=TACATCCAAGGAAGGCAGCAGGCGCGCAAATTACCCAATCC;IPDRatio=1.41
contig11	kinModCall	modified_base	3394	3394	24	+	.	coverage=211;context=GCTCCTTCTCCGGGGTCGAGCCCTAACCCTCCGTTACCCGT;IPDRatio=1.42
contig11	kinModCall	modified_base	3405	3405	21	+	.	coverage=193;context=GGGGTCGAGCCCTAACCCTCCGTTACCCGTTGCGACCATGT;IPDRatio=1.39
contig11	kinModCall	modified_base	3421	3421	34	-	.	coverage=196;context=TTTGGGTCTTGGCCAAACATGGTCGCAACGGGTAACGGAGG;IPDRatio=1.83
contig11	kinModCall	modified_base	3422	3422	39	-	.	coverage=194;context=GTTTGGGTCTTGGCCAAACATGGTCGCAACGGGTAACGGAG;IPDRatio=1.90
contig11	kinModCall	modified_base	3446	3446	25	-	.	coverage=197;context=ATTTCTTCCCTATCAACTTTCGATGTTTGGGTCTTGGCCAA;IPDRatio=1.45
contig11	kinModCall	modified_base	3491	3491	41	+	.	coverage=204;context=ATGAACCATCGCCGGCGCAAGGCCGTGCGATTCGAAAAGTT;IPDRatio=1.68
contig11	kinModCall	modified_base	3492	3492	29	+	.	coverage=176;context=TGAACCATCGCCGGCGCAAGGCCGTGCGATTCGAAAAGTTA;IPDRatio=1.46
contig11	kinModCall	modified_base	3528	3528	21	-	.	coverage=198;context=AAACCAATGCCCTCTGGGCTCCTTGGTGATTCATAATAACT;IPDRatio=1.40
contig11	kinModCall	modified_base	3613	3613	22	-	.	coverage=194;context=CTTACTACTTGGATAACCGTGGTAATTCTAGAGCTAATACA;IPDRatio=1.52
contig11	kinModCall	modified_base	3730	3730	21	-	.	coverage=186;context=TCTGCCAGTAGTCATATGCTTGTCTCAAAGATTAAGCCATG;IPDRatio=1.45
contig11	kinModCall	modified_base	3731	3731	21	-	.	coverage=189;context=TTCTGCCAGTAGTCATATGCTTGTCTCAAAGATTAAGCCAT;IPDRatio=1.39
contig11	kinModCall	modified_base	3782	3782	44	-	.	coverage=196;context=CCCAGCGCCGGCGGCCGCGCCCGTCGCGGTGGACGATAGTT;IPDRatio=1.74
contig11	kinModCall	modified_base	3790	3790	30	-	.	coverage=193;context=GGCGCTCTCCCAGCGCCGGCGGCCGCGCCCGTCGCGGTGGA;IPDRatio=1.70
contig11	kinModCall	modified_base	3809	3809	22	-	.	coverage=173;context=GATAACTTGAGTCCTCTCCGGCGCTCTCCCAGCGCCGGCGG;IPDRatio=1.45
contig11	kinModCall	modified_base	3810	3810	22	-	.	coverage=196;context=AGATAACTTGAGTCCTCTCCGGCGCTCTCCCAGCGCCGGCG;IPDRatio=1.37
contig11	kinModCall	m4C	3836	3836	24	-	.	coverage=189;context=CGCGGCGCGTCCTTCGGGCGCTGTACAGATAACTTGAGTCC;IPDRatio=1.54;frac=0.643;fracLow=0.378;fracUp=0.848;identificationQv=13
contig11	kinModCall	modified_base	3855	3855	25	-	.	coverage=184;context=GCACGCCAAAGGTGCTGCGCGCGGCGCGTCCTTCGGGCGCT;IPDRatio=1.44
contig11	kinModCall	modified_base	3869	3869	22	+	.	coverage=216;context=GCGCCGCGCGCAGCACCTTTGGCGTGCGCCGTAGGTGCCTT;IPDRatio=1.42
contig11	kinModCall	modified_base	3877	3877	41	+	.	coverage=216;context=CGCAGCACCTTTGGCGTGCGCCGTAGGTGCCTTGCACAGCT;IPDRatio=1.68
contig11	kinModCall	modified_base	3903	3903	24	-	.	coverage=180;context=GATCCTGGGGAACTTGGGTGGGAAACAGCTGTGCAAGGCAC;IPDRatio=1.44
contig11	kinModCall	modified_base	3946	3946	25	-	.	coverage=191;context=CCTGGGACCCCCACCACGCTGGCCCTCACGGGCTTGTGATG;IPDRatio=1.45
contig11	kinModCall	modified_base	3955	3955	21	+	.	coverage=210;context=CCCGTGAGGGCCAGCGTGGTGGGGGTCCCAGGAGAAGGGCC;IPDRatio=1.40
contig11	kinModCall	modified_base	3956	3956	35	+	.	coverage=196;context=CCGTGAGGGCCAGCGTGGTGGGGGTCCCAGGAGAAGGGCCA;IPDRatio=1.78
contig11	kinModCall	modified_base	3958	3958	29	+	.	coverage=199;context=GTGAGGGCCAGCGTGGTGGGGGTCCCAGGAGAAGGGCCAGC;IPDRatio=1.62
contig11	kinModCall	modified_base	3976	3976	23	-	.	coverage=188;context=GAAATGGTCAAGTTGTGTGCTGGCCCTTCTCCTGGGACCCC;IPDRatio=1.41
contig11	kinModCall	modified_base	3977	3977	23	-	.	coverage=188;context=CGAAATGGTCAAGTTGTGTGCTGGCCCTTCTCCTGGGACCC;IPDRatio=1.47
contig11	kinModCall	modified_base	4002	4002	28	+	.	coverage=212;context=CAACTTGACCATTTCGGTGTCCGTCGATAGCATGGTGACCT;IPDRatio=1.55
contig11	kinModCall	modified_base	4023	4023	24	-	.	coverage=176;context=AGTCTTACGCAGAGCAACAGGAGGTCACCATGCTATCGACG;IPDRatio=1.67
contig11	kinModCall	modified_base	4070	4070	23	-	.	coverage=177;context=CCTTTTGACACTGAAGGATGGGTTCTGTAGATTTCTGGCCT;IPDRatio=1.42
contig11	kinModCall	modified_base	4091	4091	38	-	.	coverage=152;context=AAAGTGCCATTTAGGCTCGGGCCTTTTGACACTGAAGGATG;IPDRatio=1.66
contig11	kinModCall	modified_base	4142	4142	30	-	.	coverage=191;context=GCGTCGACTTCCATGAATGCGGTCGCTCAGGCTTCACGACT;IPDRatio=1.75
contig11	kinModCall	modified_base	4143	4143	26	-	.	coverage=193;context=CGCGTCGACTTCCATGAATGCGGTCGCTCAGGCTTCACGAC;IPDRatio=1.58
contig11	kinModCall	modified_base	4175	4175	23	-	.	coverage=181;context=AACAAAGTAACCCTGTGAGGGGCACTACGGTGCGCGTCGAC;IPDRatio=1.54
contig11	kinModCall	modified_base	4177	4177	30	-	.	coverage=185;context=TGAACAAAGTAACCCTGTGAGGGGCACTACGGTGCGCGTCG;IPDRatio=1.66
contig11	kinModCall	modified_base	4262	4262	25	+	.	coverage=203;context=CAGTTCGAGAGCGGGGTGCCTGGCCAGGCCGTTGTGGCCTG;IPDRatio=1.42
contig11	kinModCall	modified_base	4271	4271	23	-	.	coverage=182;context=GGAGCCACCCAGGCCACAACGGCCTGGCCAGGCACCCCGCT;IPDRatio=1.43
contig11	kinModCall	modified_base	4280	4280	22	+	.	coverage=192;context=CCTGGCCAGGCCGTTGTGGCCTGGGTGGCTCCCGCTCTCAT;IPDRatio=1.42
contig11	kinModCall	modified_base	4313	4313	24	-	.	coverage=177;context=CGGAGGCGGCTTGTCCAAGCGGTCGCAGGATCCATGAGAGC;IPDRatio=1.56
contig11	kinModCall	modified_base	4326	4326	21	-	.	coverage=181;context=GAACCGCGTTTGACGGAGGCGGCTTGTCCAAGCGGTCGCAG;IPDRatio=1.45
contig11	kinModCall	modified_base	4327	4327	32	+	.	coverage=192;context=TGCGACCGCTTGGACAAGCCGCCTCCGTCAAACGCGGTTCG;IPDRatio=1.55
contig11	kinModCall	modified_base	4419	4419	27	+	.	coverage=182;context=AATCGCCTCACGAGCGTCATATGAAAGAGACGACCGCCAGC;IPDRatio=1.46
contig11	kinModCall	modified_base	4434	4434	23	-	.	coverage=175;context=CTGTAGCATTGGGCTGCTGGCGGTCGTCTCTTTCATATGAC;IPDRatio=1.45
contig11	kinModCall	modified_base	4475	4475	23	+	.	coverage=169;context=TTGAAATTATCCCAGCTGCTCTGTAGAGCCCTACAGAGCGG;IPDRatio=1.43
contig11	kinModCall	modified_base	4518	4518	25	+	.	coverage=172;context=AGAACGTTGACAATCATGTGCGCCGGCGGCGTGCCGCCCCA;IPDRatio=1.51
contig11	kinModCall	modified_base	4532	4532	45	+	.	coverage=159;context=CATGTGCGCCGGCGGCGTGCCGCCCCAGAAGCCCTCAATCG;IPDRatio=1.81
contig11	kinModCall	modified_base	4535	4535	41	+	.	coverage=170;context=GTGCGCCGGCGGCGTGCCGCCCCAGAAGCCCTCAATCGGCG;IPDRatio=1.81
contig11	kinModCall	modified_base	4535	4535	61	-	.	coverage=140;context=CGCCGATTGAGGGCTTCTGGGGCGGCACGCCGCCGGCGCAC;IPDRatio=2.39
contig11	kinModCall	modified_base	4572	4572	27	+	.	coverage=157;context=GGCGTGCACAGTGGTGCTGCCGCCCCAGAAGCCCTCAATCG;IPDRatio=1.56
contig11	kinModCall	modified_base	4572	4572	28	-	.	coverage=148;context=CGATTGAGGGCTTCTGGGGCGGCAGCACCACTGTGCACGCC;IPDRatio=1.82
contig11	kinModCall	m4C	4575	4575	66	+	.	coverage=165;context=GTGCACAGTGGTGCTGCCGCCCCAGAAGCCCTCAATCGGCG;IPDRatio=2.24;frac=0.494;fracLow=0.342;fracUp=0.668;identificationQv=24
contig11	kinModCall	modified_base	4575	4575	48	-	.	coverage=138;context=CGCCGATTGAGGGCTTCTGGGGCGGCAGCACCACTGTGCAC;IPDRatio=2.27
contig11	kinModCall	modified_base	4578	4578	22	-	.	coverage=144;context=GCACGCCGATTGAGGGCTTCTGGGGCGGCAGCACCACTGTG;IPDRatio=1.46
contig11	kinModCall	modified_base	4580	4580	25	-	.	coverage=142;context=GTGCACGCCGATTGAGGGCTTCTGGGGCGGCAGCACCACTG;IPDRatio=1.47
contig11	kinModCall	m4C	4615	4615	60	+	.	coverage=150;context=GTGCACAGTGGTGCTGCCGCCCCAGAAGCCCTCAATCGGCG;IPDRatio=2.11;frac=0.505;fracLow=0.332;fracUp=0.656;identificationQv=17
contig11	kinModCall	modified_base	4615	4615	68	-	.	coverage=147;context=CGCCGATTGAGGGCTTCTGGGGCGGCAGCACCACTGTGCAC;IPDRatio=2.48
contig11	kinModCall	modified_base	4620	4620	35	-	.	coverage=142;context=GTGCACGCCGATTGAGGGCTTCTGGGGCGGCAGCACCACTG;IPDRatio=1.68
contig11	kinModCall	modified_base	4624	4624	24	-	.	coverage=139;context=CACTGTGCACGCCGATTGAGGGCTTCTGGGGCGGCAGCACC;IPDRatio=1.52
contig11	kinModCall	modified_base	4647	4647	23	+	.	coverage=133;context=CAATCGGCGTGCACAGTGGTGCTGCCGCCCCAGAAGCCCTC;IPDRatio=1.45
contig11	kinModCall	m4C	4653	4653	34	-	.	coverage=148;context=CCGATTGAGGGCTTCTGGGGCGGCAGCACCACTGTGCACGC;IPDRatio=2.00;frac=0.999;fracLow=0.952;fracUp=1.000;identificationQv=17
contig11	kinModCall	modified_base	4655	4655	40	+	.	coverage=135;context=GTGCACAGTGGTGCTGCCGCCCCAGAAGCCCTCAATCGGCG;IPDRatio=1.80
contig11	kinModCall	modified_base	4674	4674	22	-	.	coverage=145;context=GCGGCAGCACCACTGTGCACGCCGATTGAGGGCTTCTGGGG;IPDRatio=1.41
contig11	kinModCall	modified_base	4692	4692	23	+	.	coverage=113;context=GGCGTGCACAGTGGTGCTGCCGCCCCAGAAGCCCTCAATCG;IPDRatio=1.53
contig11	kinModCall	modified_base	4694	4694	23	-	.	coverage=139;context=GTCGATTGAGGGCTTCTGGGGCGGCAGCACCACTGTGCACG;IPDRatio=1.61
contig11	kinModCall	modified_base	4695	4695	37	+	.	coverage=127;context=GTGCACAGTGGTGCTGCCGCCCCAGAAGCCCTCAATCGACG;IPDRatio=1.83
contig11	kinModCall	modified_base	4695	4695	69	-	.	coverage=141;context=CGTCGATTGAGGGCTTCTGGGGCGGCAGCACCACTGTGCAC;IPDRatio=2.70
contig11	kinModCall	modified_base	4716	4716	23	+	.	coverage=135;context=CCAGAAGCCCTCAATCGACGCGTCCGTCGTGGCCTTCACAG;IPDRatio=1.51
contig11	kinModCall	modified_base	4767	4767	37	+	.	coverage=133;context=CTTCGAGCCTGTGGGAGGCTGCCCTGGTGGTACAGTGGGAG;IPDRatio=1.74
contig11	kinModCall	modified_base	4769	4769	36	-	.	coverage=145;context=CGCTCCCACTGTACCACCAGGGCAGCCTCCCACAGGCTCGA;IPDRatio=1.70
contig11	kinModCall	m4C	4772	4772	73	-	.	coverage=141;context=CCCCGCTCCCACTGTACCACCAGGGCAGCCTCCCACAGGCT;IPDRatio=2.41;frac=0.638;fracLow=0.423;fracUp=0.838;identificationQv=38
contig11	kinModCall	modified_base	4797	4797	27	+	.	coverage=130;context=TACAGTGGGAGCGGGGTGCCTGGCCAGGCCGTTGTGGCCTG;IPDRatio=1.55
contig11	kinModCall	modified_base	4802	4802	30	-	.	coverage=146;context=CCACCCAGGCCACAACGGCCTGGCCAGGCACCCCGCTCCCA;IPDRatio=1.55
contig11	kinModCall	modified_base	4805	4805	46	-	.	coverage=127;context=GAGCCACCCAGGCCACAACGGCCTGGCCAGGCACCCCGCTC;IPDRatio=1.78
contig11	kinModCall	modified_base	4806	4806	28	+	.	coverage=124;context=AGCGGGGTGCCTGGCCAGGCCGTTGTGGCCTGGGTGGCTCC;IPDRatio=1.63
contig11	kinModCall	modified_base	4847	4847	21	-	.	coverage=119;context=GGAGGCGGCTTGTCCAAACGGTCGCAGGATCCATGAGAGCG;IPDRatio=1.50
contig11	kinModCall	modified_base	4848	4848	23	-	.	coverage=144;context=CGGAGGCGGCTTGTCCAAACGGTCGCAGGATCCATGAGAGC;IPDRatio=1.59
contig11	kinModCall	modified_base	4861	4861	21	-	.	coverage=136;context=GAACCGCGTTTGACGGAGGCGGCTTGTCCAAACGGTCGCAG;IPDRatio=1.44
contig11	kinModCall	modified_base	4968	4968	23	-	.	coverage=130;context=TGTAGCAGTGGGCCGCTGGCGGTCGTCTCTTTCATATGACG;IPDRatio=1.61
contig11	kinModCall	modified_base	4973	4973	21	+	.	coverage=112;context=TATGAAAGAGACGACCGCCAGCGGCCCACTGCTACAGTTGA;IPDRatio=1.45
contig11	kinModCall	modified_base	4977	4977	29	+	.	coverage=111;context=AAAGAGACGACCGCCAGCGGCCCACTGCTACAGTTGAAATT;IPDRatio=1.85
contig11	kinModCall	modified_base	4983	4983	27	+	.	coverage=112;context=ACGACCGCCAGCGGCCCACTGCTACAGTTGAAATTGCCCCA;IPDRatio=1.63
contig11	kinModCall	modified_base	4997	4997	22	+	.	coverage=108;context=CCCACTGCTACAGTTGAAATTGCCCCAGCTGCTCTGTAGAG;IPDRatio=1.48
contig11	kinModCall	modified_base	5000	5000	27	-	.	coverage=114;context=GGGCTCTACAGAGCAGCTGGGGCAATTTCAACTGTAGCAGT;IPDRatio=1.79
contig11	kinModCall	modified_base	5007	5007	22	-	.	coverage=123;context=CTCTGTGGGGCTCTACAGAGCAGCTGGGGCAATTTCAACTG;IPDRatio=1.49
contig11	kinModCall	modified_base	5010	5010	51	-	.	coverage=123;context=TCGCTCTGTGGGGCTCTACAGAGCAGCTGGGGCAATTTCAA;IPDRatio=1.98
contig11	kinModCall	modified_base	5019	5019	24	-	.	coverage=108;context=GGGCTTCTTTCGCTCTGTGGGGCTCTACAGAGCAGCTGGGG;IPDRatio=1.59
contig11	kinModCall	modified_base	5032	5032	24	+	.	coverage=100;context=GTAGAGCCCCACAGAGCGAAAGAAGCCCTGAATCGGCGTGC;IPDRatio=1.66
contig11	kinModCall	modified_base	5060	5060	23	+	.	coverage=106;context=TGAATCGGCGTGCACAGTGGTGCTGCCGCCCCAGAAGCCAA;IPDRatio=1.62
contig11	kinModCall	m4C	5066	5066	32	+	.	coverage=99;context=GGCGTGCACAGTGGTGCTGCCGCCCCAGAAGCCAAGGCTCG;IPDRatio=1.85;frac=0.415;fracLow=0.261;fracUp=0.625;identificationQv=5
contig11	kinModCall	m4C	5069	5069	43	+	.	coverage=103;context=GTGCACAGTGGTGCTGCCGCCCCAGAAGCCAAGGCTCGGCC;IPDRatio=2.36;frac=0.457;fracLow=0.288;fracUp=0.668;identificationQv=23
contig11	kinModCall	modified_base	5069	5069	42	-	.	coverage=107;context=GGCCGAGCCTTGGCTTCTGGGGCGGCAGCACCACTGTGCAC;IPDRatio=2.14
contig11	kinModCall	modified_base	5074	5074	30	-	.	coverage=107;context=TAGCTGGCCGAGCCTTGGCTTCTGGGGCGGCAGCACCACTG;IPDRatio=1.69
contig11	kinModCall	modified_base	5139	5139	32	+	.	coverage=96;context=TATAACAAGGCAGCCAGGGTGCCTGTATAGGTGGTTTGGGC;IPDRatio=1.76
contig11	kinModCall	modified_base	5176	5176	21	-	.	coverage=96;context=GGCGCGCTGGAACCACTGTGGGTGGCCTGCTGGCACTGCCC;IPDRatio=1.50
contig11	kinModCall	modified_base	5177	5177	40	-	.	coverage=98;context=AGGCGCGCTGGAACCACTGTGGGTGGCCTGCTGGCACTGCC;IPDRatio=2.12
contig11	kinModCall	m4C	5208	5208	37	-	.	coverage=96;context=TGAACCGGCACCTGTGACTGCGAGACTTGGCAGGCGCGCTG;IPDRatio=1.77;frac=0.931;fracLow=0.605;fracUp=1.000;identificationQv=8
contig11	kinModCall	modified_base	5222	5222	34	+	.	coverage=84;context=AGTCTCGCAGTCACAGGTGCCGGTTCAGGCGCGCAGCAGTG;IPDRatio=1.91
contig11	kinModCall	modified_base	5230	5230	21	+	.	coverage=84;context=AGTCACAGGTGCCGGTTCAGGCGCGCAGCAGTGGTTTTGGT;IPDRatio=1.76
contig11	kinModCall	m4C	5242	5242	37	-	.	coverage=85;context=AGGGTAGCTGGCACCAAAACCACTGCTGCGCGCCTGAACCG;IPDRatio=1.69;frac=0.371;fracLow=0.124;fracUp=0.613;identificationQv=3
contig11	kinModCall	modified_base	5246	5246	29	+	.	coverage=84;context=TCAGGCGCGCAGCAGTGGTTTTGGTGCCAGCTACCCTAGAG;IPDRatio=2.09
contig11	kinModCall	modified_base	5262	5262	22	-	.	coverage=85;context=GGCTCCAGCGTAGCAACTCTAGGGTAGCTGGCACCAAAACC;IPDRatio=1.76
contig11	kinModCall	modified_base	5272	5272	23	-	.	coverage=86;context=GGAATCTTGCGGCTCCAGCGTAGCAACTCTAGGGTAGCTGG;IPDRatio=1.57
contig11	kinModCall	m4C	5283	5283	46	-	.	coverage=84;context=CCCCTCGCGCTGGAATCTTGCGGCTCCAGCGTAGCAACTCT;IPDRatio=2.07;frac=0.743;fracLow=0.468;fracUp=0.984;identificationQv=14
contig11	kinModCall	modified_base	5323	5323	21	+	.	coverage=65;context=GGCGTCCGCAGGCGGTTTGGGCGGCGCCAGCGGGCAGCTTA;IPDRatio=1.74
contig11	kinModCall	modified_base	5346	5346	21	+	.	coverage=71;context=GCGCCAGCGGGCAGCTTACAGTGCACCCAGCACGCCTGCCA;IPDRatio=1.60
contig11	kinModCall	modified_base	5353	5353	27	-	.	coverage=70;context=GGAGACTTGGCAGGCGTGCTGGGTGCACTGTAAGCTGCCCG;IPDRatio=1.70
contig11	kinModCall	modified_base	5363	5363	22	-	.	coverage=67;context=TCTCCCGCCGGGAGACTTGGCAGGCGTGCTGGGTGCACTGT;IPDRatio=1.65
contig11	kinModCall	modified_base	5373	5373	28	-	.	coverage=60;context=GAGTCCTGCGTCTCCCGCCGGGAGACTTGGCAGGCGTGCTG;IPDRatio=2.13
contig11	kinModCall	modified_base	5374	5374	21	-	.	coverage=66;context=CGAGTCCTGCGTCTCCCGCCGGGAGACTTGGCAGGCGTGCT;IPDRatio=1.89
contig11	kinModCall	modified_base	5420	5420	21	-	.	coverage=49;context=GCGTAGCAACTCTAGGGTAGCTGGCACCAAAACCACCACTG;IPDRatio=2.13
contig11	kinModCall	modified_base	5496	5496	21	+	.	coverage=41;context=TGGCAGCGCAGCCAACCAGCACTGCCGCCGAGTCCTGCGTC;IPDRatio=2.27
contig11	kinModCall	m4C	5499	5499	23	-	.	coverage=37;context=CGAGACGCAGGACTCGGCGGCAGTGCTGGTTGGCTGCGCTG;IPDRatio=2.43;frac=0.895;fracLow=0.390;fracUp=1.000;identificationQv=30
contig11	kinModCall	modified_base	5501	5501	29	-	.	coverage=72;context=CGCGAGACGCAGGACTCGGCGGCAGTGCTGGTTGGCTGCGC;IPDRatio=2.15
contig11	kinModCall	modified_base	5519	5519	21	+	.	coverage=89;context=GCCGCCGAGTCCTGCGTCTCGCGGAGACTTGGCAGGCGTGC;IPDRatio=1.70
contig11	kinModCall	modified_base	5522	5522	46	+	.	coverage=100;context=GCCGAGTCCTGCGTCTCGCGGAGACTTGGCAGGCGTGCTGG;IPDRatio=2.41
contig11	kinModCall	modified_base	5526	5526	46	-	.	coverage=125;context=TGCACCAGCACGCCTGCCAAGTCTCCGCGAGACGCAGGACT;IPDRatio=1.83
contig11	kinModCall	modified_base	5536	5536	26	+	.	coverage=112;context=CTCGCGGAGACTTGGCAGGCGTGCTGGTGCACTGTAAGCTG;IPDRatio=1.67
contig11	kinModCall	modified_base	5538	5538	24	+	.	coverage=118;context=CGCGGAGACTTGGCAGGCGTGCTGGTGCACTGTAAGCTGCC;IPDRatio=1.57
contig11	kinModCall	modified_base	5541	5541	27	+	.	coverage=129;context=GGAGACTTGGCAGGCGTGCTGGTGCACTGTAAGCTGCCCGC;IPDRatio=1.55
contig11	kinModCall	modified_base	5543	5543	22	-	.	coverage=140;context=CAGCGGGCAGCTTACAGTGCACCAGCACGCCTGCCAAGTCT;IPDRatio=1.45
contig11	kinModCall	modified_base	5555	5555	28	-	.	coverage=148;context=TTTGGGCGGCGCCAGCGGGCAGCTTACAGTGCACCAGCACG;IPDRatio=1.63
contig11	kinModCall	modified_base	5570	5570	21	-	.	coverage=139;context=GGCGTCCGCAGGCGGTTTGGGCGGCGCCAGCGGGCAGCTTA;IPDRatio=1.41
contig11	kinModCall	modified_base	5571	5571	23	-	.	coverage=159;context=GGGCGTCCGCAGGCGGTTTGGGCGGCGCCAGCGGGCAGCTT;IPDRatio=1.48
contig11	kinModCall	m4C	5588	5588	21	-	.	coverage=186;context=CAAGATTCCAGCGCGAGGGGCGTCCGCAGGCGGTTTGGGCG;IPDRatio=1.39;frac=0.318;fracLow=0.178;fracUp=0.485;identificationQv=18
contig11	kinModCall	modified_base	5589	5589	37	+	.	coverage=181;context=GCCCAAACCGCCTGCGGACGCCCCTCGCGCTGGAATCTTGC;IPDRatio=1.74
contig11	kinModCall	modified_base	5591	5591	25	+	.	coverage=181;context=CCAAACCGCCTGCGGACGCCCCTCGCGCTGGAATCTTGCGG;IPDRatio=1.54
contig11	kinModCall	m6A	5593	5593	108	-	.	coverage=195;context=AGCCGCAAGATTCCAGCGCGAGGGGCGTCCGCAGGCGGTTT;IPDRatio=2.57;frac=0.388;fracLow=0.228;fracUp=0.512;identificationQv=4
contig11	kinModCall	m4C	5595	5595	158	-	.	coverage=206;context=GGAGCCGCAAGATTCCAGCGCGAGGGGCGTCCGCAGGCGGT;IPDRatio=3.07;frac=0.985;fracLow=0.977;fracUp=1.000;identificationQv=197
contig11	kinModCall	modified_base	5600	5600	23	+	.	coverage=190;context=CTGCGGACGCCCCTCGCGCTGGAATCTTGCGGCTCCAGCGT;IPDRatio=1.48
contig11	kinModCall	modified_base	5618	5618	32	-	.	coverage=232;context=AGCTACCCTAGAGTTGCTACGCTGGAGCCGCAAGATTCCAG;IPDRatio=1.50
contig11	kinModCall	modified_base	5634	5634	26	-	.	coverage=257;context=CAGTGGTTTTGGTGCCAGCTACCCTAGAGTTGCTACGCTGG;IPDRatio=1.43
contig11	kinModCall	modified_base	5638	5638	22	-	.	coverage=263;context=GCAGCAGTGGTTTTGGTGCCAGCTACCCTAGAGTTGCTACG;IPDRatio=1.39
contig11	kinModCall	modified_base	5639	5639	25	-	.	coverage=237;context=CGCAGCAGTGGTTTTGGTGCCAGCTACCCTAGAGTTGCTAC;IPDRatio=1.40
contig11	kinModCall	modified_base	5641	5641	22	-	.	coverage=255;context=CGCGCAGCAGTGGTTTTGGTGCCAGCTACCCTAGAGTTGCT;IPDRatio=1.36
contig11	kinModCall	modified_base	5642	5642	24	-	.	coverage=260;context=GCGCGCAGCAGTGGTTTTGGTGCCAGCTACCCTAGAGTTGC;IPDRatio=1.42
contig11	kinModCall	modified_base	5644	5644	33	-	.	coverage=261;context=AGGCGCGCAGCAGTGGTTTTGGTGCCAGCTACCCTAGAGTT;IPDRatio=1.58
contig11	kinModCall	modified_base	5659	5659	34	-	.	coverage=290;context=CACAGGTGCCGGTTCAGGCGCGCAGCAGTGGTTTTGGTGCC;IPDRatio=1.61
contig11	kinModCall	modified_base	5662	5662	24	-	.	coverage=272;context=AGTCACAGGTGCCGGTTCAGGCGCGCAGCAGTGGTTTTGGT;IPDRatio=1.40
contig11	kinModCall	modified_base	5669	5669	25	-	.	coverage=290;context=GTCTCGCAGTCACAGGTGCCGGTTCAGGCGCGCAGCAGTGG;IPDRatio=1.40
contig11	kinModCall	modified_base	5670	5670	55	-	.	coverage=274;context=AGTCTCGCAGTCACAGGTGCCGGTTCAGGCGCGCAGCAGTG;IPDRatio=1.76
contig11	kinModCall	modified_base	5684	5684	43	+	.	coverage=285;context=TGAACCGGCACCTGTGACTGCGAGACTTGGCAGGCGCGCTG;IPDRatio=1.66
contig11	kinModCall	modified_base	5692	5692	26	+	.	coverage=288;context=CACCTGTGACTGCGAGACTTGGCAGGCGCGCTGGAACCACT;IPDRatio=1.41
contig11	kinModCall	modified_base	5695	5695	24	+	.	coverage=289;context=CTGTGACTGCGAGACTTGGCAGGCGCGCTGGAACCACTGTG;IPDRatio=1.43
contig11	kinModCall	modified_base	5710	5710	26	-	.	coverage=326;context=TGCCAGCAGGCCACCCACAGTGGTTCCAGCGCGCCTGCCAA;IPDRatio=1.42
contig11	kinModCall	modified_base	5711	5711	22	-	.	coverage=316;context=GTGCCAGCAGGCCACCCACAGTGGTTCCAGCGCGCCTGCCA;IPDRatio=1.37
contig11	kinModCall	modified_base	5716	5716	25	+	.	coverage=288;context=GGCGCGCTGGAACCACTGTGGGTGGCCTGCTGGCACTGCCC;IPDRatio=1.40
contig11	kinModCall	modified_base	5732	5732	28	-	.	coverage=342;context=CCTGTATAGGTGGTTTGGGCAGTGCCAGCAGGCCACCCACA;IPDRatio=1.48
contig11	kinModCall	modified_base	5753	5753	43	-	.	coverage=376;context=TATAACAAGGCAGCCAGGGTGCCTGTATAGGTGGTTTGGGC;IPDRatio=1.52
contig11	kinModCall	modified_base	5818	5818	33	+	.	coverage=407;context=TAGCTGGCCGAGCCTTGGCTTCTGGGGCGGCAGCACCACTG;IPDRatio=1.42
contig11	kinModCall	modified_base	5820	5820	29	+	.	coverage=405;context=GCTGGCCGAGCCTTGGCTTCTGGGGCGGCAGCACCACTGTG;IPDRatio=1.40
contig11	kinModCall	modified_base	5823	5823	98	+	.	coverage=409;context=GGCCGAGCCTTGGCTTCTGGGGCGGCAGCACCACTGTGCAC;IPDRatio=2.10
contig11	kinModCall	m4C	5823	5823	102	-	.	coverage=468;context=GTGCACAGTGGTGCTGCCGCCCCAGAAGCCAAGGCTCGGCC;IPDRatio=1.98;frac=0.419;fracLow=0.329;fracUp=0.528;identificationQv=76
contig11	kinModCall	m4C	5826	5826	64	-	.	coverage=445;context=GGCGTGCACAGTGGTGCTGCCGCCCCAGAAGCCAAGGCTCG;IPDRatio=1.66;frac=0.349;fracLow=0.221;fracUp=0.429;identificationQv=21
contig11	kinModCall	modified_base	5846	5846	21	-	.	coverage=486;context=AGCGAAAGAAGCCCTGAATCGGCGTGCACAGTGGTGCTGCC;IPDRatio=1.29
contig11	kinModCall	modified_base	5863	5863	29	-	.	coverage=490;context=TCTGTAGAGCCCCACAGAGCGAAAGAAGCCCTGAATCGGCG;IPDRatio=1.36
contig11	kinModCall	modified_base	5876	5876	22	-	.	coverage=528;context=TTGCCCCAGCTGCTCTGTAGAGCCCCACAGAGCGAAAGAAG;IPDRatio=1.29
contig11	kinModCall	modified_base	5882	5882	40	+	.	coverage=494;context=TCGCTCTGTGGGGCTCTACAGAGCAGCTGGGGCAATTTCAA;IPDRatio=1.49
contig11	kinModCall	modified_base	5892	5892	31	+	.	coverage=481;context=GGGCTCTACAGAGCAGCTGGGGCAATTTCAACTGTAGCAGT;IPDRatio=1.46
contig11	kinModCall	modified_base	5893	5893	32	-	.	coverage=558;context=CACTGCTACAGTTGAAATTGCCCCAGCTGCTCTGTAGAGCC;IPDRatio=1.42
contig11	kinModCall	modified_base	5900	5900	23	-	.	coverage=554;context=AGCGGCCCACTGCTACAGTTGAAATTGCCCCAGCTGCTCTG;IPDRatio=1.29
contig11	kinModCall	modified_base	5912	5912	22	-	.	coverage=592;context=GAGACGACCGCCAGCGGCCCACTGCTACAGTTGAAATTGCC;IPDRatio=1.29
contig11	kinModCall	modified_base	5913	5913	21	+	.	coverage=549;context=GCAATTTCAACTGTAGCAGTGGGCCGCTGGCGGTCGTCTCT;IPDRatio=1.31
contig11	kinModCall	modified_base	5915	5915	29	+	.	coverage=465;context=AATTTCAACTGTAGCAGTGGGCCGCTGGCGGTCGTCTCTTT;IPDRatio=1.39
contig11	kinModCall	modified_base	5917	5917	38	-	.	coverage=595;context=TGAAAGAGACGACCGCCAGCGGCCCACTGCTACAGTTGAAA;IPDRatio=1.48
contig11	kinModCall	modified_base	6035	6035	21	-	.	coverage=723;context=GATCCTGCGACCGTTTGGACAAGCCGCCTCCGTCAAACGCG;IPDRatio=1.27
contig11	kinModCall	modified_base	6045	6045	23	+	.	coverage=571;context=GGAGGCGGCTTGTCCAAACGGTCGCAGGATCCATGAGAGCG;IPDRatio=1.33
contig11	kinModCall	modified_base	6082	6082	26	-	.	coverage=732;context=GGGTGCCTGGCCAGGCCGTTGTGGCCTGGGTGGCTCCCGCT;IPDRatio=1.33
contig11	kinModCall	modified_base	6086	6086	30	+	.	coverage=734;context=GGAGCCACCCAGGCCACAACGGCCTGGCCAGGCACCCCGCT;IPDRatio=1.38
contig11	kinModCall	modified_base	6087	6087	33	+	.	coverage=639;context=GAGCCACCCAGGCCACAACGGCCTGGCCAGGCACCCCGCTC;IPDRatio=1.45
contig11	kinModCall	modified_base	6095	6095	37	-	.	coverage=781;context=TACAGTGGGAGCGGGGTGCCTGGCCAGGCCGTTGTGGCCTG;IPDRatio=1.40
contig11	kinModCall	modified_base	6111	6111	26	-	.	coverage=768;context=AGGCTGCCCCTGGTGGTACAGTGGGAGCGGGGTGCCTGGCC;IPDRatio=1.32
contig11	kinModCall	modified_base	6117	6117	34	-	.	coverage=789;context=TGTGGGAGGCTGCCCCTGGTGGTACAGTGGGAGCGGGGTGC;IPDRatio=1.40
contig11	kinModCall	modified_base	6126	6126	25	-	.	coverage=791;context=CTTCGAGCCTGTGGGAGGCTGCCCCTGGTGGTACAGTGGGA;IPDRatio=1.30
contig11	kinModCall	modified_base	6134	6134	24	-	.	coverage=825;context=AAGAATTGCTTCGAGCCTGTGGGAGGCTGCCCCTGGTGGTA;IPDRatio=1.30
contig11	kinModCall	modified_base	6138	6138	24	+	.	coverage=802;context=ACCAGGGGCAGCCTCCCACAGGCTCGAAGCAATTCTTTTCT;IPDRatio=1.29
contig11	kinModCall	modified_base	6177	6177	23	-	.	coverage=834;context=CCAGAAGCCCTCAATCGACGCGTCCGTCGTGGCCTTCACAG;IPDRatio=1.30
contig11	kinModCall	modified_base	6198	6198	168	+	.	coverage=836;context=CGTCGATTGAGGGCTTCTGGGGCGGCAGCACCACTGTGCAC;IPDRatio=2.21
contig11	kinModCall	m4C	6198	6198	60	-	.	coverage=840;context=GTGCACAGTGGTGCTGCCGCCCCAGAAGCCCTCAATCGACG;IPDRatio=1.56;frac=0.246;fracLow=0.187;fracUp=0.298;identificationQv=16
contig11	kinModCall	modified_base	6201	6201	25	-	.	coverage=787;context=GGCGTGCACAGTGGTGCTGCCGCCCCAGAAGCCCTCAATCG;IPDRatio=1.29
contig11	kinModCall	modified_base	6233	6233	25	+	.	coverage=868;context=GTGCACGCCGATTGAGGGCTTCTGGGGCGGCAGCACCACTG;IPDRatio=1.29
contig11	kinModCall	m4C	6238	6238	73	-	.	coverage=911;context=GTGCACAGTGGTGCTGCCGCCCCAGAAGCCCTCAATCGGCG;IPDRatio=1.61;frac=0.259;fracLow=0.202;fracUp=0.320;identificationQv=12
contig11	kinModCall	m4C	6240	6240	21	+	.	coverage=896;context=CCGATTGAGGGCTTCTGGGGCGGCAGCACCACTGTGCACGC;IPDRatio=1.54;frac=1.000;fracLow=0.989;fracUp=1.000;identificationQv=83
contig11	kinModCall	modified_base	6241	6241	24	-	.	coverage=836;context=GGCGTGCACAGTGGTGCTGCCGCCCCAGAAGCCCTCAATCG;IPDRatio=1.28
contig11	kinModCall	modified_base	6273	6273	24	+	.	coverage=921;context=GTGCACGCCGATTGAGGGCTTCTGGGGCGGCAGCACCACTG;IPDRatio=1.27
contig11	kinModCall	modified_base	6278	6278	101	+	.	coverage=901;context=CGCCGATTGAGGGCTTCTGGGGCGGCAGCACCACTGTGCAC;IPDRatio=1.81
contig11	kinModCall	m4C	6278	6278	127	-	.	coverage=993;context=GTGCACAGTGGTGCTGCCGCCCCAGAAGCCCTCAATCGGCG;IPDRatio=1.86;frac=0.381;fracLow=0.319;fracUp=0.439;identificationQv=68
contig11	kinModCall	modified_base	6281	6281	41	+	.	coverage=930;context=CGATTGAGGGCTTCTGGGGCGGCAGCACCACTGTGCACGCC;IPDRatio=1.47
contig11	kinModCall	modified_base	6281	6281	31	-	.	coverage=918;context=GGCGTGCACAGTGGTGCTGCCGCCCCAGAAGCCCTCAATCG;IPDRatio=1.33
contig11	kinModCall	modified_base	6313	6313	28	+	.	coverage=964;context=GTGCACGCCGATTGAGGGCTTCTGGGGCGGCAGCACCACTG;IPDRatio=1.31
contig11	kinModCall	modified_base	6315	6315	27	+	.	coverage=978;context=GCACGCCGATTGAGGGCTTCTGGGGCGGCAGCACCACTGTG;IPDRatio=1.32
contig11	kinModCall	modified_base	6318	6318	164	+	.	coverage=950;context=CGCCGATTGAGGGCTTCTGGGGCGGCAGCACCACTGTGCAC;IPDRatio=2.13
contig11	kinModCall	m4C	6318	6318	126	-	.	coverage=1062;context=GTGCACAGTGGTGCTGCCGCCCCAGAAGCCCTCAATCGGCG;IPDRatio=1.86;frac=0.365;fracLow=0.309;fracUp=0.421;identificationQv=54
contig11	kinModCall	modified_base	6321	6321	37	+	.	coverage=975;context=CGATTGAGGGCTTCTGGGGCGGCAGCACCACTGTGCACGCC;IPDRatio=1.43
contig11	kinModCall	modified_base	6321	6321	33	-	.	coverage=989;context=GGCGTGCACAGTGGTGCTGCCGCCCCAGAAGCCCTCAATCG;IPDRatio=1.34
contig11	kinModCall	modified_base	6359	6359	52	-	.	coverage=1130;context=GTGCGCCGGCGGCGTGCCGCCCCCAGAAGCCCTCAATCGGC;IPDRatio=1.50
contig11	kinModCall	modified_base	6369	6369	21	-	.	coverage=1171;context=TGACAATCATGTGCGCCGGCGGCGTGCCGCCCCCAGAAGCC;IPDRatio=1.27
contig11	kinModCall	modified_base	6376	6376	37	-	.	coverage=1183;context=AGAACGTTGACAATCATGTGCGCCGGCGGCGTGCCGCCCCC;IPDRatio=1.38
contig11	kinModCall	modified_base	6409	6409	21	-	.	coverage=1150;context=CCCAGCTGCTCTGTAGAGCCCTACAGAGCGGAAAGAACGTT;IPDRatio=1.29
contig11	kinModCall	modified_base	6418	6418	38	-	.	coverage=1224;context=TGAAATTATCCCAGCTGCTCTGTAGAGCCCTACAGAGCGGA;IPDRatio=1.38
contig11	kinModCall	modified_base	6568	6568	27	+	.	coverage=1411;context=GAACCGCGTTTGACGGAGGCGGCTTGTCCAAGCGGTCGCAG;IPDRatio=1.30
contig11	kinModCall	modified_base	6581	6581	50	+	.	coverage=1412;context=CGGAGGCGGCTTGTCCAAGCGGTCGCAGGATCCATGAGAGC;IPDRatio=1.48
contig11	kinModCall	modified_base	6608	6608	23	-	.	coverage=1522;context=CAGGCCGTTGTGGCCTGGGTGGCTCCCGCTCTCATGGATCC;IPDRatio=1.27
contig11	kinModCall	modified_base	6614	6614	22	-	.	coverage=1487;context=CCTGGCCAGGCCGTTGTGGCCTGGGTGGCTCCCGCTCTCAT;IPDRatio=1.25
contig11	kinModCall	modified_base	6623	6623	29	+	.	coverage=1505;context=GGAGCCACCCAGGCCACAACGGCCTGGCCAGGCACCCCGCT;IPDRatio=1.32
contig11	kinModCall	modified_base	6632	6632	48	-	.	coverage=1572;context=CAGTTCGAGAGCGGGGTGCCTGGCCAGGCCGTTGTGGCCTG;IPDRatio=1.44
contig11	kinModCall	modified_base	6640	6640	30	-	.	coverage=1565;context=ATATGGTACAGTTCGAGAGCGGGGTGCCTGGCCAGGCCGTT;IPDRatio=1.35
contig11	kinModCall	modified_base	6650	6650	34	-	.	coverage=1556;context=TGTCTATCAGATATGGTACAGTTCGAGAGCGGGGTGCCTGG;IPDRatio=1.33
contig11	kinModCall	modified_base	6694	6694	23	-	.	coverage=1582;context=ACAGGGTTACTTTGTTCAGCCTGTGGAAGGAGCCTAGGGGT;IPDRatio=1.28
contig11	kinModCall	modified_base	6715	6715	24	-	.	coverage=1686;context=ACGCGCACCGTAGTGCCCCTCACAGGGTTACTTTGTTCAGC;IPDRatio=1.25
contig11	kinModCall	modified_base	6717	6717	24	+	.	coverage=1612;context=TGAACAAAGTAACCCTGTGAGGGGCACTACGGTGCGCGTCG;IPDRatio=1.28
contig11	kinModCall	modified_base	6725	6725	25	-	.	coverage=1733;context=ATGGAAGTCGACGCGCACCGTAGTGCCCCTCACAGGGTTAC;IPDRatio=1.34
contig11	kinModCall	modified_base	6752	6752	26	+	.	coverage=1696;context=GCGTCGACTTCCATGAATGCGGTCGCTCAGGCTTCACGACT;IPDRatio=1.30
contig11	kinModCall	modified_base	6773	6773	22	+	.	coverage=1725;context=GTCGCTCAGGCTTCACGACTAGTGGATTATAAAGTGCCATT;IPDRatio=1.27
contig11	kinModCall	modified_base	6801	6801	72	-	.	coverage=1544;context=TCCTTCAGTGTCAAAAGGCCCGAGCCTAAATGGCACTTTAT;IPDRatio=1.59
contig11	kinModCall	modified_base	6802	6802	27	+	.	coverage=1707;context=TAAAGTGCCATTTAGGCTCGGGCCTTTTGACACTGAAGGAT;IPDRatio=1.29
contig11	kinModCall	modified_base	6803	6803	40	+	.	coverage=1469;context=AAAGTGCCATTTAGGCTCGGGCCTTTTGACACTGAAGGATG;IPDRatio=1.45
contig11	kinModCall	modified_base	6824	6824	53	+	.	coverage=1689;context=CCTTTTGACACTGAAGGATGGGTTCTGTAGATTTCTGGCCT;IPDRatio=1.50
contig11	kinModCall	modified_base	6842	6842	33	+	.	coverage=1847;context=TGGGTTCTGTAGATTTCTGGCCTATGGCAAGTCTTACGCAG;IPDRatio=1.35
contig11	kinModCall	modified_base	6852	6852	23	+	.	coverage=1792;context=AGATTTCTGGCCTATGGCAAGTCTTACGCAGAGCAACAGGA;IPDRatio=1.25
contig11	kinModCall	modified_base	6863	6863	26	+	.	coverage=1865;context=CTATGGCAAGTCTTACGCAGAGCAACAGGAGGTCACCATGC;IPDRatio=1.28
contig11	kinModCall	modified_base	6864	6864	21	+	.	coverage=1858;context=TATGGCAAGTCTTACGCAGAGCAACAGGAGGTCACCATGCT;IPDRatio=1.24
contig11	kinModCall	modified_base	6871	6871	29	+	.	coverage=1784;context=AGTCTTACGCAGAGCAACAGGAGGTCACCATGCTATCGACG;IPDRatio=1.32
contig11	kinModCall	modified_base	6892	6892	30	-	.	coverage=2012;context=CAACTTGACCATTTCGGTGTCCGTCGATAGCATGGTGACCT;IPDRatio=1.33
contig11	kinModCall	modified_base	6933	6933	121	+	.	coverage=1666;context=TGTGCTGGCCCTTCTCCTGGGACCCCACCACGCTGGCCCTC;IPDRatio=1.73
contig11	kinModCall	modified_base	6936	6936	45	+	.	coverage=2034;context=GCTGGCCCTTCTCCTGGGACCCCACCACGCTGGCCCTCACG;IPDRatio=1.40
contig11	kinModCall	modified_base	6936	6936	665	-	.	coverage=2024;context=CGTGAGGGCCAGCGTGGTGGGGTCCCAGGAGAAGGGCCAGC;IPDRatio=3.96
contig11	kinModCall	modified_base	6941	6941	456	-	.	coverage=2032;context=AAGCCCGTGAGGGCCAGCGTGGTGGGGTCCCAGGAGAAGGG;IPDRatio=2.72
contig11	kinModCall	modified_base	7015	7015	23	+	.	coverage=2153;context=CAGCTGTGCAAGGCACCTACGGCGCACGCCAAAGGTGCTGC;IPDRatio=1.25
contig11	kinModCall	m4C	7016	7016	66	-	.	coverage=2224;context=CGCAGCACCTTTGGCGTGCGCCGTAGGTGCCTTGCACAGCT;IPDRatio=1.60;frac=0.371;fracLow=0.331;fracUp=0.415;identificationQv=25
contig11	kinModCall	modified_base	7034	7034	28	+	.	coverage=2168;context=CGGCGCACGCCAAAGGTGCTGCGCGCGGCGCGTCCTTCGGG;IPDRatio=1.29
contig11	kinModCall	modified_base	7048	7048	21	-	.	coverage=2253;context=TTATCTGTACAGCGCCCGAAGGACGCGCCGCGCGCAGCACC;IPDRatio=1.23
contig11	kinModCall	modified_base	7058	7058	21	+	.	coverage=2178;context=GCGGCGCGTCCTTCGGGCGCTGTACAGATAACTTGAGTCCT;IPDRatio=1.25
contig11	kinModCall	modified_base	7073	7073	21	+	.	coverage=2220;context=GGCGCTGTACAGATAACTTGAGTCCTCTCCGGCGCTCTCCC;IPDRatio=1.24
contig11	kinModCall	modified_base	7084	7084	23	+	.	coverage=2102;context=GATAACTTGAGTCCTCTCCGGCGCTCTCCCAGCGCCGGCGG;IPDRatio=1.27
contig11	kinModCall	modified_base	7093	7093	25	-	.	coverage=2338;context=CGGGCGCGGCCGCCGGCGCTGGGAGAGCGCCGGAGAGGACT;IPDRatio=1.30
contig11	kinModCall	modified_base	7103	7103	33	+	.	coverage=2282;context=GGCGCTCTCCCAGCGCCGGCGGCCGCGCCCGTCGCGGTGGA;IPDRatio=1.33
contig11	kinModCall	modified_base	7103	7103	28	-	.	coverage=2226;context=TCCACCGCGACGGGCGCGGCCGCCGGCGCTGGGAGAGCGCC;IPDRatio=1.29
contig11	kinModCall	modified_base	7112	7112	33	-	.	coverage=2394;context=TAACTATCGTCCACCGCGACGGGCGCGGCCGCCGGCGCTGG;IPDRatio=1.32
contig11	kinModCall	modified_base	7136	7136	51	+	.	coverage=2358;context=GCGGTGGACGATAGTTATCTGGTTGATTCTGCCAGTAGTCA;IPDRatio=1.46
contig11	kinModCall	modified_base	7147	7147	23	+	.	coverage=2374;context=TAGTTATCTGGTTGATTCTGCCAGTAGTCATATGCTTGTCT;IPDRatio=1.26
contig11	kinModCall	modified_base	7160	7160	21	+	.	coverage=2380;context=GATTCTGCCAGTAGTCATATGCTTGTCTCAAAGATTAAGCC;IPDRatio=1.25
contig11	kinModCall	modified_base	7162	7162	26	+	.	coverage=2373;context=TTCTGCCAGTAGTCATATGCTTGTCTCAAAGATTAAGCCAT;IPDRatio=1.35
contig11	kinModCall	modified_base	7218	7218	23	-	.	coverage=2584;context=CTTATATAATGAGCCATTCGCAGTTTCGCTGTATAATTGCT;IPDRatio=1.31
contig11	kinModCall	modified_base	7262	7262	24	-	.	coverage=2665;context=ACCACGGTTATCCAAGTAGTAAGGTACTATCAAATAAACGA;IPDRatio=1.28
contig11	kinModCall	modified_base	7365	7365	31	+	.	coverage=2723;context=AAACCAATGCCCTCTGGGCTCCTTGGTGATTCATAATAACT;IPDRatio=1.36
contig11	kinModCall	modified_base	7398	7398	29	-	.	coverage=2802;context=ACCATCGCCGGCGCAAGGCCGTGCGATTCGAAAAGTTATTA;IPDRatio=1.31
contig11	kinModCall	modified_base	7401	7401	36	-	.	coverage=2446;context=TGAACCATCGCCGGCGCAAGGCCGTGCGATTCGAAAAGTTA;IPDRatio=1.38
contig11	kinModCall	modified_base	7402	7402	51	-	.	coverage=2835;context=ATGAACCATCGCCGGCGCAAGGCCGTGCGATTCGAAAAGTT;IPDRatio=1.41
contig11	kinModCall	modified_base	7404	7404	21	-	.	coverage=2876;context=GAATGAACCATCGCCGGCGCAAGGCCGTGCGATTCGAAAAG;IPDRatio=1.24
contig11	kinModCall	modified_base	7413	7413	23	-	.	coverage=2887;context=AAGAAATTTGAATGAACCATCGCCGGCGCAAGGCCGTGCGA;IPDRatio=1.24
contig11	kinModCall	modified_base	7419	7419	94	+	.	coverage=2726;context=GGCCTTGCGCCGGCGATGGTTCATTCAAATTTCTTCCCTAT;IPDRatio=1.62
contig11	kinModCall	modified_base	7471	7471	48	+	.	coverage=2896;context=GTTTGGGTCTTGGCCAAACATGGTCGCAACGGGTAACGGAG;IPDRatio=1.85
contig11	kinModCall	modified_base	7472	7472	117	+	.	coverage=2825;context=TTTGGGTCTTGGCCAAACATGGTCGCAACGGGTAACGGAGG;IPDRatio=1.75
contig11	kinModCall	modified_base	7508	7508	40	-	.	coverage=2965;context=GTTTCTCAGGCTCCTTCTCCGGGGTCGAGCCCTAACCCTCC;IPDRatio=1.39
contig11	kinModCall	modified_base	7554	7554	29	+	.	coverage=3033;context=CTACATCCAAGGAAGGCAGCAGGCGCGCAAATTACCCAATC;IPDRatio=1.29
contig11	kinModCall	modified_base	7560	7560	27	-	.	coverage=3120;context=AATCGGGATTGGGTAATTTGCGCGCCTGCTGCCTTCCTTGG;IPDRatio=1.30
contig11	kinModCall	modified_base	7577	7577	24	-	.	coverage=3118;context=TTGTCACTACCTCCCCGAATCGGGATTGGGTAATTTGCGCG;IPDRatio=1.28
contig11	kinModCall	modified_base	7585	7585	50	+	.	coverage=2395;context=TTACCCAATCCCGATTCGGGGAGGTAGTGACAATAAATACT;IPDRatio=1.44
contig11	kinModCall	modified_base	7587	7587	58	+	.	coverage=2962;context=ACCCAATCCCGATTCGGGGAGGTAGTGACAATAAATACTGA;IPDRatio=1.49
contig11	kinModCall	modified_base	7687	7687	58	+	.	coverage=3163;context=AACAATTGGAGGGCAAGTCTGGTGCCAGCAGCCGCGGTAAT;IPDRatio=1.48
contig11	kinModCall	modified_base	7693	7693	26	-	.	coverage=3292;context=GCTGGAATTACCGCGGCTGCTGGCACCAGACTTGCCCTCCA;IPDRatio=1.37
contig11	kinModCall	modified_base	7695	7695	58	+	.	coverage=3283;context=GAGGGCAAGTCTGGTGCCAGCAGCCGCGGTAATTCCAGCTC;IPDRatio=1.55
contig11	kinModCall	modified_base	7702	7702	86	+	.	coverage=3207;context=AGTCTGGTGCCAGCAGCCGCGGTAATTCCAGCTCCAATAGC;IPDRatio=1.63
contig11	kinModCall	modified_base	7737	7737	22	+	.	coverage=3315;context=AATAGCGTATATTAAAGTTGTTGTGGTTAAAAAGCTCGTAG;IPDRatio=1.27
contig11	kinModCall	modified_base	7741	7741	22	+	.	coverage=3363;context=GCGTATATTAAAGTTGTTGTGGTTAAAAAGCTCGTAGTTGA;IPDRatio=1.27
contig11	kinModCall	modified_base	7770	7770	46	-	.	coverage=3048;context=GAGGCGGACCGGCCAGCCAGGCCCAAGGTTCAACTACGAGC;IPDRatio=1.50
contig11	kinModCall	modified_base	7771	7771	34	-	.	coverage=3440;context=TGAGGCGGACCGGCCAGCCAGGCCCAAGGTTCAACTACGAG;IPDRatio=1.32
contig11	kinModCall	modified_base	7812	7812	24	+	.	coverage=3441;context=CCGCGTGCACTGGTCCGGCCGGGCCTTTCCCTCTGTGGAAC;IPDRatio=1.28
contig11	kinModCall	modified_base	7848	7848	48	+	.	coverage=3521;context=GGAACCCCATGCTCTTCACTGAGTGTGGCGGTGAAACAGGA;IPDRatio=1.46
contig11	kinModCall	modified_base	7852	7852	23	+	.	coverage=3397;context=CCCCATGCTCTTCACTGAGTGTGGCGGTGAAACAGGACTTT;IPDRatio=1.25
contig11	kinModCall	modified_base	7960	7960	22	+	.	coverage=3516;context=TAGGACGCGTGGTTCTATTTTGTTGGTTTCTAGGACCGCCG;IPDRatio=1.23
contig11	kinModCall	modified_base	7976	7976	22	-	.	coverage=3742;context=TCCCTATTAATCATTACGGCGGTCCTAGAAACCAACAAAAT;IPDRatio=1.25
contig11	kinModCall	modified_base	7979	7979	24	+	.	coverage=3725;context=TTGTTGGTTTCTAGGACCGCCGTAATGATTAATAGGGACAG;IPDRatio=1.27
contig11	kinModCall	modified_base	7999	7999	24	+	.	coverage=3635;context=CGTAATGATTAATAGGGACAGTCGGGGCATCAGTATTCAAT;IPDRatio=1.25
contig11	kinModCall	m4C	8001	8001	1363	+	.	coverage=3825;context=TAATGATTAATAGGGACAGTCGGGGCATCAGTATTCAATTG;IPDRatio=3.88;frac=0.980;fracLow=0.975;fracUp=1.000;identificationQv=1266
contig11	kinModCall	m4C	8003	8003	130	-	.	coverage=3893;context=GACAATTGAATACTGATGCCCCGACTGTCCCTATTAATCAT;IPDRatio=1.75;frac=0.271;fracLow=0.249;fracUp=0.294;identificationQv=68
contig11	kinModCall	modified_base	8004	8004	1691	+	.	coverage=3797;context=TGATTAATAGGGACAGTCGGGGCATCAGTATTCAATTGTCA;IPDRatio=7.11
contig11	kinModCall	modified_base	8109	8109	36	+	.	coverage=4019;context=ATTAATCAGGAACGAAAGTTAGGGGATCGAAGACGATCAGA;IPDRatio=1.34
contig11	kinModCall	modified_base	8110	8110	60	+	.	coverage=3917;context=TTAATCAGGAACGAAAGTTAGGGGATCGAAGACGATCAGAT;IPDRatio=1.55
contig11	kinModCall	modified_base	8111	8111	48	+	.	coverage=3901;context=TAATCAGGAACGAAAGTTAGGGGATCGAAGACGATCAGATA;IPDRatio=1.42
contig11	kinModCall	modified_base	8112	8112	32	+	.	coverage=3772;context=AATCAGGAACGAAAGTTAGGGGATCGAAGACGATCAGATAC;IPDRatio=1.36
contig11	kinModCall	modified_base	8132	8132	29	+	.	coverage=4076;context=GGATCGAAGACGATCAGATACCGTCGTAGTCTTAACCATAA;IPDRatio=1.31
contig11	kinModCall	modified_base	8173	8173	21	+	.	coverage=3775;context=ACTATGCCGACTAGGGATCGGACGATGTTATTTTTTGACGC;IPDRatio=1.27
contig11	kinModCall	modified_base	8189	8189	21	+	.	coverage=4096;context=ATCGGACGATGTTATTTTTTGACGCGTTCGGCACCTTACGA;IPDRatio=1.23
contig11	kinModCall	modified_base	8192	8192	56	-	.	coverage=4260;context=TTCTCGTAAGGTGCCGAACGCGTCAAAAAATAACATCGTCC;IPDRatio=1.53
contig11	kinModCall	modified_base	8193	8193	43	+	.	coverage=4174;context=GACGATGTTATTTTTTGACGCGTTCGGCACCTTACGAGAAA;IPDRatio=1.40
contig11	kinModCall	modified_base	8197	8197	21	-	.	coverage=4168;context=TTGATTTCTCGTAAGGTGCCGAACGCGTCAAAAAATAACAT;IPDRatio=1.22
contig11	kinModCall	modified_base	8203	8203	21	-	.	coverage=4203;context=AGCACTTTGATTTCTCGTAAGGTGCCGAACGCGTCAAAAAA;IPDRatio=1.23
contig11	kinModCall	modified_base	8274	8274	32	+	.	coverage=4296;context=TGAAACTTAAAGAAATTGACGGAAGGGCACCACCAGGGGTA;IPDRatio=1.33
contig11	kinModCall	modified_base	8276	8276	42	+	.	coverage=4327;context=AAACTTAAAGAAATTGACGGAAGGGCACCACCAGGGGTAAA;IPDRatio=1.40
contig11	kinModCall	modified_base	8279	8279	24	+	.	coverage=4181;context=CTTAAAGAAATTGACGGAAGGGCACCACCAGGGGTAAACCG;IPDRatio=1.26
contig11	kinModCall	modified_base	8280	8280	28	-	.	coverage=4445;context=GCGGTTTACCCCTGGTGGTGCCCTTCCGTCAATTTCTTTAA;IPDRatio=1.31
contig11	kinModCall	modified_base	8287	8287	38	-	.	coverage=4331;context=GCGCGAAGCGGTTTACCCCTGGTGGTGCCCTTCCGTCAATT;IPDRatio=1.35
contig11	kinModCall	modified_base	8288	8288	47	-	.	coverage=4388;context=TGCGCGAAGCGGTTTACCCCTGGTGGTGCCCTTCCGTCAAT;IPDRatio=1.61
contig11	kinModCall	modified_base	8311	8311	67	-	.	coverage=4417;context=TTCTGGGGCAGAGCTACTGCGGCTGCGCGAAGCGGTTTACC;IPDRatio=1.51
contig11	kinModCall	modified_base	8312	8312	36	-	.	coverage=4477;context=TTTCTGGGGCAGAGCTACTGCGGCTGCGCGAAGCGGTTTAC;IPDRatio=1.40
contig11	kinModCall	modified_base	8313	8313	35	-	.	coverage=4318;context=CTTTCTGGGGCAGAGCTACTGCGGCTGCGCGAAGCGGTTTA;IPDRatio=1.32
contig11	kinModCall	modified_base	8351	8351	29	-	.	coverage=4573;context=GGAGCGCTGGCAGGAACACCACTGACCCTTTCGGGCTGCTT;IPDRatio=1.35
contig11	kinModCall	modified_base	8352	8352	23	-	.	coverage=4191;context=CGGAGCGCTGGCAGGAACACCACTGACCCTTTCGGGCTGCT;IPDRatio=1.24
contig11	kinModCall	modified_base	8360	8360	31	-	.	coverage=4534;context=CGCCGCGCCGGAGCGCTGGCAGGAACACCACTGACCCTTTC;IPDRatio=1.29
contig11	kinModCall	modified_base	8362	8362	29	-	.	coverage=3878;context=TTCGCCGCGCCGGAGCGCTGGCAGGAACACCACTGACCCTT;IPDRatio=1.29
contig11	kinModCall	modified_base	8363	8363	57	-	.	coverage=4513;context=GTTCGCCGCGCCGGAGCGCTGGCAGGAACACCACTGACCCT;IPDRatio=1.43
contig11	kinModCall	modified_base	8364	8364	65	-	.	coverage=4549;context=AGTTCGCCGCGCCGGAGCGCTGGCAGGAACACCACTGACCC;IPDRatio=1.57
contig11	kinModCall	modified_base	8373	8373	46	-	.	coverage=4649;context=CTAGCAATTAGTTCGCCGCGCCGGAGCGCTGGCAGGAACAC;IPDRatio=1.45
contig11	kinModCall	modified_base	8375	8375	22	+	.	coverage=4372;context=GTTCCTGCCAGCGCTCCGGCGCGGCGAACTAATTGCTAGTC;IPDRatio=1.24
contig11	kinModCall	modified_base	8383	8383	29	-	.	coverage=4523;context=CCAGAGGAGACTAGCAATTAGTTCGCCGCGCCGGAGCGCTG;IPDRatio=1.28
contig11	kinModCall	modified_base	8392	8392	27	-	.	coverage=4644;context=GTGTCGCCTCCAGAGGAGACTAGCAATTAGTTCGCCGCGCC;IPDRatio=1.29
contig11	kinModCall	modified_base	8413	8413	35	-	.	coverage=4550;context=GGATTTTCCCGCAATTTGAGGGTGTCGCCTCCAGAGGAGAC;IPDRatio=1.35
contig11	kinModCall	modified_base	8425	8425	38	-	.	coverage=4704;context=ACACTGGCTTTAGGATTTTCCCGCAATTTGAGGGTGTCGCC;IPDRatio=1.38
contig11	kinModCall	modified_base	8451	8451	28	-	.	coverage=4702;context=GACGCCCTTTCGGCGCCGGCTTGGTGACACTGGCTTTAGGA;IPDRatio=1.29
contig11	kinModCall	modified_base	8454	8454	49	-	.	coverage=4750;context=ACCGACGCCCTTTCGGCGCCGGCTTGGTGACACTGGCTTTA;IPDRatio=1.41
contig11	kinModCall	modified_base	8455	8455	39	-	.	coverage=4536;context=CACCGACGCCCTTTCGGCGCCGGCTTGGTGACACTGGCTTT;IPDRatio=1.37
contig11	kinModCall	modified_base	8468	8468	22	-	.	coverage=4678;context=TCGCTACCCCGGCCACCGACGCCCTTTCGGCGCCGGCTTGG;IPDRatio=1.23
contig11	kinModCall	modified_base	8473	8473	22	+	.	coverage=4306;context=CCGGCGCCGAAAGGGCGTCGGTGGCCGGGGTAGCGACCTAG;IPDRatio=1.24
contig11	kinModCall	modified_base	8479	8479	32	+	.	coverage=4622;context=CCGAAAGGGCGTCGGTGGCCGGGGTAGCGACCTAGGGTACG;IPDRatio=1.52
contig11	kinModCall	modified_base	8481	8481	31	+	.	coverage=4465;context=GAAAGGGCGTCGGTGGCCGGGGTAGCGACCTAGGGTACGGT;IPDRatio=1.49
contig11	kinModCall	modified_base	8494	8494	21	+	.	coverage=4587;context=TGGCCGGGGTAGCGACCTAGGGTACGGTAAAAGCACACTGG;IPDRatio=1.26
contig11	kinModCall	modified_base	8528	8528	23	+	.	coverage=4856;context=ACACTGGATAATGCAATGGACGATCCGCAGCCAAGCCTCGT;IPDRatio=1.24
contig11	kinModCall	modified_base	8535	8535	27	-	.	coverage=4795;context=TGCGGCGACGAGGCTTGGCTGCGGATCGTCCATTGCATTAT;IPDRatio=1.29
contig11	kinModCall	modified_base	8536	8536	21	-	.	coverage=4901;context=CTGCGGCGACGAGGCTTGGCTGCGGATCGTCCATTGCATTA;IPDRatio=1.23
contig11	kinModCall	modified_base	8537	8537	28	-	.	coverage=4837;context=CCTGCGGCGACGAGGCTTGGCTGCGGATCGTCCATTGCATT;IPDRatio=1.27
contig11	kinModCall	modified_base	8539	8539	34	-	.	coverage=4947;context=GCCCTGCGGCGACGAGGCTTGGCTGCGGATCGTCCATTGCA;IPDRatio=1.32
contig11	kinModCall	modified_base	8544	8544	27	-	.	coverage=4931;context=CCCGTGCCCTGCGGCGACGAGGCTTGGCTGCGGATCGTCCA;IPDRatio=1.27
contig11	kinModCall	modified_base	8545	8545	35	-	.	coverage=4918;context=CCCCGTGCCCTGCGGCGACGAGGCTTGGCTGCGGATCGTCC;IPDRatio=1.35
contig11	kinModCall	modified_base	8546	8546	42	-	.	coverage=4837;context=TCCCCGTGCCCTGCGGCGACGAGGCTTGGCTGCGGATCGTC;IPDRatio=1.36
contig11	kinModCall	modified_base	8547	8547	21	-	.	coverage=4973;context=TTCCCCGTGCCCTGCGGCGACGAGGCTTGGCTGCGGATCGT;IPDRatio=1.24
contig11	kinModCall	modified_base	8550	8550	24	+	.	coverage=4776;context=ATCCGCAGCCAAGCCTCGTCGCCGCAGGGCACGGGGAAGGT;IPDRatio=1.26
contig11	kinModCall	modified_base	8556	8556	25	-	.	coverage=4494;context=CTCTGAACCTTCCCCGTGCCCTGCGGCGACGAGGCTTGGCT;IPDRatio=1.27
contig11	kinModCall	modified_base	8568	8568	23	+	.	coverage=4842;context=TCGCCGCAGGGCACGGGGAAGGTTCAGAGACTACATGGGGG;IPDRatio=1.24
contig11	kinModCall	modified_base	8588	8588	33	+	.	coverage=4001;context=GGTTCAGAGACTACATGGGGGTGGGTAGTGCACTGTCTGGG;IPDRatio=1.34
contig11	kinModCall	modified_base	8612	8612	30	-	.	coverage=5106;context=GAGCGGGCGCTCGGGGCCGGAGCCCCCAGACAGTGCACTAC;IPDRatio=1.32
contig11	kinModCall	modified_base	8615	8615	37	+	.	coverage=4944;context=GTGCACTGTCTGGGGGCTCCGGCCCCGAGCGCCCGCTCACA;IPDRatio=1.32
contig11	kinModCall	modified_base	8618	8618	95	-	.	coverage=5061;context=TGTTGTGAGCGGGCGCTCGGGGCCGGAGCCCCCAGACAGTG;IPDRatio=1.60
contig11	kinModCall	modified_base	8619	8619	21	+	.	coverage=5069;context=ACTGTCTGGGGGCTCCGGCCCCGAGCGCCCGCTCACAACAC;IPDRatio=1.24
contig11	kinModCall	modified_base	8622	8622	39	+	.	coverage=5006;context=GTCTGGGGGCTCCGGCCCCGAGCGCCCGCTCACAACACTGC;IPDRatio=1.40
contig11	kinModCall	modified_base	8623	8623	34	-	.	coverage=5015;context=AGCAGTGTTGTGAGCGGGCGCTCGGGGCCGGAGCCCCCAGA;IPDRatio=1.31
contig11	kinModCall	modified_base	8628	8628	87	-	.	coverage=5142;context=TCTTAAGCAGTGTTGTGAGCGGGCGCTCGGGGCCGGAGCCC;IPDRatio=1.57
contig11	kinModCall	modified_base	8630	8630	23	-	.	coverage=4977;context=TATCTTAAGCAGTGTTGTGAGCGGGCGCTCGGGGCCGGAGC;IPDRatio=1.24
contig11	kinModCall	modified_base	8641	8641	30	+	.	coverage=5042;context=GAGCGCCCGCTCACAACACTGCTTAAGATATAGTCCGGCCG;IPDRatio=1.36
contig11	kinModCall	modified_base	8659	8659	42	-	.	coverage=4485;context=CCCGTGCTGTTTCCAGCACGGCCGGACTATATCTTAAGCAG;IPDRatio=1.52
contig11	kinModCall	modified_base	8660	8660	60	-	.	coverage=5155;context=GCCCGTGCTGTTTCCAGCACGGCCGGACTATATCTTAAGCA;IPDRatio=1.47
contig11	kinModCall	modified_base	8707	8707	24	+	.	coverage=5175;context=ACCCAGAAACGGGAGCCTGCGGCTTAATTTGACTCAACACG;IPDRatio=1.26
contig11	kinModCall	modified_base	8794	8794	28	+	.	coverage=4742;context=GCTCTTTCTTGATTTTGTGGGTGGTGGTGCATGGCCGTTCT;IPDRatio=1.29
contig11	kinModCall	modified_base	8808	8808	21	+	.	coverage=5447;context=TTGTGGGTGGTGGTGCATGGCCGTTCTTAGTTGGTGGAGTG;IPDRatio=1.27
contig11	kinModCall	modified_base	8823	8823	21	-	.	coverage=4884;context=ATTAAGCAGACAAATCACTCCACCAACTAAGAACGGCCATG;IPDRatio=1.23
contig11	kinModCall	modified_base	8846	8846	21	+	.	coverage=5551;context=GTGATTTGTCTGCTTAATTGCGATAACGAACGAGACCTTAA;IPDRatio=1.49
contig11	kinModCall	modified_base	8846	8846	24	-	.	coverage=5567;context=TTAAGGTCTCGTTCGTTATCGCAATTAAGCAGACAAATCAC;IPDRatio=1.25
contig11	kinModCall	modified_base	8847	8847	22	-	.	coverage=5639;context=GTTAAGGTCTCGTTCGTTATCGCAATTAAGCAGACAAATCA;IPDRatio=1.22
contig11	kinModCall	m4C	8853	8853	68	-	.	coverage=5640;context=TAGCAGGTTAAGGTCTCGTTCGTTATCGCAATTAAGCAGAC;IPDRatio=1.53;frac=0.354;fracLow=0.326;fracUp=0.381;identificationQv=17
contig11	kinModCall	modified_base	8878	8878	96	+	.	coverage=5461;context=AGACCTTAACCTGCTAAATAGCCTGTATTGCTTTGGCAGTA;IPDRatio=1.64
contig11	kinModCall	modified_base	8912	8912	21	+	.	coverage=5550;context=GGCAGTACGCTGGCTTCTTAGAGGGACTATCGGCTCAAGCC;IPDRatio=1.24
contig11	kinModCall	modified_base	8918	8918	22	-	.	coverage=5575;context=TCCATCGGCTTGAGCCGATAGTCCCTCTAAGAAGCCAGCGT;IPDRatio=1.25
contig11	kinModCall	modified_base	8927	8927	32	-	.	coverage=5644;context=CCTCAAACTTCCATCGGCTTGAGCCGATAGTCCCTCTAAGA;IPDRatio=1.30
contig11	kinModCall	modified_base	8946	8946	33	+	.	coverage=5631;context=TCAAGCCGATGGAAGTTTGAGGCAATAACAGGTTGACCTAC;IPDRatio=1.31
contig11	kinModCall	modified_base	8949	8949	22	-	.	coverage=5615;context=TGTGTAGGTCAACCTGTTATTGCCTCAAACTTCCATCGGCT;IPDRatio=1.23
contig11	kinModCall	modified_base	8954	8954	30	-	.	coverage=5537;context=AGGCCTGTGTAGGTCAACCTGTTATTGCCTCAAACTTCCAT;IPDRatio=1.29
contig11	kinModCall	modified_base	8955	8955	29	+	.	coverage=5749;context=TGGAAGTTTGAGGCAATAACAGGTTGACCTACACAGGCCTG;IPDRatio=1.28
contig11	kinModCall	modified_base	8955	8955	28	-	.	coverage=5809;context=CAGGCCTGTGTAGGTCAACCTGTTATTGCCTCAAACTTCCA;IPDRatio=1.31
contig11	kinModCall	modified_base	8957	8957	21	-	.	coverage=5835;context=TACAGGCCTGTGTAGGTCAACCTGTTATTGCCTCAAACTTC;IPDRatio=1.24
contig11	kinModCall	modified_base	8958	8958	23	-	.	coverage=5714;context=TTACAGGCCTGTGTAGGTCAACCTGTTATTGCCTCAAACTT;IPDRatio=1.30
contig11	kinModCall	modified_base	8972	8972	21	+	.	coverage=5841;context=AACAGGTTGACCTACACAGGCCTGTAACAGTAGTCCTCGTT;IPDRatio=1.23
contig11	kinModCall	modified_base	8973	8973	36	-	.	coverage=5872;context=TAACGAGGACTACTGTTACAGGCCTGTGTAGGTCAACCTGT;IPDRatio=1.32
contig11	kinModCall	modified_base	8983	8983	22	+	.	coverage=5778;context=CTACACAGGCCTGTAACAGTAGTCCTCGTTAAAATATCTGC;IPDRatio=1.24
contig11	kinModCall	modified_base	8989	8989	25	-	.	coverage=5837;context=GGACTAGCAGATATTTTAACGAGGACTACTGTTACAGGCCT;IPDRatio=1.28
contig11	kinModCall	modified_base	9009	9009	29	-	.	coverage=5905;context=CCCCAACAGAGACGTTACATGGACTAGCAGATATTTTAACG;IPDRatio=1.30
contig11	kinModCall	modified_base	9069	9069	23	-	.	coverage=6015;context=GGTGGTGTCGCCCGTAACTAGGACTCTTTCGAATCCTCTCT;IPDRatio=1.23
contig11	kinModCall	modified_base	9079	9079	23	-	.	coverage=6185;context=CCCTGTACCAGGTGGTGTCGCCCGTAACTAGGACTCTTTCG;IPDRatio=1.25
contig11	kinModCall	modified_base	9080	9080	21	-	.	coverage=5987;context=TCCCTGTACCAGGTGGTGTCGCCCGTAACTAGGACTCTTTC;IPDRatio=1.22
contig11	kinModCall	modified_base	9085	9085	25	-	.	coverage=5408;context=GGCGTTCCCTGTACCAGGTGGTGTCGCCCGTAACTAGGACT;IPDRatio=1.32
contig11	kinModCall	modified_base	9086	9086	36	-	.	coverage=6071;context=CGGCGTTCCCTGTACCAGGTGGTGTCGCCCGTAACTAGGAC;IPDRatio=1.34
contig11	kinModCall	modified_base	9108	9108	29	-	.	coverage=5451;context=ATCATTGCTGATGTGCCTGGGTCGGCGTTCCCTGTACCAGG;IPDRatio=1.29
contig11	kinModCall	modified_base	9140	9140	30	-	.	coverage=6253;context=CCCGAGCTCGCCACAGGATCGGCCTCCAGTACATCATTGCT;IPDRatio=1.29
contig11	kinModCall	modified_base	9141	9141	22	-	.	coverage=6355;context=ACCCGAGCTCGCCACAGGATCGGCCTCCAGTACATCATTGC;IPDRatio=1.26
contig11	kinModCall	modified_base	9145	9145	23	-	.	coverage=6245;context=CGTGACCCGAGCTCGCCACAGGATCGGCCTCCAGTACATCA;IPDRatio=1.26
contig11	kinModCall	modified_base	9146	9146	26	-	.	coverage=6276;context=GCGTGACCCGAGCTCGCCACAGGATCGGCCTCCAGTACATC;IPDRatio=1.26
contig11	kinModCall	modified_base	9149	9149	29	-	.	coverage=6076;context=TCGGCGTGACCCGAGCTCGCCACAGGATCGGCCTCCAGTAC;IPDRatio=1.28
contig11	kinModCall	modified_base	9151	9151	39	-	.	coverage=6168;context=GCTCGGCGTGACCCGAGCTCGCCACAGGATCGGCCTCCAGT;IPDRatio=1.35
contig11	kinModCall	modified_base	9153	9153	22	-	.	coverage=6303;context=CGGCTCGGCGTGACCCGAGCTCGCCACAGGATCGGCCTCCA;IPDRatio=1.24
contig11	kinModCall	m4C	9154	9154	22	-	.	coverage=6155;context=ACGGCTCGGCGTGACCCGAGCTCGCCACAGGATCGGCCTCC;IPDRatio=1.23;frac=0.054;fracLow=0.046;fracUp=0.066;identificationQv=50
contig11	kinModCall	m4C	9158	9158	55	-	.	coverage=5219;context=TGCGACGGCTCGGCGTGACCCGAGCTCGCCACAGGATCGGC;IPDRatio=1.53;frac=0.744;fracLow=0.710;fracUp=0.777;identificationQv=321
contig11	kinModCall	m4C	9160	9160	29	-	.	coverage=6341;context=GTTGCGACGGCTCGGCGTGACCCGAGCTCGCCACAGGATCG;IPDRatio=1.29;frac=0.413;fracLow=0.374;fracUp=0.457;identificationQv=78
contig11	kinModCall	m6A	9161	9161	31	-	.	coverage=6346;context=CGTTGCGACGGCTCGGCGTGACCCGAGCTCGCCACAGGATC;IPDRatio=1.30;frac=0.555;fracLow=0.524;fracUp=0.591;identificationQv=116
contig11	kinModCall	modified_base	9172	9172	29	+	.	coverage=6100;context=GAGCTCGGGTCACGCCGAGCCGTCGCAACGTGCGGAAAGGG;IPDRatio=1.28
contig11	kinModCall	modified_base	9173	9173	36	+	.	coverage=6118;context=AGCTCGGGTCACGCCGAGCCGTCGCAACGTGCGGAAAGGGG;IPDRatio=1.33
contig11	kinModCall	modified_base	9173	9173	22	-	.	coverage=6391;context=CCCCTTTCCGCACGTTGCGACGGCTCGGCGTGACCCGAGCT;IPDRatio=1.23
contig11	kinModCall	modified_base	9174	9174	34	-	.	coverage=6350;context=ACCCCTTTCCGCACGTTGCGACGGCTCGGCGTGACCCGAGC;IPDRatio=1.36
contig11	kinModCall	modified_base	9175	9175	26	-	.	coverage=6185;context=CACCCCTTTCCGCACGTTGCGACGGCTCGGCGTGACCCGAG;IPDRatio=1.27
contig11	kinModCall	modified_base	9176	9176	36	-	.	coverage=6394;context=CCACCCCTTTCCGCACGTTGCGACGGCTCGGCGTGACCCGA;IPDRatio=1.32
contig11	kinModCall	modified_base	9177	9177	47	-	.	coverage=6219;context=CCCACCCCTTTCCGCACGTTGCGACGGCTCGGCGTGACCCG;IPDRatio=1.38
contig11	kinModCall	modified_base	9179	9179	32	-	.	coverage=6259;context=GGCCCACCCCTTTCCGCACGTTGCGACGGCTCGGCGTGACC;IPDRatio=1.32
contig11	kinModCall	modified_base	9180	9180	29	+	.	coverage=6239;context=GTCACGCCGAGCCGTCGCAACGTGCGGAAAGGGGTGGGCCA;IPDRatio=1.30
contig11	kinModCall	modified_base	9180	9180	27	-	.	coverage=6242;context=TGGCCCACCCCTTTCCGCACGTTGCGACGGCTCGGCGTGAC;IPDRatio=1.27
contig11	kinModCall	modified_base	9184	9184	78	-	.	coverage=6312;context=ATGCTGGCCCACCCCTTTCCGCACGTTGCGACGGCTCGGCG;IPDRatio=1.52
contig11	kinModCall	modified_base	9185	9185	25	-	.	coverage=5916;context=TATGCTGGCCCACCCCTTTCCGCACGTTGCGACGGCTCGGC;IPDRatio=1.25
contig11	kinModCall	modified_base	9186	9186	27	-	.	coverage=6421;context=TTATGCTGGCCCACCCCTTTCCGCACGTTGCGACGGCTCGG;IPDRatio=1.26
contig11	kinModCall	modified_base	9187	9187	30	-	.	coverage=6024;context=GTTATGCTGGCCCACCCCTTTCCGCACGTTGCGACGGCTCG;IPDRatio=1.30
contig11	kinModCall	modified_base	9188	9188	30	-	.	coverage=6324;context=GGTTATGCTGGCCCACCCCTTTCCGCACGTTGCGACGGCTC;IPDRatio=1.29
contig11	kinModCall	modified_base	9189	9189	21	+	.	coverage=6082;context=AGCCGTCGCAACGTGCGGAAAGGGGTGGGCCAGCATAACCT;IPDRatio=1.23
contig11	kinModCall	modified_base	9190	9190	23	-	.	coverage=5509;context=CAGGTTATGCTGGCCCACCCCTTTCCGCACGTTGCGACGGC;IPDRatio=1.24
contig11	kinModCall	modified_base	9196	9196	23	-	.	coverage=6318;context=AGCCAGCAGGTTATGCTGGCCCACCCCTTTCCGCACGTTGC;IPDRatio=1.24
contig11	kinModCall	modified_base	9197	9197	26	-	.	coverage=6438;context=AAGCCAGCAGGTTATGCTGGCCCACCCCTTTCCGCACGTTG;IPDRatio=1.28
contig11	kinModCall	modified_base	9198	9198	26	-	.	coverage=5838;context=TAAGCCAGCAGGTTATGCTGGCCCACCCCTTTCCGCACGTT;IPDRatio=1.40
contig11	kinModCall	modified_base	9199	9199	53	-	.	coverage=6375;context=TTAAGCCAGCAGGTTATGCTGGCCCACCCCTTTCCGCACGT;IPDRatio=1.43
contig11	kinModCall	modified_base	9200	9200	51	-	.	coverage=6308;context=CTTAAGCCAGCAGGTTATGCTGGCCCACCCCTTTCCGCACG;IPDRatio=1.40
contig11	kinModCall	modified_base	9202	9202	34	-	.	coverage=6304;context=ACCTTAAGCCAGCAGGTTATGCTGGCCCACCCCTTTCCGCA;IPDRatio=1.32
contig11	kinModCall	modified_base	9203	9203	28	-	.	coverage=6369;context=TACCTTAAGCCAGCAGGTTATGCTGGCCCACCCCTTTCCGC;IPDRatio=1.28
contig11	kinModCall	modified_base	9204	9204	55	-	.	coverage=6366;context=GTACCTTAAGCCAGCAGGTTATGCTGGCCCACCCCTTTCCG;IPDRatio=1.42
contig11	kinModCall	modified_base	9207	9207	30	-	.	coverage=5621;context=TACGTACCTTAAGCCAGCAGGTTATGCTGGCCCACCCCTTT;IPDRatio=1.30
contig11	kinModCall	modified_base	9208	9208	54	-	.	coverage=6328;context=GTACGTACCTTAAGCCAGCAGGTTATGCTGGCCCACCCCTT;IPDRatio=1.43
contig11	kinModCall	modified_base	9209	9209	57	-	.	coverage=6404;context=AGTACGTACCTTAAGCCAGCAGGTTATGCTGGCCCACCCCT;IPDRatio=1.46
contig11	kinModCall	modified_base	9210	9210	22	-	.	coverage=6361;context=TAGTACGTACCTTAAGCCAGCAGGTTATGCTGGCCCACCCC;IPDRatio=1.23
contig11	kinModCall	modified_base	9211	9211	34	+	.	coverage=6242;context=GGGTGGGCCAGCATAACCTGCTGGCTTAAGGTACGTACTAA;IPDRatio=1.31
contig11	kinModCall	modified_base	9211	9211	21	-	.	coverage=6430;context=TTAGTACGTACCTTAAGCCAGCAGGTTATGCTGGCCCACCC;IPDRatio=1.26
contig11	kinModCall	modified_base	9212	9212	64	+	.	coverage=6255;context=GGTGGGCCAGCATAACCTGCTGGCTTAAGGTACGTACTAAT;IPDRatio=1.46
contig11	kinModCall	modified_base	9212	9212	33	-	.	coverage=6420;context=ATTAGTACGTACCTTAAGCCAGCAGGTTATGCTGGCCCACC;IPDRatio=1.30
contig11	kinModCall	modified_base	9213	9213	113	+	.	coverage=6308;context=GTGGGCCAGCATAACCTGCTGGCTTAAGGTACGTACTAATC;IPDRatio=1.65
contig11	kinModCall	modified_base	9215	9215	37	-	.	coverage=6251;context=GGGATTAGTACGTACCTTAAGCCAGCAGGTTATGCTGGCCC;IPDRatio=1.33
contig11	kinModCall	modified_base	9223	9223	48	-	.	coverage=6402;context=TTTCCCATGGGATTAGTACGTACCTTAAGCCAGCAGGTTAT;IPDRatio=1.39
contig11	kinModCall	modified_base	9251	9251	33	-	.	coverage=6450;context=CCTATCGGGCCTCGCTGCACGGGCATGGTTTCCCATGGGAT;IPDRatio=1.32
contig11	kinModCall	modified_base	9252	9252	34	-	.	coverage=6512;context=GCCTATCGGGCCTCGCTGCACGGGCATGGTTTCCCATGGGA;IPDRatio=1.36
contig11	kinModCall	modified_base	9262	9262	28	-	.	coverage=6590;context=GTGCAGATCAGCCTATCGGGCCTCGCTGCACGGGCATGGTT;IPDRatio=1.27
contig11	kinModCall	modified_base	9263	9263	46	-	.	coverage=5633;context=CGTGCAGATCAGCCTATCGGGCCTCGCTGCACGGGCATGGT;IPDRatio=1.49
contig11	kinModCall	modified_base	9264	9264	71	-	.	coverage=6404;context=CCGTGCAGATCAGCCTATCGGGCCTCGCTGCACGGGCATGG;IPDRatio=1.50
contig11	kinModCall	modified_base	9265	9265	39	-	.	coverage=6547;context=CCCGTGCAGATCAGCCTATCGGGCCTCGCTGCACGGGCATG;IPDRatio=1.37
contig11	kinModCall	modified_base	9267	9267	29	-	.	coverage=6523;context=CCCCCGTGCAGATCAGCCTATCGGGCCTCGCTGCACGGGCA;IPDRatio=1.29
contig11	kinModCall	modified_base	9269	9269	21	+	.	coverage=6387;context=CCCGTGCAGCGAGGCCCGATAGGCTGATCTGCACGGGGGCA;IPDRatio=1.22
contig11	kinModCall	modified_base	9271	9271	24	-	.	coverage=6597;context=CCTGCCCCCGTGCAGATCAGCCTATCGGGCCTCGCTGCACG;IPDRatio=1.26
contig11	kinModCall	modified_base	9273	9273	42	-	.	coverage=6543;context=GGCCTGCCCCCGTGCAGATCAGCCTATCGGGCCTCGCTGCA;IPDRatio=1.35
contig11	kinModCall	modified_base	9274	9274	37	-	.	coverage=6582;context=TGGCCTGCCCCCGTGCAGATCAGCCTATCGGGCCTCGCTGC;IPDRatio=1.34
contig11	kinModCall	modified_base	9275	9275	32	-	.	coverage=6599;context=GTGGCCTGCCCCCGTGCAGATCAGCCTATCGGGCCTCGCTG;IPDRatio=1.29
contig11	kinModCall	modified_base	9284	9284	24	+	.	coverage=6121;context=CCGATAGGCTGATCTGCACGGGGGCAGGCCACAGGCCTGCC;IPDRatio=1.31
contig11	kinModCall	modified_base	9285	9285	65	+	.	coverage=6131;context=CGATAGGCTGATCTGCACGGGGGCAGGCCACAGGCCTGCCG;IPDRatio=1.56
contig11	kinModCall	modified_base	9292	9292	26	-	.	coverage=5885;context=GCGACGCCGGCAGGCCTGTGGCCTGCCCCCGTGCAGATCAG;IPDRatio=1.31
contig11	kinModCall	modified_base	9297	9297	25	+	.	coverage=6515;context=CTGCACGGGGGCAGGCCACAGGCCTGCCGGCGTCGCCCGCG;IPDRatio=1.26
contig11	kinModCall	modified_base	9304	9304	69	+	.	coverage=6121;context=GGGGCAGGCCACAGGCCTGCCGGCGTCGCCCGCGTATGCGG;IPDRatio=1.52
contig11	kinModCall	modified_base	9305	9305	47	+	.	coverage=6560;context=GGGCAGGCCACAGGCCTGCCGGCGTCGCCCGCGTATGCGGG;IPDRatio=1.39
contig11	kinModCall	modified_base	9305	9305	29	-	.	coverage=6096;context=CCCGCATACGCGGGCGACGCCGGCAGGCCTGTGGCCTGCCC;IPDRatio=1.31
contig11	kinModCall	modified_base	9306	9306	74	+	.	coverage=5965;context=GGCAGGCCACAGGCCTGCCGGCGTCGCCCGCGTATGCGGGT;IPDRatio=1.67
contig11	kinModCall	modified_base	9314	9314	44	-	.	coverage=6675;context=GTTCGTCCACCCGCATACGCGGGCGACGCCGGCAGGCCTGT;IPDRatio=1.40
contig11	kinModCall	modified_base	9315	9315	72	+	.	coverage=6534;context=CAGGCCTGCCGGCGTCGCCCGCGTATGCGGGTGGACGAACA;IPDRatio=1.50
contig11	kinModCall	modified_base	9315	9315	28	-	.	coverage=6648;context=TGTTCGTCCACCCGCATACGCGGGCGACGCCGGCAGGCCTG;IPDRatio=1.30
contig11	kinModCall	modified_base	9316	9316	21	+	.	coverage=6435;context=AGGCCTGCCGGCGTCGCCCGCGTATGCGGGTGGACGAACAA;IPDRatio=1.24
contig11	kinModCall	modified_base	9316	9316	62	-	.	coverage=6506;context=TTGTTCGTCCACCCGCATACGCGGGCGACGCCGGCAGGCCT;IPDRatio=1.45
contig11	kinModCall	modified_base	9320	9320	21	-	.	coverage=6642;context=GCATTTGTTCGTCCACCCGCATACGCGGGCGACGCCGGCAG;IPDRatio=1.23
contig11	kinModCall	modified_base	9322	9322	119	-	.	coverage=6685;context=CAGCATTTGTTCGTCCACCCGCATACGCGGGCGACGCCGGC;IPDRatio=1.71
contig11	kinModCall	modified_base	9325	9325	29	+	.	coverage=5784;context=GGCGTCGCCCGCGTATGCGGGTGGACGAACAAATGCTGTGA;IPDRatio=1.31
contig11	kinModCall	modified_base	9327	9327	43	+	.	coverage=6454;context=CGTCGCCCGCGTATGCGGGTGGACGAACAAATGCTGTGATG;IPDRatio=1.42
contig11	kinModCall	modified_base	9340	9340	21	-	.	coverage=6655;context=GAACATCTAAGGGCATCACAGCATTTGTTCGTCCACCCGCA;IPDRatio=1.24
contig11	kinModCall	modified_base	9363	9363	44	+	.	coverage=6455;context=TGATGCCCTTAGATGTTCTGGGCCGCACGCGCGCTACACTG;IPDRatio=1.38
contig11	kinModCall	modified_base	9366	9366	23	-	.	coverage=6727;context=CGTCAGTGTAGCGCGCGTGCGGCCCAGAACATCTAAGGGCA;IPDRatio=1.24
contig11	kinModCall	modified_base	9370	9370	25	+	.	coverage=6697;context=CTTAGATGTTCTGGGCCGCACGCGCGCTACACTGACGGAGC;IPDRatio=1.28
contig11	kinModCall	modified_base	9372	9372	21	+	.	coverage=6722;context=TAGATGTTCTGGGCCGCACGCGCGCTACACTGACGGAGCCA;IPDRatio=1.23
contig11	kinModCall	modified_base	9374	9374	29	-	.	coverage=6739;context=GCTGGCTCCGTCAGTGTAGCGCGCGTGCGGCCCAGAACATC;IPDRatio=1.27
contig11	kinModCall	modified_base	9375	9375	33	-	.	coverage=6815;context=CGCTGGCTCCGTCAGTGTAGCGCGCGTGCGGCCCAGAACAT;IPDRatio=1.32
contig11	kinModCall	modified_base	9376	9376	28	-	.	coverage=6715;context=TCGCTGGCTCCGTCAGTGTAGCGCGCGTGCGGCCCAGAACA;IPDRatio=1.27
contig11	kinModCall	modified_base	9386	9386	33	-	.	coverage=6419;context=AAGGAAGTACTCGCTGGCTCCGTCAGTGTAGCGCGCGTGCG;IPDRatio=1.34
contig11	kinModCall	modified_base	9387	9387	23	-	.	coverage=6866;context=CAAGGAAGTACTCGCTGGCTCCGTCAGTGTAGCGCGCGTGC;IPDRatio=1.26
contig11	kinModCall	modified_base	9422	9422	23	+	.	coverage=6012;context=TCCTTGGTCGAAAGGCTCGGGTAATCTTGTTAAACTCCGTC;IPDRatio=1.30
contig11	kinModCall	modified_base	9471	9471	42	+	.	coverage=6783;context=GATAGAGCATTGCAATTATTGCTCTTCAACGAGGAATCCCT;IPDRatio=1.39
contig11	kinModCall	modified_base	9483	9483	24	+	.	coverage=6847;context=CAATTATTGCTCTTCAACGAGGAATCCCTAGTAAGCGCAAG;IPDRatio=1.26
contig11	kinModCall	modified_base	9499	9499	26	-	.	coverage=7079;context=CAACGCAAGCTGATGACTTGCGCTTACTAGGGATTCCTCGT;IPDRatio=1.26
contig11	kinModCall	modified_base	9500	9500	51	-	.	coverage=6900;context=TCAACGCAAGCTGATGACTTGCGCTTACTAGGGATTCCTCG;IPDRatio=1.39
contig11	kinModCall	modified_base	9501	9501	32	-	.	coverage=6711;context=ATCAACGCAAGCTGATGACTTGCGCTTACTAGGGATTCCTC;IPDRatio=1.31
contig11	kinModCall	modified_base	9509	9509	21	-	.	coverage=7087;context=GGGACGTAATCAACGCAAGCTGATGACTTGCGCTTACTAGG;IPDRatio=1.23
contig11	kinModCall	modified_base	9510	9510	34	-	.	coverage=6882;context=AGGGACGTAATCAACGCAAGCTGATGACTTGCGCTTACTAG;IPDRatio=1.30
contig11	kinModCall	modified_base	9513	9513	25	+	.	coverage=6817;context=GTAAGCGCAAGTCATCAGCTTGCGTTGATTACGTCCCTGCC;IPDRatio=1.26
contig11	kinModCall	m4C	9515	9515	72	+	.	coverage=7015;context=AAGCGCAAGTCATCAGCTTGCGTTGATTACGTCCCTGCCCT;IPDRatio=1.54;frac=0.304;fracLow=0.281;fracUp=0.330;identificationQv=14
contig11	kinModCall	modified_base	9515	9515	28	-	.	coverage=7100;context=AGGGCAGGGACGTAATCAACGCAAGCTGATGACTTGCGCTT;IPDRatio=1.27
contig11	kinModCall	modified_base	9524	9524	41	+	.	coverage=6928;context=TCATCAGCTTGCGTTGATTACGTCCCTGCCCTTTGTACACA;IPDRatio=1.35
contig11	kinModCall	modified_base	9527	9527	26	-	.	coverage=6002;context=CGGTGTGTACAAAGGGCAGGGACGTAATCAACGCAAGCTGA;IPDRatio=1.26
contig11	kinModCall	modified_base	9528	9528	27	-	.	coverage=6543;context=GCGGTGTGTACAAAGGGCAGGGACGTAATCAACGCAAGCTG;IPDRatio=1.27
contig11	kinModCall	modified_base	9529	9529	21	-	.	coverage=6970;context=GGCGGTGTGTACAAAGGGCAGGGACGTAATCAACGCAAGCT;IPDRatio=1.24
contig11	kinModCall	modified_base	9530	9530	51	-	.	coverage=7065;context=GGGCGGTGTGTACAAAGGGCAGGGACGTAATCAACGCAAGC;IPDRatio=1.40
contig11	kinModCall	modified_base	9532	9532	37	-	.	coverage=5934;context=ACGGGCGGTGTGTACAAAGGGCAGGGACGTAATCAACGCAA;IPDRatio=1.34
contig11	kinModCall	modified_base	9533	9533	34	+	.	coverage=7041;context=TGCGTTGATTACGTCCCTGCCCTTTGTACACACCGCCCGTC;IPDRatio=1.32
contig11	kinModCall	modified_base	9533	9533	26	-	.	coverage=6835;context=GACGGGCGGTGTGTACAAAGGGCAGGGACGTAATCAACGCA;IPDRatio=1.26
contig11	kinModCall	modified_base	9534	9534	24	+	.	coverage=6569;context=GCGTTGATTACGTCCCTGCCCTTTGTACACACCGCCCGTCG;IPDRatio=1.26
contig11	kinModCall	modified_base	9535	9535	22	-	.	coverage=6897;context=GCGACGGGCGGTGTGTACAAAGGGCAGGGACGTAATCAACG;IPDRatio=1.23
contig11	kinModCall	modified_base	9538	9538	22	-	.	coverage=7155;context=GTAGCGACGGGCGGTGTGTACAAAGGGCAGGGACGTAATCA;IPDRatio=1.23
contig11	kinModCall	modified_base	9541	9541	25	-	.	coverage=6893;context=GTAGTAGCGACGGGCGGTGTGTACAAAGGGCAGGGACGTAA;IPDRatio=1.27
contig11	kinModCall	modified_base	9542	9542	21	+	.	coverage=7062;context=TACGTCCCTGCCCTTTGTACACACCGCCCGTCGCTACTACC;IPDRatio=1.23
contig11	kinModCall	modified_base	9542	9542	26	-	.	coverage=6996;context=GGTAGTAGCGACGGGCGGTGTGTACAAAGGGCAGGGACGTA;IPDRatio=1.27
contig11	kinModCall	modified_base	9548	9548	40	-	.	coverage=6220;context=TCGATCGGTAGTAGCGACGGGCGGTGTGTACAAAGGGCAGG;IPDRatio=1.36
contig11	kinModCall	modified_base	9549	9549	29	-	.	coverage=6889;context=TTCGATCGGTAGTAGCGACGGGCGGTGTGTACAAAGGGCAG;IPDRatio=1.34
contig11	kinModCall	modified_base	9550	9550	31	-	.	coverage=7119;context=ATTCGATCGGTAGTAGCGACGGGCGGTGTGTACAAAGGGCA;IPDRatio=1.31
contig11	kinModCall	modified_base	9551	9551	27	-	.	coverage=7131;context=CATTCGATCGGTAGTAGCGACGGGCGGTGTGTACAAAGGGC;IPDRatio=1.26
contig11	kinModCall	modified_base	9554	9554	28	-	.	coverage=7223;context=AGCCATTCGATCGGTAGTAGCGACGGGCGGTGTGTACAAAG;IPDRatio=1.27
contig11	kinModCall	modified_base	9559	9559	21	+	.	coverage=7082;context=TACACACCGCCCGTCGCTACTACCGATCGAATGGCTCAGTG;IPDRatio=1.22
contig11	kinModCall	modified_base	9559	9559	54	-	.	coverage=7147;context=CACTGAGCCATTCGATCGGTAGTAGCGACGGGCGGTGTGTA;IPDRatio=1.41
contig11	kinModCall	modified_base	9561	9561	38	-	.	coverage=6447;context=CTCACTGAGCCATTCGATCGGTAGTAGCGACGGGCGGTGTG;IPDRatio=1.35
contig11	kinModCall	modified_base	9562	9562	103	-	.	coverage=7018;context=CCTCACTGAGCCATTCGATCGGTAGTAGCGACGGGCGGTGT;IPDRatio=1.64
contig11	kinModCall	modified_base	9563	9563	61	+	.	coverage=6884;context=CACCGCCCGTCGCTACTACCGATCGAATGGCTCAGTGAGGC;IPDRatio=1.43
contig11	kinModCall	modified_base	9567	9567	22	+	.	coverage=7021;context=GCCCGTCGCTACTACCGATCGAATGGCTCAGTGAGGCGTCC;IPDRatio=1.24
contig11	kinModCall	modified_base	9570	9570	22	+	.	coverage=7014;context=CGTCGCTACTACCGATCGAATGGCTCAGTGAGGCGTCCGGA;IPDRatio=1.22
contig11	kinModCall	modified_base	9571	9571	26	+	.	coverage=7093;context=GTCGCTACTACCGATCGAATGGCTCAGTGAGGCGTCCGGAC;IPDRatio=1.27
contig11	kinModCall	modified_base	9573	9573	22	+	.	coverage=6994;context=CGCTACTACCGATCGAATGGCTCAGTGAGGCGTCCGGACTG;IPDRatio=1.23
contig11	kinModCall	modified_base	9573	9573	21	-	.	coverage=7017;context=CAGTCCGGACGCCTCACTGAGCCATTCGATCGGTAGTAGCG;IPDRatio=1.23
contig11	kinModCall	modified_base	9575	9575	61	+	.	coverage=7176;context=CTACTACCGATCGAATGGCTCAGTGAGGCGTCCGGACTGGC;IPDRatio=1.54
contig11	kinModCall	modified_base	9575	9575	30	-	.	coverage=7130;context=GCCAGTCCGGACGCCTCACTGAGCCATTCGATCGGTAGTAG;IPDRatio=1.29
contig11	kinModCall	modified_base	9576	9576	30	+	.	coverage=7087;context=TACTACCGATCGAATGGCTCAGTGAGGCGTCCGGACTGGCC;IPDRatio=1.29
contig11	kinModCall	modified_base	9577	9577	24	+	.	coverage=6888;context=ACTACCGATCGAATGGCTCAGTGAGGCGTCCGGACTGGCCC;IPDRatio=1.24
contig11	kinModCall	modified_base	9579	9579	23	-	.	coverage=7328;context=CTGGGCCAGTCCGGACGCCTCACTGAGCCATTCGATCGGTA;IPDRatio=1.24
contig11	kinModCall	modified_base	9583	9583	24	-	.	coverage=7190;context=CTCCCTGGGCCAGTCCGGACGCCTCACTGAGCCATTCGATC;IPDRatio=1.25
contig11	kinModCall	modified_base	9586	9586	27	+	.	coverage=7226;context=CGAATGGCTCAGTGAGGCGTCCGGACTGGCCCAGGGAGGTG;IPDRatio=1.30
contig11	kinModCall	modified_base	9591	9591	22	-	.	coverage=7094;context=TTGCCCACCTCCCTGGGCCAGTCCGGACGCCTCACTGAGCC;IPDRatio=1.23
contig11	kinModCall	modified_base	9592	9592	34	-	.	coverage=7281;context=GTTGCCCACCTCCCTGGGCCAGTCCGGACGCCTCACTGAGC;IPDRatio=1.31
contig11	kinModCall	modified_base	9595	9595	23	-	.	coverage=6135;context=GTAGTTGCCCACCTCCCTGGGCCAGTCCGGACGCCTCACTG;IPDRatio=1.24
contig11	kinModCall	modified_base	9604	9604	22	+	.	coverage=6469;context=GTCCGGACTGGCCCAGGGAGGTGGGCAACTACCCCCCGGGC;IPDRatio=1.23
contig11	kinModCall	modified_base	9613	9613	33	-	.	coverage=7362;context=AGCTTCCCGGCCCGGGGGGTAGTTGCCCACCTCCCTGGGCC;IPDRatio=1.31
contig11	kinModCall	modified_base	9614	9614	30	-	.	coverage=7267;context=GAGCTTCCCGGCCCGGGGGGTAGTTGCCCACCTCCCTGGGC;IPDRatio=1.29
contig11	kinModCall	modified_base	9615	9615	81	+	.	coverage=7300;context=CCCAGGGAGGTGGGCAACTACCCCCCGGGCCGGGAAGCTCT;IPDRatio=1.52
contig11	kinModCall	modified_base	9616	9616	78	-	.	coverage=7129;context=GAGAGCTTCCCGGCCCGGGGGGTAGTTGCCCACCTCCCTGG;IPDRatio=1.60
contig11	kinModCall	modified_base	9617	9617	24	+	.	coverage=7224;context=CAGGGAGGTGGGCAACTACCCCCCGGGCCGGGAAGCTCTCC;IPDRatio=1.24
contig11	kinModCall	m4C	9621	9621	85	-	.	coverage=6647;context=GTTTGGAGAGCTTCCCGGCCCGGGGGGTAGTTGCCCACCTC;IPDRatio=1.58;frac=0.404;fracLow=0.357;fracUp=0.444;identificationQv=224
contig11	kinModCall	modified_base	9632	9632	28	-	.	coverage=7330;context=TAAATGACCGAGTTTGGAGAGCTTCCCGGCCCGGGGGGTAG;IPDRatio=1.38
contig11	kinModCall	modified_base	9645	9645	24	-	.	coverage=7534;context=CTTTTACTTCCTCTAAATGACCGAGTTTGGAGAGCTTCCCG;IPDRatio=1.24
contig11	kinModCall	modified_base	9674	9674	23	-	.	coverage=7492;context=CTGGTTCACCAACGGAGACCTTGTTACGACTTTTACTTCCT;IPDRatio=1.28
contig11	kinModCall	modified_base	9696	9696	23	+	.	coverage=7347;context=GTCTCCGTTGGTGAACCAGCGGAGGGATCATTAACGAGTTT;IPDRatio=1.25
contig11	kinModCall	modified_base	9699	9699	26	+	.	coverage=7245;context=TCCGTTGGTGAACCAGCGGAGGGATCATTAACGAGTTTTCC;IPDRatio=1.27
contig11	kinModCall	modified_base	9721	9721	27	-	.	coverage=7564;context=TGTTCACAAAGGGTTGGGAGTTGGAAAACTCGTTAATGATC;IPDRatio=1.26
contig11	kinModCall	modified_base	9722	9722	25	-	.	coverage=7311;context=ATGTTCACAAAGGGTTGGGAGTTGGAAAACTCGTTAATGAT;IPDRatio=1.25
contig11	kinModCall	modified_base	9723	9723	26	-	.	coverage=7579;context=TATGTTCACAAAGGGTTGGGAGTTGGAAAACTCGTTAATGA;IPDRatio=1.26
contig11	kinModCall	modified_base	9724	9724	24	-	.	coverage=6427;context=GTATGTTCACAAAGGGTTGGGAGTTGGAAAACTCGTTAATG;IPDRatio=1.27
contig11	kinModCall	modified_base	9726	9726	26	-	.	coverage=7617;context=AGGTATGTTCACAAAGGGTTGGGAGTTGGAAAACTCGTTAA;IPDRatio=1.27
contig11	kinModCall	modified_base	9746	9746	27	-	.	coverage=7708;context=GAGTCCGCCGAAGCAACGATAGGTATGTTCACAAAGGGTTG;IPDRatio=1.31
contig11	kinModCall	modified_base	9771	9771	34	+	.	coverage=7634;context=TTGCTTCGGCGGACTCGCCCAGCGCCTGGACGCGGGCCTGG;IPDRatio=1.32
contig11	kinModCall	modified_base	9783	9783	27	+	.	coverage=7715;context=ACTCGCCCAGCGCCTGGACGCGGGCCTGGGCGGCGGCCGTC;IPDRatio=1.35
contig11	kinModCall	modified_base	9788	9788	43	-	.	coverage=7781;context=GCCCCGACGGCCGCCGCCCAGGCCCGCGTCCAGGCGCTGGG;IPDRatio=1.38
contig11	kinModCall	modified_base	9789	9789	39	-	.	coverage=7811;context=GGCCCCGACGGCCGCCGCCCAGGCCCGCGTCCAGGCGCTGG;IPDRatio=1.34
contig11	kinModCall	modified_base	9794	9794	25	+	.	coverage=7634;context=GCCTGGACGCGGGCCTGGGCGGCGGCCGTCGGGGCCCCAAA;IPDRatio=1.27
contig11	kinModCall	modified_base	9801	9801	109	+	.	coverage=7381;context=CGCGGGCCTGGGCGGCGGCCGTCGGGGCCCCAAACACTGTA;IPDRatio=1.64
contig11	kinModCall	modified_base	9801	9801	34	-	.	coverage=7899;context=TACAGTGTTTGGGGCCCCGACGGCCGCCGCCCAGGCCCGCG;IPDRatio=1.33
contig11	kinModCall	m4C	9803	9803	20	+	.	coverage=7737;context=CGGGCCTGGGCGGCGGCCGTCGGGGCCCCAAACACTGTATC;IPDRatio=1.24;frac=0.109;fracLow=0.078;fracUp=0.145;identificationQv=39
contig11	kinModCall	m4C	9807	9807	20	-	.	coverage=7966;context=GGTAGATACAGTGTTTGGGGCCCCGACGGCCGCCGCCCAGG;IPDRatio=1.22;frac=0.128;fracLow=0.110;fracUp=0.153;identificationQv=8
contig11	kinModCall	m4C	9808	9808	130	+	.	coverage=7708;context=CTGGGCGGCGGCCGTCGGGGCCCCAAACACTGTATCTACCA;IPDRatio=1.72;frac=0.309;fracLow=0.285;fracUp=0.326;identificationQv=592
contig11	kinModCall	modified_base	9819	9819	28	-	.	coverage=7986;context=TTCAGAAAAACTGGTAGATACAGTGTTTGGGGCCCCGACGG;IPDRatio=1.30
contig11	kinModCall	modified_base	9847	9847	25	-	.	coverage=7770;context=TGATTCATTTGTTTTGCCTTGCGGCGGATTCAGAAAAACTG;IPDRatio=1.25
contig11	kinModCall	modified_base	9848	9848	31	-	.	coverage=7696;context=TTGATTCATTTGTTTTGCCTTGCGGCGGATTCAGAAAAACT;IPDRatio=1.30
contig11	kinModCall	modified_base	9866	9866	22	-	.	coverage=7720;context=GATCCGTTGTTGAAAGTTTTGATTCATTTGTTTTGCCTTGC;IPDRatio=1.23
contig11	kinModCall	modified_base	9897	9897	27	+	.	coverage=7912;context=ACAACGGATCTCTTGGCTCTGGCATCGATGAAGAACGCAGC;IPDRatio=1.26
contig11	kinModCall	modified_base	9972	9972	23	-	.	coverage=8192;context=GCTGGCGGGCGCAATGTGCGTTCAAAGATTCGATGATTCAC;IPDRatio=1.24
contig11	kinModCall	modified_base	9985	9985	22	-	.	coverage=8081;context=TGCCCGCCAGAATGCTGGCGGGCGCAATGTGCGTTCAAAGA;IPDRatio=1.27
contig11	kinModCall	modified_base	9986	9986	24	-	.	coverage=8139;context=ATGCCCGCCAGAATGCTGGCGGGCGCAATGTGCGTTCAAAG;IPDRatio=1.25
contig11	kinModCall	modified_base	10021	10021	64	-	.	coverage=8246;context=GGGACGTCGAGGGTTGAAATGACGCTCGAACAGGCATGCCC;IPDRatio=1.52
contig11	kinModCall	modified_base	10030	10030	27	-	.	coverage=8165;context=ATCCCCCAGGGGACGTCGAGGGTTGAAATGACGCTCGAACA;IPDRatio=1.28
contig11	kinModCall	modified_base	10031	10031	75	-	.	coverage=8260;context=CATCCCCCAGGGGACGTCGAGGGTTGAAATGACGCTCGAAC;IPDRatio=1.57
contig11	kinModCall	modified_base	10067	10067	28	-	.	coverage=7797;context=TCGGGGCGGCGGTGTGCTGCCGGTCCCCAACGCCGACATCC;IPDRatio=1.40
contig11	kinModCall	modified_base	10068	10068	34	-	.	coverage=8520;context=TTCGGGGCGGCGGTGTGCTGCCGGTCCCCAACGCCGACATC;IPDRatio=1.32
contig11	kinModCall	modified_base	10069	10069	25	-	.	coverage=8347;context=TTTCGGGGCGGCGGTGTGCTGCCGGTCCCCAACGCCGACAT;IPDRatio=1.29
contig11	kinModCall	modified_base	10074	10074	34	-	.	coverage=8163;context=CTTCATTTCGGGGCGGCGGTGTGCTGCCGGTCCCCAACGCC;IPDRatio=1.32
contig11	kinModCall	modified_base	10076	10076	22	-	.	coverage=7806;context=CACTTCATTTCGGGGCGGCGGTGTGCTGCCGGTCCCCAACG;IPDRatio=1.39
contig11	kinModCall	m4C	10078	10078	20	-	.	coverage=8575;context=GCCACTTCATTTCGGGGCGGCGGTGTGCTGCCGGTCCCCAA;IPDRatio=1.32;frac=0.556;fracLow=0.519;fracUp=0.588;identificationQv=44
contig11	kinModCall	m4C	10082	10082	91	+	.	coverage=8539;context=GGACCGGCAGCACACCGCCGCCCCGAAATGAAGTGGCGGCC;IPDRatio=1.57;frac=0.279;fracLow=0.251;fracUp=0.307;identificationQv=3
contig11	kinModCall	m4C	10086	10086	276	-	.	coverage=8528;context=GACGGGCCGCCACTTCATTTCGGGGCGGCGGTGTGCTGCCG;IPDRatio=2.08;frac=0.565;fracLow=0.541;fracUp=0.587;identificationQv=246
contig11	kinModCall	modified_base	10093	10093	26	+	.	coverage=8362;context=ACACCGCCGCCCCGAAATGAAGTGGCGGCCCGTCCGCGGCG;IPDRatio=1.27
contig11	kinModCall	modified_base	10098	10098	42	-	.	coverage=8377;context=GAGGTCGCCGCGGACGGGCCGCCACTTCATTTCGGGGCGGC;IPDRatio=1.38
contig11	kinModCall	modified_base	10108	10108	26	-	.	coverage=8497;context=GTACTACGCAGAGGTCGCCGCGGACGGGCCGCCACTTCATT;IPDRatio=1.27
contig11	kinModCall	modified_base	10110	10110	27	-	.	coverage=7157;context=GAGTACTACGCAGAGGTCGCCGCGGACGGGCCGCCACTTCA;IPDRatio=1.32
contig11	kinModCall	modified_base	10112	10112	45	+	.	coverage=8481;context=AAGTGGCGGCCCGTCCGCGGCGACCTCTGCGTAGTACTCCA;IPDRatio=1.38
contig11	kinModCall	modified_base	10116	10116	27	-	.	coverage=8523;context=GAGTTGGAGTACTACGCAGAGGTCGCCGCGGACGGGCCGCC;IPDRatio=1.26
contig11	kinModCall	modified_base	10121	10121	24	-	.	coverage=8498;context=GGTGCGAGTTGGAGTACTACGCAGAGGTCGCCGCGGACGGG;IPDRatio=1.24
contig11	kinModCall	modified_base	10129	10129	46	-	.	coverage=8521;context=GGGTTCCCGGTGCGAGTTGGAGTACTACGCAGAGGTCGCCG;IPDRatio=1.40
contig11	kinModCall	modified_base	10130	10130	25	-	.	coverage=8107;context=CGGGTTCCCGGTGCGAGTTGGAGTACTACGCAGAGGTCGCC;IPDRatio=1.82
contig11	kinModCall	modified_base	10131	10131	28	-	.	coverage=8598;context=TCGGGTTCCCGGTGCGAGTTGGAGTACTACGCAGAGGTCGC;IPDRatio=1.32
contig11	kinModCall	modified_base	10140	10140	57	-	.	coverage=7860;context=GTGGCCACGTCGGGTTCCCGGTGCGAGTTGGAGTACTACGC;IPDRatio=1.45
contig11	kinModCall	modified_base	10154	10154	38	+	.	coverage=8528;context=CTCGCACCGGGAACCCGACGTGGCCACGCCGTAAAACGCCC;IPDRatio=1.45
contig11	kinModCall	modified_base	10195	10195	33	-	.	coverage=8839;context=AGCGGGTATTCCTACCTGATCCGAGGTCAACGTTCAGAGTT;IPDRatio=1.31
contig11	kinModCall	modified_base	10211	10211	35	-	.	coverage=8505;context=TGATATGCTTAAGTTCAGCGGGTATTCCTACCTGATCCGAG;IPDRatio=1.37
contig11	kinModCall	modified_base	10259	10259	21	-	.	coverage=9036;context=CTCGCCGTTACTAGGGCAATCCCTGTTGGTTTCTTTTCCTC;IPDRatio=1.25
contig11	kinModCall	modified_base	10265	10265	27	-	.	coverage=8787;context=GCTTCACTCGCCGTTACTAGGGCAATCCCTGTTGGTTTCTT;IPDRatio=1.27
contig11	kinModCall	modified_base	10286	10286	142	+	.	coverage=8729;context=CTAGTAACGGCGAGTGAAGCGGCAACAGCTCAAATTTGAAA;IPDRatio=1.75
contig11	kinModCall	modified_base	10292	10292	22	-	.	coverage=9005;context=GCCAGATTTCAAATTTGAGCTGTTGCCGCTTCACTCGCCGT;IPDRatio=1.24
contig11	kinModCall	modified_base	10312	10312	24	+	.	coverage=9045;context=AGCTCAAATTTGAAATCTGGCCCCGGGTCCGAGTTGTAATT;IPDRatio=1.24
contig11	kinModCall	modified_base	10313	10313	128	-	.	coverage=9029;context=AAATTACAACTCGGACCCGGGGCCAGATTTCAAATTTGAGC;IPDRatio=1.69
contig11	kinModCall	modified_base	10315	10315	182	-	.	coverage=9147;context=ACAAATTACAACTCGGACCCGGGGCCAGATTTCAAATTTGA;IPDRatio=1.87
contig11	kinModCall	modified_base	10343	10343	26	-	.	coverage=9024;context=GGAAGGCACCTCGCCAAAAGCATCCTCTACAAATTACAACT;IPDRatio=1.32
contig11	kinModCall	modified_base	10354	10354	41	+	.	coverage=8803;context=GTAGAGGATGCTTTTGGCGAGGTGCCTTCCGAGTTCCCTGG;IPDRatio=1.37
contig11	kinModCall	m6A	10360	10360	85	-	.	coverage=8855;context=CCCGTTCCAGGGAACTCGGAAGGCACCTCGCCAAAAGCATC;IPDRatio=1.68;frac=0.296;fracLow=0.275;fracUp=0.319;identificationQv=42
contig11	kinModCall	modified_base	10365	10365	35	+	.	coverage=8973;context=TTTTGGCGAGGTGCCTTCCGAGTTCCCTGGAACGGGACGCC;IPDRatio=1.40
contig11	kinModCall	modified_base	10381	10381	24	+	.	coverage=9090;context=TCCGAGTTCCCTGGAACGGGACGCCATAGAGGGTGAGAGCC;IPDRatio=1.26
contig11	kinModCall	modified_base	10382	10382	25	-	.	coverage=9040;context=GGGCTCTCACCCTCTATGGCGTCCCGTTCCAGGGAACTCGG;IPDRatio=1.26
contig11	kinModCall	modified_base	10389	10389	29	+	.	coverage=8871;context=CCCTGGAACGGGACGCCATAGAGGGTGAGAGCCCCGTCTGG;IPDRatio=1.29
contig11	kinModCall	modified_base	10393	10393	24	+	.	coverage=7788;context=GGAACGGGACGCCATAGAGGGTGAGAGCCCCGTCTGGTCGG;IPDRatio=1.25
contig11	kinModCall	modified_base	10401	10401	34	-	.	coverage=8758;context=CTCGGTGTCCGACCAGACGGGGCTCTCACCCTCTATGGCGT;IPDRatio=1.34
contig11	kinModCall	modified_base	10403	10403	23	-	.	coverage=9167;context=GGCTCGGTGTCCGACCAGACGGGGCTCTCACCCTCTATGGC;IPDRatio=1.24
contig11	kinModCall	modified_base	10425	10425	35	+	.	coverage=9154;context=TCTGGTCGGACACCGAGCCTCTGTAAAGCTCCTTCGACGAG;IPDRatio=1.33
contig11	kinModCall	modified_base	10448	10448	24	+	.	coverage=9140;context=TAAAGCTCCTTCGACGAGTCGAGTAGTTTGGGAATGCTGCT;IPDRatio=1.32
contig11	kinModCall	modified_base	10459	10459	22	-	.	coverage=9510;context=CTCCCATTTTGAGCAGCATTCCCAAACTACTCGACTCGTCG;IPDRatio=1.25
contig11	kinModCall	modified_base	10464	10464	28	+	.	coverage=9093;context=AGTCGAGTAGTTTGGGAATGCTGCTCAAAATGGGAGGTATA;IPDRatio=1.27
contig11	kinModCall	modified_base	10465	10465	28	+	.	coverage=9200;context=GTCGAGTAGTTTGGGAATGCTGCTCAAAATGGGAGGTATAT;IPDRatio=1.27
contig11	kinModCall	modified_base	10466	10466	21	+	.	coverage=9218;context=TCGAGTAGTTTGGGAATGCTGCTCAAAATGGGAGGTATATG;IPDRatio=1.26
contig11	kinModCall	modified_base	10475	10475	45	+	.	coverage=9091;context=TTGGGAATGCTGCTCAAAATGGGAGGTATATGTCTTCTAAA;IPDRatio=1.38
contig11	kinModCall	modified_base	10476	10476	43	+	.	coverage=8856;context=TGGGAATGCTGCTCAAAATGGGAGGTATATGTCTTCTAAAG;IPDRatio=1.44
contig11	kinModCall	modified_base	10477	10477	46	+	.	coverage=7781;context=GGGAATGCTGCTCAAAATGGGAGGTATATGTCTTCTAAAGC;IPDRatio=1.39
contig11	kinModCall	modified_base	10486	10486	23	+	.	coverage=9119;context=GCTCAAAATGGGAGGTATATGTCTTCTAAAGCTAAATATTG;IPDRatio=1.23
contig11	kinModCall	modified_base	10487	10487	23	+	.	coverage=9255;context=CTCAAAATGGGAGGTATATGTCTTCTAAAGCTAAATATTGG;IPDRatio=1.25
contig11	kinModCall	modified_base	10494	10494	41	-	.	coverage=9428;context=TCTCTGGCCAATATTTAGCTTTAGAAGACATATACCTCCCA;IPDRatio=1.41
contig11	kinModCall	modified_base	10523	10523	44	-	.	coverage=9669;context=TTTCGATCACTCTACTTGTGCGCTATCGGTCTCTGGCCAAT;IPDRatio=1.41
contig11	kinModCall	modified_base	10596	10596	36	-	.	coverage=9778;context=AGTCTGGTCATAGGCGCTTCCCTTTCAACAATTTCACGTAC;IPDRatio=1.33
contig11	kinModCall	modified_base	10597	10597	76	-	.	coverage=9824;context=AAGTCTGGTCATAGGCGCTTCCCTTTCAACAATTTCACGTA;IPDRatio=1.53
contig11	kinModCall	modified_base	10598	10598	29	-	.	coverage=9510;context=CAAGTCTGGTCATAGGCGCTTCCCTTTCAACAATTTCACGT;IPDRatio=1.28
contig11	kinModCall	modified_base	10603	10603	24	-	.	coverage=8934;context=GGGCCCAAGTCTGGTCATAGGCGCTTCCCTTTCAACAATTT;IPDRatio=1.25
contig11	kinModCall	modified_base	10604	10604	48	-	.	coverage=9756;context=CGGGCCCAAGTCTGGTCATAGGCGCTTCCCTTTCAACAATT;IPDRatio=1.39
contig11	kinModCall	modified_base	10605	10605	21	-	.	coverage=9816;context=CCGGGCCCAAGTCTGGTCATAGGCGCTTCCCTTTCAACAAT;IPDRatio=1.22
contig11	kinModCall	modified_base	10608	10608	37	-	.	coverage=9671;context=TCACCGGGCCCAAGTCTGGTCATAGGCGCTTCCCTTTCAAC;IPDRatio=1.34
contig11	kinModCall	modified_base	10635	10635	31	-	.	coverage=9758;context=AGTGCACCAGCGAGAACGCTGGGTGATTCACCGGGCCCAAG;IPDRatio=1.48
contig11	kinModCall	modified_base	10637	10637	34	-	.	coverage=9714;context=GAAGTGCACCAGCGAGAACGCTGGGTGATTCACCGGGCCCA;IPDRatio=1.32
contig11	kinModCall	modified_base	10638	10638	38	-	.	coverage=9737;context=CGAAGTGCACCAGCGAGAACGCTGGGTGATTCACCGGGCCC;IPDRatio=1.40
contig11	kinModCall	modified_base	10639	10639	21	-	.	coverage=9870;context=GCGAAGTGCACCAGCGAGAACGCTGGGTGATTCACCGGGCC;IPDRatio=1.22
contig11	kinModCall	modified_base	10644	10644	21	+	.	coverage=9780;context=GGTGAATCACCCAGCGTTCTCGCTGGTGCACTTCGCCGGGC;IPDRatio=1.22
contig11	kinModCall	modified_base	10668	10668	35	-	.	coverage=9507;context=CGCGCCAAACTGATGCTGGCCTGTGCCCGGCGAAGTGCACC;IPDRatio=1.32
contig11	kinModCall	modified_base	10670	10670	21	-	.	coverage=8877;context=CCCGCGCCAAACTGATGCTGGCCTGTGCCCGGCGAAGTGCA;IPDRatio=1.24
contig11	kinModCall	modified_base	10683	10683	23	+	.	coverage=9836;context=GCACAGGCCAGCATCAGTTTGGCGCGGGGGAGAAAGGCTTC;IPDRatio=1.25
contig11	kinModCall	modified_base	10692	10692	30	-	.	coverage=10038;context=CACATTCCCGAAGCCTTTCTCCCCCGCGCCAAACTGATGCT;IPDRatio=1.30
contig11	kinModCall	modified_base	10697	10697	30	+	.	coverage=9361;context=CAGTTTGGCGCGGGGGAGAAAGGCTTCGGGAATGTGGCTCC;IPDRatio=1.29
contig11	kinModCall	modified_base	10698	10698	21	+	.	coverage=9872;context=AGTTTGGCGCGGGGGAGAAAGGCTTCGGGAATGTGGCTCCC;IPDRatio=1.22
contig11	kinModCall	modified_base	10699	10699	21	-	.	coverage=10142;context=GGGGAGCCACATTCCCGAAGCCTTTCTCCCCCGCGCCAAAC;IPDRatio=1.24
contig11	kinModCall	modified_base	10717	10717	26	+	.	coverage=9857;context=AGGCTTCGGGAATGTGGCTCCCCTGGGAGTGTTATAGCCCG;IPDRatio=1.29
contig11	kinModCall	modified_base	10752	10752	38	-	.	coverage=10156;context=GCGCGTACCTCAGTCCAGCGCAGGGTATTGCGCAACGGGCT;IPDRatio=1.38
contig11	kinModCall	modified_base	10788	10788	27	+	.	coverage=10111;context=CGCGCATTCGCAAGGATGCTGGCGTAATGGTCATCAGCGAC;IPDRatio=1.29
contig11	kinModCall	modified_base	10857	10857	29	-	.	coverage=10526;context=TACGCGTAGGGGTTTGACACCCGAACACTCGCATACGAAGA;IPDRatio=1.29
contig11	kinModCall	modified_base	10859	10859	32	+	.	coverage=10300;context=TTCGTATGCGAGTGTTCGGGTGTCAAACCCCTACGCGTAAT;IPDRatio=1.30
contig11	kinModCall	modified_base	10867	10867	26	-	.	coverage=9814;context=TCACTTTCATTACGCGTAGGGGTTTGACACCCGAACACTCG;IPDRatio=1.27
contig11	kinModCall	modified_base	10870	10870	37	+	.	coverage=10340;context=GTGTTCGGGTGTCAAACCCCTACGCGTAATGAAAGTGAACG;IPDRatio=1.38
contig11	kinModCall	modified_base	10916	10916	40	-	.	coverage=10754;context=CCGAGAACATCAGGATCGGTCGATGATGCGCCGAAGCTCTC;IPDRatio=1.40
contig11	kinModCall	modified_base	10936	10936	30	-	.	coverage=10660;context=ATGCTCTTACTCAAATCCATCCGAGAACATCAGGATCGGTC;IPDRatio=1.31
contig11	kinModCall	modified_base	10954	10954	26	-	.	coverage=10468;context=TTTCGGGTCCGGCCCCGTATGCTCTTACTCAAATCCATCCG;IPDRatio=1.26
contig11	kinModCall	modified_base	10955	10955	23	-	.	coverage=10722;context=CTTTCGGGTCCGGCCCCGTATGCTCTTACTCAAATCCATCC;IPDRatio=1.23
contig11	kinModCall	modified_base	10959	10959	35	+	.	coverage=10474;context=GGATTTGAGTAAGAGCATACGGGGCCGGACCCGAAAGAAGG;IPDRatio=1.32
contig11	kinModCall	modified_base	10961	10961	32	+	.	coverage=9885;context=ATTTGAGTAAGAGCATACGGGGCCGGACCCGAAAGAAGGTG;IPDRatio=1.30
contig11	kinModCall	modified_base	10964	10964	27	-	.	coverage=10743;context=GTTCACCTTCTTTCGGGTCCGGCCCCGTATGCTCTTACTCA;IPDRatio=1.27
contig11	kinModCall	modified_base	11018	11018	32	+	.	coverage=10694;context=GGTGAAGCCAGAGGAAACTCTGGTGGAGGCTCGCAGCGGTT;IPDRatio=1.36
contig11	kinModCall	modified_base	11031	11031	38	-	.	coverage=10831;context=ATTCGCACGTCAGAACCGCTGCGAGCCTCCACCAGAGTTTC;IPDRatio=1.33
contig11	kinModCall	modified_base	11035	11035	23	+	.	coverage=10613;context=CTCTGGTGGAGGCTCGCAGCGGTTCTGACGTGCGAATCGAT;IPDRatio=1.24
contig11	kinModCall	modified_base	11057	11057	33	+	.	coverage=10677;context=TTCTGACGTGCGAATCGATCGTCAAATATGGGCATGGGGGC;IPDRatio=1.36
contig11	kinModCall	modified_base	11065	11065	33	+	.	coverage=10739;context=TGCGAATCGATCGTCAAATATGGGCATGGGGGCGAAAGACT;IPDRatio=1.31
contig11	kinModCall	modified_base	11066	11066	51	+	.	coverage=10653;context=GCGAATCGATCGTCAAATATGGGCATGGGGGCGAAAGACTA;IPDRatio=1.44
contig11	kinModCall	modified_base	11073	11073	21	-	.	coverage=10682;context=GTTCGATTAGTCTTTCGCCCCCATGCCCATATTTGACGATC;IPDRatio=1.26
contig11	kinModCall	modified_base	11074	11074	35	+	.	coverage=10383;context=ATCGTCAAATATGGGCATGGGGGCGAAAGACTAATCGAACC;IPDRatio=1.34
contig11	kinModCall	modified_base	11075	11075	65	+	.	coverage=10170;context=TCGTCAAATATGGGCATGGGGGCGAAAGACTAATCGAACCT;IPDRatio=1.54
contig11	kinModCall	modified_base	11076	11076	39	+	.	coverage=8506;context=CGTCAAATATGGGCATGGGGGCGAAAGACTAATCGAACCTT;IPDRatio=1.36
contig11	kinModCall	modified_base	11084	11084	39	-	.	coverage=10852;context=GCTACTAGAAGGTTCGATTAGTCTTTCGCCCCCATGCCCAT;IPDRatio=1.34
contig11	kinModCall	modified_base	11094	11094	39	-	.	coverage=11025;context=GCGGAAACCAGCTACTAGAAGGTTCGATTAGTCTTTCGCCC;IPDRatio=1.33
contig11	kinModCall	modified_base	11098	11098	25	-	.	coverage=11103;context=TTCGGCGGAAACCAGCTACTAGAAGGTTCGATTAGTCTTTC;IPDRatio=1.25
contig11	kinModCall	modified_base	11101	11101	22	+	.	coverage=10878;context=AGACTAATCGAACCTTCTAGTAGCTGGTTTCCGCCGAAGTT;IPDRatio=1.22
contig11	kinModCall	modified_base	11104	11104	21	-	.	coverage=10881;context=GGAAACTTCGGCGGAAACCAGCTACTAGAAGGTTCGATTAG;IPDRatio=1.26
contig11	kinModCall	m6A	11105	11105	38	-	.	coverage=11105;context=GGGAAACTTCGGCGGAAACCAGCTACTAGAAGGTTCGATTA;IPDRatio=1.41;frac=0.127;fracLow=0.118;fracUp=0.137;identificationQv=18
contig11	kinModCall	modified_base	11106	11106	24	+	.	coverage=10955;context=AATCGAACCTTCTAGTAGCTGGTTTCCGCCGAAGTTTCCCT;IPDRatio=1.27
contig11	kinModCall	modified_base	11107	11107	38	+	.	coverage=10176;context=ATCGAACCTTCTAGTAGCTGGTTTCCGCCGAAGTTTCCCTC;IPDRatio=1.34
contig11	kinModCall	modified_base	11107	11107	24	-	.	coverage=11139;context=GAGGGAAACTTCGGCGGAAACCAGCTACTAGAAGGTTCGAT;IPDRatio=1.24
contig11	kinModCall	modified_base	11112	11112	22	+	.	coverage=10068;context=ACCTTCTAGTAGCTGGTTTCCGCCGAAGTTTCCCTCAGGAT;IPDRatio=1.22
contig11	kinModCall	m4C	11113	11113	22	-	.	coverage=11177;context=TATCCTGAGGGAAACTTCGGCGGAAACCAGCTACTAGAAGG;IPDRatio=1.26;frac=0.233;fracLow=0.211;fracUp=0.268;identificationQv=51
contig11	kinModCall	modified_base	11130	11130	28	+	.	coverage=10573;context=TCCGCCGAAGTTTCCCTCAGGATAGCAGTGTTGAACTCAGT;IPDRatio=1.29
contig11	kinModCall	modified_base	11158	11158	29	+	.	coverage=10990;context=TGTTGAACTCAGTTTTATGAGGTAAAGCGAATGATTAGGGA;IPDRatio=1.29
contig11	kinModCall	modified_base	11164	11164	21	-	.	coverage=11248;context=CCCGAGTCCCTAATCATTCGCTTTACCTCATAAAACTGAGT;IPDRatio=1.33
contig11	kinModCall	modified_base	11186	11186	27	+	.	coverage=9193;context=GAATGATTAGGGACTCGGGGGCGCTATATTGCCTTCATCCA;IPDRatio=1.27
contig11	kinModCall	modified_base	11186	11186	55	-	.	coverage=11247;context=TGGATGAAGGCAATATAGCGCCCCCGAGTCCCTAATCATTC;IPDRatio=1.45
contig11	kinModCall	modified_base	11187	11187	23	-	.	coverage=10932;context=ATGGATGAAGGCAATATAGCGCCCCCGAGTCCCTAATCATT;IPDRatio=1.24
contig11	kinModCall	modified_base	11193	11193	21	-	.	coverage=11243;context=TTGAGAATGGATGAAGGCAATATAGCGCCCCCGAGTCCCTA;IPDRatio=1.23
contig11	kinModCall	modified_base	11195	11195	27	-	.	coverage=11272;context=GTTTGAGAATGGATGAAGGCAATATAGCGCCCCCGAGTCCC;IPDRatio=1.29
contig11	kinModCall	modified_base	11205	11205	45	-	.	coverage=11276;context=CATATTTAAAGTTTGAGAATGGATGAAGGCAATATAGCGCC;IPDRatio=1.39
contig11	kinModCall	modified_base	11207	11207	24	-	.	coverage=11131;context=TACATATTTAAAGTTTGAGAATGGATGAAGGCAATATAGCG;IPDRatio=1.24
contig11	kinModCall	modified_base	11258	11258	75	+	.	coverage=11310;context=GTTACTTGATTGAACGTGGGCATTCGAATGTATCAACACTA;IPDRatio=1.55
contig11	kinModCall	modified_base	11277	11277	23	-	.	coverage=11347;context=CTTACCAAAAATGGCCCACTAGTGTTGATACATTCGAATGC;IPDRatio=1.23
contig11	kinModCall	m4C	11283	11283	84	-	.	coverage=11448;context=GTTCTGCTTACCAAAAATGGCCCACTAGTGTTGATACATTC;IPDRatio=1.57;frac=0.201;fracLow=0.187;fracUp=0.217;identificationQv=36
contig11	kinModCall	modified_base	11301	11301	21	-	.	coverage=11359;context=GTTCATCCCGCATCGCCAGTTCTGCTTACCAAAAATGGCCC;IPDRatio=1.26
contig11	kinModCall	modified_base	11311	11311	29	-	.	coverage=11583;context=CTCGCGTTCGGTTCATCCCGCATCGCCAGTTCTGCTTACCA;IPDRatio=1.34
contig11	kinModCall	modified_base	11322	11322	27	-	.	coverage=11558;context=GGCACCTTAACCTCGCGTTCGGTTCATCCCGCATCGCCAGT;IPDRatio=1.26
contig11	kinModCall	modified_base	11333	11333	21	-	.	coverage=11055;context=GCGTCCACTCCGGCACCTTAACCTCGCGTTCGGTTCATCCC;IPDRatio=1.26
contig11	kinModCall	modified_base	11346	11346	37	+	.	coverage=10934;context=CGCGAGGTTAAGGTGCCGGAGTGGACGCTCATCAGACACCA;IPDRatio=1.32
contig11	kinModCall	modified_base	11348	11348	33	+	.	coverage=11412;context=CGAGGTTAAGGTGCCGGAGTGGACGCTCATCAGACACCACA;IPDRatio=1.31
contig11	kinModCall	modified_base	11374	11374	25	+	.	coverage=11397;context=TCATCAGACACCACAAAAGGTGTTAGTACATCTTGACAGCA;IPDRatio=1.31
contig11	kinModCall	modified_base	11433	11433	51	+	.	coverage=11552;context=TCGGAATCCGCTAAGGACTGTGTAACAACTCACCTGCCGAA;IPDRatio=1.45
contig11	kinModCall	modified_base	11442	11442	32	-	.	coverage=11796;context=GCTAGTACATTCGGCAGGTGAGTTGTTACACAGTCCTTAGC;IPDRatio=1.34
contig11	kinModCall	modified_base	11460	11460	21	+	.	coverage=11692;context=ACTCACCTGCCGAATGTACTAGCCCTGAAAATGGATGGCGC;IPDRatio=1.22
contig11	kinModCall	modified_base	11476	11476	26	+	.	coverage=11730;context=TACTAGCCCTGAAAATGGATGGCGCTCAAGCGTCCCACCCA;IPDRatio=1.29
contig11	kinModCall	modified_base	11490	11490	27	-	.	coverage=11272;context=CTGAGGGCGAGGTATGGGTGGGACGCTTGAGCGCCATCCAT;IPDRatio=1.27
contig11	kinModCall	modified_base	11502	11502	35	+	.	coverage=11838;context=CAAGCGTCCCACCCATACCTCGCCCTCAGGGTAGAAACGAA;IPDRatio=1.33
contig11	kinModCall	modified_base	11503	11503	27	-	.	coverage=11953;context=CTTCGTTTCTACCCTGAGGGCGAGGTATGGGTGGGACGCTT;IPDRatio=1.28
contig11	kinModCall	modified_base	11546	11546	23	+	.	coverage=11303;context=CTGAGGAGTAGGCGGACGTGGAGGTCAGTGACGAAGCCTAG;IPDRatio=1.24
contig11	kinModCall	modified_base	11578	11578	38	+	.	coverage=11784;context=GAAGCCTAGGGCGCGAGCCCGGGTCGAACGGCCTCTAGTGC;IPDRatio=1.43
contig11	kinModCall	modified_base	11581	11581	25	+	.	coverage=11845;context=GCCTAGGGCGCGAGCCCGGGTCGAACGGCCTCTAGTGCAGA;IPDRatio=1.27
contig11	kinModCall	modified_base	11586	11586	29	+	.	coverage=11954;context=GGGCGCGAGCCCGGGTCGAACGGCCTCTAGTGCAGATCTTG;IPDRatio=1.34
contig11	kinModCall	modified_base	11590	11590	21	-	.	coverage=11928;context=CCACCAAGATCTGCACTAGAGGCCGTTCGACCCGGGCTCGC;IPDRatio=1.21
contig11	kinModCall	modified_base	11604	11604	29	+	.	coverage=11749;context=AACGGCCTCTAGTGCAGATCTTGGTGGTAGTAGCAAATACT;IPDRatio=1.28
contig11	kinModCall	modified_base	11609	11609	34	+	.	coverage=11502;context=CCTCTAGTGCAGATCTTGGTGGTAGTAGCAAATACTTCAAT;IPDRatio=1.33
contig11	kinModCall	modified_base	11795	11795	31	-	.	coverage=12173;context=CCGCGTTCAGTTGCGTTGCCGCGCAAAACCCACATTCAGGT;IPDRatio=1.30
contig11	kinModCall	modified_base	11796	11796	71	+	.	coverage=12048;context=CCTGAATGTGGGTTTTGCGCGGCAACGCAACTGAACGCGGA;IPDRatio=1.50
contig11	kinModCall	modified_base	11796	11796	30	-	.	coverage=10103;context=TCCGCGTTCAGTTGCGTTGCCGCGCAAAACCCACATTCAGG;IPDRatio=1.29
contig11	kinModCall	modified_base	11797	11797	44	-	.	coverage=12296;context=CTCCGCGTTCAGTTGCGTTGCCGCGCAAAACCCACATTCAG;IPDRatio=1.36
contig11	kinModCall	modified_base	11813	11813	26	+	.	coverage=12172;context=CGCGGCAACGCAACTGAACGCGGAGACGACGGCGGGAGCCC;IPDRatio=1.29
contig11	kinModCall	modified_base	11823	11823	23	-	.	coverage=11490;context=ACTCTGCTCGGGGCTCCCGCCGTCGTCTCCGCGTTCAGTTG;IPDRatio=1.24
contig11	kinModCall	modified_base	11826	11826	27	-	.	coverage=10568;context=AGAACTCTGCTCGGGGCTCCCGCCGTCGTCTCCGCGTTCAG;IPDRatio=1.27
contig11	kinModCall	modified_base	11860	11860	23	-	.	coverage=11811;context=CGATTTCAGGGTGATAGACCGTTAAGAAGAAAAGAGAACTC;IPDRatio=1.26
contig11	kinModCall	m4C	11861	11861	53	-	.	coverage=10920;context=CCGATTTCAGGGTGATAGACCGTTAAGAAGAAAAGAGAACT;IPDRatio=1.44;frac=0.308;fracLow=0.282;fracUp=0.327;identificationQv=5
contig11	kinModCall	modified_base	11952	11952	28	-	.	coverage=12386;context=TTCCCGCGGATTTTCAAGGGACGTCGAGAGCGCACCGAACC;IPDRatio=1.33
contig11	kinModCall	modified_base	11974	11974	23	-	.	coverage=12402;context=GACCTGACGTGAGAATTATTCCTTCCCGCGGATTTTCAAGG;IPDRatio=1.27
contig11	kinModCall	modified_base	12089	12089	27	+	.	coverage=12118;context=CAAAATAGATCCGTAACTTCGGGATAAGGATTGGCTCTAAG;IPDRatio=1.29
contig11	kinModCall	modified_base	12116	12116	21	-	.	coverage=12444;context=TCCTTCCAAAGCCCAACGTGCCCAACCCTTAGAGCCAATCC;IPDRatio=1.24
contig11	kinModCall	modified_base	12117	12117	27	-	.	coverage=12207;context=GTCCTTCCAAAGCCCAACGTGCCCAACCCTTAGAGCCAATC;IPDRatio=1.37
contig11	kinModCall	modified_base	12123	12123	59	+	.	coverage=12184;context=CTCTAAGGGTTGGGCACGTTGGGCTTTGGAAGGACGCCTCG;IPDRatio=1.47
contig11	kinModCall	modified_base	12130	12130	55	+	.	coverage=12164;context=GGTTGGGCACGTTGGGCTTTGGAAGGACGCCTCGGGAGCAG;IPDRatio=1.44
contig11	kinModCall	modified_base	12141	12141	23	-	.	coverage=12425;context=CTAGTGGCGGCCTGCTCCCGAGGCGTCCTTCCAAAGCCCAA;IPDRatio=1.27
contig11	kinModCall	modified_base	12143	12143	27	+	.	coverage=12101;context=GGGCTTTGGAAGGACGCCTCGGGAGCAGGCCGCCACTAGCC;IPDRatio=1.27
contig11	kinModCall	modified_base	12162	12162	26	+	.	coverage=12340;context=CGGGAGCAGGCCGCCACTAGCCGGGCAACCGGCCGGCGGCA;IPDRatio=1.26
contig11	kinModCall	modified_base	12163	12163	22	-	.	coverage=12349;context=CTGCCGCCGGCCGGTTGCCCGGCTAGTGGCGGCCTGCTCCC;IPDRatio=1.26
contig11	kinModCall	modified_base	12164	12164	37	+	.	coverage=12308;context=GGAGCAGGCCGCCACTAGCCGGGCAACCGGCCGGCGGCAGC;IPDRatio=1.40
contig11	kinModCall	modified_base	12165	12165	28	+	.	coverage=12141;context=GAGCAGGCCGCCACTAGCCGGGCAACCGGCCGGCGGCAGCC;IPDRatio=1.30
contig11	kinModCall	modified_base	12173	12173	21	+	.	coverage=11340;context=CGCCACTAGCCGGGCAACCGGCCGGCGGCAGCCAGCATCTG;IPDRatio=1.23
contig11	kinModCall	modified_base	12176	12176	22	+	.	coverage=12219;context=CACTAGCCGGGCAACCGGCCGGCGGCAGCCAGCATCTGGGC;IPDRatio=1.23
contig11	kinModCall	modified_base	12185	12185	21	+	.	coverage=11604;context=GGCAACCGGCCGGCGGCAGCCAGCATCTGGGCGCTGATGTC;IPDRatio=1.26
contig11	kinModCall	modified_base	12196	12196	21	-	.	coverage=12099;context=AGCCTGCTAAGGACATCAGCGCCCAGATGCTGGCTGCCGCC;IPDRatio=1.24
contig11	kinModCall	modified_base	12212	12212	23	-	.	coverage=12421;context=CACGCCGGACGGCCGAAGCCTGCTAAGGACATCAGCGCCCA;IPDRatio=1.27
contig11	kinModCall	modified_base	12222	12222	45	-	.	coverage=12347;context=TTGTTAACCGCACGCCGGACGGCCGAAGCCTGCTAAGGACA;IPDRatio=1.37
contig11	kinModCall	modified_base	12223	12223	43	-	.	coverage=12502;context=GTTGTTAACCGCACGCCGGACGGCCGAAGCCTGCTAAGGAC;IPDRatio=1.38
contig11	kinModCall	modified_base	12233	12233	22	-	.	coverage=12378;context=TTCTAAGTTGGTTGTTAACCGCACGCCGGACGGCCGAAGCC;IPDRatio=1.23
contig11	kinModCall	modified_base	12244	12244	29	-	.	coverage=12383;context=GTCCGTACCAGTTCTAAGTTGGTTGTTAACCGCACGCCGGA;IPDRatio=1.32
contig11	kinModCall	modified_base	12278	12278	36	+	.	coverage=12247;context=TACGGACAAGGGGAATCTGACTGTCTAATTAAAACATAGCA;IPDRatio=1.33
contig11	kinModCall	modified_base	12318	12318	23	+	.	coverage=11058;context=ATTGCGATGGCCAGAAAGTGGTGTTGACGCAATGTGATTTC;IPDRatio=1.26
contig11	kinModCall	modified_base	12326	12326	22	+	.	coverage=12219;context=GGCCAGAAAGTGGTGTTGACGCAATGTGATTTCTGCCCAGT;IPDRatio=1.23
contig11	kinModCall	modified_base	12345	12345	26	+	.	coverage=11758;context=CGCAATGTGATTTCTGCCCAGTGCTCTGAATGTCAAAGTGA;IPDRatio=1.26
contig11	kinModCall	modified_base	12377	12377	28	-	.	coverage=12323;context=CCCGCCGTTTACCCGCGCTTGGTTGAATTACTTCACTTTGA;IPDRatio=1.29
contig11	kinModCall	modified_base	12393	12393	28	+	.	coverage=10852;context=CAACCAAGCGCGGGTAAACGGCGGGAGTAACTATGACTCGA;IPDRatio=1.28
contig11	kinModCall	modified_base	12395	12395	61	+	.	coverage=12039;context=ACCAAGCGCGGGTAAACGGCGGGAGTAACTATGACTCGACA;IPDRatio=1.46
contig11	kinModCall	modified_base	12396	12396	25	+	.	coverage=11622;context=CCAAGCGCGGGTAAACGGCGGGAGTAACTATGACTCGACAT;IPDRatio=1.32
contig11	kinModCall	modified_base	12412	12412	35	+	.	coverage=11856;context=GGCGGGAGTAACTATGACTCGACATGGCGGCGGGGGAGACG;IPDRatio=1.31
contig11	kinModCall	m4C	12434	12434	52	+	.	coverage=12366;context=CATGGCGGCGGGGGAGACGGCGCGCGGGTGCCTAACCCCCT;IPDRatio=1.46;frac=0.265;fracLow=0.242;fracUp=0.278;identificationQv=40
contig11	kinModCall	modified_base	12452	12452	222	-	.	coverage=11970;context=CGCCGCTTGACCCTCTTAAGGGGGTTAGGCACCCGCGCGCC;IPDRatio=1.98
contig11	kinModCall	modified_base	12455	12455	34	-	.	coverage=12452;context=TTACGCCGCTTGACCCTCTTAAGGGGGTTAGGCACCCGCGC;IPDRatio=1.31
contig11	kinModCall	modified_base	12469	12469	22	+	.	coverage=12355;context=CCCCCTTAAGAGGGTCAAGCGGCGTAAAAGGCGACCGCTAG;IPDRatio=1.24
contig11	kinModCall	m4C	12479	12479	33	-	.	coverage=12482;context=GCGGCCCCTACTAGCGGTCGCCTTTTACGCCGCTTGACCCT;IPDRatio=1.32;frac=0.347;fracLow=0.339;fracUp=0.362;identificationQv=4
contig11	kinModCall	modified_base	12480	12480	31	+	.	coverage=12413;context=GGGTCAAGCGGCGTAAAAGGCGACCGCTAGTAGGGGCCGCC;IPDRatio=1.29
contig11	kinModCall	modified_base	12497	12497	59	-	.	coverage=12190;context=GGTGTCGCAGGGGCCGTGGCGGCCCCTACTAGCGGTCGCCT;IPDRatio=1.43
contig11	kinModCall	modified_base	12500	12500	22	-	.	coverage=12181;context=GACGGTGTCGCAGGGGCCGTGGCGGCCCCTACTAGCGGTCG;IPDRatio=1.24
contig11	kinModCall	m4C	12502	12502	110	+	.	coverage=12373;context=ACCGCTAGTAGGGGCCGCCACGGCCCCTGCGACACCGTCAA;IPDRatio=1.85;frac=0.785;fracLow=0.759;fracUp=0.811;identificationQv=60
contig11	kinModCall	modified_base	12508	12508	26	-	.	coverage=12106;context=CGCAATTTGACGGTGTCGCAGGGGCCGTGGCGGCCCCTACT;IPDRatio=1.27
contig11	kinModCall	modified_base	12509	12509	26	-	.	coverage=12299;context=CCGCAATTTGACGGTGTCGCAGGGGCCGTGGCGGCCCCTAC;IPDRatio=1.30
contig11	kinModCall	modified_base	12510	12510	30	-	.	coverage=12346;context=CCCGCAATTTGACGGTGTCGCAGGGGCCGTGGCGGCCCCTA;IPDRatio=1.33
contig11	kinModCall	modified_base	12511	12511	56	+	.	coverage=12432;context=AGGGGCCGCCACGGCCCCTGCGACACCGTCAAATTGCGGGA;IPDRatio=1.47
contig11	kinModCall	modified_base	12515	12515	65	-	.	coverage=12250;context=AACTTCCCGCAATTTGACGGTGTCGCAGGGGCCGTGGCGGC;IPDRatio=1.49
contig11	kinModCall	modified_base	12517	12517	26	-	.	coverage=12314;context=GGAACTTCCCGCAATTTGACGGTGTCGCAGGGGCCGTGGCG;IPDRatio=1.29
contig11	kinModCall	modified_base	12527	12527	28	+	.	coverage=12365;context=CCTGCGACACCGTCAAATTGCGGGAAGTTCCTAAAGCTAAC;IPDRatio=1.36
contig11	kinModCall	modified_base	12529	12529	33	-	.	coverage=12448;context=GTGTTAGCTTTAGGAACTTCCCGCAATTTGACGGTGTCGCA;IPDRatio=1.33
contig11	kinModCall	modified_base	12535	12535	28	+	.	coverage=11831;context=ACCGTCAAATTGCGGGAAGTTCCTAAAGCTAACACTACCAA;IPDRatio=1.30
contig11	kinModCall	modified_base	12542	12542	22	+	.	coverage=12080;context=AATTGCGGGAAGTTCCTAAAGCTAACACTACCAAGCAGGCC;IPDRatio=1.24
contig11	kinModCall	modified_base	12543	12543	25	+	.	coverage=12267;context=ATTGCGGGAAGTTCCTAAAGCTAACACTACCAAGCAGGCCG;IPDRatio=1.28
contig11	kinModCall	modified_base	12553	12553	25	-	.	coverage=12132;context=CGCCTTTCGGCGGCCTGCTTGGTAGTGTTAGCTTTAGGAAC;IPDRatio=1.26
contig11	kinModCall	modified_base	12555	12555	48	-	.	coverage=12170;context=GACGCCTTTCGGCGGCCTGCTTGGTAGTGTTAGCTTTAGGA;IPDRatio=1.39
contig11	kinModCall	modified_base	12562	12562	22	-	.	coverage=12388;context=GGCCACAGACGCCTTTCGGCGGCCTGCTTGGTAGTGTTAGC;IPDRatio=1.23
contig11	kinModCall	m4C	12582	12582	39	+	.	coverage=11797;context=CGCCGAAAGGCGTCTGTGGCCGGGTAATGACCTAGGGTACG;IPDRatio=1.34;frac=0.150;fracLow=0.141;fracUp=0.161;identificationQv=2756
contig11	kinModCall	modified_base	12585	12585	26	+	.	coverage=12081;context=CGAAAGGCGTCTGTGGCCGGGTAATGACCTAGGGTACGGTA;IPDRatio=1.28
contig11	kinModCall	modified_base	12588	12588	205	-	.	coverage=12304;context=TTTTACCGTACCCTAGGTCATTACCCGGCCACAGACGCCTT;IPDRatio=1.90
contig11	kinModCall	modified_base	12597	12597	29	+	.	coverage=11904;context=GTGGCCGGGTAATGACCTAGGGTACGGTAAAAACGTGTTAG;IPDRatio=1.31
contig11	kinModCall	modified_base	12628	12628	30	-	.	coverage=11820;context=GGGCTTGGCTGCGGATCATCCATTGTCGCATCTAACACGTT;IPDRatio=1.33
contig11	kinModCall	modified_base	12638	12638	39	-	.	coverage=12223;context=GCAGCACGTAGGGCTTGGCTGCGGATCATCCATTGTCGCAT;IPDRatio=1.37
contig11	kinModCall	modified_base	12642	12642	50	-	.	coverage=12412;context=CCGCGCAGCACGTAGGGCTTGGCTGCGGATCATCCATTGTC;IPDRatio=1.40
contig11	kinModCall	modified_base	12647	12647	21	-	.	coverage=12045;context=GGGGGCCGCGCAGCACGTAGGGCTTGGCTGCGGATCATCCA;IPDRatio=1.22
contig11	kinModCall	modified_base	12648	12648	53	-	.	coverage=12150;context=CGGGGGCCGCGCAGCACGTAGGGCTTGGCTGCGGATCATCC;IPDRatio=1.42
contig11	kinModCall	modified_base	12649	12649	28	-	.	coverage=12333;context=CCGGGGGCCGCGCAGCACGTAGGGCTTGGCTGCGGATCATC;IPDRatio=1.29
contig11	kinModCall	modified_base	12657	12657	21	-	.	coverage=12450;context=CGCGCAGCCCGGGGGCCGCGCAGCACGTAGGGCTTGGCTGC;IPDRatio=1.29
contig11	kinModCall	modified_base	12662	12662	286	+	.	coverage=11475;context=CAAGCCCTACGTGCTGCGCGGCCCCCGGGCTGCGCGGGATA;IPDRatio=2.16
contig11	kinModCall	m4C	12662	12662	91	-	.	coverage=12374;context=TATCCCGCGCAGCCCGGGGGCCGCGCAGCACGTAGGGCTTG;IPDRatio=1.55;frac=0.197;fracLow=0.181;fracUp=0.213;identificationQv=62
contig11	kinModCall	modified_base	12664	12664	156	-	.	coverage=12149;context=CGTATCCCGCGCAGCCCGGGGGCCGCGCAGCACGTAGGGCT;IPDRatio=1.80
contig11	kinModCall	modified_base	12669	12669	73	+	.	coverage=11968;context=TACGTGCTGCGCGGCCCCCGGGCTGCGCGGGATACGGGTGC;IPDRatio=1.53
contig11	kinModCall	modified_base	12684	12684	24	+	.	coverage=12170;context=CCCCGGGCTGCGCGGGATACGGGTGCAGTTCAACGACTAAA;IPDRatio=1.24
contig11	kinModCall	modified_base	12688	12688	28	-	.	coverage=12421;context=ACCATTTAGTCGTTGAACTGCACCCGTATCCCGCGCAGCCC;IPDRatio=1.28
contig11	kinModCall	m4C	12747	12747	44	+	.	coverage=11473;context=TGCGTCCTGCACACCCTCGCCGGGCTTAAGATATAGTCTAC;IPDRatio=1.43;frac=0.381;fracLow=0.362;fracUp=0.405;identificationQv=10
contig11	kinModCall	modified_base	12749	12749	21	+	.	coverage=12060;context=CGTCCTGCACACCCTCGCCGGGCTTAAGATATAGTCTACTC;IPDRatio=1.24
contig11	kinModCall	modified_base	12853	12853	38	-	.	coverage=12559;context=GATAGGGACAGTGGGAATCTCGTTAATCCATTCATGCGCGT;IPDRatio=1.38
contig11	kinModCall	modified_base	12881	12881	29	-	.	coverage=12559;context=CCCTTGGCTGTGGTTTCGCTAGATAGTAGATAGGGACAGTG;IPDRatio=1.43
contig11	kinModCall	modified_base	12906	12906	46	+	.	coverage=11966;context=AAACCACAGCCAAGGGAATGGGCTTGGCAGAATCAGCGGGG;IPDRatio=1.41
contig11	kinModCall	m4C	12975	12975	2309	+	.	coverage=12580;context=GTTCCAACGATAAGCATCAACGGGTCAATAGCGGTCAGCGT;IPDRatio=4.18;frac=0.982;fracLow=0.977;fracUp=0.997;identificationQv=2233
contig11	kinModCall	modified_base	12978	12978	48	+	.	coverage=12278;context=CCAACGATAAGCATCAACGGGTCAATAGCGGTCAGCGTGCC;IPDRatio=1.42
contig11	kinModCall	modified_base	12996	12996	37	+	.	coverage=12184;context=GGGTCAATAGCGGTCAGCGTGCCGCTAGTCCAGCAGCCAAT;IPDRatio=1.36
contig11	kinModCall	modified_base	13006	13006	30	-	.	coverage=12437;context=CCACAACTGTATTGGCTGCTGGACTAGCGGCACGCTGACCG;IPDRatio=1.30
contig11	kinModCall	modified_base	13029	13029	35	+	.	coverage=12392;context=CAGCCAATACAGTTGTGGGTGGCTGCGGGCGAGACAACCTG;IPDRatio=1.32
contig11	kinModCall	modified_base	13038	13038	22	+	.	coverage=12558;context=CAGTTGTGGGTGGCTGCGGGCGAGACAACCTGGTACGGGGA;IPDRatio=1.24
contig11	kinModCall	modified_base	13047	13047	32	-	.	coverage=12425;context=CCCGTAGGCTCCCCGTACCAGGTTGTCTCGCCCGCAGCCAC;IPDRatio=1.35
contig11	kinModCall	m4C	13054	13054	60	-	.	coverage=12554;context=AGTCCTCCCCGTAGGCTCCCCGTACCAGGTTGTCTCGCCCG;IPDRatio=1.47;frac=0.357;fracLow=0.345;fracUp=0.374;identificationQv=13
contig11	kinModCall	modified_base	13057	13057	74	-	.	coverage=12736;context=CGTAGTCCTCCCCGTAGGCTCCCCGTACCAGGTTGTCTCGC;IPDRatio=1.49
contig11	kinModCall	modified_base	13066	13066	21	+	.	coverage=11998;context=CCTGGTACGGGGAGCCTACGGGGAGGACTACGTCCTCCCTA;IPDRatio=1.24
contig11	kinModCall	modified_base	13114	13114	214	+	.	coverage=12276;context=CCCGTGGCGAGCCTCCTTCGGGGGCCGTCGTAACGCGCGGA;IPDRatio=2.04
contig11	kinModCall	modified_base	13114	13114	26	-	.	coverage=12651;context=TCCGCGCGTTACGACGGCCCCCGAAGGAGGCTCGCCACGGG;IPDRatio=1.27
contig11	kinModCall	modified_base	13116	13116	59	+	.	coverage=12218;context=CGTGGCGAGCCTCCTTCGGGGGCCGTCGTAACGCGCGGAAA;IPDRatio=1.45
contig11	kinModCall	modified_base	13116	13116	28	-	.	coverage=12618;context=TTTCCGCGCGTTACGACGGCCCCCGAAGGAGGCTCGCCACG;IPDRatio=1.27
contig11	kinModCall	modified_base	13118	13118	232	-	.	coverage=11570;context=CCTTTCCGCGCGTTACGACGGCCCCCGAAGGAGGCTCGCCA;IPDRatio=2.02
contig11	kinModCall	modified_base	13146	13146	30	+	.	coverage=11461;context=ACGCGCGGAAAGGTGTCGGTTGGCGGTCGAGAGGCCGCTGG;IPDRatio=1.29
contig11	kinModCall	modified_base	13150	13150	60	+	.	coverage=12309;context=GCGGAAAGGTGTCGGTTGGCGGTCGAGAGGCCGCTGGCTTA;IPDRatio=1.44
contig11	kinModCall	modified_base	13153	13153	31	+	.	coverage=12527;context=GAAAGGTGTCGGTTGGCGGTCGAGAGGCCGCTGGCTTAAGG;IPDRatio=1.30
contig11	kinModCall	modified_base	13159	13159	33	+	.	coverage=11244;context=TGTCGGTTGGCGGTCGAGAGGCCGCTGGCTTAAGGGACGTG;IPDRatio=1.32
contig11	kinModCall	modified_base	13161	13161	42	-	.	coverage=12543;context=AGCACGTCCCTTAAGCCAGCGGCCTCTCGACCGCCAACCGA;IPDRatio=1.36
contig11	kinModCall	modified_base	13165	13165	28	+	.	coverage=12482;context=TTGGCGGTCGAGAGGCCGCTGGCTTAAGGGACGTGCTAAAC;IPDRatio=1.27
contig11	kinModCall	modified_base	13177	13177	30	-	.	coverage=12378;context=GCTTTCGCCTGGGTTTAGCACGTCCCTTAAGCCAGCGGCCT;IPDRatio=1.28
contig11	kinModCall	modified_base	13189	13189	23	-	.	coverage=12112;context=ATCGACGGGCAGGCTTTCGCCTGGGTTTAGCACGTCCCTTA;IPDRatio=1.25
contig11	kinModCall	modified_base	13212	13212	32	+	.	coverage=12507;context=GAAAGCCTGCCCGTCGATGGAGCGCCCACAGCGCAAAGTCT;IPDRatio=1.33
contig11	kinModCall	modified_base	13220	13220	23	-	.	coverage=12206;context=GCCCCCGAAGACTTTGCGCTGTGGGCGCTCCATCGACGGGC;IPDRatio=1.24
contig11	kinModCall	modified_base	13238	13238	31	+	.	coverage=11400;context=CACAGCGCAAAGTCTTCGGGGGCCGTACTTACACGACGCCT;IPDRatio=1.30
contig11	kinModCall	modified_base	13259	13259	49	+	.	coverage=12380;context=GCCGTACTTACACGACGCCTGGGAGGAAATGCCCAGGCGGA;IPDRatio=1.41
contig11	kinModCall	modified_base	13271	13271	34	-	.	coverage=12342;context=TCCCTACCGGCCTCCGCCTGGGCATTTCCTCCCAGGCGTCG;IPDRatio=1.32
contig11	kinModCall	modified_base	13282	13282	46	+	.	coverage=12473;context=AGGAAATGCCCAGGCGGAGGCCGGTAGGGAGATGGTTGAGC;IPDRatio=1.39
contig11	kinModCall	modified_base	13303	13303	28	-	.	coverage=12001;context=ACAATGTCAAACTAGAGTCAAGCTCAACCATCTCCCTACCG;IPDRatio=1.27
contig11	kinModCall	m6A	13348	13348	32	+	.	coverage=12536;context=AGACATAGGAGGTGTAGAATAGGTGGGAGCTTCGGCGCCGG;IPDRatio=1.38;frac=0.148;fracLow=0.139;fracUp=0.159;identificationQv=3
contig11	kinModCall	modified_base	13360	13360	28	+	.	coverage=12681;context=TGTAGAATAGGTGGGAGCTTCGGCGCCGGTGAAATACCACT;IPDRatio=1.29
contig11	kinModCall	modified_base	13379	13379	33	+	.	coverage=12350;context=TCGGCGCCGGTGAAATACCACTACTCCTATTGTTTTTTTAC;IPDRatio=1.34
contig11	kinModCall	modified_base	13405	13405	35	-	.	coverage=12439;context=AAATCCAGCCCCGCTTCATCGAATAAGTAAAAAAACAATAG;IPDRatio=1.35
contig11	kinModCall	modified_base	13420	13420	56	+	.	coverage=12541;context=TTATTCGATGAAGCGGGGCTGGATTTTTGTCCAACTTCTGG;IPDRatio=1.49
contig11	kinModCall	modified_base	13421	13421	21	+	.	coverage=11777;context=TATTCGATGAAGCGGGGCTGGATTTTTGTCCAACTTCTGGT;IPDRatio=1.26
contig11	kinModCall	modified_base	13429	13429	24	+	.	coverage=12586;context=GAAGCGGGGCTGGATTTTTGTCCAACTTCTGGTTTTAAGGT;IPDRatio=1.28
contig11	kinModCall	modified_base	13450	13450	45	+	.	coverage=12773;context=CCAACTTCTGGTTTTAAGGTCCTTCGCGGGCTGACCCGGGT;IPDRatio=1.44
contig11	kinModCall	modified_base	13454	13454	25	-	.	coverage=12365;context=TTCAACCCGGGTCAGCCCGCGAAGGACCTTAAAACCAGAAG;IPDRatio=1.33
contig11	kinModCall	m4C	13457	13457	186	-	.	coverage=10506;context=GTCTTCAACCCGGGTCAGCCCGCGAAGGACCTTAAAACCAG;IPDRatio=2.07;frac=0.744;fracLow=0.715;fracUp=0.761;identificationQv=266
contig11	kinModCall	modified_base	13460	13460	23	+	.	coverage=12430;context=GTTTTAAGGTCCTTCGCGGGCTGACCCGGGTTGAAGACATT;IPDRatio=1.24
contig11	kinModCall	modified_base	13484	13484	42	+	.	coverage=12687;context=CCCGGGTTGAAGACATTGTCAGGTGGGGAGTTTGGCTGGGG;IPDRatio=1.48
contig11	kinModCall	modified_base	13487	13487	27	-	.	coverage=12794;context=CCGCCCCAGCCAAACTCCCCACCTGACAATGTCTTCAACCC;IPDRatio=1.37
contig11	kinModCall	modified_base	13499	13499	27	-	.	coverage=12552;context=TTAACAGATGTGCCGCCCCAGCCAAACTCCCCACCTGACAA;IPDRatio=1.31
contig11	kinModCall	modified_base	13500	13500	26	-	.	coverage=12723;context=TTTAACAGATGTGCCGCCCCAGCCAAACTCCCCACCTGACA;IPDRatio=1.26
contig11	kinModCall	modified_base	13501	13501	25	+	.	coverage=12421;context=GTCAGGTGGGGAGTTTGGCTGGGGCGGCACATCTGTTAAAC;IPDRatio=1.28
contig11	kinModCall	modified_base	13541	13541	24	-	.	coverage=12574;context=TTCTGTTCTCCATGAGCCCCCTTAGGACACCTGCGTTATGG;IPDRatio=1.25
contig11	kinModCall	modified_base	13543	13543	166	+	.	coverage=12384;context=ATAACGCAGGTGTCCTAAGGGGGCTCATGGAGAACAGAAAT;IPDRatio=1.87
contig11	kinModCall	modified_base	13544	13544	32	+	.	coverage=12447;context=TAACGCAGGTGTCCTAAGGGGGCTCATGGAGAACAGAAATC;IPDRatio=1.31
contig11	kinModCall	modified_base	13544	13544	50	-	.	coverage=12690;context=GATTTCTGTTCTCCATGAGCCCCCTTAGGACACCTGCGTTA;IPDRatio=1.39
contig11	kinModCall	modified_base	13582	13582	38	-	.	coverage=12763;context=CAAAATCAAGGGGACTTTTACCCTTTTGTTCTACTGGAGAT;IPDRatio=1.34
contig11	kinModCall	modified_base	13608	13608	30	+	.	coverage=12849;context=GTCCCCTTGATTTTGATTTTCAGTGTGAATACAAACCATGA;IPDRatio=1.34
contig11	kinModCall	modified_base	13639	13639	41	-	.	coverage=12671;context=CGAGGGACTAAAGGATCGATAGGCCACACTTTCATGGTTTG;IPDRatio=1.38
contig11	kinModCall	modified_base	13675	13675	24	+	.	coverage=12499;context=CCTCGACATTTGAGGCTAGAGGTGCCAGAAAAGTTACCACA;IPDRatio=1.24
contig11	kinModCall	modified_base	13696	13696	25	+	.	coverage=12515;context=GTGCCAGAAAAGTTACCACAGGGATGAACTAAACCGAAACG;IPDRatio=1.25
contig11	kinModCall	m4C	13696	13696	47	-	.	coverage=11621;context=CGTTTCGGTTTAGTTCATCCCTGTGGTAACTTTTCTGGCAC;IPDRatio=1.54;frac=0.454;fracLow=0.434;fracUp=0.480;identificationQv=37
contig11	kinModCall	modified_base	13697	13697	23	+	.	coverage=12027;context=TGCCAGAAAAGTTACCACAGGGATGAACTAAACCGAAACGT;IPDRatio=1.28
contig11	kinModCall	modified_base	13716	13716	22	-	.	coverage=12601;context=TGATGAGCCAGCGCCTGGGACGTTTCGGTTTAGTTCATCCC;IPDRatio=1.22
contig11	kinModCall	modified_base	13724	13724	50	-	.	coverage=12406;context=GACGCTGGTGATGAGCCAGCGCCTGGGACGTTTCGGTTTAG;IPDRatio=1.44
contig11	kinModCall	modified_base	13727	13727	30	-	.	coverage=12577;context=CTAGACGCTGGTGATGAGCCAGCGCCTGGGACGTTTCGGTT;IPDRatio=1.30
contig11	kinModCall	modified_base	13728	13728	23	-	.	coverage=11863;context=ACTAGACGCTGGTGATGAGCCAGCGCCTGGGACGTTTCGGT;IPDRatio=1.23
contig11	kinModCall	modified_base	13736	13736	22	-	.	coverage=12560;context=GTAGGCCGACTAGACGCTGGTGATGAGCCAGCGCCTGGGAC;IPDRatio=1.23
contig11	kinModCall	modified_base	13744	13744	28	-	.	coverage=12319;context=ATTAAGCGGTAGGCCGACTAGACGCTGGTGATGAGCCAGCG;IPDRatio=1.29
contig11	kinModCall	modified_base	13749	13749	21	-	.	coverage=12367;context=GTGCCATTAAGCGGTAGGCCGACTAGACGCTGGTGATGAGC;IPDRatio=1.23
contig11	kinModCall	modified_base	13753	13753	30	-	.	coverage=12492;context=GCCAGTGCCATTAAGCGGTAGGCCGACTAGACGCTGGTGAT;IPDRatio=1.29
contig11	kinModCall	modified_base	13755	13755	45	-	.	coverage=12532;context=CCGCCAGTGCCATTAAGCGGTAGGCCGACTAGACGCTGGTG;IPDRatio=1.39
contig11	kinModCall	m4C	13756	13756	115	+	.	coverage=12727;context=ACCAGCGTCTAGTCGGCCTACCGCTTAATGGCACTGGCGGT;IPDRatio=1.63;frac=0.382;fracLow=0.363;fracUp=0.401;identificationQv=96
contig11	kinModCall	modified_base	13757	13757	72	-	.	coverage=12488;context=TACCGCCAGTGCCATTAAGCGGTAGGCCGACTAGACGCTGG;IPDRatio=1.53
contig11	kinModCall	modified_base	13769	13769	47	-	.	coverage=12226;context=GTGTTGCCCGCCTACCGCCAGTGCCATTAAGCGGTAGGCCG;IPDRatio=1.41
contig11	kinModCall	modified_base	13770	13770	38	-	.	coverage=12483;context=TGTGTTGCCCGCCTACCGCCAGTGCCATTAAGCGGTAGGCC;IPDRatio=1.33
contig11	kinModCall	m4C	13773	13773	35	+	.	coverage=12706;context=CTACCGCTTAATGGCACTGGCGGTAGGCGGGCAACACACCT;IPDRatio=1.46;frac=0.549;fracLow=0.527;fracUp=0.578;identificationQv=10
contig11	kinModCall	modified_base	13779	13779	31	-	.	coverage=12582;context=GCATCCAGGTGTGTTGCCCGCCTACCGCCAGTGCCATTAAG;IPDRatio=1.31
contig11	kinModCall	m4C	13780	13780	20	+	.	coverage=12607;context=TTAATGGCACTGGCGGTAGGCGGGCAACACACCTGGATGCG;IPDRatio=1.22;frac=0.093;fracLow=0.084;fracUp=0.104;identificationQv=7
contig11	kinModCall	modified_base	13810	13810	26	-	.	coverage=12510;context=CTTGGTACCATGTGCCTAACGAGAGTTCCCCGCATCCAGGT;IPDRatio=1.25
contig11	kinModCall	modified_base	13814	13814	29	+	.	coverage=12649;context=GGATGCGGGGAACTCTCGTTAGGCACATGGTACCAAGCATT;IPDRatio=1.31
contig11	kinModCall	modified_base	13827	13827	23	-	.	coverage=12100;context=GAGCGTTACAACTAATGCTTGGTACCATGTGCCTAACGAGA;IPDRatio=1.27
contig11	kinModCall	modified_base	13829	13829	32	-	.	coverage=12435;context=TAGAGCGTTACAACTAATGCTTGGTACCATGTGCCTAACGA;IPDRatio=1.32
contig11	kinModCall	modified_base	13866	13866	29	+	.	coverage=12187;context=TCTAATGTTCCGATGATAAGGGTACGGTAATAATCCATGTG;IPDRatio=1.31
contig11	kinModCall	modified_base	13872	13872	39	-	.	coverage=12763;context=CTCTATCACATGGATTATTACCGTACCCTTATCATCGGAAC;IPDRatio=1.47
contig11	kinModCall	modified_base	13899	13899	21	-	.	coverage=12654;context=GAGGCAGCCGACTCGGCTGCGGATTGTCTCTATCACATGGA;IPDRatio=1.23
contig11	kinModCall	modified_base	13905	13905	30	-	.	coverage=12738;context=TCTTACGAGGCAGCCGACTCGGCTGCGGATTGTCTCTATCA;IPDRatio=1.28
contig11	kinModCall	modified_base	13906	13906	26	-	.	coverage=12788;context=CTCTTACGAGGCAGCCGACTCGGCTGCGGATTGTCTCTATC;IPDRatio=1.29
contig11	kinModCall	modified_base	13948	13948	25	+	.	coverage=12786;context=GTGCTGGCCGGTTCAACGCTCGCTAAGGTGTGGGTTGTGAC;IPDRatio=1.31
contig11	kinModCall	modified_base	13948	13948	27	-	.	coverage=12604;context=GTCACAACCCACACCTTAGCGAGCGTTGAACCGGCCAGCAC;IPDRatio=1.26
contig11	kinModCall	modified_base	13985	13985	23	-	.	coverage=12525;context=CCTTAAGCCATGACCAGGAACTACAGCTACGTATATGGTCA;IPDRatio=1.26
contig11	kinModCall	modified_base	13997	13997	47	+	.	coverage=12646;context=TAGCTGTAGTTCCTGGTCATGGCTTAAGGTACGGGCTACGC;IPDRatio=1.38
contig11	kinModCall	modified_base	14017	14017	37	-	.	coverage=10504;context=AGCATCACCCTCTCGGGTGGGCGTAGCCCGTACCTTAAGCC;IPDRatio=1.42
contig11	kinModCall	modified_base	14035	14035	28	-	.	coverage=12664;context=GGTGCACTCCCGGTAGACAGCATCACCCTCTCGGGTGGGCG;IPDRatio=1.32
contig11	kinModCall	modified_base	14046	14046	24	-	.	coverage=12655;context=CCGCTTCTCGGGGTGCACTCCCGGTAGACAGCATCACCCTC;IPDRatio=1.25
contig11	kinModCall	modified_base	14048	14048	30	+	.	coverage=12622;context=GGGTGATGCTGTCTACCGGGAGTGCACCCCGAGAAGCGGCA;IPDRatio=1.30
contig11	kinModCall	modified_base	14049	14049	27	+	.	coverage=12308;context=GGTGATGCTGTCTACCGGGAGTGCACCCCGAGAAGCGGCAT;IPDRatio=1.30
contig11	kinModCall	modified_base	14064	14064	24	+	.	coverage=12741;context=CGGGAGTGCACCCCGAGAAGCGGCATGTGTGAGAGTTTTTT;IPDRatio=1.36
contig11	kinModCall	modified_base	14070	14070	29	+	.	coverage=12503;context=TGCACCCCGAGAAGCGGCATGTGTGAGAGTTTTTTGTGCTC;IPDRatio=1.30
contig11	kinModCall	modified_base	14122	14122	22	-	.	coverage=12657;context=CGACGTCGCTATGAACGCTTGGCCGCCACAAGCCAGTTCCG;IPDRatio=1.23
contig11	kinModCall	modified_base	14130	14130	25	-	.	coverage=12533;context=TCAAAAAGCGACGTCGCTATGAACGCTTGGCCGCCACAAGC;IPDRatio=1.25
contig11	kinModCall	modified_base	14132	14132	21	-	.	coverage=12741;context=GATCAAAAAGCGACGTCGCTATGAACGCTTGGCCGCCACAA;IPDRatio=1.22
contig11	kinModCall	modified_base	14136	14136	22	+	.	coverage=12396;context=GGCGGCCAAGCGTTCATAGCGACGTCGCTTTTTGATCCTTC;IPDRatio=1.22
contig11	kinModCall	modified_base	14136	14136	33	-	.	coverage=12835;context=GAAGGATCAAAAAGCGACGTCGCTATGAACGCTTGGCCGCC;IPDRatio=1.31
contig11	kinModCall	modified_base	14138	14138	25	+	.	coverage=12724;context=CGGCCAAGCGTTCATAGCGACGTCGCTTTTTGATCCTTCGA;IPDRatio=1.24
contig11	kinModCall	modified_base	14141	14141	26	-	.	coverage=12450;context=ACATCGAAGGATCAAAAAGCGACGTCGCTATGAACGCTTGG;IPDRatio=1.26
contig11	kinModCall	modified_base	14149	14149	24	-	.	coverage=12856;context=AAGAGCCGACATCGAAGGATCAAAAAGCGACGTCGCTATGA;IPDRatio=1.24
contig11	kinModCall	modified_base	14156	14156	26	-	.	coverage=12600;context=TGATAGGAAGAGCCGACATCGAAGGATCAAAAAGCGACGTC;IPDRatio=1.29
contig11	kinModCall	modified_base	14162	14162	27	+	.	coverage=12760;context=GCTTTTTGATCCTTCGATGTCGGCTCTTCCTATCATACCGA;IPDRatio=1.28
contig11	kinModCall	modified_base	14163	14163	33	+	.	coverage=12686;context=CTTTTTGATCCTTCGATGTCGGCTCTTCCTATCATACCGAA;IPDRatio=1.29
contig11	kinModCall	modified_base	14243	14243	26	-	.	coverage=11519;context=TGACAGGACCCGACTATCCCCACCAATGGAAAACATTGGTT;IPDRatio=1.30
contig11	kinModCall	modified_base	14277	14277	25	-	.	coverage=12767;context=GCATGTCATGTCGACTAGCCGGCGTAATCCTGACTGACAGG;IPDRatio=1.27
contig11	kinModCall	modified_base	14278	14278	32	+	.	coverage=12713;context=CTGTCAGTCAGGATTACGCCGGCTAGTCGACATGACATGCG;IPDRatio=1.30
contig11	kinModCall	modified_base	14285	14285	21	-	.	coverage=12613;context=CCTGCAGCGCATGTCATGTCGACTAGCCGGCGTAATCCTGA;IPDRatio=1.23
contig11	kinModCall	modified_base	14292	14292	41	+	.	coverage=12801;context=TACGCCGGCTAGTCGACATGACATGCGCTGCAGGTGTCATG;IPDRatio=1.37
contig11	kinModCall	modified_base	14305	14305	22	-	.	coverage=12905;context=GGTTGTGTTGCCGCATGACACCTGCAGCGCATGTCATGTCG;IPDRatio=1.23
contig11	kinModCall	modified_base	14309	14309	33	+	.	coverage=12636;context=ATGACATGCGCTGCAGGTGTCATGCGGCAACACAACCTGGA;IPDRatio=1.32
contig11	kinModCall	modified_base	14314	14314	38	+	.	coverage=12618;context=ATGCGCTGCAGGTGTCATGCGGCAACACAACCTGGATCGGG;IPDRatio=1.34
contig11	kinModCall	modified_base	14325	14325	24	-	.	coverage=12569;context=CCTTAGCCTTCCCCGATCCAGGTTGTGTTGCCGCATGACAC;IPDRatio=1.25
contig11	kinModCall	modified_base	14347	14347	21	-	.	coverage=12351;context=GGATTAGCATAGGCCTGTAAGCCCTTAGCCTTCCCCGATCC;IPDRatio=1.22
contig11	kinModCall	modified_base	14348	14348	23	-	.	coverage=12438;context=GGGATTAGCATAGGCCTGTAAGCCCTTAGCCTTCCCCGATC;IPDRatio=1.24
contig11	kinModCall	modified_base	14357	14357	22	-	.	coverage=12679;context=ACTGCACTCGGGATTAGCATAGGCCTGTAAGCCCTTAGCCT;IPDRatio=1.23
contig11	kinModCall	modified_base	14369	14369	32	-	.	coverage=12793;context=CACTCTACCAGGACTGCACTCGGGATTAGCATAGGCCTGTA;IPDRatio=1.42
contig11	kinModCall	modified_base	14380	14380	22	-	.	coverage=12683;context=TCCTGGAAGATCACTCTACCAGGACTGCACTCGGGATTAGC;IPDRatio=1.22
contig11	kinModCall	modified_base	14385	14385	39	+	.	coverage=12596;context=TCCCGAGTGCAGTCCTGGTAGAGTGATCTTCCAGGACGCAC;IPDRatio=1.40
contig11	kinModCall	m6A	14408	14408	85	+	.	coverage=12685;context=TGATCTTCCAGGACGCACGTAGAGCGCGGAAAGGTGTGGGC;IPDRatio=1.65;frac=0.225;fracLow=0.213;fracUp=0.238;identificationQv=6
contig11	kinModCall	modified_base	14414	14414	23	+	.	coverage=12683;context=TCCAGGACGCACGTAGAGCGCGGAAAGGTGTGGGCGGCTCT;IPDRatio=1.28
contig11	kinModCall	modified_base	14415	14415	25	-	.	coverage=10917;context=AAGAGCCGCCCACACCTTTCCGCGCTCTACGTGCGTCCTGG;IPDRatio=1.28
contig11	kinModCall	modified_base	14416	14416	26	-	.	coverage=12846;context=GAAGAGCCGCCCACACCTTTCCGCGCTCTACGTGCGTCCTG;IPDRatio=1.26
contig11	kinModCall	modified_base	14423	14423	21	-	.	coverage=12577;context=GTACCTAGAAGAGCCGCCCACACCTTTCCGCGCTCTACGTG;IPDRatio=1.22
contig11	kinModCall	m4C	14428	14428	28	+	.	coverage=12561;context=AGAGCGCGGAAAGGTGTGGGCGGCTCTTCTAGGTACGCCTA;IPDRatio=1.29;frac=0.328;fracLow=0.302;fracUp=0.360;identificationQv=8
contig11	kinModCall	modified_base	14446	14446	27	-	.	coverage=12699;context=GTCCCTTAAGCAGCCTTCTAGGCGTACCTAGAAGAGCCGCC;IPDRatio=1.29
contig11	kinModCall	modified_base	14452	14452	59	+	.	coverage=12593;context=TCTTCTAGGTACGCCTAGAAGGCTGCTTAAGGGACGTGCCA;IPDRatio=1.43
contig11	kinModCall	modified_base	14471	14471	24	-	.	coverage=12699;context=GCACGGTTTCCCGTGGGTCTGGCACGTCCCTTAAGCAGCCT;IPDRatio=1.24
contig11	kinModCall	m4C	14490	14490	80	-	.	coverage=12725;context=TGCAGGTCCTTCGCATCCGGCACGGTTTCCCGTGGGTCTGG;IPDRatio=1.67;frac=0.504;fracLow=0.486;fracUp=0.524;identificationQv=7
contig11	kinModCall	modified_base	14539	14539	66	-	.	coverage=12720;context=TCTTCCGGGCATTTCCTCCCGGCCTCGAAGCCACCCGGATG;IPDRatio=1.47
contig11	kinModCall	modified_base	14564	14564	26	+	.	coverage=12385;context=GGAAATGCCCGGAAGAGCCAGGTATACCACATAGAACGGGG;IPDRatio=1.31
contig11	kinModCall	modified_base	14571	14571	48	-	.	coverage=12418;context=GTCTCGTCCCCGTTCTATGTGGTATACCTGGCTCTTCCGGG;IPDRatio=1.44
contig11	kinModCall	modified_base	14600	14600	38	+	.	coverage=12411;context=CGGGGACGAGACGTGCGCCTGGGCCTGTAGCGGTTAGGACA;IPDRatio=1.39
contig11	kinModCall	modified_base	14600	14600	22	-	.	coverage=11134;context=TGTCCTAACCGCTACAGGCCCAGGCGCACGTCTCGTCCCCG;IPDRatio=1.26
contig11	kinModCall	modified_base	14601	14601	29	+	.	coverage=12177;context=GGGGACGAGACGTGCGCCTGGGCCTGTAGCGGTTAGGACAG;IPDRatio=1.29
contig11	kinModCall	modified_base	14602	14602	46	+	.	coverage=10970;context=GGGACGAGACGTGCGCCTGGGCCTGTAGCGGTTAGGACAGG;IPDRatio=1.42
contig11	kinModCall	modified_base	14603	14603	22	+	.	coverage=12676;context=GGACGAGACGTGCGCCTGGGCCTGTAGCGGTTAGGACAGGG;IPDRatio=1.23
contig11	kinModCall	modified_base	14660	14660	58	-	.	coverage=12747;context=GACGGTCTAAACCCAGCTCACGTTCCCTATTCGAAACCCAC;IPDRatio=1.53
contig11	kinModCall	modified_base	14688	14688	26	+	.	coverage=12684;context=GGTTTAGACCGTCGTGAGACAGGTTAGTTTTACCCTACTGA;IPDRatio=1.25
contig11	kinModCall	modified_base	14689	14689	47	+	.	coverage=12655;context=GTTTAGACCGTCGTGAGACAGGTTAGTTTTACCCTACTGAT;IPDRatio=1.45
contig11	kinModCall	modified_base	14706	14706	29	-	.	coverage=12584;context=ACCATTGCGGTGAGGTCATCAGTAGGGTAAAACTAACCTGT;IPDRatio=1.27
contig11	kinModCall	modified_base	14779	14779	25	-	.	coverage=12597;context=CGGCACTGCCCGGTCGGACAGCCGCAAAAACCAATTATCTG;IPDRatio=1.27
contig11	kinModCall	modified_base	14781	14781	22	+	.	coverage=12509;context=GATAATTGGTTTTTGCGGCTGTCCGACCGGGCAGTGCCGCG;IPDRatio=1.22
contig11	kinModCall	modified_base	14790	14790	26	-	.	coverage=12703;context=TGGTAGCGTCGCGGCACTGCCCGGTCGGACAGCCGCAAAAA;IPDRatio=1.27
contig11	kinModCall	modified_base	14792	14792	21	-	.	coverage=12560;context=GATGGTAGCGTCGCGGCACTGCCCGGTCGGACAGCCGCAAA;IPDRatio=1.22
contig11	kinModCall	modified_base	14793	14793	21	+	.	coverage=12498;context=TTGCGGCTGTCCGACCGGGCAGTGCCGCGACGCTACCATCT;IPDRatio=1.22
contig11	kinModCall	modified_base	14804	14804	28	-	.	coverage=12703;context=CATTATCCAGCAGATGGTAGCGTCGCGGCACTGCCCGGTCG;IPDRatio=1.27
contig11	kinModCall	modified_base	14897	14897	25	+	.	coverage=12634;context=ACGTACAGATGGACAAGAATAGGCTTCGGCTTTGTGTCTCA;IPDRatio=1.26
contig11	kinModCall	modified_base	14903	14903	21	+	.	coverage=12672;context=AGATGGACAAGAATAGGCTTCGGCTTTGTGTCTCAGCAGGC;IPDRatio=1.23
contig11	kinModCall	modified_base	14935	14935	25	+	.	coverage=12538;context=TCAGCAGGCGATTCCTCCACGGCCACGGAAGAGTGGTCTTG;IPDRatio=1.25
contig11	kinModCall	modified_base	14989	14989	30	+	.	coverage=12031;context=TGTAATTTCAACACGAGCGGGGTCAAATCCTTTGCAGACGA;IPDRatio=1.34
contig11	kinModCall	m6A	15009	15009	32	+	.	coverage=12710;context=GGTCAAATCCTTTGCAGACGACTTAGCTGTGCGAAACGGTC;IPDRatio=1.43;frac=0.219;fracLow=0.207;fracUp=0.234;identificationQv=8
contig11	kinModCall	modified_base	15019	15019	21	+	.	coverage=12514;context=TTTGCAGACGACTTAGCTGTGCGAAACGGTCCTGTAAGCAG;IPDRatio=1.24
contig11	kinModCall	modified_base	15078	15078	77	-	.	coverage=12548;context=GGGAAATCGAGGCGAAGGACGGCTTACCCTCAGCAGATCGT;IPDRatio=1.52
contig11	kinModCall	modified_base	15079	15079	65	-	.	coverage=12586;context=GGGGAAATCGAGGCGAAGGACGGCTTACCCTCAGCAGATCG;IPDRatio=1.45
contig11	kinModCall	modified_base	15088	15088	31	-	.	coverage=12564;context=GCTCTTACTGGGGAAATCGAGGCGAAGGACGGCTTACCCTC;IPDRatio=1.35
contig11	kinModCall	modified_base	15089	15089	23	-	.	coverage=12618;context=AGCTCTTACTGGGGAAATCGAGGCGAAGGACGGCTTACCCT;IPDRatio=1.24
contig11	kinModCall	modified_base	15090	15090	21	-	.	coverage=12384;context=AAGCTCTTACTGGGGAAATCGAGGCGAAGGACGGCTTACCC;IPDRatio=1.22
contig11	kinModCall	modified_base	15108	15108	32	-	.	coverage=12293;context=AACAAGGCCTGCCGCAACAAGCTCTTACTGGGGAAATCGAG;IPDRatio=1.30
contig11	kinModCall	modified_base	15120	15120	21	-	.	coverage=11755;context=CTCTATATCCCCAACAAGGCCTGCCGCAACAAGCTCTTACT;IPDRatio=1.28
contig11	kinModCall	modified_base	15123	15123	27	-	.	coverage=12533;context=ATTCTCTATATCCCCAACAAGGCCTGCCGCAACAAGCTCTT;IPDRatio=1.27
contig11	kinModCall	modified_base	15141	15141	22	-	.	coverage=12264;context=GTCCTGGCGTAACATGTCATTCTCTATATCCCCAACAAGGC;IPDRatio=1.23
contig11	kinModCall	modified_base	15144	15144	27	+	.	coverage=11976;context=TTGTTGGGGATATAGAGAATGACATGTTACGCCAGGACTCG;IPDRatio=1.26
contig11	kinModCall	modified_base	15154	15154	27	+	.	coverage=12204;context=TATAGAGAATGACATGTTACGCCAGGACTCGGTGAAAATCG;IPDRatio=1.26
contig11	kinModCall	modified_base	15156	15156	22	-	.	coverage=12257;context=GCCGATTTTCACCGAGTCCTGGCGTAACATGTCATTCTCTA;IPDRatio=1.27
contig11	kinModCall	modified_base	15162	15162	30	-	.	coverage=12113;context=AGCTCGGCCGATTTTCACCGAGTCCTGGCGTAACATGTCAT;IPDRatio=1.29
contig11	kinModCall	modified_base	15164	15164	26	+	.	coverage=12452;context=GACATGTTACGCCAGGACTCGGTGAAAATCGGCCGAGCTAC;IPDRatio=1.27
contig11	kinModCall	modified_base	15173	15173	27	+	.	coverage=12362;context=CGCCAGGACTCGGTGAAAATCGGCCGAGCTACAGGGTAAGC;IPDRatio=1.29
contig11	kinModCall	modified_base	15174	15174	32	+	.	coverage=12263;context=GCCAGGACTCGGTGAAAATCGGCCGAGCTACAGGGTAAGCT;IPDRatio=1.31
contig11	kinModCall	modified_base	15185	15185	42	+	.	coverage=11997;context=GTGAAAATCGGCCGAGCTACAGGGTAAGCTTCTCTGACTTG;IPDRatio=1.34
contig11	kinModCall	modified_base	15187	15187	56	+	.	coverage=11798;context=GAAAATCGGCCGAGCTACAGGGTAAGCTTCTCTGACTTGGT;IPDRatio=1.46
contig11	kinModCall	modified_base	15205	15205	29	+	.	coverage=11694;context=AGGGTAAGCTTCTCTGACTTGGTGAAAATCGGCCAGTAAGC;IPDRatio=1.31
contig11	kinModCall	m4C	15216	15216	31	-	.	coverage=6825;context=TCCAGTCAGAAGCTTACTGGCCGATTTTCACCAAGTCAGAG;IPDRatio=1.29;frac=0.150;fracLow=0.120;fracUp=0.183;identificationQv=91
contig11	kinModCall	m4C	15217	15217	42	+	.	coverage=7130;context=TCTGACTTGGTGAAAATCGGCCAGTAAGCTTCTGACTGGAA;IPDRatio=1.36;frac=0.160;fracLow=0.145;fracUp=0.176;identificationQv=197
contig11	kinModCall	m6A	15219	15219	179	+	.	coverage=4024;context=TGACTTGGTGAAAATCGGCCAGTAAGCTTCTGACTGGAACG;IPDRatio=1.86;frac=0.284;fracLow=0.257;fracUp=0.311;identificationQv=603
contig11	kinModCall	m4C	15220	15220	209	-	.	coverage=6863;context=GCGTTCCAGTCAGAAGCTTACTGGCCGATTTTCACCAAGTC;IPDRatio=1.87;frac=0.246;fracLow=0.230;fracUp=0.264;identificationQv=279
contig11	kinModCall	m6A	15222	15222	42	+	.	coverage=5516;context=CTTGGTGAAAATCGGCCAGTAAGCTTCTGACTGGAACGCGA;IPDRatio=1.38;frac=0.040;fracLow=0.032;fracUp=0.047;identificationQv=17
contig11	kinModCall	m6A	15223	15223	66	+	.	coverage=3384;context=TTGGTGAAAATCGGCCAGTAAGCTTCTGACTGGAACGCGAG;IPDRatio=1.49;frac=0.033;fracLow=0.024;fracUp=0.043;identificationQv=166
contig11	kinModCall	m4C	15225	15225	279	+	.	coverage=6104;context=GGTGAAAATCGGCCAGTAAGCTTCTGACTGGAACGCGAGCT;IPDRatio=2.06;frac=0.468;fracLow=0.438;fracUp=0.497;identificationQv=517
contig11	kinModCall	m6A	15226	15226	52	-	.	coverage=1708;context=TAGCTCGCGTTCCAGTCAGAAGCTTACTGGCCGATTTTCAC;IPDRatio=1.45;frac=0.155;fracLow=0.112;fracUp=0.198;identificationQv=107
contig11	kinModCall	m4C	15228	15228	85	+	.	coverage=6009;context=GAAAATCGGCCAGTAAGCTTCTGACTGGAACGCGAGCTACA;IPDRatio=1.54;frac=0.148;fracLow=0.133;fracUp=0.162;identificationQv=144
contig11	kinModCall	m6A	15229	15229	50	-	.	coverage=3474;context=CTGTAGCTCGCGTTCCAGTCAGAAGCTTACTGGCCGATTTT;IPDRatio=1.41;frac=0.050;fracLow=0.036;fracUp=0.064;identificationQv=302
contig11	kinModCall	m4C	15230	15230	115	-	.	coverage=4545;context=CCTGTAGCTCGCGTTCCAGTCAGAAGCTTACTGGCCGATTT;IPDRatio=1.65;frac=0.118;fracLow=0.103;fracUp=0.135;identificationQv=95
contig11	kinModCall	m6A	15231	15231	126	+	.	coverage=5751;context=AATCGGCCAGTAAGCTTCTGACTGGAACGCGAGCTACAGGG;IPDRatio=1.70;frac=0.159;fracLow=0.144;fracUp=0.174;identificationQv=58
contig11	kinModCall	modified_base	15231	15231	27	-	.	coverage=3717;context=CCCTGTAGCTCGCGTTCCAGTCAGAAGCTTACTGGCCGATT;IPDRatio=1.27
contig11	kinModCall	m6A	15233	15233	20	-	.	coverage=3406;context=TACCCTGTAGCTCGCGTTCCAGTCAGAAGCTTACTGGCCGA;IPDRatio=1.23;frac=0.036;fracLow=0.028;fracUp=0.044;identificationQv=127
contig11	kinModCall	m4C	15235	15235	26	-	.	coverage=4735;context=CTTACCCTGTAGCTCGCGTTCCAGTCAGAAGCTTACTGGCC;IPDRatio=1.27;frac=0.085;fracLow=0.065;fracUp=0.108;identificationQv=13
contig11	kinModCall	m6A	15237	15237	104	+	.	coverage=2836;context=CCAGTAAGCTTCTGACTGGAACGCGAGCTACAGGGTAAGCT;IPDRatio=1.68;frac=0.142;fracLow=0.123;fracUp=0.164;identificationQv=114
contig11	kinModCall	m4C	15238	15238	69	+	.	coverage=7083;context=CAGTAAGCTTCTGACTGGAACGCGAGCTACAGGGTAAGCTT;IPDRatio=1.49;frac=0.193;fracLow=0.179;fracUp=0.210;identificationQv=255
contig11	kinModCall	m4C	15239	15239	20	-	.	coverage=3414;context=GAAGCTTACCCTGTAGCTCGCGTTCCAGTCAGAAGCTTACT;IPDRatio=1.23;frac=0.353;fracLow=0.341;fracUp=0.370;identificationQv=206
contig11	kinModCall	modified_base	15243	15243	56	+	.	coverage=6806;context=AGCTTCTGACTGGAACGCGAGCTACAGGGTAAGCTTCTCTG;IPDRatio=1.47
contig11	kinModCall	m4C	15243	15243	63	-	.	coverage=9140;context=CAGAGAAGCTTACCCTGTAGCTCGCGTTCCAGTCAGAAGCT;IPDRatio=1.45;frac=0.226;fracLow=0.215;fracUp=0.236;identificationQv=38
contig11	kinModCall	modified_base	15248	15248	46	+	.	coverage=9758;context=CTGACTGGAACGCGAGCTACAGGGTAAGCTTCTCTGACTTG;IPDRatio=1.36
contig11	kinModCall	modified_base	15250	15250	55	+	.	coverage=10533;context=GACTGGAACGCGAGCTACAGGGTAAGCTTCTCTGACTTGGT;IPDRatio=1.46
contig11	kinModCall	modified_base	15259	15259	23	+	.	coverage=11620;context=GCGAGCTACAGGGTAAGCTTCTCTGACTTGGTGAAAATCGG;IPDRatio=1.23
contig11	kinModCall	modified_base	15266	15266	28	-	.	coverage=11662;context=AGCTCGGCCGATTTTCACCAAGTCAGAGAAGCTTACCCTGT;IPDRatio=1.28
contig11	kinModCall	modified_base	15268	15268	21	+	.	coverage=11778;context=AGGGTAAGCTTCTCTGACTTGGTGAAAATCGGCCGAGCTAC;IPDRatio=1.25
contig11	kinModCall	modified_base	15269	15269	24	+	.	coverage=10902;context=GGGTAAGCTTCTCTGACTTGGTGAAAATCGGCCGAGCTACA;IPDRatio=1.25
contig11	kinModCall	modified_base	15278	15278	24	+	.	coverage=12109;context=TCTCTGACTTGGTGAAAATCGGCCGAGCTACAGGGTAAGCT;IPDRatio=1.25
contig11	kinModCall	modified_base	15278	15278	30	-	.	coverage=10797;context=AGCTTACCCTGTAGCTCGGCCGATTTTCACCAAGTCAGAGA;IPDRatio=1.29
contig11	kinModCall	modified_base	15289	15289	38	+	.	coverage=12153;context=GTGAAAATCGGCCGAGCTACAGGGTAAGCTTCTCTGACTTG;IPDRatio=1.32
contig11	kinModCall	modified_base	15291	15291	59	+	.	coverage=11995;context=GAAAATCGGCCGAGCTACAGGGTAAGCTTCTCTGACTTGGT;IPDRatio=1.48
contig11	kinModCall	modified_base	15307	15307	28	-	.	coverage=11943;context=AGCTCGGCCGATTTTCACCAAGTCAGAGAAGCTTACCCTGT;IPDRatio=1.28
contig11	kinModCall	modified_base	15310	15310	23	+	.	coverage=11485;context=GGGTAAGCTTCTCTGACTTGGTGAAAATCGGCCGAGCTACA;IPDRatio=1.24
contig11	kinModCall	modified_base	15319	15319	24	+	.	coverage=12196;context=TCTCTGACTTGGTGAAAATCGGCCGAGCTACAGGGTAAGCT;IPDRatio=1.25
contig11	kinModCall	modified_base	15319	15319	52	-	.	coverage=10772;context=AGCTTACCCTGTAGCTCGGCCGATTTTCACCAAGTCAGAGA;IPDRatio=1.42
contig11	kinModCall	modified_base	15321	15321	22	+	.	coverage=12325;context=TCTGACTTGGTGAAAATCGGCCGAGCTACAGGGTAAGCTTC;IPDRatio=1.24
contig11	kinModCall	modified_base	15322	15322	25	+	.	coverage=10953;context=CTGACTTGGTGAAAATCGGCCGAGCTACAGGGTAAGCTTCT;IPDRatio=1.25
contig11	kinModCall	modified_base	15323	15323	23	+	.	coverage=12003;context=TGACTTGGTGAAAATCGGCCGAGCTACAGGGTAAGCTTCTC;IPDRatio=1.24
contig11	kinModCall	modified_base	15330	15330	34	+	.	coverage=12163;context=GTGAAAATCGGCCGAGCTACAGGGTAAGCTTCTCTGACTTG;IPDRatio=1.30
contig11	kinModCall	modified_base	15331	15331	26	-	.	coverage=10849;context=CCAAGTCAGAGAAGCTTACCCTGTAGCTCGGCCGATTTTCA;IPDRatio=1.29
contig11	kinModCall	modified_base	15332	15332	60	+	.	coverage=11965;context=GAAAATCGGCCGAGCTACAGGGTAAGCTTCTCTGACTTGGT;IPDRatio=1.49
contig11	kinModCall	modified_base	15348	15348	30	-	.	coverage=11911;context=AGCTCGGCCGATTTTCACCAAGTCAGAGAAGCTTACCCTGT;IPDRatio=1.30
contig11	kinModCall	modified_base	15360	15360	51	-	.	coverage=10893;context=AGCTTACCCTGTAGCTCGGCCGATTTTCACCAAGTCAGAGA;IPDRatio=1.41
contig11	kinModCall	modified_base	15363	15363	21	+	.	coverage=10752;context=CTGACTTGGTGAAAATCGGCCGAGCTACAGGGTAAGCTTCT;IPDRatio=1.22
contig11	kinModCall	modified_base	15364	15364	23	+	.	coverage=11931;context=TGACTTGGTGAAAATCGGCCGAGCTACAGGGTAAGCTTCTC;IPDRatio=1.24
contig11	kinModCall	modified_base	15366	15366	23	+	.	coverage=11887;context=ACTTGGTGAAAATCGGCCGAGCTACAGGGTAAGCTTCTCTG;IPDRatio=1.26
contig11	kinModCall	modified_base	15371	15371	31	+	.	coverage=12022;context=GTGAAAATCGGCCGAGCTACAGGGTAAGCTTCTCTGACTTG;IPDRatio=1.28
contig11	kinModCall	modified_base	15372	15372	29	-	.	coverage=10875;context=CCAAGTCAGAGAAGCTTACCCTGTAGCTCGGCCGATTTTCA;IPDRatio=1.32
contig11	kinModCall	modified_base	15373	15373	64	+	.	coverage=11866;context=GAAAATCGGCCGAGCTACAGGGTAAGCTTCTCTGACTTGGT;IPDRatio=1.50
contig11	kinModCall	modified_base	15382	15382	22	-	.	coverage=12023;context=CCGATTTTCACCAAGTCAGAGAAGCTTACCCTGTAGCTCGG;IPDRatio=1.24
contig11	kinModCall	modified_base	15389	15389	23	-	.	coverage=11936;context=AGCTCGGCCGATTTTCACCAAGTCAGAGAAGCTTACCCTGT;IPDRatio=1.25
contig11	kinModCall	modified_base	15401	15401	21	+	.	coverage=12023;context=TCTCTGACTTGGTGAAAATCGGCCGAGCTACAGGGTAAGCT;IPDRatio=1.23
contig11	kinModCall	modified_base	15401	15401	52	-	.	coverage=10922;context=AGCTTACCCTGTAGCTCGGCCGATTTTCACCAAGTCAGAGA;IPDRatio=1.42
contig11	kinModCall	modified_base	15404	15404	26	+	.	coverage=10699;context=CTGACTTGGTGAAAATCGGCCGAGCTACAGGGTAAGCTTCT;IPDRatio=1.25
contig11	kinModCall	modified_base	15407	15407	24	+	.	coverage=11754;context=ACTTGGTGAAAATCGGCCGAGCTACAGGGTAAGCTTCTCTG;IPDRatio=1.27
contig11	kinModCall	modified_base	15412	15412	23	+	.	coverage=11882;context=GTGAAAATCGGCCGAGCTACAGGGTAAGCTTCTCTGACTTG;IPDRatio=1.23
contig11	kinModCall	modified_base	15413	15413	32	-	.	coverage=10859;context=CCAAGTCAGAGAAGCTTACCCTGTAGCTCGGCCGATTTTCA;IPDRatio=1.34
contig11	kinModCall	modified_base	15414	15414	53	+	.	coverage=11718;context=GAAAATCGGCCGAGCTACAGGGTAAGCTTCTCTGACTTGGT;IPDRatio=1.45
contig11	kinModCall	modified_base	15423	15423	21	-	.	coverage=12024;context=CCGATTTTCACCAAGTCAGAGAAGCTTACCCTGTAGCTCGG;IPDRatio=1.22
contig11	kinModCall	modified_base	15430	15430	21	-	.	coverage=11911;context=AGCTCGGCCGATTTTCACCAAGTCAGAGAAGCTTACCCTGT;IPDRatio=1.23
contig11	kinModCall	modified_base	15442	15442	45	-	.	coverage=10783;context=AGCTTACCCTGTAGCTCGGCCGATTTTCACCAAGTCAGAGA;IPDRatio=1.38
contig11	kinModCall	modified_base	15448	15448	28	+	.	coverage=11584;context=ACTTGGTGAAAATCGGCCGAGCTACAGGGTAAGCTTCTCTG;IPDRatio=1.30
contig11	kinModCall	modified_base	15454	15454	32	-	.	coverage=10006;context=CCAAGTCAGAGAAGCTTACCCTGTAGCTCGGCCGATTTTCA;IPDRatio=1.34
contig11	kinModCall	modified_base	15455	15455	42	+	.	coverage=11498;context=GAAAATCGGCCGAGCTACAGGGTAAGCTTCTCTGACTTGGT;IPDRatio=1.39
contig11	kinModCall	modified_base	15464	15464	23	-	.	coverage=10885;context=GCGATTTTCACCAAGTCAGAGAAGCTTACCCTGTAGCTCGG;IPDRatio=1.24
contig11	kinModCall	modified_base	15466	15466	22	-	.	coverage=11090;context=CGGCGATTTTCACCAAGTCAGAGAAGCTTACCCTGTAGCTC;IPDRatio=1.22
contig11	kinModCall	m4C	15482	15482	238	+	.	coverage=11037;context=TTCTCTGACTTGGTGAAAATCGCCGAGCTACAGGGTAAGCT;IPDRatio=1.93;frac=0.373;fracLow=0.358;fracUp=0.392;identificationQv=190
contig11	kinModCall	modified_base	15482	15482	30	-	.	coverage=10832;context=AGCTTACCCTGTAGCTCGGCGATTTTCACCAAGTCAGAGAA;IPDRatio=1.31
contig11	kinModCall	modified_base	15484	15484	1647	-	.	coverage=11080;context=GAAGCTTACCCTGTAGCTCGGCGATTTTCACCAAGTCAGAG;IPDRatio=3.74
contig11	kinModCall	modified_base	15488	15488	36	+	.	coverage=10559;context=GACTTGGTGAAAATCGCCGAGCTACAGGGTAAGCTTCTCTG;IPDRatio=1.35
contig11	kinModCall	modified_base	15488	15488	69	-	.	coverage=11464;context=CAGAGAAGCTTACCCTGTAGCTCGGCGATTTTCACCAAGTC;IPDRatio=1.46
contig11	kinModCall	modified_base	15493	15493	25	+	.	coverage=10800;context=GGTGAAAATCGCCGAGCTACAGGGTAAGCTTCTCTGACTTG;IPDRatio=1.25
contig11	kinModCall	modified_base	15494	15494	54	-	.	coverage=10427;context=CCAAGTCAGAGAAGCTTACCCTGTAGCTCGGCGATTTTCAC;IPDRatio=1.47
contig11	kinModCall	modified_base	15495	15495	36	+	.	coverage=10586;context=TGAAAATCGCCGAGCTACAGGGTAAGCTTCTCTGACTTGGT;IPDRatio=1.35
contig11	kinModCall	modified_base	15526	15526	22	-	.	coverage=12162;context=GAATTTTACGCTATAACTTGGGCTAATTTTCACCAAGTCAG;IPDRatio=1.31
contig11	kinModCall	modified_base	15527	15527	21	-	.	coverage=12305;context=AGAATTTTACGCTATAACTTGGGCTAATTTTCACCAAGTCA;IPDRatio=1.23
contig11	kinModCall	m4C	15553	15553	124	-	.	coverage=12423;context=GCCTTTTAATAACTAACTTACCCTAGAGAATTTTACGCTAT;IPDRatio=1.71;frac=0.317;fracLow=0.301;fracUp=0.334;identificationQv=39
contig11	kinModCall	modified_base	15556	15556	48	+	.	coverage=11971;context=GCGTAAAATTCTCTAGGGTAAGTTAGTTATTAAAAGGCGTG;IPDRatio=1.42
contig11	kinModCall	modified_base	15617	15617	22	-	.	coverage=12353;context=GTCAAAACAGCCTACCCTATACTAGAAAGAAAGTCCTTTAC;IPDRatio=1.23
contig11	kinModCall	modified_base	15656	15656	33	+	.	coverage=12055;context=ACTTGGTGAAAAAACTTGGAGGTATAGGGTAGCTAGCACCA;IPDRatio=1.33
contig11	kinModCall	modified_base	15661	15661	32	+	.	coverage=12236;context=GTGAAAAAACTTGGAGGTATAGGGTAGCTAGCACCAAAACC;IPDRatio=1.29
contig11	kinModCall	modified_base	15677	15677	21	-	.	coverage=12087;context=TCAGGCGCGCAGCAGTGGTTTTGGTGCTAGCTACCCTATAC;IPDRatio=1.22
contig11	kinModCall	modified_base	15686	15686	22	-	.	coverage=12124;context=GGTGCCGGTTCAGGCGCGCAGCAGTGGTTTTGGTGCTAGCT;IPDRatio=1.23
contig11	kinModCall	modified_base	15690	15690	23	-	.	coverage=12286;context=CACAGGTGCCGGTTCAGGCGCGCAGCAGTGGTTTTGGTGCT;IPDRatio=1.23
contig11	kinModCall	modified_base	15693	15693	22	-	.	coverage=11562;context=AGTCACAGGTGCCGGTTCAGGCGCGCAGCAGTGGTTTTGGT;IPDRatio=1.23
contig11	kinModCall	modified_base	15699	15699	22	+	.	coverage=12464;context=ACCACTGCTGCGCGCCTGAACCGGCACCTGTGACTGCGAGA;IPDRatio=1.23
contig11	kinModCall	modified_base	15701	15701	32	-	.	coverage=11405;context=AGTCTCGCAGTCACAGGTGCCGGTTCAGGCGCGCAGCAGTG;IPDRatio=1.33
contig11	kinModCall	modified_base	15715	15715	55	+	.	coverage=12462;context=TGAACCGGCACCTGTGACTGCGAGACTTGGCAGGCGCGCTG;IPDRatio=1.56
contig11	kinModCall	modified_base	15722	15722	24	+	.	coverage=11639;context=GCACCTGTGACTGCGAGACTTGGCAGGCGCGCTGGGTGCAC;IPDRatio=1.26
contig11	kinModCall	modified_base	15723	15723	24	+	.	coverage=12351;context=CACCTGTGACTGCGAGACTTGGCAGGCGCGCTGGGTGCACT;IPDRatio=1.24
contig11	kinModCall	modified_base	15734	15734	25	+	.	coverage=12156;context=GCGAGACTTGGCAGGCGCGCTGGGTGCACTGTAAGCTGCCC;IPDRatio=1.26
contig11	kinModCall	modified_base	15735	15735	136	+	.	coverage=12164;context=CGAGACTTGGCAGGCGCGCTGGGTGCACTGTAAGCTGCCCG;IPDRatio=1.85
contig11	kinModCall	modified_base	15742	15742	108	-	.	coverage=12126;context=GTGCCAGCGGGCAGCTTACAGTGCACCCAGCGCGCCTGCCA;IPDRatio=1.75
contig11	kinModCall	modified_base	15756	15756	42	+	.	coverage=12059;context=GGTGCACTGTAAGCTGCCCGCTGGCACCGCCCAAACCGCCT;IPDRatio=1.35
contig11	kinModCall	modified_base	15757	15757	27	+	.	coverage=12301;context=GTGCACTGTAAGCTGCCCGCTGGCACCGCCCAAACCGCCTG;IPDRatio=1.37
contig11	kinModCall	modified_base	15761	15761	22	-	.	coverage=12138;context=TCTGCAGGCGGTTTGGGCGGTGCCAGCGGGCAGCTTACAGT;IPDRatio=1.25
contig11	kinModCall	modified_base	15763	15763	62	-	.	coverage=11998;context=CCTCTGCAGGCGGTTTGGGCGGTGCCAGCGGGCAGCTTACA;IPDRatio=1.46
contig11	kinModCall	modified_base	15776	15776	34	-	.	coverage=12331;context=CAGCGCGAGGGGGCCTCTGCAGGCGGTTTGGGCGGTGCCAG;IPDRatio=1.30
contig11	kinModCall	modified_base	15785	15785	91	-	.	coverage=11347;context=GCAAGATTCCAGCGCGAGGGGGCCTCTGCAGGCGGTTTGGG;IPDRatio=1.57
contig11	kinModCall	modified_base	15787	15787	76	-	.	coverage=11363;context=CCGCAAGATTCCAGCGCGAGGGGGCCTCTGCAGGCGGTTTG;IPDRatio=1.55
contig11	kinModCall	m4C	15791	15791	21	-	.	coverage=12284;context=GGAGCCGCAAGATTCCAGCGCGAGGGGGCCTCTGCAGGCGG;IPDRatio=1.42;frac=0.954;fracLow=0.908;fracUp=0.986;identificationQv=36
contig11	kinModCall	modified_base	15805	15805	37	+	.	coverage=12418;context=CCCCTCGCGCTGGAATCTTGCGGCTCCAGGGTAGCAACTCT;IPDRatio=1.42
contig11	kinModCall	modified_base	15809	15809	25	-	.	coverage=12204;context=CCCTAGAGTTGCTACCCTGGAGCCGCAAGATTCCAGCGCGA;IPDRatio=1.25
contig11	kinModCall	modified_base	15811	15811	21	-	.	coverage=12168;context=TACCCTAGAGTTGCTACCCTGGAGCCGCAAGATTCCAGCGC;IPDRatio=1.23
contig11	kinModCall	modified_base	15813	15813	24	-	.	coverage=11155;context=GCTACCCTAGAGTTGCTACCCTGGAGCCGCAAGATTCCAGC;IPDRatio=1.24
contig11	kinModCall	modified_base	15814	15814	159	+	.	coverage=11838;context=CTGGAATCTTGCGGCTCCAGGGTAGCAACTCTAGGGTAGCT;IPDRatio=1.92
contig11	kinModCall	modified_base	15825	15825	22	-	.	coverage=12173;context=GTTTTGGTGCCAGCTACCCTAGAGTTGCTACCCTGGAGCCG;IPDRatio=1.23
contig11	kinModCall	modified_base	15826	15826	28	+	.	coverage=12214;context=GGCTCCAGGGTAGCAACTCTAGGGTAGCTGGCACCAAAACC;IPDRatio=1.26
contig11	kinModCall	modified_base	15834	15834	27	-	.	coverage=12254;context=GCGTTGGTGGTTTTGGTGCCAGCTACCCTAGAGTTGCTACC;IPDRatio=1.28
contig11	kinModCall	modified_base	15840	15840	33	-	.	coverage=11952;context=TCGTGGGCGTTGGTGGTTTTGGTGCCAGCTACCCTAGAGTT;IPDRatio=1.31
contig11	kinModCall	modified_base	15842	15842	62	-	.	coverage=11966;context=GTTCGTGGGCGTTGGTGGTTTTGGTGCCAGCTACCCTAGAG;IPDRatio=1.46
contig11	kinModCall	modified_base	15846	15846	23	-	.	coverage=11959;context=ACCAGTTCGTGGGCGTTGGTGGTTTTGGTGCCAGCTACCCT;IPDRatio=1.25
contig11	kinModCall	m4C	15853	15853	68	-	.	coverage=12179;context=GAGACGCACCAGTTCGTGGGCGTTGGTGGTTTTGGTGCCAG;IPDRatio=1.60;frac=0.575;fracLow=0.542;fracUp=0.601;identificationQv=111
contig11	kinModCall	modified_base	15854	15854	28	-	.	coverage=10698;context=GGAGACGCACCAGTTCGTGGGCGTTGGTGGTTTTGGTGCCA;IPDRatio=1.29
contig11	kinModCall	modified_base	15855	15855	28	+	.	coverage=12109;context=GGCACCAAAACCACCAACGCCCACGAACTGGTGCGTCTCCC;IPDRatio=1.28
contig11	kinModCall	modified_base	15855	15855	65	-	.	coverage=11874;context=GGGAGACGCACCAGTTCGTGGGCGTTGGTGGTTTTGGTGCC;IPDRatio=1.48
contig11	kinModCall	modified_base	15865	15865	32	-	.	coverage=12327;context=GTCTCCCGGCGGGAGACGCACCAGTTCGTGGGCGTTGGTGG;IPDRatio=1.30
contig11	kinModCall	modified_base	15867	15867	40	+	.	coverage=12221;context=ACCAACGCCCACGAACTGGTGCGTCTCCCGCCGGGAGACTT;IPDRatio=1.36
contig11	kinModCall	modified_base	15868	15868	22	+	.	coverage=12163;context=CCAACGCCCACGAACTGGTGCGTCTCCCGCCGGGAGACTTG;IPDRatio=1.23
contig11	kinModCall	modified_base	15869	15869	42	+	.	coverage=12168;context=CAACGCCCACGAACTGGTGCGTCTCCCGCCGGGAGACTTGG;IPDRatio=1.43
contig11	kinModCall	modified_base	15870	15870	26	+	.	coverage=12275;context=AACGCCCACGAACTGGTGCGTCTCCCGCCGGGAGACTTGGC;IPDRatio=1.26
contig11	kinModCall	modified_base	15877	15877	21	-	.	coverage=10708;context=CGCGCCTGCCAAGTCTCCCGGCGGGAGACGCACCAGTTCGT;IPDRatio=1.22
contig11	kinModCall	modified_base	15879	15879	37	+	.	coverage=12240;context=GAACTGGTGCGTCTCCCGCCGGGAGACTTGGCAGGCGCGCT;IPDRatio=1.36
contig11	kinModCall	modified_base	15887	15887	31	+	.	coverage=11528;context=GCGTCTCCCGCCGGGAGACTTGGCAGGCGCGCTGGGTGCAC;IPDRatio=1.30
contig11	kinModCall	modified_base	15888	15888	29	+	.	coverage=12279;context=CGTCTCCCGCCGGGAGACTTGGCAGGCGCGCTGGGTGCACT;IPDRatio=1.27
contig11	kinModCall	modified_base	15889	15889	22	+	.	coverage=10908;context=GTCTCCCGCCGGGAGACTTGGCAGGCGCGCTGGGTGCACTG;IPDRatio=1.23
contig11	kinModCall	modified_base	15892	15892	22	+	.	coverage=12347;context=TCCCGCCGGGAGACTTGGCAGGCGCGCTGGGTGCACTGTAA;IPDRatio=1.26
contig11	kinModCall	m4C	15897	15897	73	-	.	coverage=12217;context=GCAGCTTACAGTGCACCCAGCGCGCCTGCCAAGTCTCCCGG;IPDRatio=1.50;frac=0.217;fracLow=0.205;fracUp=0.233;identificationQv=37
contig11	kinModCall	modified_base	15900	15900	104	+	.	coverage=12093;context=GGAGACTTGGCAGGCGCGCTGGGTGCACTGTAAGCTGCCCG;IPDRatio=1.73
contig11	kinModCall	modified_base	15907	15907	141	-	.	coverage=12015;context=GTGCCAGCGGGCAGCTTACAGTGCACCCAGCGCGCCTGCCA;IPDRatio=1.86
contig11	kinModCall	modified_base	15908	15908	32	-	.	coverage=12136;context=GGTGCCAGCGGGCAGCTTACAGTGCACCCAGCGCGCCTGCC;IPDRatio=1.29
contig11	kinModCall	modified_base	15909	15909	24	+	.	coverage=12111;context=GCAGGCGCGCTGGGTGCACTGTAAGCTGCCCGCTGGCACCG;IPDRatio=1.25
contig11	kinModCall	modified_base	15917	15917	27	-	.	coverage=10540;context=GGTTTGGGCGGTGCCAGCGGGCAGCTTACAGTGCACCCAGC;IPDRatio=1.28
contig11	kinModCall	modified_base	15920	15920	25	+	.	coverage=12041;context=GGGTGCACTGTAAGCTGCCCGCTGGCACCGCCCAAACCGCC;IPDRatio=1.25
contig11	kinModCall	modified_base	15921	15921	47	+	.	coverage=11984;context=GGTGCACTGTAAGCTGCCCGCTGGCACCGCCCAAACCGCCT;IPDRatio=1.37
contig11	kinModCall	modified_base	15922	15922	32	+	.	coverage=12232;context=GTGCACTGTAAGCTGCCCGCTGGCACCGCCCAAACCGCCTG;IPDRatio=1.41
contig11	kinModCall	modified_base	15926	15926	40	-	.	coverage=12010;context=TCCGCAGGCGGTTTGGGCGGTGCCAGCGGGCAGCTTACAGT;IPDRatio=1.36
contig11	kinModCall	modified_base	15928	15928	92	-	.	coverage=11866;context=CGTCCGCAGGCGGTTTGGGCGGTGCCAGCGGGCAGCTTACA;IPDRatio=1.58
contig11	kinModCall	modified_base	15930	15930	28	-	.	coverage=10191;context=AGCGTCCGCAGGCGGTTTGGGCGGTGCCAGCGGGCAGCTTA;IPDRatio=1.29
contig11	kinModCall	m4C	15938	15938	28	-	.	coverage=12211;context=CGCGAGGGAGCGTCCGCAGGCGGTTTGGGCGGTGCCAGCGG;IPDRatio=1.35;frac=0.402;fracLow=0.372;fracUp=0.423;identificationQv=13
contig11	kinModCall	modified_base	15942	15942	33	+	.	coverage=12035;context=TGGCACCGCCCAAACCGCCTGCGGACGCTCCCTCGCGCCGG;IPDRatio=1.30
contig11	kinModCall	modified_base	15943	15943	32	+	.	coverage=12324;context=GGCACCGCCCAAACCGCCTGCGGACGCTCCCTCGCGCCGGA;IPDRatio=1.30
contig11	kinModCall	modified_base	15944	15944	38	+	.	coverage=12230;context=GCACCGCCCAAACCGCCTGCGGACGCTCCCTCGCGCCGGAA;IPDRatio=1.33
contig11	kinModCall	modified_base	15945	15945	26	+	.	coverage=11192;context=CACCGCCCAAACCGCCTGCGGACGCTCCCTCGCGCCGGAAT;IPDRatio=1.33
contig11	kinModCall	modified_base	15946	15946	21	-	.	coverage=12155;context=AATTCCGGCGCGAGGGAGCGTCCGCAGGCGGTTTGGGCGGT;IPDRatio=1.24
contig11	kinModCall	modified_base	15951	15951	35	+	.	coverage=12326;context=CCAAACCGCCTGCGGACGCTCCCTCGCGCCGGAATTTGCGG;IPDRatio=1.37
contig11	kinModCall	modified_base	15952	15952	22	+	.	coverage=12284;context=CAAACCGCCTGCGGACGCTCCCTCGCGCCGGAATTTGCGGC;IPDRatio=1.23
contig11	kinModCall	m4C	15956	15956	39	-	.	coverage=12149;context=TAGAGCCGCAAATTCCGGCGCGAGGGAGCGTCCGCAGGCGG;IPDRatio=1.49;frac=0.688;fracLow=0.658;fracUp=0.720;identificationQv=25
contig11	kinModCall	modified_base	15988	15988	21	-	.	coverage=11961;context=GCTCTAGGGTAGCTACCCTAGAGTTGCTACGCTAGAGCCGC;IPDRatio=1.23
contig11	kinModCall	modified_base	16038	16038	25	-	.	coverage=10541;context=TTTATTCCAATGCACCCACCCGTCGCCGAGAAAATCAACTT;IPDRatio=1.25
contig11	kinModCall	modified_base	16047	16047	22	+	.	coverage=12118;context=TTCTCGGCGACGGGTGGGTGCATTGGAATAAAAAAAGTACC;IPDRatio=1.25
contig11	kinModCall	modified_base	16049	16049	25	-	.	coverage=11808;context=CTGGTACTTTTTTTATTCCAATGCACCCACCCGTCGCCGAG;IPDRatio=1.29
contig11	kinModCall	modified_base	16062	16062	42	+	.	coverage=11458;context=GGGTGCATTGGAATAAAAAAAGTACCAGCAGTGTTCCCAGG;IPDRatio=1.37
contig11	kinModCall	modified_base	16083	16083	41	-	.	coverage=9981;context=GTGCTGGCGGGTAGGCTGGGGCCTGGGAACACTGCTGGTAC;IPDRatio=1.47
contig11	kinModCall	modified_base	16084	16084	65	-	.	coverage=11309;context=GGTGCTGGCGGGTAGGCTGGGGCCTGGGAACACTGCTGGTA;IPDRatio=1.48
contig11	kinModCall	modified_base	16094	16094	22	-	.	coverage=11693;context=CAACCAAAGAGGTGCTGGCGGGTAGGCTGGGGCCTGGGAAC;IPDRatio=1.25
contig11	kinModCall	modified_base	16099	16099	21	-	.	coverage=11969;context=TACGCCAACCAAAGAGGTGCTGGCGGGTAGGCTGGGGCCTG;IPDRatio=1.22
contig11	kinModCall	modified_base	16145	16145	22	+	.	coverage=11626;context=CGTGGTTATAGAGTTGGGTGGGTTGGTACCGATTTTCCAAA;IPDRatio=1.31
contig11	kinModCall	modified_base	16148	16148	24	-	.	coverage=12163;context=TTTTTTGGAAAATCGGTACCAACCCACCCAACTCTATAACC;IPDRatio=1.26
contig11	kinModCall	modified_base	16152	16152	58	+	.	coverage=12322;context=ATAGAGTTGGGTGGGTTGGTACCGATTTTCCAAAAAAGCAC;IPDRatio=1.53
contig11	kinModCall	m4C	16153	16153	22	+	.	coverage=12294;context=TAGAGTTGGGTGGGTTGGTACCGATTTTCCAAAAAAGCACC;IPDRatio=1.22;frac=0.229;fracLow=0.213;fracUp=0.249;identificationQv=119
contig11	kinModCall	modified_base	16153	16153	24	-	.	coverage=11062;context=GGTGCTTTTTTGGAAAATCGGTACCAACCCACCCAACTCTA;IPDRatio=1.25
contig11	kinModCall	modified_base	16154	16154	435	-	.	coverage=11620;context=GGGTGCTTTTTTGGAAAATCGGTACCAACCCACCCAACTCT;IPDRatio=2.46
contig11	kinModCall	modified_base	16155	16155	21	+	.	coverage=11818;context=GAGTTGGGTGGGTTGGTACCGATTTTCCAAAAAAGCACCCC;IPDRatio=1.22
contig11	kinModCall	modified_base	16275	16275	31	+	.	coverage=11362;context=TAGATTAAGTATAATAGGTGGGTACATATAGCCTCAGGGGG;IPDRatio=1.35
contig11	kinModCall	modified_base	16293	16293	29	-	.	coverage=11810;context=TATCCTCTTGGCTACAGGCCCCCTGAGGCTATATGTACCCA;IPDRatio=1.31
contig11	kinModCall	modified_base	16328	16328	34	+	.	coverage=12174;context=AGGATAGGCCTAGATACGTACTGTAGCGGGAGATATTGCGG;IPDRatio=1.45
contig11	kinModCall	modified_base	16357	16357	21	-	.	coverage=11957;context=GCAGGTGCTACCCTAGAGCTAAACCTTTTCCGCAATATCTC;IPDRatio=1.23
contig11	kinModCall	modified_base	16358	16358	38	+	.	coverage=12107;context=AGATATTGCGGAAAAGGTTTAGCTCTAGGGTAGCACCTGCC;IPDRatio=1.33
contig11	kinModCall	modified_base	16363	16363	27	-	.	coverage=11983;context=GGTCTGGCAGGTGCTACCCTAGAGCTAAACCTTTTCCGCAA;IPDRatio=1.26
contig11	kinModCall	modified_base	16364	16364	26	+	.	coverage=12000;context=TGCGGAAAAGGTTTAGCTCTAGGGTAGCACCTGCCAGACCA;IPDRatio=1.26
contig11	kinModCall	modified_base	16367	16367	69	-	.	coverage=12053;context=TTTTGGTCTGGCAGGTGCTACCCTAGAGCTAAACCTTTTCC;IPDRatio=1.54
contig11	kinModCall	modified_base	16368	16368	30	+	.	coverage=12072;context=GAAAAGGTTTAGCTCTAGGGTAGCACCTGCCAGACCAAAAC;IPDRatio=1.37
contig11	kinModCall	modified_base	16368	16368	39	-	.	coverage=11988;context=GTTTTGGTCTGGCAGGTGCTACCCTAGAGCTAAACCTTTTC;IPDRatio=1.34
contig11	kinModCall	modified_base	16375	16375	23	-	.	coverage=12045;context=AGTGGCGGTTTTGGTCTGGCAGGTGCTACCCTAGAGCTAAA;IPDRatio=1.29
contig11	kinModCall	modified_base	16376	16376	37	+	.	coverage=11998;context=TTAGCTCTAGGGTAGCACCTGCCAGACCAAAACCGCCACTA;IPDRatio=1.33
contig11	kinModCall	modified_base	16378	16378	30	-	.	coverage=11934;context=CGTAGTGGCGGTTTTGGTCTGGCAGGTGCTACCCTAGAGCT;IPDRatio=1.28
contig11	kinModCall	modified_base	16386	16386	21	-	.	coverage=11675;context=TTTAGGCGCGTAGTGGCGGTTTTGGTCTGGCAGGTGCTACC;IPDRatio=1.27
contig11	kinModCall	modified_base	16394	16394	22	-	.	coverage=11535;context=GGTGCCGGTTTAGGCGCGTAGTGGCGGTTTTGGTCTGGCAG;IPDRatio=1.22
contig11	kinModCall	modified_base	16408	16408	24	-	.	coverage=11899;context=GTCTCACAGCCACAGGTGCCGGTTTAGGCGCGTAGTGGCGG;IPDRatio=1.25
contig11	kinModCall	modified_base	16409	16409	67	-	.	coverage=10937;context=AGTCTCACAGCCACAGGTGCCGGTTTAGGCGCGTAGTGGCG;IPDRatio=1.55
contig11	kinModCall	modified_base	16420	16420	42	-	.	coverage=11646;context=CGCGCCTGCCAAGTCTCACAGCCACAGGTGCCGGTTTAGGC;IPDRatio=1.38
contig11	kinModCall	modified_base	16421	16421	25	-	.	coverage=11871;context=GCGCGCCTGCCAAGTCTCACAGCCACAGGTGCCGGTTTAGG;IPDRatio=1.25
contig11	kinModCall	modified_base	16422	16422	45	+	.	coverage=11878;context=CTAAACCGGCACCTGTGGCTGTGAGACTTGGCAGGCGCGCT;IPDRatio=1.37
contig11	kinModCall	modified_base	16423	16423	50	+	.	coverage=12071;context=TAAACCGGCACCTGTGGCTGTGAGACTTGGCAGGCGCGCTG;IPDRatio=1.44
contig11	kinModCall	modified_base	16429	16429	21	-	.	coverage=11661;context=TGCACCCAGCGCGCCTGCCAAGTCTCACAGCCACAGGTGCC;IPDRatio=1.22
contig11	kinModCall	modified_base	16431	16431	26	+	.	coverage=12117;context=CACCTGTGGCTGTGAGACTTGGCAGGCGCGCTGGGTGCACT;IPDRatio=1.25
contig11	kinModCall	modified_base	16432	16432	21	+	.	coverage=10674;context=ACCTGTGGCTGTGAGACTTGGCAGGCGCGCTGGGTGCACTG;IPDRatio=1.22
contig11	kinModCall	modified_base	16433	16433	35	+	.	coverage=12098;context=CCTGTGGCTGTGAGACTTGGCAGGCGCGCTGGGTGCACTGT;IPDRatio=1.36
contig11	kinModCall	modified_base	16435	16435	31	+	.	coverage=12162;context=TGTGGCTGTGAGACTTGGCAGGCGCGCTGGGTGCACTGTAA;IPDRatio=1.32
contig11	kinModCall	modified_base	16440	16440	53	-	.	coverage=11992;context=GCAGCTTACAGTGCACCCAGCGCGCCTGCCAAGTCTCACAG;IPDRatio=1.42
contig11	kinModCall	modified_base	16442	16442	24	+	.	coverage=11880;context=GTGAGACTTGGCAGGCGCGCTGGGTGCACTGTAAGCTGCCC;IPDRatio=1.25
contig11	kinModCall	modified_base	16443	16443	84	+	.	coverage=11938;context=TGAGACTTGGCAGGCGCGCTGGGTGCACTGTAAGCTGCCCG;IPDRatio=1.65
contig11	kinModCall	modified_base	16450	16450	137	-	.	coverage=11786;context=GCGCCAGCGGGCAGCTTACAGTGCACCCAGCGCGCCTGCCA;IPDRatio=1.85
contig11	kinModCall	modified_base	16451	16451	39	-	.	coverage=11895;context=GGCGCCAGCGGGCAGCTTACAGTGCACCCAGCGCGCCTGCC;IPDRatio=1.33
contig11	kinModCall	modified_base	16460	16460	26	-	.	coverage=10349;context=GGTTTGGGCGGCGCCAGCGGGCAGCTTACAGTGCACCCAGC;IPDRatio=1.27
contig11	kinModCall	modified_base	16462	16462	23	-	.	coverage=11910;context=GCGGTTTGGGCGGCGCCAGCGGGCAGCTTACAGTGCACCCA;IPDRatio=1.24
contig11	kinModCall	modified_base	16464	16464	42	+	.	coverage=11826;context=GGTGCACTGTAAGCTGCCCGCTGGCGCCGCCCAAACCGCCT;IPDRatio=1.35
contig11	kinModCall	modified_base	16465	16465	23	+	.	coverage=12035;context=GTGCACTGTAAGCTGCCCGCTGGCGCCGCCCAAACCGCCTG;IPDRatio=1.24
contig11	kinModCall	m4C	16469	16469	107	-	.	coverage=11976;context=TCCGCAGGCGGTTTGGGCGGCGCCAGCGGGCAGCTTACAGT;IPDRatio=1.68;frac=0.423;fracLow=0.398;fracUp=0.452;identificationQv=91
contig11	kinModCall	m4C	16472	16472	24	-	.	coverage=11994;context=GCGTCCGCAGGCGGTTTGGGCGGCGCCAGCGGGCAGCTTAC;IPDRatio=1.30;frac=0.191;fracLow=0.170;fracUp=0.214;identificationQv=23
contig11	kinModCall	modified_base	16473	16473	25	+	.	coverage=12212;context=TAAGCTGCCCGCTGGCGCCGCCCAAACCGCCTGCGGACGCT;IPDRatio=1.29
contig11	kinModCall	m4C	16481	16481	24	-	.	coverage=11990;context=CGCGAGGGAGCGTCCGCAGGCGGTTTGGGCGGCGCCAGCGG;IPDRatio=1.31;frac=0.358;fracLow=0.328;fracUp=0.379;identificationQv=12
contig11	kinModCall	modified_base	16485	16485	37	+	.	coverage=11808;context=TGGCGCCGCCCAAACCGCCTGCGGACGCTCCCTCGCGCTGG;IPDRatio=1.32
contig11	kinModCall	modified_base	16486	16486	29	+	.	coverage=12082;context=GGCGCCGCCCAAACCGCCTGCGGACGCTCCCTCGCGCTGGA;IPDRatio=1.28
contig11	kinModCall	modified_base	16487	16487	37	+	.	coverage=11987;context=GCGCCGCCCAAACCGCCTGCGGACGCTCCCTCGCGCTGGAA;IPDRatio=1.32
contig11	kinModCall	modified_base	16494	16494	24	+	.	coverage=12097;context=CCAAACCGCCTGCGGACGCTCCCTCGCGCTGGAATTTTGCG;IPDRatio=1.29
contig11	kinModCall	m4C	16499	16499	29	-	.	coverage=11956;context=AGAGCCGCAAAATTCCAGCGCGAGGGAGCGTCCGCAGGCGG;IPDRatio=1.41;frac=0.623;fracLow=0.591;fracUp=0.648;identificationQv=16
contig11	kinModCall	m4C	16513	16513	89	+	.	coverage=12078;context=TCCCTCGCGCTGGAATTTTGCGGCTCTAGGGTAGCAACTCT;IPDRatio=1.70;frac=0.500;fracLow=0.477;fracUp=0.519;identificationQv=62
contig11	kinModCall	modified_base	16520	16520	23	+	.	coverage=11819;context=CGCTGGAATTTTGCGGCTCTAGGGTAGCAACTCTAGGGTAG;IPDRatio=1.24
contig11	kinModCall	modified_base	16522	16522	79	+	.	coverage=11510;context=CTGGAATTTTGCGGCTCTAGGGTAGCAACTCTAGGGTAGCT;IPDRatio=1.59
contig11	kinModCall	modified_base	16534	16534	27	+	.	coverage=11868;context=GGCTCTAGGGTAGCAACTCTAGGGTAGCTGGCACCAAAACC;IPDRatio=1.26
contig11	kinModCall	modified_base	16541	16541	25	-	.	coverage=11639;context=CAGTGGTGGTTTTGGTGCCAGCTACCCTAGAGTTGCTACCC;IPDRatio=1.34
contig11	kinModCall	modified_base	16542	16542	36	-	.	coverage=11895;context=GCAGTGGTGGTTTTGGTGCCAGCTACCCTAGAGTTGCTACC;IPDRatio=1.34
contig11	kinModCall	modified_base	16548	16548	24	-	.	coverage=11639;context=CGGCGCGCAGTGGTGGTTTTGGTGCCAGCTACCCTAGAGTT;IPDRatio=1.25
contig11	kinModCall	modified_base	16550	16550	48	-	.	coverage=11614;context=CTCGGCGCGCAGTGGTGGTTTTGGTGCCAGCTACCCTAGAG;IPDRatio=1.40
contig11	kinModCall	modified_base	16554	16554	22	+	.	coverage=11139;context=AGGGTAGCTGGCACCAAAACCACCACTGCGCGCCGAGTCCT;IPDRatio=1.26
contig11	kinModCall	m4C	16561	16561	21	-	.	coverage=11909;context=GAGACGCAGGACTCGGCGCGCAGTGGTGGTTTTGGTGCCAG;IPDRatio=1.54;frac=0.931;fracLow=0.895;fracUp=0.968;identificationQv=20
contig11	kinModCall	modified_base	16563	16563	28	-	.	coverage=11873;context=GGGAGACGCAGGACTCGGCGCGCAGTGGTGGTTTTGGTGCC;IPDRatio=1.27
contig11	kinModCall	modified_base	16574	16574	32	-	.	coverage=11798;context=AGTCTCCCGGCGGGAGACGCAGGACTCGGCGCGCAGTGGTG;IPDRatio=1.30
contig11	kinModCall	modified_base	16582	16582	24	-	.	coverage=11484;context=GCCTGCCAAGTCTCCCGGCGGGAGACGCAGGACTCGGCGCG;IPDRatio=1.29
contig11	kinModCall	modified_base	16585	16585	24	-	.	coverage=10395;context=CACGCCTGCCAAGTCTCCCGGCGGGAGACGCAGGACTCGGC;IPDRatio=1.25
contig11	kinModCall	modified_base	16587	16587	48	+	.	coverage=11832;context=CGAGTCCTGCGTCTCCCGCCGGGAGACTTGGCAGGCGTGCT;IPDRatio=1.42
contig11	kinModCall	modified_base	16588	16588	25	+	.	coverage=11546;context=GAGTCCTGCGTCTCCCGCCGGGAGACTTGGCAGGCGTGCTG;IPDRatio=1.41
contig11	kinModCall	modified_base	16595	16595	27	+	.	coverage=11225;context=GCGTCTCCCGCCGGGAGACTTGGCAGGCGTGCTGGGTGCAC;IPDRatio=1.28
contig11	kinModCall	modified_base	16596	16596	23	+	.	coverage=11863;context=CGTCTCCCGCCGGGAGACTTGGCAGGCGTGCTGGGTGCACT;IPDRatio=1.23
contig11	kinModCall	modified_base	16598	16598	33	+	.	coverage=11888;context=TCTCCCGCCGGGAGACTTGGCAGGCGTGCTGGGTGCACTGT;IPDRatio=1.32
contig11	kinModCall	modified_base	16605	16605	29	-	.	coverage=11807;context=GCAGCTTACAGTGCACCCAGCACGCCTGCCAAGTCTCCCGG;IPDRatio=1.30
contig11	kinModCall	modified_base	16608	16608	91	+	.	coverage=11735;context=GGAGACTTGGCAGGCGTGCTGGGTGCACTGTAAGCTGCCCG;IPDRatio=1.68
contig11	kinModCall	modified_base	16615	16615	118	-	.	coverage=11692;context=GCGCCAGCGGGCAGCTTACAGTGCACCCAGCACGCCTGCCA;IPDRatio=1.78
contig11	kinModCall	modified_base	16627	16627	38	-	.	coverage=11794;context=GCGGTTTGGGCGGCGCCAGCGGGCAGCTTACAGTGCACCCA;IPDRatio=1.34
contig11	kinModCall	modified_base	16629	16629	43	+	.	coverage=11724;context=GGTGCACTGTAAGCTGCCCGCTGGCGCCGCCCAAACCGCCT;IPDRatio=1.36
contig11	kinModCall	modified_base	16630	16630	22	+	.	coverage=11931;context=GTGCACTGTAAGCTGCCCGCTGGCGCCGCCCAAACCGCCTG;IPDRatio=1.23
contig11	kinModCall	m4C	16634	16634	84	-	.	coverage=11850;context=TCCGCAGGCGGTTTGGGCGGCGCCAGCGGGCAGCTTACAGT;IPDRatio=1.60;frac=0.371;fracLow=0.342;fracUp=0.391;identificationQv=60
contig11	kinModCall	m4C	16637	16637	29	-	.	coverage=11900;context=GCGTCCGCAGGCGGTTTGGGCGGCGCCAGCGGGCAGCTTAC;IPDRatio=1.34;frac=0.165;fracLow=0.141;fracUp=0.180;identificationQv=16
contig11	kinModCall	modified_base	16649	16649	36	-	.	coverage=11895;context=CAGCGCGAGGGGGCGTCCGCAGGCGGTTTGGGCGGCGCCAG;IPDRatio=1.33
contig11	kinModCall	modified_base	16650	16650	30	+	.	coverage=11655;context=TGGCGCCGCCCAAACCGCCTGCGGACGCCCCCTCGCGCTGG;IPDRatio=1.28
contig11	kinModCall	modified_base	16663	16663	42	-	.	coverage=11507;context=GAGCCGCAAGATTCCAGCGCGAGGGGGCGTCCGCAGGCGGT;IPDRatio=1.35
contig11	kinModCall	modified_base	16678	16678	35	+	.	coverage=11949;context=CCCCTCGCGCTGGAATCTTGCGGCTCTAGGGTAGCAACTCT;IPDRatio=1.36
contig11	kinModCall	modified_base	16679	16679	21	+	.	coverage=11801;context=CCCTCGCGCTGGAATCTTGCGGCTCTAGGGTAGCAACTCTA;IPDRatio=1.22
contig11	kinModCall	modified_base	16687	16687	85	+	.	coverage=11505;context=CTGGAATCTTGCGGCTCTAGGGTAGCAACTCTAGGGTAGCT;IPDRatio=1.61
contig11	kinModCall	modified_base	16715	16715	44	-	.	coverage=11470;context=CTCGGCGCGCAGTGGTGGTTTTGGTGCCAGCTACCCTAGAG;IPDRatio=1.37
contig11	kinModCall	modified_base	16725	16725	22	-	.	coverage=11648;context=AGACGCAGGACTCGGCGCGCAGTGGTGGTTTTGGTGCCAGC;IPDRatio=1.25
contig11	kinModCall	modified_base	16728	16728	28	-	.	coverage=11788;context=GGGAGACGCAGGACTCGGCGCGCAGTGGTGGTTTTGGTGCC;IPDRatio=1.27
contig11	kinModCall	modified_base	16739	16739	24	-	.	coverage=11669;context=AGTCTCCCGGCGGGAGACGCAGGACTCGGCGCGCAGTGGTG;IPDRatio=1.24
contig11	kinModCall	modified_base	16747	16747	21	-	.	coverage=11367;context=GCCTGCCAAGTCTCCCGGCGGGAGACGCAGGACTCGGCGCG;IPDRatio=1.27
contig11	kinModCall	modified_base	16750	16750	29	-	.	coverage=10365;context=CACGCCTGCCAAGTCTCCCGGCGGGAGACGCAGGACTCGGC;IPDRatio=1.29
contig11	kinModCall	modified_base	16752	16752	44	+	.	coverage=11850;context=CGAGTCCTGCGTCTCCCGCCGGGAGACTTGGCAGGCGTGCT;IPDRatio=1.40
contig11	kinModCall	modified_base	16753	16753	21	+	.	coverage=11518;context=GAGTCCTGCGTCTCCCGCCGGGAGACTTGGCAGGCGTGCTG;IPDRatio=1.37
contig11	kinModCall	modified_base	16760	16760	25	+	.	coverage=11211;context=GCGTCTCCCGCCGGGAGACTTGGCAGGCGTGCTGGGTGCAC;IPDRatio=1.27
contig11	kinModCall	modified_base	16763	16763	24	+	.	coverage=11818;context=TCTCCCGCCGGGAGACTTGGCAGGCGTGCTGGGTGCACTGT;IPDRatio=1.26
contig11	kinModCall	modified_base	16770	16770	23	-	.	coverage=11695;context=GCAGCTTACAGTGCACCCAGCACGCCTGCCAAGTCTCCCGG;IPDRatio=1.25
contig11	kinModCall	modified_base	16773	16773	69	+	.	coverage=11707;context=GGAGACTTGGCAGGCGTGCTGGGTGCACTGTAAGCTGCCCG;IPDRatio=1.58
contig11	kinModCall	modified_base	16780	16780	104	-	.	coverage=11514;context=GCGCCAGCGGGCAGCTTACAGTGCACCCAGCACGCCTGCCA;IPDRatio=1.73
contig11	kinModCall	modified_base	16781	16781	22	-	.	coverage=11659;context=GGCGCCAGCGGGCAGCTTACAGTGCACCCAGCACGCCTGCC;IPDRatio=1.22
contig11	kinModCall	modified_base	16790	16790	26	-	.	coverage=10123;context=GGTTTGGGCGGCGCCAGCGGGCAGCTTACAGTGCACCCAGC;IPDRatio=1.27
contig11	kinModCall	modified_base	16792	16792	52	-	.	coverage=11596;context=GCGGTTTGGGCGGCGCCAGCGGGCAGCTTACAGTGCACCCA;IPDRatio=1.42
contig11	kinModCall	modified_base	16794	16794	30	+	.	coverage=11644;context=GGTGCACTGTAAGCTGCCCGCTGGCGCCGCCCAAACCGCCT;IPDRatio=1.28
contig11	kinModCall	m4C	16799	16799	78	-	.	coverage=11676;context=TCCGCAGGCGGTTTGGGCGGCGCCAGCGGGCAGCTTACAGT;IPDRatio=1.57;frac=0.390;fracLow=0.357;fracUp=0.423;identificationQv=52
contig11	kinModCall	m4C	16802	16802	23	-	.	coverage=11734;context=GCGTCCGCAGGCGGTTTGGGCGGCGCCAGCGGGCAGCTTAC;IPDRatio=1.29;frac=0.167;fracLow=0.144;fracUp=0.189;identificationQv=62
contig11	kinModCall	modified_base	16814	16814	38	-	.	coverage=11688;context=CAGCGCGAGGGGGCGTCCGCAGGCGGTTTGGGCGGCGCCAG;IPDRatio=1.33
contig11	kinModCall	modified_base	16815	16815	31	+	.	coverage=11574;context=TGGCGCCGCCCAAACCGCCTGCGGACGCCCCCTCGCGCTGG;IPDRatio=1.29
contig11	kinModCall	modified_base	16823	16823	23	-	.	coverage=10924;context=GCAAGATTCCAGCGCGAGGGGGCGTCCGCAGGCGGTTTGGG;IPDRatio=1.24
contig11	kinModCall	m4C	16829	16829	25	-	.	coverage=11593;context=GGAGCCGCAAGATTCCAGCGCGAGGGGGCGTCCGCAGGCGG;IPDRatio=1.50;frac=1.000;fracLow=1.000;fracUp=1.000;identificationQv=39
contig11	kinModCall	modified_base	16843	16843	31	+	.	coverage=11822;context=CCCCTCGCGCTGGAATCTTGCGGCTCCAGCGTAGCAACTCT;IPDRatio=1.37
contig11	kinModCall	modified_base	16852	16852	42	+	.	coverage=11541;context=CTGGAATCTTGCGGCTCCAGCGTAGCAACTCTAGGGTAGCT;IPDRatio=1.35
contig11	kinModCall	modified_base	16864	16864	24	+	.	coverage=11656;context=GGCTCCAGCGTAGCAACTCTAGGGTAGCTGGCACCAAAACC;IPDRatio=1.24
contig11	kinModCall	modified_base	16872	16872	22	-	.	coverage=11544;context=GCAGTGGTGGTTTTGGTGCCAGCTACCCTAGAGTTGCTACG;IPDRatio=1.24
contig11	kinModCall	modified_base	16878	16878	33	-	.	coverage=11252;context=CGGCGCGCAGTGGTGGTTTTGGTGCCAGCTACCCTAGAGTT;IPDRatio=1.31
contig11	kinModCall	modified_base	16880	16880	56	-	.	coverage=11243;context=CTCGGCGCGCAGTGGTGGTTTTGGTGCCAGCTACCCTAGAG;IPDRatio=1.44
contig11	kinModCall	m4C	16891	16891	21	-	.	coverage=11538;context=GAGACGCAGGACTCGGCGCGCAGTGGTGGTTTTGGTGCCAG;IPDRatio=1.54;frac=0.923;fracLow=0.892;fracUp=0.966;identificationQv=15
contig11	kinModCall	modified_base	16893	16893	27	-	.	coverage=11498;context=GGGAGACGCAGGACTCGGCGCGCAGTGGTGGTTTTGGTGCC;IPDRatio=1.26
contig11	kinModCall	modified_base	16904	16904	26	-	.	coverage=11388;context=AGTCTCCCGGCGGGAGACGCAGGACTCGGCGCGCAGTGGTG;IPDRatio=1.26
contig11	kinModCall	modified_base	16912	16912	26	-	.	coverage=11107;context=GCCTGCCAAGTCTCCCGGCGGGAGACGCAGGACTCGGCGCG;IPDRatio=1.31
contig11	kinModCall	modified_base	16915	16915	30	-	.	coverage=10088;context=CACGCCTGCCAAGTCTCCCGGCGGGAGACGCAGGACTCGGC;IPDRatio=1.29
contig11	kinModCall	modified_base	16917	16917	46	+	.	coverage=11568;context=CGAGTCCTGCGTCTCCCGCCGGGAGACTTGGCAGGCGTGCT;IPDRatio=1.41
contig11	kinModCall	modified_base	16918	16918	24	+	.	coverage=11233;context=GAGTCCTGCGTCTCCCGCCGGGAGACTTGGCAGGCGTGCTG;IPDRatio=1.41
contig11	kinModCall	modified_base	16925	16925	29	+	.	coverage=10955;context=GCGTCTCCCGCCGGGAGACTTGGCAGGCGTGCTGGGTGCAC;IPDRatio=1.30
contig11	kinModCall	modified_base	16926	16926	22	+	.	coverage=11605;context=CGTCTCCCGCCGGGAGACTTGGCAGGCGTGCTGGGTGCACT;IPDRatio=1.22
contig11	kinModCall	modified_base	16928	16928	28	+	.	coverage=11550;context=TCTCCCGCCGGGAGACTTGGCAGGCGTGCTGGGTGCACTGT;IPDRatio=1.29
contig11	kinModCall	modified_base	16935	16935	23	-	.	coverage=11395;context=GCAGCTTACAGTGCACCCAGCACGCCTGCCAAGTCTCCCGG;IPDRatio=1.25
contig11	kinModCall	modified_base	16938	16938	80	+	.	coverage=11467;context=GGAGACTTGGCAGGCGTGCTGGGTGCACTGTAAGCTGCCCG;IPDRatio=1.63
contig11	kinModCall	modified_base	16945	16945	111	-	.	coverage=11224;context=GCGCCAGCGGGCAGCTTACAGTGCACCCAGCACGCCTGCCA;IPDRatio=1.76
contig11	kinModCall	modified_base	16946	16946	25	-	.	coverage=11350;context=GGCGCCAGCGGGCAGCTTACAGTGCACCCAGCACGCCTGCC;IPDRatio=1.25
contig11	kinModCall	modified_base	16955	16955	30	-	.	coverage=9906;context=GGTTTGGGCGGCGCCAGCGGGCAGCTTACAGTGCACCCAGC;IPDRatio=1.30
contig11	kinModCall	modified_base	16957	16957	47	-	.	coverage=11325;context=GCGGTTTGGGCGGCGCCAGCGGGCAGCTTACAGTGCACCCA;IPDRatio=1.39
contig11	kinModCall	modified_base	16959	16959	37	+	.	coverage=11305;context=GGTGCACTGTAAGCTGCCCGCTGGCGCCGCCCAAACCGCCT;IPDRatio=1.33
contig11	kinModCall	modified_base	16959	16959	25	-	.	coverage=11009;context=AGGCGGTTTGGGCGGCGCCAGCGGGCAGCTTACAGTGCACC;IPDRatio=1.25
contig11	kinModCall	m4C	16964	16964	89	-	.	coverage=11389;context=TCCGCAGGCGGTTTGGGCGGCGCCAGCGGGCAGCTTACAGT;IPDRatio=1.62;frac=0.435;fracLow=0.418;fracUp=0.455;identificationQv=67
contig11	kinModCall	m4C	16967	16967	28	-	.	coverage=11444;context=GCGTCCGCAGGCGGTTTGGGCGGCGCCAGCGGGCAGCTTAC;IPDRatio=1.33;frac=0.197;fracLow=0.170;fracUp=0.218;identificationQv=91
contig11	kinModCall	modified_base	16979	16979	39	-	.	coverage=11420;context=CAGCGCGAGGGGGCGTCCGCAGGCGGTTTGGGCGGCGCCAG;IPDRatio=1.34
contig11	kinModCall	modified_base	16980	16980	52	+	.	coverage=11330;context=TGGCGCCGCCCAAACCGCCTGCGGACGCCCCCTCGCGCTGG;IPDRatio=1.40
contig11	kinModCall	modified_base	16986	16986	26	-	.	coverage=11281;context=AAGATTCCAGCGCGAGGGGGCGTCCGCAGGCGGTTTGGGCG;IPDRatio=1.32
contig11	kinModCall	modified_base	16988	16988	22	-	.	coverage=10645;context=GCAAGATTCCAGCGCGAGGGGGCGTCCGCAGGCGGTTTGGG;IPDRatio=1.24
contig11	kinModCall	m4C	16994	16994	38	-	.	coverage=11357;context=GGAGCCGCAAGATTCCAGCGCGAGGGGGCGTCCGCAGGCGG;IPDRatio=1.65;frac=1.000;fracLow=0.999;fracUp=1.000;identificationQv=48
contig11	kinModCall	modified_base	17008	17008	34	+	.	coverage=11615;context=CCCCTCGCGCTGGAATCTTGCGGCTCCAGCGTAGCAACTCT;IPDRatio=1.40
contig11	kinModCall	modified_base	17012	17012	27	-	.	coverage=11271;context=CCCTAGAGTTGCTACGCTGGAGCCGCAAGATTCCAGCGCGA;IPDRatio=1.26
contig11	kinModCall	modified_base	17017	17017	33	+	.	coverage=11397;context=CTGGAATCTTGCGGCTCCAGCGTAGCAACTCTAGGGTAGCT;IPDRatio=1.30
contig11	kinModCall	modified_base	17017	17017	24	-	.	coverage=11103;context=AGCTACCCTAGAGTTGCTACGCTGGAGCCGCAAGATTCCAG;IPDRatio=1.24
contig11	kinModCall	modified_base	17028	17028	25	-	.	coverage=11292;context=GTTTTGGTGCCAGCTACCCTAGAGTTGCTACGCTGGAGCCG;IPDRatio=1.25
contig11	kinModCall	modified_base	17029	17029	32	+	.	coverage=11378;context=GGCTCCAGCGTAGCAACTCTAGGGTAGCTGGCACCAAAACC;IPDRatio=1.29
contig11	kinModCall	m6A	17037	17037	31	-	.	coverage=11348;context=GCAGCAGTGGTTTTGGTGCCAGCTACCCTAGAGTTGCTACG;IPDRatio=1.31;frac=0.048;fracLow=0.044;fracUp=0.055;identificationQv=4
contig11	kinModCall	modified_base	17043	17043	43	-	.	coverage=11011;context=AGGCGCGCAGCAGTGGTTTTGGTGCCAGCTACCCTAGAGTT;IPDRatio=1.37
contig11	kinModCall	modified_base	17045	17045	70	-	.	coverage=11093;context=TCAGGCGCGCAGCAGTGGTTTTGGTGCCAGCTACCCTAGAG;IPDRatio=1.50
contig11	kinModCall	modified_base	17057	17057	23	-	.	coverage=11113;context=ACAGGTGCCGGTTCAGGCGCGCAGCAGTGGTTTTGGTGCCA;IPDRatio=1.24
contig11	kinModCall	m4C	17060	17060	32	-	.	coverage=11373;context=GTCACAGGTGCCGGTTCAGGCGCGCAGCAGTGGTTTTGGTG;IPDRatio=1.30;frac=0.161;fracLow=0.149;fracUp=0.170;identificationQv=11
contig11	kinModCall	modified_base	17068	17068	29	-	.	coverage=11201;context=GTCTCGCAGTCACAGGTGCCGGTTCAGGCGCGCAGCAGTGG;IPDRatio=1.29
contig11	kinModCall	modified_base	17069	17069	74	-	.	coverage=10551;context=AGTCTCGCAGTCACAGGTGCCGGTTCAGGCGCGCAGCAGTG;IPDRatio=1.56
contig11	kinModCall	modified_base	17080	17080	21	-	.	coverage=10924;context=CGCGCCTGCCAAGTCTCGCAGTCACAGGTGCCGGTTCAGGC;IPDRatio=1.23
contig11	kinModCall	modified_base	17083	17083	56	+	.	coverage=11602;context=TGAACCGGCACCTGTGACTGCGAGACTTGGCAGGCGCGCTG;IPDRatio=1.57
contig11	kinModCall	modified_base	17093	17093	22	+	.	coverage=11417;context=CCTGTGACTGCGAGACTTGGCAGGCGCGCTGGAACCACTGT;IPDRatio=1.26
contig11	kinModCall	modified_base	17095	17095	32	+	.	coverage=11512;context=TGTGACTGCGAGACTTGGCAGGCGCGCTGGAACCACTGTGG;IPDRatio=1.33
contig11	kinModCall	m4C	17100	17100	38	-	.	coverage=11373;context=GCCACCCACAGTGGTTCCAGCGCGCCTGCCAAGTCTCGCAG;IPDRatio=1.34;frac=0.144;fracLow=0.133;fracUp=0.161;identificationQv=6
contig11	kinModCall	modified_base	17102	17102	48	+	.	coverage=11361;context=GCGAGACTTGGCAGGCGCGCTGGAACCACTGTGGGTGGCCT;IPDRatio=1.40
contig11	kinModCall	modified_base	17114	17114	21	+	.	coverage=11192;context=AGGCGCGCTGGAACCACTGTGGGTGGCCTGCTGGCACTGCC;IPDRatio=1.33
contig11	kinModCall	modified_base	17120	17120	25	-	.	coverage=10481;context=GGTTTGGGCAGTGCCAGCAGGCCACCCACAGTGGTTCCAGC;IPDRatio=1.32
contig11	kinModCall	modified_base	17121	17121	23	-	.	coverage=11107;context=TGGTTTGGGCAGTGCCAGCAGGCCACCCACAGTGGTTCCAG;IPDRatio=1.26
contig11	kinModCall	modified_base	17130	17130	24	-	.	coverage=10844;context=CTGTATAGGTGGTTTGGGCAGTGCCAGCAGGCCACCCACAG;IPDRatio=1.25
contig11	kinModCall	modified_base	17131	17131	30	-	.	coverage=11101;context=CCTGTATAGGTGGTTTGGGCAGTGCCAGCAGGCCACCCACA;IPDRatio=1.28
contig11	kinModCall	modified_base	17152	17152	66	-	.	coverage=10933;context=TATAACAAGGCAGCCAGGGTGCCTGTATAGGTGGTTTGGGC;IPDRatio=1.53
contig11	kinModCall	modified_base	17201	17201	34	-	.	coverage=11150;context=CCAGAAGCCAAGGCTCGGCCAGCTACCCTATAGCAGCTGCC;IPDRatio=1.34
contig11	kinModCall	modified_base	17217	17217	64	+	.	coverage=11027;context=TAGCTGGCCGAGCCTTGGCTTCTGGGGCGGCAGCACCACTG;IPDRatio=1.48
contig11	kinModCall	modified_base	17219	17219	53	+	.	coverage=11102;context=GCTGGCCGAGCCTTGGCTTCTGGGGCGGCAGCACCACTGTG;IPDRatio=1.41
contig11	kinModCall	m4C	17222	17222	316	-	.	coverage=11247;context=GTGCACAGTGGTGCTGCCGCCCCAGAAGCCAAGGCTCGGCC;IPDRatio=2.12;frac=0.471;fracLow=0.445;fracUp=0.490;identificationQv=299
contig11	kinModCall	m4C	17225	17225	118	-	.	coverage=10521;context=GGCGTGCACAGTGGTGCTGCCGCCCCAGAAGCCAAGGCTCG;IPDRatio=1.63;frac=0.345;fracLow=0.327;fracUp=0.359;identificationQv=99
contig11	kinModCall	m4C	17227	17227	21	+	.	coverage=11267;context=AGCCTTGGCTTCTGGGGCGGCAGCACCACTGTGCACGCCGA;IPDRatio=1.44;frac=0.887;fracLow=0.849;fracUp=0.925;identificationQv=182
contig11	kinModCall	modified_base	17236	17236	23	+	.	coverage=11111;context=TTCTGGGGCGGCAGCACCACTGTGCACGCCGATTCAGGGCT;IPDRatio=1.25
contig11	kinModCall	modified_base	17237	17237	22	+	.	coverage=11061;context=TCTGGGGCGGCAGCACCACTGTGCACGCCGATTCAGGGCTT;IPDRatio=1.23
contig11	kinModCall	modified_base	17239	17239	22	+	.	coverage=11113;context=TGGGGCGGCAGCACCACTGTGCACGCCGATTCAGGGCTTCT;IPDRatio=1.23
contig11	kinModCall	modified_base	17252	17252	21	+	.	coverage=11004;context=CCACTGTGCACGCCGATTCAGGGCTTCTTTCGCTCTGTGGG;IPDRatio=1.24
contig11	kinModCall	modified_base	17253	17253	22	+	.	coverage=10872;context=CACTGTGCACGCCGATTCAGGGCTTCTTTCGCTCTGTGGGG;IPDRatio=1.23
contig11	kinModCall	modified_base	17255	17255	21	-	.	coverage=10789;context=AGCCCCACAGAGCGAAAGAAGCCCTGAATCGGCGTGCACAG;IPDRatio=1.22
contig11	kinModCall	modified_base	17256	17256	26	-	.	coverage=10786;context=GAGCCCCACAGAGCGAAAGAAGCCCTGAATCGGCGTGCACA;IPDRatio=1.26
contig11	kinModCall	modified_base	17259	17259	32	-	.	coverage=10491;context=GTAGAGCCCCACAGAGCGAAAGAAGCCCTGAATCGGCGTGC;IPDRatio=1.30
contig11	kinModCall	modified_base	17262	17262	31	-	.	coverage=10874;context=TCTGTAGAGCCCCACAGAGCGAAAGAAGCCCTGAATCGGCG;IPDRatio=1.29
contig11	kinModCall	modified_base	17268	17268	25	+	.	coverage=10774;context=TTCAGGGCTTCTTTCGCTCTGTGGGGCTCTACAGAGCAGCT;IPDRatio=1.25
contig11	kinModCall	modified_base	17273	17273	30	-	.	coverage=11084;context=GCCCCAGCTGCTCTGTAGAGCCCCACAGAGCGAAAGAAGCC;IPDRatio=1.30
contig11	kinModCall	modified_base	17281	17281	68	+	.	coverage=10988;context=TCGCTCTGTGGGGCTCTACAGAGCAGCTGGGGCAATTTCAA;IPDRatio=1.52
contig11	kinModCall	modified_base	17289	17289	21	+	.	coverage=10981;context=TGGGGCTCTACAGAGCAGCTGGGGCAATTTCAACTGTAGCA;IPDRatio=1.26
contig11	kinModCall	modified_base	17291	17291	35	+	.	coverage=10523;context=GGGCTCTACAGAGCAGCTGGGGCAATTTCAACTGTAGCAGT;IPDRatio=1.34
contig11	kinModCall	modified_base	17292	17292	38	-	.	coverage=11004;context=CACTGCTACAGTTGAAATTGCCCCAGCTGCTCTGTAGAGCC;IPDRatio=1.40
contig11	kinModCall	modified_base	17293	17293	26	-	.	coverage=10782;context=CCACTGCTACAGTTGAAATTGCCCCAGCTGCTCTGTAGAGC;IPDRatio=1.25
contig11	kinModCall	modified_base	17312	17312	37	+	.	coverage=10938;context=GCAATTTCAACTGTAGCAGTGGGCCGCTGGCGGTCGTCTCT;IPDRatio=1.38
contig11	kinModCall	modified_base	17314	17314	38	+	.	coverage=9829;context=AATTTCAACTGTAGCAGTGGGCCGCTGGCGGTCGTCTCTTT;IPDRatio=1.37
contig11	kinModCall	modified_base	17314	17314	28	-	.	coverage=10992;context=AAAGAGACGACCGCCAGCGGCCCACTGCTACAGTTGAAATT;IPDRatio=1.28
contig11	kinModCall	modified_base	17316	17316	43	-	.	coverage=10865;context=TGAAAGAGACGACCGCCAGCGGCCCACTGCTACAGTTGAAA;IPDRatio=1.37
contig11	kinModCall	modified_base	17320	17320	34	+	.	coverage=10910;context=AACTGTAGCAGTGGGCCGCTGGCGGTCGTCTCTTTCATATG;IPDRatio=1.38
contig11	kinModCall	modified_base	17328	17328	30	+	.	coverage=10944;context=CAGTGGGCCGCTGGCGGTCGTCTCTTTCATATGACGCTCGT;IPDRatio=1.30
contig11	kinModCall	modified_base	17430	17430	27	+	.	coverage=10813;context=GAACCGCGTTTGACGGAGGCGGCTTGTCCAAACGGTCGCAG;IPDRatio=1.27
contig11	kinModCall	modified_base	17443	17443	37	+	.	coverage=10699;context=CGGAGGCGGCTTGTCCAAACGGTCGCAGGATCCATGAGAGC;IPDRatio=1.33
contig11	kinModCall	modified_base	17444	17444	34	+	.	coverage=9406;context=GGAGGCGGCTTGTCCAAACGGTCGCAGGATCCATGAGAGCG;IPDRatio=1.35
contig11	kinModCall	modified_base	17462	17462	21	+	.	coverage=10428;context=CGGTCGCAGGATCCATGAGAGCGGGAGCCACCCAGGCCACA;IPDRatio=1.21
contig11	kinModCall	modified_base	17470	17470	22	-	.	coverage=10629;context=CAGGCCGTTGTGGCCTGGGTGGCTCCCGCTCTCATGGATCC;IPDRatio=1.24
contig11	kinModCall	modified_base	17473	17473	23	-	.	coverage=10354;context=GGCCAGGCCGTTGTGGCCTGGGTGGCTCCCGCTCTCATGGA;IPDRatio=1.26
contig11	kinModCall	modified_base	17481	17481	21	-	.	coverage=10261;context=GGGTGCCTGGCCAGGCCGTTGTGGCCTGGGTGGCTCCCGCT;IPDRatio=1.23
contig11	kinModCall	modified_base	17485	17485	39	+	.	coverage=10657;context=GGAGCCACCCAGGCCACAACGGCCTGGCCAGGCACCCCGCT;IPDRatio=1.34
contig11	kinModCall	modified_base	17486	17486	27	+	.	coverage=9355;context=GAGCCACCCAGGCCACAACGGCCTGGCCAGGCACCCCGCTC;IPDRatio=1.36
contig11	kinModCall	modified_base	17494	17494	47	-	.	coverage=10554;context=TACAGTGGGAGCGGGGTGCCTGGCCAGGCCGTTGTGGCCTG;IPDRatio=1.39
contig11	kinModCall	modified_base	17502	17502	23	-	.	coverage=10421;context=CCTGGTGGTACAGTGGGAGCGGGGTGCCTGGCCAGGCCGTT;IPDRatio=1.27
contig11	kinModCall	modified_base	17510	17510	21	-	.	coverage=10159;context=AGGCTGCCCCTGGTGGTACAGTGGGAGCGGGGTGCCTGGCC;IPDRatio=1.22
contig11	kinModCall	modified_base	17516	17516	38	-	.	coverage=10324;context=TGTGGGAGGCTGCCCCTGGTGGTACAGTGGGAGCGGGGTGC;IPDRatio=1.36
contig11	kinModCall	modified_base	17525	17525	37	-	.	coverage=10397;context=CTTCGAGCCTGTGGGAGGCTGCCCCTGGTGGTACAGTGGGA;IPDRatio=1.34
contig11	kinModCall	modified_base	17537	17537	32	+	.	coverage=10544;context=ACCAGGGGCAGCCTCCCACAGGCTCGAAGCAATTCTTTTCT;IPDRatio=1.31
contig11	kinModCall	m4C	17576	17576	47	-	.	coverage=10249;context=CCAGAAGCCCTCAATCGACGCGTCCGTCGTGGCCTTCACAG;IPDRatio=1.40;frac=0.236;fracLow=0.220;fracUp=0.254;identificationQv=4
contig11	kinModCall	modified_base	17598	17598	40	+	.	coverage=9236;context=GTCGATTGAGGGCTTCTGGGGGCGGCAGCACCACTGTGCAC;IPDRatio=1.35
contig11	kinModCall	modified_base	17598	17598	30	-	.	coverage=9890;context=GTGCACAGTGGTGCTGCCGCCCCCAGAAGCCCTCAATCGAC;IPDRatio=1.31
contig11	kinModCall	modified_base	17601	17601	24	+	.	coverage=10203;context=GATTGAGGGCTTCTGGGGGCGGCAGCACCACTGTGCACGCC;IPDRatio=1.25
contig11	kinModCall	m4C	17639	17639	62	-	.	coverage=9982;context=GTGCACAGTGGTGCTGCCGCCCCCAGAAGCCCTCAATCGGC;IPDRatio=1.49;frac=0.298;fracLow=0.282;fracUp=0.315;identificationQv=4
contig11	kinModCall	m4C	17641	17641	24	+	.	coverage=10183;context=CGATTGAGGGCTTCTGGGGGCGGCAGCACCACTGTGCACGC;IPDRatio=1.57;frac=0.979;fracLow=0.978;fracUp=0.980;identificationQv=64
contig11	kinModCall	modified_base	17680	17680	67	-	.	coverage=9785;context=GTGCACAGTGGTGCTGCCGCCCCCAGAAGCCCTCAATCGGC;IPDRatio=1.51
contig11	kinModCall	m4C	17682	17682	22	+	.	coverage=9922;context=CGATTGAGGGCTTCTGGGGGCGGCAGCACCACTGTGCACGC;IPDRatio=1.53;frac=0.964;fracLow=0.963;fracUp=0.980;identificationQv=68
contig11	kinModCall	modified_base	17715	17715	54	+	.	coverage=9373;context=GTGCACGCCGATTGAGGGCTTCTGGGGCGGCAGCACCACTG;IPDRatio=1.43
contig11	kinModCall	modified_base	17717	17717	31	+	.	coverage=9387;context=GCACGCCGATTGAGGGCTTCTGGGGCGGCAGCACCACTGTG;IPDRatio=1.29
contig11	kinModCall	modified_base	17720	17720	352	+	.	coverage=9106;context=CGCCGATTGAGGGCTTCTGGGGCGGCAGCACCACTGTGCAC;IPDRatio=2.22
contig11	kinModCall	m4C	17720	17720	220	-	.	coverage=9771;context=GTGCACAGTGGTGCTGCCGCCCCAGAAGCCCTCAATCGGCG;IPDRatio=1.93;frac=0.401;fracLow=0.381;fracUp=0.421;identificationQv=163
contig11	kinModCall	modified_base	17723	17723	51	+	.	coverage=9189;context=CGATTGAGGGCTTCTGGGGCGGCAGCACCACTGTGCACGCC;IPDRatio=1.42
contig11	kinModCall	m4C	17723	17723	64	-	.	coverage=9115;context=GGCGTGCACAGTGGTGCTGCCGCCCCAGAAGCCCTCAATCG;IPDRatio=1.45;frac=0.284;fracLow=0.271;fracUp=0.302;identificationQv=12
contig11	kinModCall	modified_base	17761	17761	25	+	.	coverage=8358;context=GCCGATTGAGGGCTTCTGGGGGCGGCACGCCGCCGGCGCAC;IPDRatio=1.26
contig11	kinModCall	m4C	17761	17761	66	-	.	coverage=9727;context=GTGCGCCGGCGGCGTGCCGCCCCCAGAAGCCCTCAATCGGC;IPDRatio=1.51;frac=0.309;fracLow=0.294;fracUp=0.327;identificationQv=6
contig11	kinModCall	modified_base	17771	17771	23	-	.	coverage=9908;context=TGACAATCATGTGCGCCGGCGGCGTGCCGCCCCCAGAAGCC;IPDRatio=1.25
contig11	kinModCall	modified_base	17778	17778	40	-	.	coverage=9990;context=AGAACGTTGACAATCATGTGCGCCGGCGGCGTGCCGCCCCC;IPDRatio=1.34
contig11	kinModCall	modified_base	17781	17781	25	-	.	coverage=9854;context=GAAAGAACGTTGACAATCATGTGCGCCGGCGGCGTGCCGCC;IPDRatio=1.25
contig11	kinModCall	modified_base	17820	17820	29	-	.	coverage=9818;context=TGAAATTATCCCAGCTGCTCTGTAGAGCCCTACAGAGCGGA;IPDRatio=1.28
contig11	kinModCall	modified_base	17957	17957	21	-	.	coverage=9653;context=GACAAGCCGCCTCCGTCAAACGCGGTTCGTGGCACAACTTT;IPDRatio=1.22
contig11	kinModCall	modified_base	17970	17970	29	+	.	coverage=9684;context=GAACCGCGTTTGACGGAGGCGGCTTGTCCAAGCGGTCGCAG;IPDRatio=1.27
contig11	kinModCall	modified_base	17983	17983	61	+	.	coverage=9544;context=CGGAGGCGGCTTGTCCAAGCGGTCGCAGGATCCATGAGAGC;IPDRatio=1.46
contig11	kinModCall	modified_base	17988	17988	22	+	.	coverage=9628;context=GCGGCTTGTCCAAGCGGTCGCAGGATCCATGAGAGCGGGAG;IPDRatio=1.30
contig11	kinModCall	modified_base	18025	18025	26	+	.	coverage=9610;context=GGAGCCACCCAGGCCACAACGGCCTGGCCAGGCACCCCGCT;IPDRatio=1.26
contig11	kinModCall	modified_base	18034	18034	30	-	.	coverage=9450;context=CAGTTCGAGAGCGGGGTGCCTGGCCAGGCCGTTGTGGCCTG;IPDRatio=1.29
contig11	kinModCall	modified_base	18040	18040	24	+	.	coverage=9574;context=ACAACGGCCTGGCCAGGCACCCCGCTCTCGAACTGTACCAT;IPDRatio=1.27
contig11	kinModCall	modified_base	18052	18052	28	-	.	coverage=9225;context=TGTCTATCAGATATGGTACAGTTCGAGAGCGGGGTGCCTGG;IPDRatio=1.27
contig11	kinModCall	modified_base	18119	18119	28	+	.	coverage=9271;context=TGAACAAAGTAACCCTGTGAGGGGCACTACGGTGCGCGTCG;IPDRatio=1.30
contig11	kinModCall	modified_base	18121	18121	21	+	.	coverage=8834;context=AACAAAGTAACCCTGTGAGGGGCACTACGGTGCGCGTCGAC;IPDRatio=1.23
contig11	kinModCall	modified_base	18175	18175	33	+	.	coverage=9292;context=GTCGCTCAGGCTTCACGACTAGTGGATTATAAAGTGCCATT;IPDRatio=1.33
contig11	kinModCall	modified_base	18203	18203	57	-	.	coverage=7693;context=TCCTTCAGTGTCAAAAGGCCCGAGCCTAAATGGCACTTTAT;IPDRatio=1.47
contig11	kinModCall	modified_base	18205	18205	36	+	.	coverage=7742;context=AAAGTGCCATTTAGGCTCGGGCCTTTTGACACTGAAGGATG;IPDRatio=1.40
contig11	kinModCall	modified_base	18226	18226	41	+	.	coverage=8701;context=CCTTTTGACACTGAAGGATGGGTTCTGTAGATTTCTGGCCT;IPDRatio=1.40
contig11	kinModCall	modified_base	18244	18244	23	+	.	coverage=9174;context=TGGGTTCTGTAGATTTCTGGCCTATGGCAAGTCTTACGCAG;IPDRatio=1.25
contig11	kinModCall	modified_base	18273	18273	41	+	.	coverage=8651;context=AGTCTTACGCAGAGCAACAGGAGGTCACCATGCTATCGACG;IPDRatio=1.35
contig11	kinModCall	modified_base	18294	18294	27	-	.	coverage=9008;context=CAACTTGACCATTTCGGTGTCCGTCGATAGCATGGTGACCT;IPDRatio=1.28
contig11	kinModCall	modified_base	18338	18338	87	-	.	coverage=8248;context=GTGAGGGCCAGCGTGGTGGGGGTCCCAGGAGAAGGGCCAGC;IPDRatio=1.62
contig11	kinModCall	modified_base	18340	18340	83	-	.	coverage=8229;context=CCGTGAGGGCCAGCGTGGTGGGGGTCCCAGGAGAAGGGCCA;IPDRatio=1.69
contig11	kinModCall	modified_base	18343	18343	38	-	.	coverage=8120;context=AGCCCGTGAGGGCCAGCGTGGTGGGGGTCCCAGGAGAAGGG;IPDRatio=1.34
contig11	kinModCall	modified_base	18344	18344	23	-	.	coverage=8672;context=AAGCCCGTGAGGGCCAGCGTGGTGGGGGTCCCAGGAGAAGG;IPDRatio=1.32
contig11	kinModCall	modified_base	18390	18390	24	+	.	coverage=7862;context=GGGGATCCTGGGGAACTTGGGTGGGAAACAGCTGTGCAAGG;IPDRatio=1.24
contig11	kinModCall	modified_base	18418	18418	23	+	.	coverage=8860;context=CAGCTGTGCAAGGCACCTACGGCGCACGCCAAAGGTGCTGC;IPDRatio=1.24
contig11	kinModCall	m4C	18419	18419	56	-	.	coverage=8786;context=CGCAGCACCTTTGGCGTGCGCCGTAGGTGCCTTGCACAGCT;IPDRatio=1.52;frac=0.330;fracLow=0.308;fracUp=0.349;identificationQv=4
contig11	kinModCall	modified_base	18447	18447	21	-	.	coverage=8604;context=CTGTACAGCGCCCGAAGGACGCGCCGCGCGCAGCACCTTTG;IPDRatio=1.23
contig11	kinModCall	modified_base	18476	18476	22	+	.	coverage=8625;context=GGCGCTGTACAGATAACTTGAGTCCTCTCCGGCGCTCTCCC;IPDRatio=1.24
contig11	kinModCall	modified_base	18482	18482	28	-	.	coverage=8355;context=GGCGCTGGGAGAGCGCCGGAGAGGACTCAAGTTATCTGTAC;IPDRatio=1.28
contig11	kinModCall	modified_base	18486	18486	33	+	.	coverage=8691;context=AGATAACTTGAGTCCTCTCCGGCGCTCTCCCAGCGCCGGCG;IPDRatio=1.32
contig11	kinModCall	modified_base	18487	18487	41	+	.	coverage=7934;context=GATAACTTGAGTCCTCTCCGGCGCTCTCCCAGCGCCGGCGG;IPDRatio=1.37
contig11	kinModCall	modified_base	18488	18488	24	+	.	coverage=8741;context=ATAACTTGAGTCCTCTCCGGCGCTCTCCCAGCGCCGGCGGC;IPDRatio=1.24
contig11	kinModCall	modified_base	18496	18496	29	-	.	coverage=8442;context=CGGGCGCGGCCGCCGGCGCTGGGAGAGCGCCGGAGAGGACT;IPDRatio=1.32
contig11	kinModCall	modified_base	18506	18506	26	+	.	coverage=8545;context=GGCGCTCTCCCAGCGCCGGCGGCCGCGCCCGTCGCGGTGGA;IPDRatio=1.26
contig11	kinModCall	modified_base	18506	18506	25	-	.	coverage=7853;context=TCCACCGCGACGGGCGCGGCCGCCGGCGCTGGGAGAGCGCC;IPDRatio=1.25
contig11	kinModCall	modified_base	18515	18515	29	-	.	coverage=8480;context=TAACTATCGTCCACCGCGACGGGCGCGGCCGCCGGCGCTGG;IPDRatio=1.28
contig11	kinModCall	modified_base	18539	18539	37	+	.	coverage=8567;context=GCGGTGGACGATAGTTATCTGGTTGATTCTGCCAGTAGTCA;IPDRatio=1.36
contig11	kinModCall	modified_base	18563	18563	24	+	.	coverage=8484;context=GATTCTGCCAGTAGTCATATGCTTGTCTCAAAGATTAAGCC;IPDRatio=1.27
contig11	kinModCall	modified_base	18565	18565	33	+	.	coverage=8416;context=TTCTGCCAGTAGTCATATGCTTGTCTCAAAGATTAAGCCAT;IPDRatio=1.41
contig11	kinModCall	modified_base	18566	18566	25	+	.	coverage=8245;context=TCTGCCAGTAGTCATATGCTTGTCTCAAAGATTAAGCCATG;IPDRatio=1.25
contig11	kinModCall	modified_base	18567	18567	22	+	.	coverage=8376;context=CTGCCAGTAGTCATATGCTTGTCTCAAAGATTAAGCCATGC;IPDRatio=1.23
contig11	kinModCall	modified_base	18768	18768	28	+	.	coverage=8176;context=AAACCAATGCCCTCTGGGCTCCTTGGTGATTCATAATAACT;IPDRatio=1.33
contig11	kinModCall	modified_base	18804	18804	32	-	.	coverage=6795;context=TGAACCATCGCCGGCGCAAGGCCGTGCGATTCGAAAAGTTA;IPDRatio=1.35
contig11	kinModCall	modified_base	18805	18805	35	-	.	coverage=7830;context=ATGAACCATCGCCGGCGCAAGGCCGTGCGATTCGAAAAGTT;IPDRatio=1.31
contig11	kinModCall	modified_base	18822	18822	63	+	.	coverage=7790;context=GGCCTTGCGCCGGCGATGGTTCATTCAAATTTCTTCCCTAT;IPDRatio=1.46
contig11	kinModCall	modified_base	18874	18874	43	+	.	coverage=7902;context=GTTTGGGTCTTGGCCAAACATGGTCGCAACGGGTAACGGAG;IPDRatio=1.80
contig11	kinModCall	modified_base	18875	18875	138	+	.	coverage=7711;context=TTTGGGTCTTGGCCAAACATGGTCGCAACGGGTAACGGAGG;IPDRatio=1.74
contig11	kinModCall	modified_base	18911	18911	27	-	.	coverage=7592;context=GTTTCTCAGGCTCCTTCTCCGGGGTCGAGCCCTAACCCTCC;IPDRatio=1.29
contig11	kinModCall	modified_base	18958	18958	21	+	.	coverage=7721;context=TACATCCAAGGAAGGCAGCAGGCGCGCAAATTACCCAATCC;IPDRatio=1.31
contig11	kinModCall	modified_base	18980	18980	24	-	.	coverage=7565;context=TTGTCACTACCTCCCCGAATCGGGATTGGGTAATTTGCGCG;IPDRatio=1.27
contig11	kinModCall	modified_base	18988	18988	38	+	.	coverage=5923;context=TTACCCAATCCCGATTCGGGGAGGTAGTGACAATAAATACT;IPDRatio=1.35
contig11	kinModCall	modified_base	18990	18990	71	+	.	coverage=7255;context=ACCCAATCCCGATTCGGGGAGGTAGTGACAATAAATACTGA;IPDRatio=1.52
contig11	kinModCall	modified_base	19090	19090	78	+	.	coverage=7162;context=AACAATTGGAGGGCAAGTCTGGTGCCAGCAGCCGCGGTAAT;IPDRatio=1.54
contig11	kinModCall	modified_base	19096	19096	21	-	.	coverage=7269;context=GCTGGAATTACCGCGGCTGCTGGCACCAGACTTGCCCTCCA;IPDRatio=1.32
contig11	kinModCall	modified_base	19098	19098	61	+	.	coverage=7365;context=GAGGGCAAGTCTGGTGCCAGCAGCCGCGGTAATTCCAGCTC;IPDRatio=1.56
contig11	kinModCall	modified_base	19105	19105	79	+	.	coverage=7129;context=AGTCTGGTGCCAGCAGCCGCGGTAATTCCAGCTCCAATAGC;IPDRatio=1.57
contig11	kinModCall	modified_base	19140	19140	24	+	.	coverage=7143;context=AATAGCGTATATTAAAGTTGTTGTGGTTAAAAAGCTCGTAG;IPDRatio=1.28
contig11	kinModCall	modified_base	19144	19144	31	+	.	coverage=7189;context=GCGTATATTAAAGTTGTTGTGGTTAAAAAGCTCGTAGTTGA;IPDRatio=1.33
contig11	kinModCall	modified_base	19173	19173	48	-	.	coverage=6249;context=GAGGCGGACCGGCCAGCCAGGCCCAAGGTTCAACTACGAGC;IPDRatio=1.51
contig11	kinModCall	modified_base	19174	19174	34	-	.	coverage=7084;context=TGAGGCGGACCGGCCAGCCAGGCCCAAGGTTCAACTACGAG;IPDRatio=1.32
contig11	kinModCall	modified_base	19251	19251	46	+	.	coverage=6899;context=GGAACCCCATGCTCTTCACTGAGTGTGGCGGTGAAACAGGA;IPDRatio=1.44
contig11	kinModCall	modified_base	19329	19329	23	+	.	coverage=6811;context=CTATGCTCGAATACATTAGCATGGAATAATAAAATAGGACG;IPDRatio=1.28
contig11	kinModCall	modified_base	19379	19379	24	-	.	coverage=6583;context=TCCCTATTAATCATTACGGCGGTCCTAGAAACCAACAAAAT;IPDRatio=1.26
contig11	kinModCall	modified_base	19382	19382	28	+	.	coverage=6580;context=TTGTTGGTTTCTAGGACCGCCGTAATGATTAATAGGGACAG;IPDRatio=1.29
contig11	kinModCall	modified_base	19395	19395	21	-	.	coverage=6579;context=CTGATGCCCCCGACTGTCCCTATTAATCATTACGGCGGTCC;IPDRatio=1.27
contig11	kinModCall	modified_base	19405	19405	43	+	.	coverage=6375;context=AATGATTAATAGGGACAGTCGGGGGCATCAGTATTCAATTG;IPDRatio=1.38
contig11	kinModCall	modified_base	19406	19406	99	+	.	coverage=6149;context=ATGATTAATAGGGACAGTCGGGGGCATCAGTATTCAATTGT;IPDRatio=1.83
contig11	kinModCall	modified_base	19408	19408	546	+	.	coverage=6157;context=GATTAATAGGGACAGTCGGGGGCATCAGTATTCAATTGTCA;IPDRatio=2.87
contig11	kinModCall	modified_base	19513	19513	40	+	.	coverage=6384;context=ATTAATCAGGAACGAAAGTTAGGGGATCGAAGACGATCAGA;IPDRatio=1.35
contig11	kinModCall	modified_base	19514	19514	83	+	.	coverage=6245;context=TTAATCAGGAACGAAAGTTAGGGGATCGAAGACGATCAGAT;IPDRatio=1.65
contig11	kinModCall	modified_base	19515	19515	41	+	.	coverage=6174;context=TAATCAGGAACGAAAGTTAGGGGATCGAAGACGATCAGATA;IPDRatio=1.37
contig11	kinModCall	modified_base	19516	19516	31	+	.	coverage=5993;context=AATCAGGAACGAAAGTTAGGGGATCGAAGACGATCAGATAC;IPDRatio=1.35
contig11	kinModCall	modified_base	19536	19536	43	+	.	coverage=6389;context=GGATCGAAGACGATCAGATACCGTCGTAGTCTTAACCATAA;IPDRatio=1.40
contig11	kinModCall	m4C	19596	19596	52	-	.	coverage=6277;context=TTCTCGTAAGGTGCCGAACGCGTCAAAAAATAACATCGTCC;IPDRatio=1.50;frac=0.436;fracLow=0.399;fracUp=0.464;identificationQv=3
contig11	kinModCall	modified_base	19597	19597	43	+	.	coverage=6275;context=GACGATGTTATTTTTTGACGCGTTCGGCACCTTACGAGAAA;IPDRatio=1.40
contig11	kinModCall	modified_base	19607	19607	31	-	.	coverage=6190;context=AGCACTTTGATTTCTCGTAAGGTGCCGAACGCGTCAAAAAA;IPDRatio=1.29
contig11	kinModCall	modified_base	19663	19663	22	-	.	coverage=5982;context=CCTTCCGTCAATTTCTTTAAGTTTCAGCCTTGCGACCATAC;IPDRatio=1.23
contig11	kinModCall	modified_base	19678	19678	36	+	.	coverage=6043;context=TGAAACTTAAAGAAATTGACGGAAGGGCACCACCAGGGGTA;IPDRatio=1.35
contig11	kinModCall	modified_base	19680	19680	31	+	.	coverage=6074;context=AAACTTAAAGAAATTGACGGAAGGGCACCACCAGGGGTAAA;IPDRatio=1.32
contig11	kinModCall	modified_base	19683	19683	26	+	.	coverage=5886;context=CTTAAAGAAATTGACGGAAGGGCACCACCAGGGGTAAACCG;IPDRatio=1.27
contig11	kinModCall	modified_base	19684	19684	32	-	.	coverage=6136;context=GCGGTTTACCCCTGGTGGTGCCCTTCCGTCAATTTCTTTAA;IPDRatio=1.33
contig11	kinModCall	modified_base	19691	19691	32	-	.	coverage=5952;context=GCGCGAAGCGGTTTACCCCTGGTGGTGCCCTTCCGTCAATT;IPDRatio=1.32
contig11	kinModCall	modified_base	19692	19692	46	-	.	coverage=6060;context=TGCGCGAAGCGGTTTACCCCTGGTGGTGCCCTTCCGTCAAT;IPDRatio=1.59
contig11	kinModCall	modified_base	19715	19715	55	-	.	coverage=5994;context=TTCTGGGGCAGAGCTACTGCGGCTGCGCGAAGCGGTTTACC;IPDRatio=1.45
contig11	kinModCall	modified_base	19716	19716	30	-	.	coverage=6078;context=TTTCTGGGGCAGAGCTACTGCGGCTGCGCGAAGCGGTTTAC;IPDRatio=1.35
contig11	kinModCall	modified_base	19755	19755	24	-	.	coverage=6022;context=GGAGCGCTGGCAGGAACACCACTGACCCTTTCGGGCTGCTT;IPDRatio=1.31
contig11	kinModCall	modified_base	19764	19764	21	-	.	coverage=5938;context=CGCCGCGCCGGAGCGCTGGCAGGAACACCACTGACCCTTTC;IPDRatio=1.22
contig11	kinModCall	modified_base	19767	19767	38	-	.	coverage=5891;context=GTTCGCCGCGCCGGAGCGCTGGCAGGAACACCACTGACCCT;IPDRatio=1.33
contig11	kinModCall	modified_base	19768	19768	46	-	.	coverage=5913;context=AGTTCGCCGCGCCGGAGCGCTGGCAGGAACACCACTGACCC;IPDRatio=1.45
contig11	kinModCall	modified_base	19777	19777	36	-	.	coverage=5989;context=CTAGCAATTAGTTCGCCGCGCCGGAGCGCTGGCAGGAACAC;IPDRatio=1.38
contig11	kinModCall	modified_base	19782	19782	21	+	.	coverage=5656;context=CCTGCCAGCGCTCCGGCGCGGCGAACTAATTGCTAGTCTCC;IPDRatio=1.25
contig11	kinModCall	modified_base	19787	19787	23	-	.	coverage=5780;context=CCAGAGGAGACTAGCAATTAGTTCGCCGCGCCGGAGCGCTG;IPDRatio=1.24
contig11	kinModCall	modified_base	19815	19815	21	-	.	coverage=5802;context=ATTTTCCCGCAATTTGAGGGTGTCGCCTCCAGAGGAGACTA;IPDRatio=1.23
contig11	kinModCall	modified_base	19817	19817	33	-	.	coverage=5711;context=GGATTTTCCCGCAATTTGAGGGTGTCGCCTCCAGAGGAGAC;IPDRatio=1.33
contig11	kinModCall	modified_base	19829	19829	28	-	.	coverage=5843;context=ACACTGGCTTTAGGATTTTCCCGCAATTTGAGGGTGTCGCC;IPDRatio=1.31
contig11	kinModCall	modified_base	19855	19855	31	-	.	coverage=5699;context=GACGCCCTTTCGGCGCCGGCTTGGTGACACTGGCTTTAGGA;IPDRatio=1.30
contig11	kinModCall	modified_base	19858	19858	52	-	.	coverage=5755;context=ACCGACGCCCTTTCGGCGCCGGCTTGGTGACACTGGCTTTA;IPDRatio=1.42
contig11	kinModCall	modified_base	19859	19859	30	-	.	coverage=5472;context=CACCGACGCCCTTTCGGCGCCGGCTTGGTGACACTGGCTTT;IPDRatio=1.31
contig11	kinModCall	modified_base	19877	19877	24	+	.	coverage=5286;context=CCGGCGCCGAAAGGGCGTCGGTGGCCGGGGTAGCGACCTAG;IPDRatio=1.26
contig11	kinModCall	modified_base	19883	19883	32	+	.	coverage=5586;context=CCGAAAGGGCGTCGGTGGCCGGGGTAGCGACCTAGGGTACG;IPDRatio=1.52
contig11	kinModCall	modified_base	19885	19885	36	+	.	coverage=5334;context=GAAAGGGCGTCGGTGGCCGGGGTAGCGACCTAGGGTACGGT;IPDRatio=1.53
contig11	kinModCall	modified_base	19898	19898	27	+	.	coverage=5420;context=TGGCCGGGGTAGCGACCTAGGGTACGGTAAAAGCACACTGG;IPDRatio=1.31
contig11	kinModCall	modified_base	19939	19939	23	-	.	coverage=5450;context=TGCGGCGACGAGGCTTGGCTGCGGATCGTCCATTGCATTAT;IPDRatio=1.26
contig11	kinModCall	modified_base	19941	19941	23	-	.	coverage=5471;context=CCTGCGGCGACGAGGCTTGGCTGCGGATCGTCCATTGCATT;IPDRatio=1.23
contig11	kinModCall	modified_base	19943	19943	38	-	.	coverage=5558;context=GCCCTGCGGCGACGAGGCTTGGCTGCGGATCGTCCATTGCA;IPDRatio=1.34
contig11	kinModCall	modified_base	19948	19948	23	-	.	coverage=5527;context=CCCGTGCCCTGCGGCGACGAGGCTTGGCTGCGGATCGTCCA;IPDRatio=1.23
contig11	kinModCall	modified_base	19949	19949	26	-	.	coverage=5538;context=CCCCGTGCCCTGCGGCGACGAGGCTTGGCTGCGGATCGTCC;IPDRatio=1.29
contig11	kinModCall	modified_base	19950	19950	47	-	.	coverage=5460;context=TCCCCGTGCCCTGCGGCGACGAGGCTTGGCTGCGGATCGTC;IPDRatio=1.39
contig11	kinModCall	modified_base	19992	19992	40	+	.	coverage=4544;context=GGTTCAGAGACTACATGGGGGTGGGTAGTGCACTGTCTGGG;IPDRatio=1.38
contig11	kinModCall	modified_base	19993	19993	21	+	.	coverage=5244;context=GTTCAGAGACTACATGGGGGTGGGTAGTGCACTGTCTGGGG;IPDRatio=1.23
contig11	kinModCall	modified_base	19995	19995	24	+	.	coverage=5211;context=TCAGAGACTACATGGGGGTGGGTAGTGCACTGTCTGGGGGC;IPDRatio=1.29
contig11	kinModCall	modified_base	20016	20016	27	-	.	coverage=5409;context=AGCGGGCGCTCGGGGGCCGGAGCCCCCAGACAGTGCACTAC;IPDRatio=1.30
contig11	kinModCall	modified_base	20025	20025	31	+	.	coverage=3865;context=TGTCTGGGGGCTCCGGCCCCCGAGCGCCCGCTCACAACACT;IPDRatio=1.31
contig11	kinModCall	modified_base	20027	20027	23	+	.	coverage=5377;context=TCTGGGGGCTCCGGCCCCCGAGCGCCCGCTCACAACACTGC;IPDRatio=1.27
contig11	kinModCall	modified_base	20033	20033	61	-	.	coverage=5358;context=TCTTAAGCAGTGTTGTGAGCGGGCGCTCGGGGGCCGGAGCC;IPDRatio=1.47
contig11	kinModCall	modified_base	20046	20046	35	+	.	coverage=5314;context=GAGCGCCCGCTCACAACACTGCTTAAGATATAGTCCGGCCG;IPDRatio=1.40
contig11	kinModCall	modified_base	20063	20063	22	-	.	coverage=5342;context=CCGTGCTGTTTCCAGCACGGCCGGACTATATCTTAAGCAGT;IPDRatio=1.27
contig11	kinModCall	modified_base	20064	20064	46	-	.	coverage=4593;context=CCCGTGCTGTTTCCAGCACGGCCGGACTATATCTTAAGCAG;IPDRatio=1.55
contig11	kinModCall	modified_base	20065	20065	43	-	.	coverage=5262;context=GCCCGTGCTGTTTCCAGCACGGCCGGACTATATCTTAAGCA;IPDRatio=1.38
contig11	kinModCall	modified_base	20199	20199	30	+	.	coverage=4457;context=GCTCTTTCTTGATTTTGTGGGTGGTGGTGCATGGCCGTTCT;IPDRatio=1.31
contig11	kinModCall	modified_base	20213	20213	22	+	.	coverage=5047;context=TTGTGGGTGGTGGTGCATGGCCGTTCTTAGTTGGTGGAGTG;IPDRatio=1.28
contig11	kinModCall	modified_base	20251	20251	21	+	.	coverage=4957;context=GTGATTTGTCTGCTTAATTGCGATAACGAACGAGACCTTAA;IPDRatio=1.49
contig11	kinModCall	modified_base	20252	20252	26	+	.	coverage=4757;context=TGATTTGTCTGCTTAATTGCGATAACGAACGAGACCTTAAC;IPDRatio=1.28
contig11	kinModCall	m4C	20258	20258	58	-	.	coverage=4930;context=TAGCAGGTTAAGGTCTCGTTCGTTATCGCAATTAAGCAGAC;IPDRatio=1.48;frac=0.331;fracLow=0.301;fracUp=0.361;identificationQv=7
contig11	kinModCall	modified_base	20283	20283	100	+	.	coverage=4775;context=AGACCTTAACCTGCTAAATAGCCTGTATTGCTTTGGCAGTA;IPDRatio=1.66
contig11	kinModCall	modified_base	20332	20332	21	-	.	coverage=4662;context=CCTCAAACTTCCATCGGCTTGAGCCGATAGTCCCTCTAAGA;IPDRatio=1.22
contig11	kinModCall	modified_base	20351	20351	24	+	.	coverage=4648;context=TCAAGCCGATGGAAGTTTGAGGCAATAACAGGTTGACCTAC;IPDRatio=1.26
contig11	kinModCall	modified_base	20359	20359	24	-	.	coverage=4475;context=AGGCCTGTGTAGGTCAACCTGTTATTGCCTCAAACTTCCAT;IPDRatio=1.25
contig11	kinModCall	modified_base	20360	20360	31	+	.	coverage=4727;context=TGGAAGTTTGAGGCAATAACAGGTTGACCTACACAGGCCTG;IPDRatio=1.29
contig11	kinModCall	modified_base	20371	20371	21	+	.	coverage=4693;context=GGCAATAACAGGTTGACCTACACAGGCCTGTAACAGTAGTC;IPDRatio=1.22
contig11	kinModCall	modified_base	20377	20377	30	+	.	coverage=4729;context=AACAGGTTGACCTACACAGGCCTGTAACAGTAGTCCTCGTT;IPDRatio=1.30
contig11	kinModCall	modified_base	20378	20378	27	-	.	coverage=4645;context=TAACGAGGACTACTGTTACAGGCCTGTGTAGGTCAACCTGT;IPDRatio=1.26
contig11	kinModCall	modified_base	20394	20394	22	-	.	coverage=4560;context=GGACTAGCAGATATTTTAACGAGGACTACTGTTACAGGCCT;IPDRatio=1.25
contig11	kinModCall	modified_base	20451	20451	22	-	.	coverage=4521;context=CTCTTTCGAATCCTCTCTGCCCGATAGAAGGGGACTGCCCC;IPDRatio=1.24
contig11	kinModCall	modified_base	20484	20484	21	-	.	coverage=4501;context=CCCTGTACCAGGTGGTGTCGCCCGTAACTAGGACTCTTTCG;IPDRatio=1.23
contig11	kinModCall	modified_base	20489	20489	25	-	.	coverage=4426;context=GCGTTCCCTGTACCAGGTGGTGTCGCCCGTAACTAGGACTC;IPDRatio=1.27
contig11	kinModCall	modified_base	20490	20490	22	-	.	coverage=3895;context=GGCGTTCCCTGTACCAGGTGGTGTCGCCCGTAACTAGGACT;IPDRatio=1.29
contig11	kinModCall	modified_base	20491	20491	25	-	.	coverage=4392;context=CGGCGTTCCCTGTACCAGGTGGTGTCGCCCGTAACTAGGAC;IPDRatio=1.27
contig11	kinModCall	modified_base	20545	20545	25	-	.	coverage=4351;context=CCCGAGCTCGCCACAGGATCGGCCTCCAGTACATCATTGCT;IPDRatio=1.25
contig11	kinModCall	modified_base	20551	20551	32	-	.	coverage=4339;context=GCGTGACCCGAGCTCGCCACAGGATCGGCCTCCAGTACATC;IPDRatio=1.30
contig11	kinModCall	modified_base	20554	20554	29	-	.	coverage=4177;context=TCGGCGTGACCCGAGCTCGCCACAGGATCGGCCTCCAGTAC;IPDRatio=1.28
contig11	kinModCall	modified_base	20556	20556	39	-	.	coverage=4242;context=GCTCGGCGTGACCCGAGCTCGCCACAGGATCGGCCTCCAGT;IPDRatio=1.35
contig11	kinModCall	m4C	20559	20559	22	-	.	coverage=4277;context=ACGGCTCGGCGTGACCCGAGCTCGCCACAGGATCGGCCTCC;IPDRatio=1.23;frac=0.055;fracLow=0.044;fracUp=0.069;identificationQv=73
contig11	kinModCall	m4C	20563	20563	50	-	.	coverage=3570;context=TGCGACGGCTCGGCGTGACCCGAGCTCGCCACAGGATCGGC;IPDRatio=1.50;frac=0.556;fracLow=0.519;fracUp=0.598;identificationQv=119
contig11	kinModCall	m4C	20564	20564	66	-	.	coverage=4341;context=TTGCGACGGCTCGGCGTGACCCGAGCTCGCCACAGGATCGG;IPDRatio=1.49;frac=0.178;fracLow=0.161;fracUp=0.193;identificationQv=42
contig11	kinModCall	m6A	20566	20566	28	-	.	coverage=4352;context=CGTTGCGACGGCTCGGCGTGACCCGAGCTCGCCACAGGATC;IPDRatio=1.28;frac=0.411;fracLow=0.381;fracUp=0.449;identificationQv=156
contig11	kinModCall	modified_base	20574	20574	24	-	.	coverage=4298;context=TTTCCGCACGTTGCGACGGCTCGGCGTGACCCGAGCTCGCC;IPDRatio=1.26
contig11	kinModCall	modified_base	20575	20575	24	-	.	coverage=4178;context=CTTTCCGCACGTTGCGACGGCTCGGCGTGACCCGAGCTCGC;IPDRatio=1.25
contig11	kinModCall	modified_base	20577	20577	22	+	.	coverage=4259;context=GAGCTCGGGTCACGCCGAGCCGTCGCAACGTGCGGAAAGGG;IPDRatio=1.23
contig11	kinModCall	modified_base	20578	20578	34	+	.	coverage=4275;context=AGCTCGGGTCACGCCGAGCCGTCGCAACGTGCGGAAAGGGG;IPDRatio=1.32
contig11	kinModCall	modified_base	20578	20578	23	-	.	coverage=4337;context=CCCCTTTCCGCACGTTGCGACGGCTCGGCGTGACCCGAGCT;IPDRatio=1.24
contig11	kinModCall	modified_base	20579	20579	50	-	.	coverage=4319;context=ACCCCTTTCCGCACGTTGCGACGGCTCGGCGTGACCCGAGC;IPDRatio=1.46
contig11	kinModCall	modified_base	20580	20580	32	-	.	coverage=4211;context=CACCCCTTTCCGCACGTTGCGACGGCTCGGCGTGACCCGAG;IPDRatio=1.31
contig11	kinModCall	modified_base	20581	20581	45	-	.	coverage=4319;context=CCACCCCTTTCCGCACGTTGCGACGGCTCGGCGTGACCCGA;IPDRatio=1.37
contig11	kinModCall	modified_base	20582	20582	40	-	.	coverage=4220;context=CCCACCCCTTTCCGCACGTTGCGACGGCTCGGCGTGACCCG;IPDRatio=1.35
contig11	kinModCall	modified_base	20583	20583	26	-	.	coverage=4187;context=GCCCACCCCTTTCCGCACGTTGCGACGGCTCGGCGTGACCC;IPDRatio=1.28
contig11	kinModCall	modified_base	20584	20584	39	-	.	coverage=4253;context=GGCCCACCCCTTTCCGCACGTTGCGACGGCTCGGCGTGACC;IPDRatio=1.38
contig11	kinModCall	modified_base	20585	20585	27	-	.	coverage=4219;context=TGGCCCACCCCTTTCCGCACGTTGCGACGGCTCGGCGTGAC;IPDRatio=1.28
contig11	kinModCall	modified_base	20589	20589	91	-	.	coverage=4258;context=ATGCTGGCCCACCCCTTTCCGCACGTTGCGACGGCTCGGCG;IPDRatio=1.58
contig11	kinModCall	modified_base	20590	20590	37	-	.	coverage=4010;context=TATGCTGGCCCACCCCTTTCCGCACGTTGCGACGGCTCGGC;IPDRatio=1.33
contig11	kinModCall	modified_base	20591	20591	33	-	.	coverage=4325;context=TTATGCTGGCCCACCCCTTTCCGCACGTTGCGACGGCTCGG;IPDRatio=1.31
contig11	kinModCall	modified_base	20592	20592	31	-	.	coverage=4058;context=GTTATGCTGGCCCACCCCTTTCCGCACGTTGCGACGGCTCG;IPDRatio=1.31
contig11	kinModCall	modified_base	20593	20593	27	-	.	coverage=4245;context=GGTTATGCTGGCCCACCCCTTTCCGCACGTTGCGACGGCTC;IPDRatio=1.28
contig11	kinModCall	modified_base	20595	20595	24	-	.	coverage=3714;context=CAGGTTATGCTGGCCCACCCCTTTCCGCACGTTGCGACGGC;IPDRatio=1.26
contig11	kinModCall	modified_base	20597	20597	21	-	.	coverage=4256;context=AGCAGGTTATGCTGGCCCACCCCTTTCCGCACGTTGCGACG;IPDRatio=1.23
contig11	kinModCall	modified_base	20598	20598	21	-	.	coverage=4304;context=CAGCAGGTTATGCTGGCCCACCCCTTTCCGCACGTTGCGAC;IPDRatio=1.22
contig11	kinModCall	modified_base	20601	20601	26	-	.	coverage=4211;context=AGCCAGCAGGTTATGCTGGCCCACCCCTTTCCGCACGTTGC;IPDRatio=1.27
contig11	kinModCall	modified_base	20602	20602	27	-	.	coverage=4279;context=AAGCCAGCAGGTTATGCTGGCCCACCCCTTTCCGCACGTTG;IPDRatio=1.29
contig11	kinModCall	modified_base	20603	20603	26	-	.	coverage=3873;context=TAAGCCAGCAGGTTATGCTGGCCCACCCCTTTCCGCACGTT;IPDRatio=1.40
contig11	kinModCall	modified_base	20604	20604	50	-	.	coverage=4238;context=TTAAGCCAGCAGGTTATGCTGGCCCACCCCTTTCCGCACGT;IPDRatio=1.42
contig11	kinModCall	modified_base	20605	20605	55	-	.	coverage=4206;context=CTTAAGCCAGCAGGTTATGCTGGCCCACCCCTTTCCGCACG;IPDRatio=1.42
contig11	kinModCall	modified_base	20606	20606	22	-	.	coverage=4189;context=CCTTAAGCCAGCAGGTTATGCTGGCCCACCCCTTTCCGCAC;IPDRatio=1.24
contig11	kinModCall	modified_base	20607	20607	38	-	.	coverage=4208;context=ACCTTAAGCCAGCAGGTTATGCTGGCCCACCCCTTTCCGCA;IPDRatio=1.35
contig11	kinModCall	modified_base	20609	20609	53	-	.	coverage=4239;context=GTACCTTAAGCCAGCAGGTTATGCTGGCCCACCCCTTTCCG;IPDRatio=1.42
contig11	kinModCall	modified_base	20612	20612	27	-	.	coverage=3773;context=TACGTACCTTAAGCCAGCAGGTTATGCTGGCCCACCCCTTT;IPDRatio=1.28
contig11	kinModCall	modified_base	20613	20613	23	+	.	coverage=4128;context=AAGGGGTGGGCCAGCATAACCTGCTGGCTTAAGGTACGTAC;IPDRatio=1.24
contig11	kinModCall	modified_base	20613	20613	59	-	.	coverage=4201;context=GTACGTACCTTAAGCCAGCAGGTTATGCTGGCCCACCCCTT;IPDRatio=1.46
contig11	kinModCall	modified_base	20614	20614	45	-	.	coverage=4240;context=AGTACGTACCTTAAGCCAGCAGGTTATGCTGGCCCACCCCT;IPDRatio=1.40
contig11	kinModCall	modified_base	20615	20615	25	-	.	coverage=4198;context=TAGTACGTACCTTAAGCCAGCAGGTTATGCTGGCCCACCCC;IPDRatio=1.26
contig11	kinModCall	modified_base	20616	20616	32	+	.	coverage=4252;context=GGGTGGGCCAGCATAACCTGCTGGCTTAAGGTACGTACTAA;IPDRatio=1.31
contig11	kinModCall	modified_base	20617	20617	65	+	.	coverage=4243;context=GGTGGGCCAGCATAACCTGCTGGCTTAAGGTACGTACTAAT;IPDRatio=1.48
contig11	kinModCall	modified_base	20617	20617	35	-	.	coverage=4237;context=ATTAGTACGTACCTTAAGCCAGCAGGTTATGCTGGCCCACC;IPDRatio=1.32
contig11	kinModCall	modified_base	20618	20618	99	+	.	coverage=4284;context=GTGGGCCAGCATAACCTGCTGGCTTAAGGTACGTACTAATC;IPDRatio=1.62
contig11	kinModCall	modified_base	20620	20620	51	-	.	coverage=4117;context=GGGATTAGTACGTACCTTAAGCCAGCAGGTTATGCTGGCCC;IPDRatio=1.41
contig11	kinModCall	modified_base	20626	20626	22	-	.	coverage=4261;context=TCCCATGGGATTAGTACGTACCTTAAGCCAGCAGGTTATGC;IPDRatio=1.24
contig11	kinModCall	modified_base	20628	20628	84	-	.	coverage=4186;context=TTTCCCATGGGATTAGTACGTACCTTAAGCCAGCAGGTTAT;IPDRatio=1.56
contig11	kinModCall	modified_base	20656	20656	35	-	.	coverage=4126;context=CCTATCGGGCCTCGCTGCACGGGCATGGTTTCCCATGGGAT;IPDRatio=1.34
contig11	kinModCall	modified_base	20657	20657	24	-	.	coverage=4177;context=GCCTATCGGGCCTCGCTGCACGGGCATGGTTTCCCATGGGA;IPDRatio=1.29
contig11	kinModCall	modified_base	20667	20667	35	-	.	coverage=4187;context=GTGCAGATCAGCCTATCGGGCCTCGCTGCACGGGCATGGTT;IPDRatio=1.32
contig11	kinModCall	modified_base	20668	20668	43	-	.	coverage=3622;context=CGTGCAGATCAGCCTATCGGGCCTCGCTGCACGGGCATGGT;IPDRatio=1.47
contig11	kinModCall	modified_base	20669	20669	78	-	.	coverage=4081;context=CCGTGCAGATCAGCCTATCGGGCCTCGCTGCACGGGCATGG;IPDRatio=1.54
contig11	kinModCall	modified_base	20670	20670	32	-	.	coverage=4133;context=CCCGTGCAGATCAGCCTATCGGGCCTCGCTGCACGGGCATG;IPDRatio=1.33
contig11	kinModCall	modified_base	20672	20672	32	-	.	coverage=4128;context=CCCCCGTGCAGATCAGCCTATCGGGCCTCGCTGCACGGGCA;IPDRatio=1.32
contig11	kinModCall	modified_base	20676	20676	30	-	.	coverage=4166;context=CCTGCCCCCGTGCAGATCAGCCTATCGGGCCTCGCTGCACG;IPDRatio=1.30
contig11	kinModCall	modified_base	20678	20678	36	-	.	coverage=4115;context=GGCCTGCCCCCGTGCAGATCAGCCTATCGGGCCTCGCTGCA;IPDRatio=1.33
contig11	kinModCall	modified_base	20679	20679	34	-	.	coverage=4144;context=TGGCCTGCCCCCGTGCAGATCAGCCTATCGGGCCTCGCTGC;IPDRatio=1.33
contig11	kinModCall	modified_base	20680	20680	35	-	.	coverage=4161;context=GTGGCCTGCCCCCGTGCAGATCAGCCTATCGGGCCTCGCTG;IPDRatio=1.32
contig11	kinModCall	modified_base	20689	20689	21	+	.	coverage=3945;context=CCGATAGGCTGATCTGCACGGGGGCAGGCCACAGGCCTGCC;IPDRatio=1.28
contig11	kinModCall	modified_base	20690	20690	52	+	.	coverage=3960;context=CGATAGGCTGATCTGCACGGGGGCAGGCCACAGGCCTGCCG;IPDRatio=1.50
contig11	kinModCall	modified_base	20697	20697	24	-	.	coverage=3643;context=GCGACGCCGGCAGGCCTGTGGCCTGCCCCCGTGCAGATCAG;IPDRatio=1.30
contig11	kinModCall	modified_base	20709	20709	61	+	.	coverage=3896;context=GGGGCAGGCCACAGGCCTGCCGGCGTCGCCCGCGTATGCGG;IPDRatio=1.50
contig11	kinModCall	modified_base	20710	20710	46	+	.	coverage=4137;context=GGGCAGGCCACAGGCCTGCCGGCGTCGCCCGCGTATGCGGG;IPDRatio=1.40
contig11	kinModCall	modified_base	20711	20711	92	+	.	coverage=3786;context=GGCAGGCCACAGGCCTGCCGGCGTCGCCCGCGTATGCGGGT;IPDRatio=1.76
contig11	kinModCall	modified_base	20712	20712	22	+	.	coverage=4141;context=GCAGGCCACAGGCCTGCCGGCGTCGCCCGCGTATGCGGGTG;IPDRatio=1.24
contig11	kinModCall	modified_base	20719	20719	27	-	.	coverage=4082;context=GTTCGTCCACCCGCATACGCGGGCGACGCCGGCAGGCCTGT;IPDRatio=1.29
contig11	kinModCall	modified_base	20720	20720	67	+	.	coverage=4099;context=CAGGCCTGCCGGCGTCGCCCGCGTATGCGGGTGGACGAACA;IPDRatio=1.49
contig11	kinModCall	modified_base	20720	20720	27	-	.	coverage=4071;context=TGTTCGTCCACCCGCATACGCGGGCGACGCCGGCAGGCCTG;IPDRatio=1.30
contig11	kinModCall	modified_base	20721	20721	31	-	.	coverage=3984;context=TTGTTCGTCCACCCGCATACGCGGGCGACGCCGGCAGGCCT;IPDRatio=1.29
contig11	kinModCall	modified_base	20727	20727	70	-	.	coverage=4062;context=CAGCATTTGTTCGTCCACCCGCATACGCGGGCGACGCCGGC;IPDRatio=1.53
contig11	kinModCall	modified_base	20732	20732	35	+	.	coverage=4028;context=CGTCGCCCGCGTATGCGGGTGGACGAACAAATGCTGTGATG;IPDRatio=1.37
contig11	kinModCall	modified_base	20768	20768	26	+	.	coverage=3878;context=TGATGCCCTTAGATGTTCTGGGCCGCACGCGCGCTACACTG;IPDRatio=1.27
contig11	kinModCall	modified_base	20775	20775	30	+	.	coverage=4017;context=CTTAGATGTTCTGGGCCGCACGCGCGCTACACTGACGGAGC;IPDRatio=1.31
contig11	kinModCall	modified_base	20779	20779	26	-	.	coverage=3933;context=GCTGGCTCCGTCAGTGTAGCGCGCGTGCGGCCCAGAACATC;IPDRatio=1.26
contig11	kinModCall	modified_base	20780	20780	34	-	.	coverage=3958;context=CGCTGGCTCCGTCAGTGTAGCGCGCGTGCGGCCCAGAACAT;IPDRatio=1.33
contig11	kinModCall	modified_base	20781	20781	22	-	.	coverage=3923;context=TCGCTGGCTCCGTCAGTGTAGCGCGCGTGCGGCCCAGAACA;IPDRatio=1.23
contig11	kinModCall	modified_base	20848	20848	21	+	.	coverage=3684;context=TAATCTTGTTAAACTCCGTCGTGCTGGGGATAGAGCATTGC;IPDRatio=1.24
contig11	kinModCall	modified_base	20876	20876	38	+	.	coverage=3754;context=GATAGAGCATTGCAATTATTGCTCTTCAACGAGGAATCCCT;IPDRatio=1.37
contig11	kinModCall	modified_base	20888	20888	24	+	.	coverage=3791;context=CAATTATTGCTCTTCAACGAGGAATCCCTAGTAAGCGCAAG;IPDRatio=1.26
contig11	kinModCall	modified_base	20905	20905	38	-	.	coverage=3681;context=TCAACGCAAGCTGATGACTTGCGCTTACTAGGGATTCCTCG;IPDRatio=1.34
contig11	kinModCall	m4C	20920	20920	62	+	.	coverage=3799;context=AAGCGCAAGTCATCAGCTTGCGTTGATTACGTCCCTGCCCT;IPDRatio=1.50;frac=0.288;fracLow=0.264;fracUp=0.326;identificationQv=3
contig11	kinModCall	modified_base	20920	20920	28	-	.	coverage=3723;context=AGGGCAGGGACGTAATCAACGCAAGCTGATGACTTGCGCTT;IPDRatio=1.28
contig11	kinModCall	modified_base	20921	20921	21	-	.	coverage=3733;context=AAGGGCAGGGACGTAATCAACGCAAGCTGATGACTTGCGCT;IPDRatio=1.22
contig11	kinModCall	modified_base	20929	20929	29	+	.	coverage=3721;context=TCATCAGCTTGCGTTGATTACGTCCCTGCCCTTTGTACACA;IPDRatio=1.29
contig11	kinModCall	modified_base	20932	20932	22	-	.	coverage=3116;context=CGGTGTGTACAAAGGGCAGGGACGTAATCAACGCAAGCTGA;IPDRatio=1.23
contig11	kinModCall	modified_base	20935	20935	41	-	.	coverage=3686;context=GGGCGGTGTGTACAAAGGGCAGGGACGTAATCAACGCAAGC;IPDRatio=1.36
contig11	kinModCall	modified_base	20937	20937	37	-	.	coverage=3121;context=ACGGGCGGTGTGTACAAAGGGCAGGGACGTAATCAACGCAA;IPDRatio=1.35
contig11	kinModCall	modified_base	20938	20938	29	+	.	coverage=3744;context=TGCGTTGATTACGTCCCTGCCCTTTGTACACACCGCCCGTC;IPDRatio=1.29
contig11	kinModCall	modified_base	20939	20939	22	+	.	coverage=3482;context=GCGTTGATTACGTCCCTGCCCTTTGTACACACCGCCCGTCG;IPDRatio=1.25
contig11	kinModCall	modified_base	20940	20940	28	-	.	coverage=3589;context=GCGACGGGCGGTGTGTACAAAGGGCAGGGACGTAATCAACG;IPDRatio=1.28
contig11	kinModCall	modified_base	20947	20947	24	+	.	coverage=3753;context=TACGTCCCTGCCCTTTGTACACACCGCCCGTCGCTACTACC;IPDRatio=1.26
contig11	kinModCall	modified_base	20947	20947	26	-	.	coverage=3611;context=GGTAGTAGCGACGGGCGGTGTGTACAAAGGGCAGGGACGTA;IPDRatio=1.28
contig11	kinModCall	modified_base	20953	20953	38	-	.	coverage=3217;context=TCGATCGGTAGTAGCGACGGGCGGTGTGTACAAAGGGCAGG;IPDRatio=1.36
contig11	kinModCall	modified_base	20955	20955	26	-	.	coverage=3623;context=ATTCGATCGGTAGTAGCGACGGGCGGTGTGTACAAAGGGCA;IPDRatio=1.29
contig11	kinModCall	modified_base	20956	20956	21	-	.	coverage=3646;context=CATTCGATCGGTAGTAGCGACGGGCGGTGTGTACAAAGGGC;IPDRatio=1.23
contig11	kinModCall	modified_base	20959	20959	28	-	.	coverage=3675;context=AGCCATTCGATCGGTAGTAGCGACGGGCGGTGTGTACAAAG;IPDRatio=1.27
contig11	kinModCall	modified_base	20962	20962	21	-	.	coverage=3652;context=CTGAGCCATTCGATCGGTAGTAGCGACGGGCGGTGTGTACA;IPDRatio=1.23
contig11	kinModCall	modified_base	20964	20964	22	+	.	coverage=3705;context=TACACACCGCCCGTCGCTACTACCGATCGAATGGCTCAGTG;IPDRatio=1.23
contig11	kinModCall	modified_base	20964	20964	50	-	.	coverage=3643;context=CACTGAGCCATTCGATCGGTAGTAGCGACGGGCGGTGTGTA;IPDRatio=1.41
contig11	kinModCall	modified_base	20966	20966	26	-	.	coverage=3265;context=CTCACTGAGCCATTCGATCGGTAGTAGCGACGGGCGGTGTG;IPDRatio=1.28
contig11	kinModCall	modified_base	20967	20967	102	-	.	coverage=3569;context=CCTCACTGAGCCATTCGATCGGTAGTAGCGACGGGCGGTGT;IPDRatio=1.67
contig11	kinModCall	modified_base	20968	20968	74	+	.	coverage=3598;context=CACCGCCCGTCGCTACTACCGATCGAATGGCTCAGTGAGGC;IPDRatio=1.50
contig11	kinModCall	modified_base	20972	20972	21	+	.	coverage=3665;context=GCCCGTCGCTACTACCGATCGAATGGCTCAGTGAGGCGTCC;IPDRatio=1.24
contig11	kinModCall	modified_base	20976	20976	27	+	.	coverage=3679;context=GTCGCTACTACCGATCGAATGGCTCAGTGAGGCGTCCGGAC;IPDRatio=1.28
contig11	kinModCall	modified_base	20978	20978	25	+	.	coverage=3630;context=CGCTACTACCGATCGAATGGCTCAGTGAGGCGTCCGGACTG;IPDRatio=1.25
contig11	kinModCall	modified_base	20979	20979	21	+	.	coverage=3655;context=GCTACTACCGATCGAATGGCTCAGTGAGGCGTCCGGACTGG;IPDRatio=1.23
contig11	kinModCall	modified_base	20980	20980	67	+	.	coverage=3693;context=CTACTACCGATCGAATGGCTCAGTGAGGCGTCCGGACTGGC;IPDRatio=1.58
contig11	kinModCall	modified_base	20981	20981	31	+	.	coverage=3652;context=TACTACCGATCGAATGGCTCAGTGAGGCGTCCGGACTGGCC;IPDRatio=1.30
contig11	kinModCall	modified_base	20982	20982	25	+	.	coverage=3557;context=ACTACCGATCGAATGGCTCAGTGAGGCGTCCGGACTGGCCC;IPDRatio=1.26
contig11	kinModCall	modified_base	20982	20982	23	-	.	coverage=3572;context=GGGCCAGTCCGGACGCCTCACTGAGCCATTCGATCGGTAGT;IPDRatio=1.24
contig11	kinModCall	modified_base	20991	20991	28	+	.	coverage=3705;context=CGAATGGCTCAGTGAGGCGTCCGGACTGGCCCAGGGAGGTG;IPDRatio=1.31
contig11	kinModCall	modified_base	20997	20997	37	-	.	coverage=3596;context=GTTGCCCACCTCCCTGGGCCAGTCCGGACGCCTCACTGAGC;IPDRatio=1.34
contig11	kinModCall	modified_base	21000	21000	27	-	.	coverage=3050;context=GTAGTTGCCCACCTCCCTGGGCCAGTCCGGACGCCTCACTG;IPDRatio=1.28
contig11	kinModCall	modified_base	21018	21018	22	-	.	coverage=3603;context=AGCTTCCCGGCCCGGGGGGTAGTTGCCCACCTCCCTGGGCC;IPDRatio=1.24
contig11	kinModCall	modified_base	21020	21020	52	+	.	coverage=3663;context=CCCAGGGAGGTGGGCAACTACCCCCCGGGCCGGGAAGCTCT;IPDRatio=1.41
contig11	kinModCall	modified_base	21021	21021	72	-	.	coverage=3453;context=GAGAGCTTCCCGGCCCGGGGGGTAGTTGCCCACCTCCCTGG;IPDRatio=1.60
contig11	kinModCall	modified_base	21022	21022	22	+	.	coverage=3616;context=CAGGGAGGTGGGCAACTACCCCCCGGGCCGGGAAGCTCTCC;IPDRatio=1.24
contig11	kinModCall	m4C	21026	21026	81	-	.	coverage=3200;context=GTTTGGAGAGCTTCCCGGCCCGGGGGGTAGTTGCCCACCTC;IPDRatio=1.59;frac=0.389;fracLow=0.339;fracUp=0.445;identificationQv=182
contig11	kinModCall	modified_base	21031	21031	28	+	.	coverage=3590;context=GGGCAACTACCCCCCGGGCCGGGAAGCTCTCCAAACTCGGT;IPDRatio=1.28
contig11	kinModCall	modified_base	21037	21037	23	-	.	coverage=3522;context=TAAATGACCGAGTTTGGAGAGCTTCCCGGCCCGGGGGGTAG;IPDRatio=1.33
contig11	kinModCall	modified_base	21041	21041	23	+	.	coverage=3615;context=CCCCCGGGCCGGGAAGCTCTCCAAACTCGGTCATTTAGAGG;IPDRatio=1.24
contig11	kinModCall	modified_base	21050	21050	30	-	.	coverage=3547;context=CTTTTACTTCCTCTAAATGACCGAGTTTGGAGAGCTTCCCG;IPDRatio=1.29
contig11	kinModCall	modified_base	21105	21105	22	+	.	coverage=3245;context=CCGTTGGTGAACCAGCGGAGGGATCATTAACGAGTTTTCCA;IPDRatio=1.26
contig11	kinModCall	modified_base	21126	21126	25	-	.	coverage=3332;context=TGTTCACAAAGGGTTGGGAGTTGGAAAACTCGTTAATGATC;IPDRatio=1.25
contig11	kinModCall	modified_base	21127	21127	22	-	.	coverage=3236;context=ATGTTCACAAAGGGTTGGGAGTTGGAAAACTCGTTAATGAT;IPDRatio=1.23
contig11	kinModCall	modified_base	21128	21128	26	-	.	coverage=3322;context=TATGTTCACAAAGGGTTGGGAGTTGGAAAACTCGTTAATGA;IPDRatio=1.26
contig11	kinModCall	modified_base	21129	21129	21	-	.	coverage=2840;context=GTATGTTCACAAAGGGTTGGGAGTTGGAAAACTCGTTAATG;IPDRatio=1.25
contig11	kinModCall	modified_base	21131	21131	30	-	.	coverage=3347;context=AGGTATGTTCACAAAGGGTTGGGAGTTGGAAAACTCGTTAA;IPDRatio=1.30
contig11	kinModCall	modified_base	21151	21151	26	-	.	coverage=3343;context=GAGTCCGCCGAAGCAACGATAGGTATGTTCACAAAGGGTTG;IPDRatio=1.31
contig11	kinModCall	modified_base	21154	21154	21	+	.	coverage=3421;context=CCCTTTGTGAACATACCTATCGTTGCTTCGGCGGACTCGCC;IPDRatio=1.23
contig11	kinModCall	m6A	21176	21176	48	+	.	coverage=3358;context=TTGCTTCGGCGGACTCGCCCAGCGCCTGGACGCGGGCCTGG;IPDRatio=1.41;frac=0.084;fracLow=0.070;fracUp=0.098;identificationQv=4
contig11	kinModCall	modified_base	21188	21188	29	+	.	coverage=3345;context=ACTCGCCCAGCGCCTGGACGCGGGCCTGGGCGGCGGCCGTC;IPDRatio=1.37
contig11	kinModCall	modified_base	21193	21193	25	-	.	coverage=3238;context=CCCCCGACGGCCGCCGCCCAGGCCCGCGTCCAGGCGCTGGG;IPDRatio=1.27
contig11	kinModCall	modified_base	21194	21194	28	-	.	coverage=3259;context=GCCCCCGACGGCCGCCGCCCAGGCCCGCGTCCAGGCGCTGG;IPDRatio=1.28
contig11	kinModCall	modified_base	21199	21199	21	+	.	coverage=3272;context=GCCTGGACGCGGGCCTGGGCGGCGGCCGTCGGGGGCCCCAA;IPDRatio=1.24
contig11	kinModCall	modified_base	21206	21206	33	-	.	coverage=3274;context=ACAGTGTTTGGGGCCCCCGACGGCCGCCGCCCAGGCCCGCG;IPDRatio=1.33
contig11	kinModCall	m4C	21212	21212	124	-	.	coverage=3177;context=GTAGATACAGTGTTTGGGGCCCCCGACGGCCGCCGCCCAGG;IPDRatio=1.73;frac=0.295;fracLow=0.271;fracUp=0.366;identificationQv=26
contig11	kinModCall	m4C	21214	21214	141	+	.	coverage=3323;context=TGGGCGGCGGCCGTCGGGGGCCCCAAACACTGTATCTACCA;IPDRatio=1.80;frac=0.353;fracLow=0.318;fracUp=0.392;identificationQv=71
contig11	kinModCall	modified_base	21225	21225	27	-	.	coverage=3232;context=TTCAGAAAAACTGGTAGATACAGTGTTTGGGGCCCCCGACG;IPDRatio=1.31
contig11	kinModCall	modified_base	21254	21254	21	-	.	coverage=3046;context=TTGATTCATTTGTTTTGCCTTGCGGCGGATTCAGAAAAACT;IPDRatio=1.24
contig11	kinModCall	modified_base	21294	21294	26	-	.	coverage=3016;context=TTCATCGATGCCAGAGCCAAGAGATCCGTTGTTGAAAGTTT;IPDRatio=1.27
contig11	kinModCall	modified_base	21302	21302	21	+	.	coverage=3149;context=AACAACGGATCTCTTGGCTCTGGCATCGATGAAGAACGCAG;IPDRatio=1.31
contig11	kinModCall	modified_base	21303	21303	27	+	.	coverage=3133;context=ACAACGGATCTCTTGGCTCTGGCATCGATGAAGAACGCAGC;IPDRatio=1.27
contig11	kinModCall	modified_base	21378	21378	21	-	.	coverage=2934;context=GCTGGCGGGCGCAATGTGCGTTCAAAGATTCGATGATTCAC;IPDRatio=1.23
contig11	kinModCall	modified_base	21391	21391	24	-	.	coverage=2881;context=TGCCCGCCAGAATGCTGGCGGGCGCAATGTGCGTTCAAAGA;IPDRatio=1.30
contig11	kinModCall	modified_base	21427	21427	42	-	.	coverage=2850;context=GGGACGTCGAGGGTTGAAATGACGCTCGAACAGGCATGCCC;IPDRatio=1.41
contig11	kinModCall	modified_base	21437	21437	66	-	.	coverage=2828;context=CATCCCCCAGGGGACGTCGAGGGTTGAAATGACGCTCGAAC;IPDRatio=1.55
contig11	kinModCall	modified_base	21474	21474	32	-	.	coverage=2829;context=TCGGGGGCGGCGGTGTGCTGCCGGTCCCCAACGCCGACATC;IPDRatio=1.32
contig11	kinModCall	modified_base	21480	21480	23	-	.	coverage=2699;context=TTCATTTCGGGGGCGGCGGTGTGCTGCCGGTCCCCAACGCC;IPDRatio=1.25
contig11	kinModCall	modified_base	21481	21481	33	-	.	coverage=2754;context=CTTCATTTCGGGGGCGGCGGTGTGCTGCCGGTCCCCAACGC;IPDRatio=1.34
contig11	kinModCall	modified_base	21483	21483	26	-	.	coverage=2769;context=CACTTCATTTCGGGGGCGGCGGTGTGCTGCCGGTCCCCAAC;IPDRatio=1.29
contig11	kinModCall	modified_base	21505	21505	27	-	.	coverage=2708;context=GAGGTCGCCGCGGACGGGCCGCCACTTCATTTCGGGGGCGG;IPDRatio=1.29
contig11	kinModCall	modified_base	21519	21519	30	+	.	coverage=2834;context=AAGTGGCGGCCCGTCCGCGGCGACCTCTGCGTAGTACTCCA;IPDRatio=1.31
contig11	kinModCall	modified_base	21528	21528	23	-	.	coverage=2681;context=GGTGCGAGTTGGAGTACTACGCAGAGGTCGCCGCGGACGGG;IPDRatio=1.24
contig11	kinModCall	modified_base	21536	21536	38	-	.	coverage=2682;context=GGGTTCCCGGTGCGAGTTGGAGTACTACGCAGAGGTCGCCG;IPDRatio=1.38
contig11	kinModCall	modified_base	21537	21537	25	-	.	coverage=2519;context=CGGGTTCCCGGTGCGAGTTGGAGTACTACGCAGAGGTCGCC;IPDRatio=1.84
contig11	kinModCall	modified_base	21538	21538	27	-	.	coverage=2658;context=TCGGGTTCCCGGTGCGAGTTGGAGTACTACGCAGAGGTCGC;IPDRatio=1.33
contig11	kinModCall	modified_base	21547	21547	25	-	.	coverage=2451;context=GTGGCCACGTCGGGTTCCCGGTGCGAGTTGGAGTACTACGC;IPDRatio=1.28
contig11	kinModCall	modified_base	21561	21561	27	+	.	coverage=2730;context=CTCGCACCGGGAACCCGACGTGGCCACGCCGTAAAACGCCC;IPDRatio=1.37
contig11	kinModCall	modified_base	21602	21602	24	-	.	coverage=2579;context=AGCGGGTATTCCTACCTGATCCGAGGTCAACGTTCAGAGTT;IPDRatio=1.27
contig11	kinModCall	modified_base	21618	21618	24	-	.	coverage=2462;context=TGATATGCTTAAGTTCAGCGGGTATTCCTACCTGATCCGAG;IPDRatio=1.30
contig11	kinModCall	modified_base	21693	21693	88	+	.	coverage=2511;context=CTAGTAACGGCGAGTGAAGCGGCAACAGCTCAAATTTGAAA;IPDRatio=1.64
contig11	kinModCall	modified_base	21720	21720	29	-	.	coverage=2216;context=AATTACAACTCGGACCCGGGGGCCAGATTTCAAATTTGAGC;IPDRatio=1.29
contig11	kinModCall	modified_base	21751	21751	27	-	.	coverage=2275;context=GGAAGGCACCTCGCCAAAAGCATCCTCTACAAATTACAACT;IPDRatio=1.34
contig11	kinModCall	modified_base	21762	21762	31	+	.	coverage=2364;context=GTAGAGGATGCTTTTGGCGAGGTGCCTTCCGAGTTCCCTGG;IPDRatio=1.33
contig11	kinModCall	m6A	21768	21768	62	-	.	coverage=2209;context=CCCGTTCCAGGGAACTCGGAAGGCACCTCGCCAAAAGCATC;IPDRatio=1.59;frac=0.276;fracLow=0.251;fracUp=0.308;identificationQv=19
contig11	kinModCall	modified_base	21773	21773	42	+	.	coverage=2400;context=TTTTGGCGAGGTGCCTTCCGAGTTCCCTGGAACGGGACGCC;IPDRatio=1.46
contig11	kinModCall	modified_base	21789	21789	26	+	.	coverage=2387;context=TCCGAGTTCCCTGGAACGGGACGCCATAGAGGGTGAGAGCC;IPDRatio=1.29
contig11	kinModCall	modified_base	21797	21797	29	+	.	coverage=2319;context=CCCTGGAACGGGACGCCATAGAGGGTGAGAGCCCCGTCTGG;IPDRatio=1.30
contig11	kinModCall	modified_base	21801	21801	27	+	.	coverage=2040;context=GGAACGGGACGCCATAGAGGGTGAGAGCCCCGTCTGGTCGG;IPDRatio=1.29
contig11	kinModCall	modified_base	21803	21803	21	+	.	coverage=2340;context=AACGGGACGCCATAGAGGGTGAGAGCCCCGTCTGGTCGGAC;IPDRatio=1.23
contig11	kinModCall	modified_base	21812	21812	22	+	.	coverage=2334;context=CCATAGAGGGTGAGAGCCCCGTCTGGTCGGACACCGAGCCT;IPDRatio=1.26
contig11	kinModCall	modified_base	21833	21833	29	+	.	coverage=2329;context=TCTGGTCGGACACCGAGCCTCTGTAAAGCTCCTTCGACGAG;IPDRatio=1.31
contig11	kinModCall	modified_base	21856	21856	22	+	.	coverage=2296;context=TAAAGCTCCTTCGACGAGTCGAGTAGTTTGGGAATGCTGCT;IPDRatio=1.30
contig11	kinModCall	modified_base	21872	21872	23	+	.	coverage=2237;context=AGTCGAGTAGTTTGGGAATGCTGCTCAAAATGGGAGGTATA;IPDRatio=1.25
contig11	kinModCall	modified_base	21873	21873	23	+	.	coverage=2263;context=GTCGAGTAGTTTGGGAATGCTGCTCAAAATGGGAGGTATAT;IPDRatio=1.25
contig11	kinModCall	modified_base	21874	21874	32	+	.	coverage=2256;context=TCGAGTAGTTTGGGAATGCTGCTCAAAATGGGAGGTATATG;IPDRatio=1.35
contig11	kinModCall	modified_base	21883	21883	42	+	.	coverage=2214;context=TTGGGAATGCTGCTCAAAATGGGAGGTATATGTCTTCTAAA;IPDRatio=1.39
contig11	kinModCall	modified_base	21884	21884	37	+	.	coverage=2157;context=TGGGAATGCTGCTCAAAATGGGAGGTATATGTCTTCTAAAG;IPDRatio=1.42
contig11	kinModCall	modified_base	21885	21885	21	+	.	coverage=1881;context=GGGAATGCTGCTCAAAATGGGAGGTATATGTCTTCTAAAGC;IPDRatio=1.25
contig11	kinModCall	modified_base	21895	21895	22	+	.	coverage=2223;context=CTCAAAATGGGAGGTATATGTCTTCTAAAGCTAAATATTGG;IPDRatio=1.25
contig11	kinModCall	modified_base	21902	21902	39	-	.	coverage=2064;context=TCTCTGGCCAATATTTAGCTTTAGAAGACATATACCTCCCA;IPDRatio=1.41
contig11	kinModCall	modified_base	21923	21923	21	-	.	coverage=1857;context=ACTCTACTTGTGCGCTATCGGTCTCTGGCCAATATTTAGCT;IPDRatio=1.24
contig11	kinModCall	modified_base	21931	21931	32	-	.	coverage=2056;context=TTTCGATCACTCTACTTGTGCGCTATCGGTCTCTGGCCAAT;IPDRatio=1.35
contig11	kinModCall	modified_base	22003	22003	22	-	.	coverage=1865;context=GTCTGGTCATAGGCGCTTCCCTTTCAACAATTTCACGTACT;IPDRatio=1.25
contig11	kinModCall	modified_base	22005	22005	42	-	.	coverage=1970;context=AAGTCTGGTCATAGGCGCTTCCCTTTCAACAATTTCACGTA;IPDRatio=1.40
contig11	kinModCall	modified_base	22006	22006	21	-	.	coverage=1913;context=CAAGTCTGGTCATAGGCGCTTCCCTTTCAACAATTTCACGT;IPDRatio=1.24
contig11	kinModCall	modified_base	22012	22012	50	-	.	coverage=1944;context=CGGGCCCAAGTCTGGTCATAGGCGCTTCCCTTTCAACAATT;IPDRatio=1.43
contig11	kinModCall	modified_base	22016	22016	40	-	.	coverage=1901;context=TCACCGGGCCCAAGTCTGGTCATAGGCGCTTCCCTTTCAAC;IPDRatio=1.37
contig11	kinModCall	modified_base	22043	22043	33	-	.	coverage=1864;context=AGTGCACCAGCGAGAACGCTGGGTGATTCACCGGGCCCAAG;IPDRatio=1.51
contig11	kinModCall	modified_base	22045	22045	25	-	.	coverage=1853;context=GAAGTGCACCAGCGAGAACGCTGGGTGATTCACCGGGCCCA;IPDRatio=1.27
contig11	kinModCall	modified_base	22046	22046	31	-	.	coverage=1877;context=CGAAGTGCACCAGCGAGAACGCTGGGTGATTCACCGGGCCC;IPDRatio=1.37
contig11	kinModCall	modified_base	22052	22052	26	+	.	coverage=2050;context=GGTGAATCACCCAGCGTTCTCGCTGGTGCACTTCGCCGGGC;IPDRatio=1.27
contig11	kinModCall	modified_base	22076	22076	30	-	.	coverage=1754;context=CGCGCCAAACTGATGCTGGCCTGTGCCCGGCGAAGTGCACC;IPDRatio=1.31
contig11	kinModCall	modified_base	22078	22078	21	-	.	coverage=1633;context=CCCGCGCCAAACTGATGCTGGCCTGTGCCCGGCGAAGTGCA;IPDRatio=1.26
contig11	kinModCall	m4C	22093	22093	37	+	.	coverage=1974;context=ACAGGCCAGCATCAGTTTGGCGCGGGGAGAAAGGCTTCGGG;IPDRatio=1.38;frac=0.238;fracLow=0.200;fracUp=0.280;identificationQv=39
contig11	kinModCall	m4C	22099	22099	110	-	.	coverage=1847;context=CACATTCCCGAAGCCTTTCTCCCCGCGCCAAACTGATGCTG;IPDRatio=1.70;frac=0.289;fracLow=0.245;fracUp=0.343;identificationQv=22
contig11	kinModCall	modified_base	22124	22124	42	+	.	coverage=1945;context=AGGCTTCGGGAATGTGGCTCCCCTGGGAGTGTTATAGCCCG;IPDRatio=1.41
contig11	kinModCall	modified_base	22159	22159	27	-	.	coverage=1726;context=GCGCGTACCTCAGTCCAGCGCAGGGTATTGCGCAACGGGCT;IPDRatio=1.32
contig11	kinModCall	modified_base	22274	22274	24	-	.	coverage=1488;context=TCACTTTCATTACGCGTAGGGGTTTGACACCCGAACACTCG;IPDRatio=1.28
contig11	kinModCall	modified_base	22277	22277	33	+	.	coverage=1739;context=GTGTTCGGGTGTCAAACCCCTACGCGTAATGAAAGTGAACG;IPDRatio=1.37
contig11	kinModCall	modified_base	22323	22323	32	-	.	coverage=1567;context=CCGAGAACATCAGGATCGGTCGATGATGCGCCGAAGCTCTC;IPDRatio=1.37
contig11	kinModCall	modified_base	22361	22361	24	-	.	coverage=1453;context=TTTCGGGTCCGGCCCCGTATGCTCTTACTCAAATCCATCCG;IPDRatio=1.27
contig11	kinModCall	modified_base	22366	22366	35	+	.	coverage=1581;context=GGATTTGAGTAAGAGCATACGGGGCCGGACCCGAAAGAAGG;IPDRatio=1.36
contig11	kinModCall	modified_base	22371	22371	25	-	.	coverage=1464;context=GTTCACCTTCTTTCGGGTCCGGCCCCGTATGCTCTTACTCA;IPDRatio=1.29
contig11	kinModCall	modified_base	22405	22405	24	-	.	coverage=1421;context=AGAGTTTCCTCTGGCTTCACCCTATACAGGCATAGTTCACC;IPDRatio=1.30
contig11	kinModCall	modified_base	22425	22425	27	+	.	coverage=1525;context=GGTGAAGCCAGAGGAAACTCTGGTGGAGGCTCGCAGCGGTT;IPDRatio=1.34
contig11	kinModCall	modified_base	22464	22464	22	+	.	coverage=1428;context=TTCTGACGTGCGAATCGATCGTCAAATATGGGCATGGGGCG;IPDRatio=1.28
contig11	kinModCall	modified_base	22472	22472	26	+	.	coverage=1434;context=TGCGAATCGATCGTCAAATATGGGCATGGGGCGAAAGACTA;IPDRatio=1.29
contig11	kinModCall	m4C	22476	22476	290	+	.	coverage=1423;context=AATCGATCGTCAAATATGGGCATGGGGCGAAAGACTAATCG;IPDRatio=2.38;frac=0.937;fracLow=0.870;fracUp=1.000;identificationQv=272
contig11	kinModCall	modified_base	22480	22480	55	+	.	coverage=1437;context=GATCGTCAAATATGGGCATGGGGCGAAAGACTAATCGAACC;IPDRatio=1.48
contig11	kinModCall	modified_base	22481	22481	32	+	.	coverage=1426;context=ATCGTCAAATATGGGCATGGGGCGAAAGACTAATCGAACCT;IPDRatio=1.37
contig11	kinModCall	modified_base	22481	22481	24	-	.	coverage=1332;context=AGGTTCGATTAGTCTTTCGCCCCATGCCCATATTTGACGAT;IPDRatio=1.27
contig11	kinModCall	modified_base	22482	22482	28	+	.	coverage=1363;context=TCGTCAAATATGGGCATGGGGCGAAAGACTAATCGAACCTT;IPDRatio=1.32
contig11	kinModCall	modified_base	22484	22484	31	-	.	coverage=1314;context=AGAAGGTTCGATTAGTCTTTCGCCCCATGCCCATATTTGAC;IPDRatio=1.32
contig11	kinModCall	modified_base	22490	22490	25	-	.	coverage=1278;context=GCTACTAGAAGGTTCGATTAGTCTTTCGCCCCATGCCCATA;IPDRatio=1.27
contig11	kinModCall	modified_base	22492	22492	22	+	.	coverage=1439;context=TGGGCATGGGGCGAAAGACTAATCGAACCTTCTAGTAGCTG;IPDRatio=1.25
contig11	kinModCall	modified_base	22500	22500	24	-	.	coverage=1287;context=GCGGAAACCAGCTACTAGAAGGTTCGATTAGTCTTTCGCCC;IPDRatio=1.26
contig11	kinModCall	modified_base	22506	22506	21	+	.	coverage=1369;context=AAGACTAATCGAACCTTCTAGTAGCTGGTTTCCGCCGAAGT;IPDRatio=1.25
contig11	kinModCall	modified_base	22510	22510	22	-	.	coverage=1233;context=GGAAACTTCGGCGGAAACCAGCTACTAGAAGGTTCGATTAG;IPDRatio=1.28
contig11	kinModCall	modified_base	22520	22520	24	-	.	coverage=1070;context=CTATCCTGAGGGAAACTTCGGCGGAAACCAGCTACTAGAAG;IPDRatio=1.29
contig11	kinModCall	modified_base	22521	22521	31	-	.	coverage=1255;context=GCTATCCTGAGGGAAACTTCGGCGGAAACCAGCTACTAGAA;IPDRatio=1.32
contig11	kinModCall	modified_base	22564	22564	22	+	.	coverage=1289;context=TGTTGAACTCAGTTTTATGAGGTAAAGCGAATGATTAGGGA;IPDRatio=1.27
contig11	kinModCall	modified_base	22569	22569	21	-	.	coverage=1169;context=CCGAGTCCCTAATCATTCGCTTTACCTCATAAAACTGAGTT;IPDRatio=1.29
contig11	kinModCall	m4C	22587	22587	265	+	.	coverage=1266;context=AAAGCGAATGATTAGGGACTCGGGGCGCTATATTGCCTTCA;IPDRatio=2.33;frac=0.599;fracLow=0.533;fracUp=0.672;identificationQv=207
contig11	kinModCall	modified_base	22589	22589	28	-	.	coverage=1169;context=GATGAAGGCAATATAGCGCCCCGAGTCCCTAATCATTCGCT;IPDRatio=1.32
contig11	kinModCall	modified_base	22591	22591	23	+	.	coverage=1212;context=CGAATGATTAGGGACTCGGGGCGCTATATTGCCTTCATCCA;IPDRatio=1.27
contig11	kinModCall	m4C	22591	22591	104	-	.	coverage=1167;context=TGGATGAAGGCAATATAGCGCCCCGAGTCCCTAATCATTCG;IPDRatio=1.74;frac=0.335;fracLow=0.284;fracUp=0.382;identificationQv=11
contig11	kinModCall	modified_base	22593	22593	37	-	.	coverage=1149;context=AATGGATGAAGGCAATATAGCGCCCCGAGTCCCTAATCATT;IPDRatio=1.37
contig11	kinModCall	modified_base	22598	22598	30	-	.	coverage=1138;context=TTGAGAATGGATGAAGGCAATATAGCGCCCCGAGTCCCTAA;IPDRatio=1.35
contig11	kinModCall	modified_base	22601	22601	32	+	.	coverage=1194;context=GGGACTCGGGGCGCTATATTGCCTTCATCCATTCTCAAACT;IPDRatio=1.34
contig11	kinModCall	modified_base	22602	22602	21	-	.	coverage=978;context=AAGTTTGAGAATGGATGAAGGCAATATAGCGCCCCGAGTCC;IPDRatio=1.26
contig11	kinModCall	modified_base	22610	22610	38	-	.	coverage=1108;context=CATATTTAAAGTTTGAGAATGGATGAAGGCAATATAGCGCC;IPDRatio=1.42
contig11	kinModCall	m4C	22657	22657	600	+	.	coverage=1115;context=GCCCTTGTTACTTGATTGAACGTGGCATTCGAATGTATCAA;IPDRatio=3.43;frac=0.917;fracLow=0.858;fracUp=0.978;identificationQv=476
contig11	kinModCall	m4C	22662	22662	51	+	.	coverage=1129;context=TGTTACTTGATTGAACGTGGCATTCGAATGTATCAACACTA;IPDRatio=1.50;frac=0.326;fracLow=0.187;fracUp=0.398;identificationQv=74
contig11	kinModCall	m6A	22665	22665	142	-	.	coverage=1025;context=CACTAGTGTTGATACATTCGAATGCCACGTTCAATCAAGTA;IPDRatio=1.91;frac=0.307;fracLow=0.256;fracUp=0.357;identificationQv=74
contig11	kinModCall	modified_base	22687	22687	52	-	.	coverage=1001;context=GTTCTGCTTACCAAAAATGGCCCACTAGTGTTGATACATTC;IPDRatio=1.53
contig11	kinModCall	modified_base	22689	22689	42	-	.	coverage=973;context=CAGTTCTGCTTACCAAAAATGGCCCACTAGTGTTGATACAT;IPDRatio=1.47
contig11	kinModCall	m4C	22716	22716	220	+	.	coverage=1067;context=GGTAAGCAGAACTGGCGATGCGGATGAACCGAACGCGAGGT;IPDRatio=2.26;frac=0.439;fracLow=0.386;fracUp=0.496;identificationQv=160
contig11	kinModCall	modified_base	22717	22717	29	-	.	coverage=969;context=AACCTCGCGTTCGGTTCATCCGCATCGCCAGTTCTGCTTAC;IPDRatio=1.32
contig11	kinModCall	modified_base	22720	22720	32	-	.	coverage=950;context=CTTAACCTCGCGTTCGGTTCATCCGCATCGCCAGTTCTGCT;IPDRatio=1.34
contig11	kinModCall	modified_base	22777	22777	24	+	.	coverage=965;context=TCATCAGACACCACAAAAGGTGTTAGTACATCTTGACAGCA;IPDRatio=1.34
contig11	kinModCall	modified_base	22823	22823	59	-	.	coverage=853;context=GTTGTTACACAGTCCTTAGCGATTCCGACTTCCATGGCCAC;IPDRatio=1.51
contig11	kinModCall	modified_base	22828	22828	54	-	.	coverage=838;context=GGTGAGTTGTTACACAGTCCTTAGCGATTCCGACTTCCATG;IPDRatio=1.50
contig11	kinModCall	modified_base	22835	22835	31	+	.	coverage=892;context=GTCGGAATCGCTAAGGACTGTGTAACAACTCACCTGCCGAA;IPDRatio=1.40
contig11	kinModCall	modified_base	22844	22844	24	-	.	coverage=811;context=GCTAGTACATTCGGCAGGTGAGTTGTTACACAGTCCTTAGC;IPDRatio=1.31
contig11	kinModCall	modified_base	22904	22904	37	+	.	coverage=822;context=CAAGCGTCCCACCCATACCTCGCCCTCAGGGTAGAAACGAA;IPDRatio=1.41
contig11	kinModCall	m4C	22927	22927	76	+	.	coverage=800;context=CCTCAGGGTAGAAACGAAGCCTGAGGAGTAGGCGACGTAGA;IPDRatio=1.71;frac=0.197;fracLow=0.148;fracUp=0.241;identificationQv=13
contig11	kinModCall	modified_base	22927	22927	69	-	.	coverage=735;context=TCTACGTCGCCTACTCCTCAGGCTTCGTTTCTACCCTGAGG;IPDRatio=1.59
contig11	kinModCall	modified_base	22932	22932	25	-	.	coverage=722;context=TGACCTCTACGTCGCCTACTCCTCAGGCTTCGTTTCTACCC;IPDRatio=1.31
contig11	kinModCall	modified_base	22937	22937	40	+	.	coverage=766;context=GAAACGAAGCCTGAGGAGTAGGCGACGTAGAGGTCAGTGAC;IPDRatio=1.43
contig11	kinModCall	modified_base	22941	22941	26	-	.	coverage=704;context=CTTCGTCACTGACCTCTACGTCGCCTACTCCTCAGGCTTCG;IPDRatio=1.32
contig11	kinModCall	m6A	22945	22945	94	+	.	coverage=605;context=GCCTGAGGAGTAGGCGACGTAGAGGTCAGTGACGAAGCCTA;IPDRatio=2.02;frac=0.430;fracLow=0.366;fracUp=0.498;identificationQv=46
contig11	kinModCall	modified_base	22946	22946	162	+	.	coverage=767;context=CCTGAGGAGTAGGCGACGTAGAGGTCAGTGACGAAGCCTAG;IPDRatio=2.42
contig11	kinModCall	modified_base	22978	22978	129	+	.	coverage=744;context=GAAGCCTAGGGCGCGAGCCCGGTCGAACGCCTCTAGTGCAG;IPDRatio=1.99
contig11	kinModCall	m4C	22985	22985	411	+	.	coverage=734;context=AGGGCGCGAGCCCGGTCGAACGCCTCTAGTGCAGATCTTGT;IPDRatio=3.34;frac=0.837;fracLow=0.769;fracUp=0.907;identificationQv=295
contig11	kinModCall	modified_base	22985	22985	28	-	.	coverage=652;context=ACAAGATCTGCACTAGAGGCGTTCGACCGGGCTCGCGCCCT;IPDRatio=1.32
contig11	kinModCall	modified_base	22987	22987	40	-	.	coverage=630;context=ACACAAGATCTGCACTAGAGGCGTTCGACCGGGCTCGCGCC;IPDRatio=1.45
contig11	kinModCall	modified_base	22989	22989	32	-	.	coverage=646;context=CTACACAAGATCTGCACTAGAGGCGTTCGACCGGGCTCGCG;IPDRatio=1.36
contig11	kinModCall	m6A	22991	22991	122	-	.	coverage=643;context=TACTACACAAGATCTGCACTAGAGGCGTTCGACCGGGCTCG;IPDRatio=1.90;frac=0.205;fracLow=0.160;fracUp=0.252;identificationQv=65
contig11	kinModCall	modified_base	23003	23003	622	+	.	coverage=676;context=AACGCCTCTAGTGCAGATCTTGTGTAGTAGCAAATACTTTA;IPDRatio=6.23
contig11	kinModCall	modified_base	23005	23005	739	+	.	coverage=685;context=CGCCTCTAGTGCAGATCTTGTGTAGTAGCAAATACTTTAAT;IPDRatio=7.84
contig11	kinModCall	modified_base	23006	23006	28	-	.	coverage=625;context=TATTAAAGTATTTGCTACTACACAAGATCTGCACTAGAGGC;IPDRatio=1.33
contig11	kinModCall	modified_base	23008	23008	183	-	.	coverage=620;context=TCTATTAAAGTATTTGCTACTACACAAGATCTGCACTAGAG;IPDRatio=2.22
contig11	kinModCall	modified_base	23011	23011	156	-	.	coverage=617;context=AGTTCTATTAAAGTATTTGCTACTACACAAGATCTGCACTA;IPDRatio=2.14
contig11	kinModCall	modified_base	23023	23023	39	+	.	coverage=680;context=TGTGTAGTAGCAAATACTTTAATAGAACTTAAGGACGAAGT;IPDRatio=1.40
contig11	kinModCall	modified_base	23025	23025	21	-	.	coverage=602;context=TCACTTCGTCCTTAAGTTCTATTAAAGTATTTGCTACTACA;IPDRatio=1.28
contig11	kinModCall	modified_base	23028	23028	44	-	.	coverage=592;context=TTCTCACTTCGTCCTTAAGTTCTATTAAAGTATTTGCTACT;IPDRatio=1.49
contig11	kinModCall	m4C	23030	23030	41	+	.	coverage=666;context=TAGCAAATACTTTAATAGAACTTAAGGACGAAGTGAGAAAG;IPDRatio=1.42;frac=0.310;fracLow=0.194;fracUp=0.367;identificationQv=19
contig11	kinModCall	m6A	23031	23031	71	-	.	coverage=604;context=CCTTTCTCACTTCGTCCTTAAGTTCTATTAAAGTATTTGCT;IPDRatio=1.61;frac=0.128;fracLow=0.085;fracUp=0.172;identificationQv=13
contig11	kinModCall	m6A	23033	23033	98	+	.	coverage=674;context=CAAATACTTTAATAGAACTTAAGGACGAAGTGAGAAAGGTT;IPDRatio=1.79;frac=0.219;fracLow=0.167;fracUp=0.270;identificationQv=83
contig11	kinModCall	modified_base	23037	23037	70	+	.	coverage=676;context=TACTTTAATAGAACTTAAGGACGAAGTGAGAAAGGTTCATA;IPDRatio=1.64
contig11	kinModCall	m4C	23039	23039	97	-	.	coverage=598;context=CATATGAACCTTTCTCACTTCGTCCTTAAGTTCTATTAAAG;IPDRatio=1.81;frac=0.593;fracLow=0.470;fracUp=0.703;identificationQv=56
contig11	kinModCall	modified_base	23044	23044	181	+	.	coverage=676;context=ATAGAACTTAAGGACGAAGTGAGAAAGGTTCATATGAATAG;IPDRatio=2.24
contig11	kinModCall	m4C	23046	23046	154	-	.	coverage=599;context=TGCTATTCATATGAACCTTTCTCACTTCGTCCTTAAGTTCT;IPDRatio=2.08;frac=0.310;fracLow=0.231;fracUp=0.386;identificationQv=83
contig11	kinModCall	modified_base	23052	23052	33	+	.	coverage=658;context=TAAGGACGAAGTGAGAAAGGTTCATATGAATAGCAGTTGAC;IPDRatio=1.37
contig11	kinModCall	m4C	23065	23065	35	+	.	coverage=658;context=AGAAAGGTTCATATGAATAGCAGTTGACATGGTTAGTCGAT;IPDRatio=1.40;frac=0.154;fracLow=0.098;fracUp=0.209;identificationQv=8
contig11	kinModCall	modified_base	23068	23068	23	+	.	coverage=645;context=AAGGTTCATATGAATAGCAGTTGACATGGTTAGTCGATCCT;IPDRatio=1.31
contig11	kinModCall	modified_base	23070	23070	28	+	.	coverage=657;context=GGTTCATATGAATAGCAGTTGACATGGTTAGTCGATCCTAA;IPDRatio=1.31
contig11	kinModCall	modified_base	23075	23075	21	+	.	coverage=657;context=ATATGAATAGCAGTTGACATGGTTAGTCGATCCTAAGTCAT;IPDRatio=1.28
contig11	kinModCall	modified_base	23075	23075	31	-	.	coverage=586;context=ATGACTTAGGATCGACTAACCATGTCAACTGCTATTCATAT;IPDRatio=1.38
contig11	kinModCall	modified_base	23077	23077	24	-	.	coverage=570;context=CTATGACTTAGGATCGACTAACCATGTCAACTGCTATTCAT;IPDRatio=1.31
contig11	kinModCall	m4C	23080	23080	110	-	.	coverage=579;context=TTCCTATGACTTAGGATCGACTAACCATGTCAACTGCTATT;IPDRatio=1.90;frac=0.588;fracLow=0.494;fracUp=0.691;identificationQv=86
contig11	kinModCall	modified_base	23094	23094	31	+	.	coverage=649;context=TGGTTAGTCGATCCTAAGTCATAGGAAGTTCCGTTTCAAAG;IPDRatio=1.35
contig11	kinModCall	modified_base	23098	23098	25	-	.	coverage=584;context=GCGCCTTTGAAACGGAACTTCCTATGACTTAGGATCGACTA;IPDRatio=1.33
contig11	kinModCall	modified_base	23124	23124	48	-	.	coverage=520;context=CGCTTCCCTTTCCACATAGCGAGAGTGCGCCTTTGAAACGG;IPDRatio=1.52
contig11	kinModCall	modified_base	23126	23126	58	-	.	coverage=535;context=AACGCTTCCCTTTCCACATAGCGAGAGTGCGCCTTTGAAAC;IPDRatio=1.61
contig11	kinModCall	modified_base	23127	23127	32	+	.	coverage=517;context=TTTCAAAGGCGCACTCTCGCTATGTGGAAAGGGAAGCGTTA;IPDRatio=1.49
contig11	kinModCall	m6A	23128	23128	373	+	.	coverage=487;context=TTCAAAGGCGCACTCTCGCTATGTGGAAAGGGAAGCGTTAA;IPDRatio=3.63;frac=0.724;fracLow=0.645;fracUp=0.799;identificationQv=314
contig11	kinModCall	modified_base	23130	23130	39	+	.	coverage=592;context=CAAAGGCGCACTCTCGCTATGTGGAAAGGGAAGCGTTAAAT;IPDRatio=1.46
contig11	kinModCall	modified_base	23132	23132	49	+	.	coverage=599;context=AAGGCGCACTCTCGCTATGTGGAAAGGGAAGCGTTAAATTC;IPDRatio=1.52
contig11	kinModCall	modified_base	23142	23142	388	+	.	coverage=591;context=CTCGCTATGTGGAAAGGGAAGCGTTAAATTCAGCACCTGAA;IPDRatio=3.32
contig11	kinModCall	modified_base	23144	23144	282	+	.	coverage=586;context=CGCTATGTGGAAAGGGAAGCGTTAAATTCAGCACCTGAATT;IPDRatio=3.11
contig11	kinModCall	m6A	23153	23153	93	+	.	coverage=507;context=GAAAGGGAAGCGTTAAATTCAGCACCTGAATTGGTTTTATT;IPDRatio=2.01;frac=0.185;fracLow=0.142;fracUp=0.239;identificationQv=50
contig11	kinModCall	m4C	23154	23154	108	-	.	coverage=514;context=TAATAAAACCAATTCAGGTGCTGAATTTAACGCTTCCCTTT;IPDRatio=2.07;frac=0.311;fracLow=0.225;fracUp=0.399;identificationQv=105
contig11	kinModCall	modified_base	23160	23160	56	+	.	coverage=569;context=AAGCGTTAAATTCAGCACCTGAATTGGTTTTATTAGCAACG;IPDRatio=1.55
contig11	kinModCall	modified_base	23165	23165	179	+	.	coverage=574;context=TTAAATTCAGCACCTGAATTGGTTTTATTAGCAACGCAACT;IPDRatio=2.33
contig11	kinModCall	modified_base	23168	23168	28	+	.	coverage=542;context=AATTCAGCACCTGAATTGGTTTTATTAGCAACGCAACTGAA;IPDRatio=1.35
contig11	kinModCall	modified_base	23171	23171	22	+	.	coverage=455;context=TCAGCACCTGAATTGGTTTTATTAGCAACGCAACTGAACGC;IPDRatio=1.33
contig11	kinModCall	modified_base	23172	23172	45	+	.	coverage=530;context=CAGCACCTGAATTGGTTTTATTAGCAACGCAACTGAACGCG;IPDRatio=1.61
contig11	kinModCall	modified_base	23173	23173	25	-	.	coverage=493;context=TCGCGTTCAGTTGCGTTGCTAATAAAACCAATTCAGGTGCT;IPDRatio=1.32
contig11	kinModCall	m4C	23176	23176	84	+	.	coverage=572;context=ACCTGAATTGGTTTTATTAGCAACGCAACTGAACGCGATAC;IPDRatio=2.00;frac=0.238;fracLow=0.182;fracUp=0.290;identificationQv=153
contig11	kinModCall	modified_base	23176	23176	183	-	.	coverage=514;context=GTATCGCGTTCAGTTGCGTTGCTAATAAAACCAATTCAGGT;IPDRatio=2.40
contig11	kinModCall	modified_base	23178	23178	100	-	.	coverage=502;context=TCGTATCGCGTTCAGTTGCGTTGCTAATAAAACCAATTCAG;IPDRatio=1.94
contig11	kinModCall	modified_base	23195	23195	44	-	.	coverage=495;context=CTCTGCTCGGGCTCCCCTCGTATCGCGTTCAGTTGCGTTGC;IPDRatio=1.49
contig11	kinModCall	modified_base	23199	23199	38	-	.	coverage=494;context=AGAACTCTGCTCGGGCTCCCCTCGTATCGCGTTCAGTTGCG;IPDRatio=1.49
contig11	kinModCall	modified_base	23202	23202	102	+	.	coverage=553;context=AACTGAACGCGATACGAGGGGAGCCCGAGCAGAGTTCTCTT;IPDRatio=1.89
contig11	kinModCall	m4C	23206	23206	95	+	.	coverage=554;context=GAACGCGATACGAGGGGAGCCCGAGCAGAGTTCTCTTTTCT;IPDRatio=1.87;frac=0.334;fracLow=0.268;fracUp=0.409;identificationQv=16
contig11	kinModCall	modified_base	23206	23206	29	-	.	coverage=486;context=AGAAAAGAGAACTCTGCTCGGGCTCCCCTCGTATCGCGTTC;IPDRatio=1.39
contig11	kinModCall	modified_base	23233	23233	90	+	.	coverage=532;context=GAGTTCTCTTTTCTTCTTAACGTCTATTACCCTGAAATCGG;IPDRatio=1.77
contig11	kinModCall	modified_base	23233	23233	27	-	.	coverage=466;context=CCGATTTCAGGGTAATAGACGTTAAGAAGAAAAGAGAACTC;IPDRatio=1.33
contig11	kinModCall	m6A	23239	23239	316	-	.	coverage=431;context=GATAAACCGATTTCAGGGTAATAGACGTTAAGAAGAAAAGA;IPDRatio=3.00;frac=0.770;fracLow=0.664;fracUp=0.862;identificationQv=269
contig11	kinModCall	modified_base	23261	23261	33	-	.	coverage=461;context=TTCCGCATTAAACCCTAGCTCTGATAAACCGATTTCAGGGT;IPDRatio=1.45
contig11	kinModCall	modified_base	23264	23264	31	-	.	coverage=452;context=CTCTTCCGCATTAAACCCTAGCTCTGATAAACCGATTTCAG;IPDRatio=1.37
contig11	kinModCall	m4C	23278	23278	80	-	.	coverage=441;context=AGCAGAGGTGCTGGCTCTTCCGCATTAAACCCTAGCTCTGA;IPDRatio=1.82;frac=0.346;fracLow=0.256;fracUp=0.434;identificationQv=15
contig11	kinModCall	modified_base	23280	23280	74	-	.	coverage=444;context=CCAGCAGAGGTGCTGGCTCTTCCGCATTAAACCCTAGCTCT;IPDRatio=1.70
contig11	kinModCall	modified_base	23281	23281	58	+	.	coverage=473;context=GAGCTAGGGTTTAATGCGGAAGAGCCAGCACCTCTGCTGGT;IPDRatio=1.58
contig11	kinModCall	modified_base	23284	23284	418	+	.	coverage=483;context=CTAGGGTTTAATGCGGAAGAGCCAGCACCTCTGCTGGTTTA;IPDRatio=3.95
contig11	kinModCall	modified_base	23286	23286	50	-	.	coverage=451;context=ACTAAACCAGCAGAGGTGCTGGCTCTTCCGCATTAAACCCT;IPDRatio=1.53
contig11	kinModCall	modified_base	23287	23287	22	-	.	coverage=438;context=CACTAAACCAGCAGAGGTGCTGGCTCTTCCGCATTAAACCC;IPDRatio=1.31
contig11	kinModCall	modified_base	23293	23293	28	+	.	coverage=484;context=AATGCGGAAGAGCCAGCACCTCTGCTGGTTTAGTGCGCTCT;IPDRatio=1.37
contig11	kinModCall	m6A	23301	23301	60	-	.	coverage=386;context=GGACGTTGAGAGCGCACTAAACCAGCAGAGGTGCTGGCTCT;IPDRatio=1.63;frac=0.272;fracLow=0.089;fracUp=0.357;identificationQv=27
contig11	kinModCall	modified_base	23303	23303	60	+	.	coverage=461;context=AGCCAGCACCTCTGCTGGTTTAGTGCGCTCTCAACGTCCCT;IPDRatio=1.67
contig11	kinModCall	modified_base	23305	23305	24	+	.	coverage=480;context=CCAGCACCTCTGCTGGTTTAGTGCGCTCTCAACGTCCCTTA;IPDRatio=1.35
contig11	kinModCall	modified_base	23306	23306	25	+	.	coverage=472;context=CAGCACCTCTGCTGGTTTAGTGCGCTCTCAACGTCCCTTAA;IPDRatio=1.34
contig11	kinModCall	m6A	23319	23319	55	-	.	coverage=420;context=CCTTCCGCGGATTTTAAGGGACGTTGAGAGCGCACTAAACC;IPDRatio=1.66;frac=0.239;fracLow=0.152;fracUp=0.330;identificationQv=13
contig11	kinModCall	modified_base	23330	23330	35	-	.	coverage=380;context=TGAGAATTATTCCTTCCGCGGATTTTAAGGGACGTTGAGAG;IPDRatio=1.47
contig11	kinModCall	m4C	23333	23333	261	+	.	coverage=458;context=TCAACGTCCCTTAAAATCCGCGGAAGGAATAATTCTCACTC;IPDRatio=3.12;frac=0.790;fracLow=0.711;fracUp=0.895;identificationQv=248
contig11	kinModCall	modified_base	23335	23335	29	-	.	coverage=424;context=CTGAGTGAGAATTATTCCTTCCGCGGATTTTAAGGGACGTT;IPDRatio=1.38
contig11	kinModCall	modified_base	23337	23337	33	-	.	coverage=413;context=ACCTGAGTGAGAATTATTCCTTCCGCGGATTTTAAGGGACG;IPDRatio=1.37
contig11	kinModCall	m4C	23339	23339	108	-	.	coverage=416;context=CGACCTGAGTGAGAATTATTCCTTCCGCGGATTTTAAGGGA;IPDRatio=2.02;frac=0.491;fracLow=0.264;fracUp=0.621;identificationQv=30
contig11	kinModCall	modified_base	23350	23350	55	-	.	coverage=406;context=GGTTATGAGTACGACCTGAGTGAGAATTATTCCTTCCGCGG;IPDRatio=1.68
contig11	kinModCall	modified_base	23351	23351	21	-	.	coverage=405;context=CGGTTATGAGTACGACCTGAGTGAGAATTATTCCTTCCGCG;IPDRatio=1.34
contig11	kinModCall	m6A	23357	23357	230	-	.	coverage=404;context=CTGCTGCGGTTATGAGTACGACCTGAGTGAGAATTATTCCT;IPDRatio=2.81;frac=0.634;fracLow=0.550;fracUp=0.727;identificationQv=194
contig11	kinModCall	m4C	23380	23380	96	+	.	coverage=424;context=TACTCATAACCGCAGCAGGTCTCAAGGTGAATAGCCTCTAG;IPDRatio=1.84;frac=0.248;fracLow=0.174;fracUp=0.321;identificationQv=41
contig11	kinModCall	modified_base	23382	23382	124	-	.	coverage=385;context=AACTAGAGGCTATTCACCTTGAGACCTGCTGCGGTTATGAG;IPDRatio=2.20
contig11	kinModCall	modified_base	23386	23386	35	-	.	coverage=371;context=TATTAACTAGAGGCTATTCACCTTGAGACCTGCTGCGGTTA;IPDRatio=1.44
contig11	kinModCall	modified_base	23394	23394	21	-	.	coverage=337;context=TATTGTTCTATTAACTAGAGGCTATTCACCTTGAGACCTGC;IPDRatio=1.32
contig11	kinModCall	modified_base	23396	23396	90	+	.	coverage=402;context=AGGTCTCAAGGTGAATAGCCTCTAGTTAATAGAACAATATA;IPDRatio=1.90
contig11	kinModCall	modified_base	23400	23400	28	+	.	coverage=397;context=CTCAAGGTGAATAGCCTCTAGTTAATAGAACAATATAGATA;IPDRatio=1.36
contig11	kinModCall	modified_base	23429	23429	51	+	.	coverage=367;context=ACAATATAGATAAGGGAAGTTAGCAAAATAGATCCATAACT;IPDRatio=1.69
contig11	kinModCall	modified_base	23432	23432	72	-	.	coverage=338;context=TAAAGTTATGGATCTATTTTGCTAACTTCCCTTATCTATAT;IPDRatio=1.82
contig11	kinModCall	modified_base	23439	23439	54	+	.	coverage=360;context=TAAGGGAAGTTAGCAAAATAGATCCATAACTTTAAAATAAG;IPDRatio=1.61
contig11	kinModCall	modified_base	23447	23447	46	+	.	coverage=353;context=GTTAGCAAAATAGATCCATAACTTTAAAATAAGGATTAGCT;IPDRatio=1.59
contig11	kinModCall	modified_base	23451	23451	28	+	.	coverage=337;context=GCAAAATAGATCCATAACTTTAAAATAAGGATTAGCTCTAA;IPDRatio=1.42
contig11	kinModCall	modified_base	23453	23453	40	+	.	coverage=330;context=AAAATAGATCCATAACTTTAAAATAAGGATTAGCTCTAAGG;IPDRatio=1.57
contig11	kinModCall	modified_base	23454	23454	26	+	.	coverage=325;context=AAATAGATCCATAACTTTAAAATAAGGATTAGCTCTAAGGG;IPDRatio=1.39
contig11	kinModCall	modified_base	23458	23458	163	-	.	coverage=319;context=CTAACCCTTAGAGCTAATCCTTATTTTAAAGTTATGGATCT;IPDRatio=2.62
contig11	kinModCall	modified_base	23462	23462	22	-	.	coverage=316;context=GTGCCTAACCCTTAGAGCTAATCCTTATTTTAAAGTTATGG;IPDRatio=1.32
contig11	kinModCall	modified_base	23464	23464	24	+	.	coverage=287;context=ATAACTTTAAAATAAGGATTAGCTCTAAGGGTTAGGCACGT;IPDRatio=1.37
contig11	kinModCall	modified_base	23474	23474	181	+	.	coverage=307;context=AATAAGGATTAGCTCTAAGGGTTAGGCACGTTAGGCTTTAG;IPDRatio=2.57
contig11	kinModCall	modified_base	23478	23478	43	+	.	coverage=344;context=AGGATTAGCTCTAAGGGTTAGGCACGTTAGGCTTTAGAAGG;IPDRatio=1.49
contig11	kinModCall	modified_base	23483	23483	26	+	.	coverage=332;context=TAGCTCTAAGGGTTAGGCACGTTAGGCTTTAGAAGGATGCC;IPDRatio=1.35
contig11	kinModCall	m4C	23483	23483	95	-	.	coverage=306;context=GGCATCCTTCTAAAGCCTAACGTGCCTAACCCTTAGAGCTA;IPDRatio=2.16;frac=0.474;fracLow=0.347;fracUp=0.593;identificationQv=22
contig11	kinModCall	m6A	23486	23486	63	+	.	coverage=211;context=CTCTAAGGGTTAGGCACGTTAGGCTTTAGAAGGATGCCTTA;IPDRatio=1.96;frac=0.247;fracLow=0.143;fracUp=0.340;identificationQv=5
contig11	kinModCall	modified_base	23492	23492	28	-	.	coverage=300;context=TACTCTTAAGGCATCCTTCTAAAGCCTAACGTGCCTAACCC;IPDRatio=1.40
contig11	kinModCall	modified_base	23494	23494	29	+	.	coverage=333;context=GTTAGGCACGTTAGGCTTTAGAAGGATGCCTTAAGAGTAGG;IPDRatio=1.46
contig11	kinModCall	modified_base	23498	23498	21	-	.	coverage=304;context=GTGGCCTACTCTTAAGGCATCCTTCTAAAGCCTAACGTGCC;IPDRatio=1.34
contig11	kinModCall	modified_base	23499	23499	30	-	.	coverage=297;context=AGTGGCCTACTCTTAAGGCATCCTTCTAAAGCCTAACGTGC;IPDRatio=1.45
contig11	kinModCall	modified_base	23501	23501	62	+	.	coverage=322;context=ACGTTAGGCTTTAGAAGGATGCCTTAAGAGTAGGCCACTAC;IPDRatio=1.77
contig11	kinModCall	modified_base	23503	23503	26	-	.	coverage=297;context=TAGTAGTGGCCTACTCTTAAGGCATCCTTCTAAAGCCTAAC;IPDRatio=1.43
contig11	kinModCall	modified_base	23505	23505	53	+	.	coverage=302;context=TAGGCTTTAGAAGGATGCCTTAAGAGTAGGCCACTACTAGC;IPDRatio=1.70
contig11	kinModCall	modified_base	23507	23507	44	+	.	coverage=197;context=GGCTTTAGAAGGATGCCTTAAGAGTAGGCCACTACTAGCTA;IPDRatio=1.71
contig11	kinModCall	modified_base	23508	23508	43	+	.	coverage=325;context=GCTTTAGAAGGATGCCTTAAGAGTAGGCCACTACTAGCTAG;IPDRatio=1.55
contig11	kinModCall	modified_base	23510	23510	33	-	.	coverage=292;context=ACCTAGCTAGTAGTGGCCTACTCTTAAGGCATCCTTCTAAA;IPDRatio=1.54
contig11	kinModCall	modified_base	23515	23515	21	+	.	coverage=331;context=AAGGATGCCTTAAGAGTAGGCCACTACTAGCTAGGTAACCA;IPDRatio=1.32
contig11	kinModCall	modified_base	23522	23522	21	-	.	coverage=286;context=TGCTGGCTGGTTACCTAGCTAGTAGTGGCCTACTCTTAAGG;IPDRatio=1.36
contig11	kinModCall	modified_base	23524	23524	125	+	.	coverage=323;context=TTAAGAGTAGGCCACTACTAGCTAGGTAACCAGCCAGCAGT;IPDRatio=2.18
contig11	kinModCall	m4C	23529	23529	75	-	.	coverage=299;context=TGGCTACTGCTGGCTGGTTACCTAGCTAGTAGTGGCCTACT;IPDRatio=1.94;frac=0.399;fracLow=0.294;fracUp=0.506;identificationQv=21
contig11	kinModCall	modified_base	23532	23532	42	+	.	coverage=305;context=AGGCCACTACTAGCTAGGTAACCAGCCAGCAGTAGCCAGCA;IPDRatio=1.54
contig11	kinModCall	modified_base	23536	23536	32	+	.	coverage=325;context=CACTACTAGCTAGGTAACCAGCCAGCAGTAGCCAGCATCTA;IPDRatio=1.42
contig11	kinModCall	modified_base	23536	23536	36	-	.	coverage=298;context=TAGATGCTGGCTACTGCTGGCTGGTTACCTAGCTAGTAGTG;IPDRatio=1.53
contig11	kinModCall	modified_base	23537	23537	21	+	.	coverage=322;context=ACTACTAGCTAGGTAACCAGCCAGCAGTAGCCAGCATCTAG;IPDRatio=1.34
contig11	kinModCall	modified_base	23539	23539	24	-	.	coverage=231;context=GCCTAGATGCTGGCTACTGCTGGCTGGTTACCTAGCTAGTA;IPDRatio=1.45
contig11	kinModCall	modified_base	23543	23543	21	-	.	coverage=290;context=TAGTGCCTAGATGCTGGCTACTGCTGGCTGGTTACCTAGCT;IPDRatio=1.36
contig11	kinModCall	modified_base	23557	23557	67	+	.	coverage=319;context=CCAGCAGTAGCCAGCATCTAGGCACTAATATCCTTAGTAGG;IPDRatio=1.80
contig11	kinModCall	m4C	23568	23568	24	+	.	coverage=317;context=CAGCATCTAGGCACTAATATCCTTAGTAGGCTTTAGCTATC;IPDRatio=1.40;frac=0.548;fracLow=0.394;fracUp=0.716;identificationQv=22
contig11	kinModCall	modified_base	23572	23572	32	-	.	coverage=289;context=GCTGGATAGCTAAAGCCTACTAAGGATATTAGTGCCTAGAT;IPDRatio=1.45
contig11	kinModCall	modified_base	23577	23577	33	+	.	coverage=273;context=GGCACTAATATCCTTAGTAGGCTTTAGCTATCCAGCATGCA;IPDRatio=1.47
contig11	kinModCall	modified_base	23579	23579	34	+	.	coverage=311;context=CACTAATATCCTTAGTAGGCTTTAGCTATCCAGCATGCAGT;IPDRatio=1.43
contig11	kinModCall	modified_base	23581	23581	37	+	.	coverage=306;context=CTAATATCCTTAGTAGGCTTTAGCTATCCAGCATGCAGTTA;IPDRatio=1.49
contig11	kinModCall	modified_base	23584	23584	147	-	.	coverage=293;context=TATTAACTGCATGCTGGATAGCTAAAGCCTACTAAGGATAT;IPDRatio=2.55
contig11	kinModCall	modified_base	23586	23586	45	-	.	coverage=271;context=GTTATTAACTGCATGCTGGATAGCTAAAGCCTACTAAGGAT;IPDRatio=1.69
contig11	kinModCall	modified_base	23588	23588	29	+	.	coverage=313;context=CCTTAGTAGGCTTTAGCTATCCAGCATGCAGTTAATAACCA;IPDRatio=1.45
contig11	kinModCall	modified_base	23588	23588	56	-	.	coverage=261;context=TGGTTATTAACTGCATGCTGGATAGCTAAAGCCTACTAAGG;IPDRatio=1.76
contig11	kinModCall	modified_base	23590	23590	28	+	.	coverage=252;context=TTAGTAGGCTTTAGCTATCCAGCATGCAGTTAATAACCAAC;IPDRatio=1.44
contig11	kinModCall	modified_base	23591	23591	50	+	.	coverage=316;context=TAGTAGGCTTTAGCTATCCAGCATGCAGTTAATAACCAACT;IPDRatio=1.69
contig11	kinModCall	modified_base	23594	23594	46	+	.	coverage=305;context=TAGGCTTTAGCTATCCAGCATGCAGTTAATAACCAACTTAG;IPDRatio=1.58
contig11	kinModCall	modified_base	23597	23597	91	+	.	coverage=258;context=GCTTTAGCTATCCAGCATGCAGTTAATAACCAACTTAGAAC;IPDRatio=2.10
contig11	kinModCall	modified_base	23598	23598	27	+	.	coverage=316;context=CTTTAGCTATCCAGCATGCAGTTAATAACCAACTTAGAACT;IPDRatio=1.41
contig11	kinModCall	modified_base	23619	23619	47	+	.	coverage=231;context=TTAATAACCAACTTAGAACTAGTATAGATAAGGGGAATCTA;IPDRatio=1.78
contig11	kinModCall	modified_base	23621	23621	109	+	.	coverage=290;context=AATAACCAACTTAGAACTAGTATAGATAAGGGGAATCTAAC;IPDRatio=2.25
contig11	kinModCall	m6A	23623	23623	20	-	.	coverage=244;context=TAGTTAGATTCCCCTTATCTATACTAGTTCTAAGTTGGTTA;IPDRatio=1.39;frac=0.109;fracLow=0.057;fracUp=0.169;identificationQv=5
contig11	kinModCall	modified_base	23640	23640	44	+	.	coverage=291;context=GTATAGATAAGGGGAATCTAACTATCTAATTAAAACATAGT;IPDRatio=1.55
contig11	kinModCall	m6A	23643	23643	22	+	.	coverage=289;context=TAGATAAGGGGAATCTAACTATCTAATTAAAACATAGTATT;IPDRatio=1.36;frac=0.129;fracLow=0.072;fracUp=0.194;identificationQv=16
contig11	kinModCall	m6A	23666	23666	126	+	.	coverage=261;context=TAATTAAAACATAGTATTATAATAGCTAGAAAGTAGTATTA;IPDRatio=2.40;frac=0.477;fracLow=0.364;fracUp=0.573;identificationQv=86
contig11	kinModCall	modified_base	23675	23675	45	-	.	coverage=221;context=ATATTATGTTAATACTACTTTCTAGCTATTATAATACTATG;IPDRatio=1.60
contig11	kinModCall	modified_base	23689	23689	70	-	.	coverage=212;context=ACTAGGTAGAAATTATATTATGTTAATACTACTTTCTAGCT;IPDRatio=1.98
contig11	kinModCall	modified_base	23705	23705	30	-	.	coverage=232;context=CTTTAATATTTAAAGTACTAGGTAGAAATTATATTATGTTA;IPDRatio=1.49
contig11	kinModCall	modified_base	23707	23707	23	+	.	coverage=245;context=ACATAATATAATTTCTACCTAGTACTTTAAATATTAAAGTA;IPDRatio=1.41
contig11	kinModCall	m6A	23709	23709	60	-	.	coverage=229;context=TTTACTTTAATATTTAAAGTACTAGGTAGAAATTATATTAT;IPDRatio=1.72;frac=0.180;fracLow=0.098;fracUp=0.280;identificationQv=12
contig11	kinModCall	modified_base	23712	23712	141	+	.	coverage=244;context=ATATAATTTCTACCTAGTACTTTAAATATTAAAGTAAAGTA;IPDRatio=2.67
contig11	kinModCall	modified_base	23739	23739	113	-	.	coverage=231;context=TTACTATTTACCTGTGCTTAGTTAAATTACTTTACTTTAAT;IPDRatio=2.37
contig11	kinModCall	modified_base	23742	23742	21	+	.	coverage=234;context=AAAGTAAAGTAATTTAACTAAGCACAGGTAAATAGTAAGAG;IPDRatio=1.33
contig11	kinModCall	m4C	23743	23743	105	-	.	coverage=227;context=ACTCTTACTATTTACCTGTGCTTAGTTAAATTACTTTACTT;IPDRatio=2.33;frac=0.456;fracLow=0.339;fracUp=0.587;identificationQv=24
contig11	kinModCall	modified_base	23744	23744	68	+	.	coverage=246;context=AGTAAAGTAATTTAACTAAGCACAGGTAAATAGTAAGAGTA;IPDRatio=1.88
contig11	kinModCall	modified_base	23746	23746	32	+	.	coverage=238;context=TAAAGTAATTTAACTAAGCACAGGTAAATAGTAAGAGTAAC;IPDRatio=1.51
contig11	kinModCall	modified_base	23748	23748	21	+	.	coverage=249;context=AAGTAATTTAACTAAGCACAGGTAAATAGTAAGAGTAACTA;IPDRatio=1.36
[truncated: 682,954+ more rows]

## Sheet: C. militaris DNA methylation
Supplementary Dataset
Study of the whole genome, methylome and transcriptome of Cordyceps militaris
Yujiao Chen1,2,3,4,5+, Yuqian Wu1,3,4,5,6+, Li Liu3,5+, Jianhua Feng3, Tiancheng Zhang3, Sheng Qin7, Xingyu Zhao7, Chaoxia Wang3, Dongmei Li3, Wei Han3, Minghui Shao3, Ping Zhao1, Jianfeng Xue3, Xiaomin Liu2,4, Hongjie Li2, Enwei Zhao2,4, Wen Zhao3, Xijie Guo7, Yongfeng Jin8, Yaming Cao9, Liwang Cui3,10, Zeqi Zhou11, Qingyou Xia6*, Yaozhou Zhang1,2,3,4,5,12*, Zihe Rao12*
1Human Genome Research Center, Tianjin University, Tianjin, 300309, China.
2ZhengYuanTang (Tianjin) Biotechnology Co. Ltd, Tianjin, 300457, China.
3Tianjin Lakeside Powergene Science Development Co. Ltd, Tianjin, 300309, China.
4Zhejiang Chinagene Biomedcial Co. Ltd, Jiaxing, 314400, China.
5Guizhou Gui’an Academy of Precision Medicine Co. Ltd, Gui’an, 561113, China.
6State Key Laboratory of Silkworm Genome Biology, Southwest University, Chongqing, 400715, China.
7College of Life Sciences, Jiangsu University of Science and Technology, Zhenjiang, 212000, China.
8College of Life Science, Zhejiang University, Hangzhou, 310058, China.
9Department of Biochemistry and Molecular Biology, China Medical University, Shenyang, 110001, China.
10Department of Entomology, Penn State University, PA, 16802, USA.
11Dynamiker Biotechnology (Tianjin) Co., LtD,Tianjin, 300467, China.
12Tianjin International Joint Academy of Biomedicine, Tianjin, 300457, China.
*correspondence and requests for materials should be addressed to Yaozhou Zhang(email: zhangyaozhou88@126.com)
+these authors contributed equally to this work
C. militaris fruiting body DNA methylation data(2)
Seqid	Name of tool	Type modification	Start	End	Score	Strand	Phase	Attributes
contig11	kinModCall	m4C	1085	1085	47	-	.	coverage=92;context=CTGGGCGGCGGCCGTCGGGGCCCCAAACACTGTATCTACCA;IPDRatio=2.33;frac=0.633;fracLow=0.303;fracUp=0.810;identificationQv=37
contig11	kinModCall	m4C	1318	1318	44	-	.	coverage=110;context=CTACTACCGATCGAATGGCTCAGTGAGGCGTCCGGACTGGC;IPDRatio=1.94;frac=0.612;fracLow=0.400;fracUp=0.854;identificationQv=10
contig11	kinModCall	m4C	2085	2085	25	-	.	coverage=154;context=TTGTGGGTGGTGGTGCATGGCCGTTCTTAGTTGGTGGAGTG;IPDRatio=1.52;frac=0.338;fracLow=0.208;fracUp=0.493;identificationQv=4
contig11	kinModCall	m4C	3836	3836	24	-	.	coverage=189;context=CGCGGCGCGTCCTTCGGGCGCTGTACAGATAACTTGAGTCC;IPDRatio=1.54;frac=0.643;fracLow=0.378;fracUp=0.848;identificationQv=13
contig11	kinModCall	m4C	4575	4575	66	+	.	coverage=165;context=GTGCACAGTGGTGCTGCCGCCCCAGAAGCCCTCAATCGGCG;IPDRatio=2.24;frac=0.494;fracLow=0.342;fracUp=0.668;identificationQv=24
contig11	kinModCall	m4C	4615	4615	60	+	.	coverage=150;context=GTGCACAGTGGTGCTGCCGCCCCAGAAGCCCTCAATCGGCG;IPDRatio=2.11;frac=0.505;fracLow=0.332;fracUp=0.656;identificationQv=17
contig11	kinModCall	m4C	4653	4653	34	-	.	coverage=148;context=CCGATTGAGGGCTTCTGGGGCGGCAGCACCACTGTGCACGC;IPDRatio=2.00;frac=0.999;fracLow=0.952;fracUp=1.000;identificationQv=17
contig11	kinModCall	m4C	4772	4772	73	-	.	coverage=141;context=CCCCGCTCCCACTGTACCACCAGGGCAGCCTCCCACAGGCT;IPDRatio=2.41;frac=0.638;fracLow=0.423;fracUp=0.838;identificationQv=38
contig11	kinModCall	m4C	5066	5066	32	+	.	coverage=99;context=GGCGTGCACAGTGGTGCTGCCGCCCCAGAAGCCAAGGCTCG;IPDRatio=1.85;frac=0.415;fracLow=0.261;fracUp=0.625;identificationQv=5
contig11	kinModCall	m4C	5069	5069	43	+	.	coverage=103;context=GTGCACAGTGGTGCTGCCGCCCCAGAAGCCAAGGCTCGGCC;IPDRatio=2.36;frac=0.457;fracLow=0.288;fracUp=0.668;identificationQv=23
contig11	kinModCall	m4C	5208	5208	37	-	.	coverage=96;context=TGAACCGGCACCTGTGACTGCGAGACTTGGCAGGCGCGCTG;IPDRatio=1.77;frac=0.931;fracLow=0.605;fracUp=1.000;identificationQv=8
contig11	kinModCall	m4C	5242	5242	37	-	.	coverage=85;context=AGGGTAGCTGGCACCAAAACCACTGCTGCGCGCCTGAACCG;IPDRatio=1.69;frac=0.371;fracLow=0.124;fracUp=0.613;identificationQv=3
contig11	kinModCall	m4C	5283	5283	46	-	.	coverage=84;context=CCCCTCGCGCTGGAATCTTGCGGCTCCAGCGTAGCAACTCT;IPDRatio=2.07;frac=0.743;fracLow=0.468;fracUp=0.984;identificationQv=14
contig11	kinModCall	m4C	5499	5499	23	-	.	coverage=37;context=CGAGACGCAGGACTCGGCGGCAGTGCTGGTTGGCTGCGCTG;IPDRatio=2.43;frac=0.895;fracLow=0.390;fracUp=1.000;identificationQv=30
contig11	kinModCall	m4C	5588	5588	21	-	.	coverage=186;context=CAAGATTCCAGCGCGAGGGGCGTCCGCAGGCGGTTTGGGCG;IPDRatio=1.39;frac=0.318;fracLow=0.178;fracUp=0.485;identificationQv=18
contig11	kinModCall	m6A	5593	5593	108	-	.	coverage=195;context=AGCCGCAAGATTCCAGCGCGAGGGGCGTCCGCAGGCGGTTT;IPDRatio=2.57;frac=0.388;fracLow=0.228;fracUp=0.512;identificationQv=4
contig11	kinModCall	m4C	5595	5595	158	-	.	coverage=206;context=GGAGCCGCAAGATTCCAGCGCGAGGGGCGTCCGCAGGCGGT;IPDRatio=3.07;frac=0.985;fracLow=0.977;fracUp=1.000;identificationQv=197
contig11	kinModCall	m4C	5823	5823	102	-	.	coverage=468;context=GTGCACAGTGGTGCTGCCGCCCCAGAAGCCAAGGCTCGGCC;IPDRatio=1.98;frac=0.419;fracLow=0.329;fracUp=0.528;identificationQv=76
contig11	kinModCall	m4C	5826	5826	64	-	.	coverage=445;context=GGCGTGCACAGTGGTGCTGCCGCCCCAGAAGCCAAGGCTCG;IPDRatio=1.66;frac=0.349;fracLow=0.221;fracUp=0.429;identificationQv=21
contig11	kinModCall	m4C	6198	6198	60	-	.	coverage=840;context=GTGCACAGTGGTGCTGCCGCCCCAGAAGCCCTCAATCGACG;IPDRatio=1.56;frac=0.246;fracLow=0.187;fracUp=0.298;identificationQv=16
contig11	kinModCall	m4C	6238	6238	73	-	.	coverage=911;context=GTGCACAGTGGTGCTGCCGCCCCAGAAGCCCTCAATCGGCG;IPDRatio=1.61;frac=0.259;fracLow=0.202;fracUp=0.320;identificationQv=12
contig11	kinModCall	m4C	6240	6240	21	+	.	coverage=896;context=CCGATTGAGGGCTTCTGGGGCGGCAGCACCACTGTGCACGC;IPDRatio=1.54;frac=1.000;fracLow=0.989;fracUp=1.000;identificationQv=83
contig11	kinModCall	m4C	6278	6278	127	-	.	coverage=993;context=GTGCACAGTGGTGCTGCCGCCCCAGAAGCCCTCAATCGGCG;IPDRatio=1.86;frac=0.381;fracLow=0.319;fracUp=0.439;identificationQv=68
contig11	kinModCall	m4C	6318	6318	126	-	.	coverage=1062;context=GTGCACAGTGGTGCTGCCGCCCCAGAAGCCCTCAATCGGCG;IPDRatio=1.86;frac=0.365;fracLow=0.309;fracUp=0.421;identificationQv=54
contig11	kinModCall	m4C	7016	7016	66	-	.	coverage=2224;context=CGCAGCACCTTTGGCGTGCGCCGTAGGTGCCTTGCACAGCT;IPDRatio=1.60;frac=0.371;fracLow=0.331;fracUp=0.415;identificationQv=25
contig11	kinModCall	m4C	8001	8001	1363	+	.	coverage=3825;context=TAATGATTAATAGGGACAGTCGGGGCATCAGTATTCAATTG;IPDRatio=3.88;frac=0.980;fracLow=0.975;fracUp=1.000;identificationQv=1266
contig11	kinModCall	m4C	8003	8003	130	-	.	coverage=3893;context=GACAATTGAATACTGATGCCCCGACTGTCCCTATTAATCAT;IPDRatio=1.75;frac=0.271;fracLow=0.249;fracUp=0.294;identificationQv=68
contig11	kinModCall	m4C	8853	8853	68	-	.	coverage=5640;context=TAGCAGGTTAAGGTCTCGTTCGTTATCGCAATTAAGCAGAC;IPDRatio=1.53;frac=0.354;fracLow=0.326;fracUp=0.381;identificationQv=17
contig11	kinModCall	m4C	9154	9154	22	-	.	coverage=6155;context=ACGGCTCGGCGTGACCCGAGCTCGCCACAGGATCGGCCTCC;IPDRatio=1.23;frac=0.054;fracLow=0.046;fracUp=0.066;identificationQv=50
contig11	kinModCall	m4C	9158	9158	55	-	.	coverage=5219;context=TGCGACGGCTCGGCGTGACCCGAGCTCGCCACAGGATCGGC;IPDRatio=1.53;frac=0.744;fracLow=0.710;fracUp=0.777;identificationQv=321
contig11	kinModCall	m4C	9160	9160	29	-	.	coverage=6341;context=GTTGCGACGGCTCGGCGTGACCCGAGCTCGCCACAGGATCG;IPDRatio=1.29;frac=0.413;fracLow=0.374;fracUp=0.457;identificationQv=78
contig11	kinModCall	m6A	9161	9161	31	-	.	coverage=6346;context=CGTTGCGACGGCTCGGCGTGACCCGAGCTCGCCACAGGATC;IPDRatio=1.30;frac=0.555;fracLow=0.524;fracUp=0.591;identificationQv=116
contig11	kinModCall	m4C	9515	9515	72	+	.	coverage=7015;context=AAGCGCAAGTCATCAGCTTGCGTTGATTACGTCCCTGCCCT;IPDRatio=1.54;frac=0.304;fracLow=0.281;fracUp=0.330;identificationQv=14
contig11	kinModCall	m4C	9621	9621	85	-	.	coverage=6647;context=GTTTGGAGAGCTTCCCGGCCCGGGGGGTAGTTGCCCACCTC;IPDRatio=1.58;frac=0.404;fracLow=0.357;fracUp=0.444;identificationQv=224
contig11	kinModCall	m4C	9803	9803	20	+	.	coverage=7737;context=CGGGCCTGGGCGGCGGCCGTCGGGGCCCCAAACACTGTATC;IPDRatio=1.24;frac=0.109;fracLow=0.078;fracUp=0.145;identificationQv=39
contig11	kinModCall	m4C	9807	9807	20	-	.	coverage=7966;context=GGTAGATACAGTGTTTGGGGCCCCGACGGCCGCCGCCCAGG;IPDRatio=1.22;frac=0.128;fracLow=0.110;fracUp=0.153;identificationQv=8
contig11	kinModCall	m4C	9808	9808	130	+	.	coverage=7708;context=CTGGGCGGCGGCCGTCGGGGCCCCAAACACTGTATCTACCA;IPDRatio=1.72;frac=0.309;fracLow=0.285;fracUp=0.326;identificationQv=592
contig11	kinModCall	m4C	10078	10078	20	-	.	coverage=8575;context=GCCACTTCATTTCGGGGCGGCGGTGTGCTGCCGGTCCCCAA;IPDRatio=1.32;frac=0.556;fracLow=0.519;fracUp=0.588;identificationQv=44
contig11	kinModCall	m4C	10082	10082	91	+	.	coverage=8539;context=GGACCGGCAGCACACCGCCGCCCCGAAATGAAGTGGCGGCC;IPDRatio=1.57;frac=0.279;fracLow=0.251;fracUp=0.307;identificationQv=3
contig11	kinModCall	m4C	10086	10086	276	-	.	coverage=8528;context=GACGGGCCGCCACTTCATTTCGGGGCGGCGGTGTGCTGCCG;IPDRatio=2.08;frac=0.565;fracLow=0.541;fracUp=0.587;identificationQv=246
contig11	kinModCall	m6A	10360	10360	85	-	.	coverage=8855;context=CCCGTTCCAGGGAACTCGGAAGGCACCTCGCCAAAAGCATC;IPDRatio=1.68;frac=0.296;fracLow=0.275;fracUp=0.319;identificationQv=42
contig11	kinModCall	m6A	11105	11105	38	-	.	coverage=11105;context=GGGAAACTTCGGCGGAAACCAGCTACTAGAAGGTTCGATTA;IPDRatio=1.41;frac=0.127;fracLow=0.118;fracUp=0.137;identificationQv=18
contig11	kinModCall	m4C	11113	11113	22	-	.	coverage=11177;context=TATCCTGAGGGAAACTTCGGCGGAAACCAGCTACTAGAAGG;IPDRatio=1.26;frac=0.233;fracLow=0.211;fracUp=0.268;identificationQv=51
contig11	kinModCall	m4C	11283	11283	84	-	.	coverage=11448;context=GTTCTGCTTACCAAAAATGGCCCACTAGTGTTGATACATTC;IPDRatio=1.57;frac=0.201;fracLow=0.187;fracUp=0.217;identificationQv=36
contig11	kinModCall	m4C	11861	11861	53	-	.	coverage=10920;context=CCGATTTCAGGGTGATAGACCGTTAAGAAGAAAAGAGAACT;IPDRatio=1.44;frac=0.308;fracLow=0.282;fracUp=0.327;identificationQv=5
contig11	kinModCall	m4C	12434	12434	52	+	.	coverage=12366;context=CATGGCGGCGGGGGAGACGGCGCGCGGGTGCCTAACCCCCT;IPDRatio=1.46;frac=0.265;fracLow=0.242;fracUp=0.278;identificationQv=40
contig11	kinModCall	m4C	12479	12479	33	-	.	coverage=12482;context=GCGGCCCCTACTAGCGGTCGCCTTTTACGCCGCTTGACCCT;IPDRatio=1.32;frac=0.347;fracLow=0.339;fracUp=0.362;identificationQv=4
contig11	kinModCall	m4C	12502	12502	110	+	.	coverage=12373;context=ACCGCTAGTAGGGGCCGCCACGGCCCCTGCGACACCGTCAA;IPDRatio=1.85;frac=0.785;fracLow=0.759;fracUp=0.811;identificationQv=60
contig11	kinModCall	m4C	12582	12582	39	+	.	coverage=11797;context=CGCCGAAAGGCGTCTGTGGCCGGGTAATGACCTAGGGTACG;IPDRatio=1.34;frac=0.150;fracLow=0.141;fracUp=0.161;identificationQv=2756
contig11	kinModCall	m4C	12662	12662	91	-	.	coverage=12374;context=TATCCCGCGCAGCCCGGGGGCCGCGCAGCACGTAGGGCTTG;IPDRatio=1.55;frac=0.197;fracLow=0.181;fracUp=0.213;identificationQv=62
contig11	kinModCall	m4C	12747	12747	44	+	.	coverage=11473;context=TGCGTCCTGCACACCCTCGCCGGGCTTAAGATATAGTCTAC;IPDRatio=1.43;frac=0.381;fracLow=0.362;fracUp=0.405;identificationQv=10
contig11	kinModCall	m4C	12975	12975	2309	+	.	coverage=12580;context=GTTCCAACGATAAGCATCAACGGGTCAATAGCGGTCAGCGT;IPDRatio=4.18;frac=0.982;fracLow=0.977;fracUp=0.997;identificationQv=2233
contig11	kinModCall	m4C	13054	13054	60	-	.	coverage=12554;context=AGTCCTCCCCGTAGGCTCCCCGTACCAGGTTGTCTCGCCCG;IPDRatio=1.47;frac=0.357;fracLow=0.345;fracUp=0.374;identificationQv=13
contig11	kinModCall	m6A	13348	13348	32	+	.	coverage=12536;context=AGACATAGGAGGTGTAGAATAGGTGGGAGCTTCGGCGCCGG;IPDRatio=1.38;frac=0.148;fracLow=0.139;fracUp=0.159;identificationQv=3
contig11	kinModCall	m4C	13457	13457	186	-	.	coverage=10506;context=GTCTTCAACCCGGGTCAGCCCGCGAAGGACCTTAAAACCAG;IPDRatio=2.07;frac=0.744;fracLow=0.715;fracUp=0.761;identificationQv=266
contig11	kinModCall	m4C	13696	13696	47	-	.	coverage=11621;context=CGTTTCGGTTTAGTTCATCCCTGTGGTAACTTTTCTGGCAC;IPDRatio=1.54;frac=0.454;fracLow=0.434;fracUp=0.480;identificationQv=37
contig11	kinModCall	m4C	13756	13756	115	+	.	coverage=12727;context=ACCAGCGTCTAGTCGGCCTACCGCTTAATGGCACTGGCGGT;IPDRatio=1.63;frac=0.382;fracLow=0.363;fracUp=0.401;identificationQv=96
contig11	kinModCall	m4C	13773	13773	35	+	.	coverage=12706;context=CTACCGCTTAATGGCACTGGCGGTAGGCGGGCAACACACCT;IPDRatio=1.46;frac=0.549;fracLow=0.527;fracUp=0.578;identificationQv=10
contig11	kinModCall	m4C	13780	13780	20	+	.	coverage=12607;context=TTAATGGCACTGGCGGTAGGCGGGCAACACACCTGGATGCG;IPDRatio=1.22;frac=0.093;fracLow=0.084;fracUp=0.104;identificationQv=7
contig11	kinModCall	m6A	14408	14408	85	+	.	coverage=12685;context=TGATCTTCCAGGACGCACGTAGAGCGCGGAAAGGTGTGGGC;IPDRatio=1.65;frac=0.225;fracLow=0.213;fracUp=0.238;identificationQv=6
contig11	kinModCall	m4C	14428	14428	28	+	.	coverage=12561;context=AGAGCGCGGAAAGGTGTGGGCGGCTCTTCTAGGTACGCCTA;IPDRatio=1.29;frac=0.328;fracLow=0.302;fracUp=0.360;identificationQv=8
contig11	kinModCall	m4C	14490	14490	80	-	.	coverage=12725;context=TGCAGGTCCTTCGCATCCGGCACGGTTTCCCGTGGGTCTGG;IPDRatio=1.67;frac=0.504;fracLow=0.486;fracUp=0.524;identificationQv=7
contig11	kinModCall	m6A	15009	15009	32	+	.	coverage=12710;context=GGTCAAATCCTTTGCAGACGACTTAGCTGTGCGAAACGGTC;IPDRatio=1.43;frac=0.219;fracLow=0.207;fracUp=0.234;identificationQv=8
contig11	kinModCall	m4C	15216	15216	31	-	.	coverage=6825;context=TCCAGTCAGAAGCTTACTGGCCGATTTTCACCAAGTCAGAG;IPDRatio=1.29;frac=0.150;fracLow=0.120;fracUp=0.183;identificationQv=91
contig11	kinModCall	m4C	15217	15217	42	+	.	coverage=7130;context=TCTGACTTGGTGAAAATCGGCCAGTAAGCTTCTGACTGGAA;IPDRatio=1.36;frac=0.160;fracLow=0.145;fracUp=0.176;identificationQv=197
contig11	kinModCall	m6A	15219	15219	179	+	.	coverage=4024;context=TGACTTGGTGAAAATCGGCCAGTAAGCTTCTGACTGGAACG;IPDRatio=1.86;frac=0.284;fracLow=0.257;fracUp=0.311;identificationQv=603
contig11	kinModCall	m4C	15220	15220	209	-	.	coverage=6863;context=GCGTTCCAGTCAGAAGCTTACTGGCCGATTTTCACCAAGTC;IPDRatio=1.87;frac=0.246;fracLow=0.230;fracUp=0.264;identificationQv=279
contig11	kinModCall	m6A	15222	15222	42	+	.	coverage=5516;context=CTTGGTGAAAATCGGCCAGTAAGCTTCTGACTGGAACGCGA;IPDRatio=1.38;frac=0.040;fracLow=0.032;fracUp=0.047;identificationQv=17
contig11	kinModCall	m6A	15223	15223	66	+	.	coverage=3384;context=TTGGTGAAAATCGGCCAGTAAGCTTCTGACTGGAACGCGAG;IPDRatio=1.49;frac=0.033;fracLow=0.024;fracUp=0.043;identificationQv=166
contig11	kinModCall	m4C	15225	15225	279	+	.	coverage=6104;context=GGTGAAAATCGGCCAGTAAGCTTCTGACTGGAACGCGAGCT;IPDRatio=2.06;frac=0.468;fracLow=0.438;fracUp=0.497;identificationQv=517
contig11	kinModCall	m6A	15226	15226	52	-	.	coverage=1708;context=TAGCTCGCGTTCCAGTCAGAAGCTTACTGGCCGATTTTCAC;IPDRatio=1.45;frac=0.155;fracLow=0.112;fracUp=0.198;identificationQv=107
contig11	kinModCall	m4C	15228	15228	85	+	.	coverage=6009;context=GAAAATCGGCCAGTAAGCTTCTGACTGGAACGCGAGCTACA;IPDRatio=1.54;frac=0.148;fracLow=0.133;fracUp=0.162;identificationQv=144
contig11	kinModCall	m6A	15229	15229	50	-	.	coverage=3474;context=CTGTAGCTCGCGTTCCAGTCAGAAGCTTACTGGCCGATTTT;IPDRatio=1.41;frac=0.050;fracLow=0.036;fracUp=0.064;identificationQv=302
contig11	kinModCall	m4C	15230	15230	115	-	.	coverage=4545;context=CCTGTAGCTCGCGTTCCAGTCAGAAGCTTACTGGCCGATTT;IPDRatio=1.65;frac=0.118;fracLow=0.103;fracUp=0.135;identificationQv=95
contig11	kinModCall	m6A	15231	15231	126	+	.	coverage=5751;context=AATCGGCCAGTAAGCTTCTGACTGGAACGCGAGCTACAGGG;IPDRatio=1.70;frac=0.159;fracLow=0.144;fracUp=0.174;identificationQv=58
contig11	kinModCall	m6A	15233	15233	20	-	.	coverage=3406;context=TACCCTGTAGCTCGCGTTCCAGTCAGAAGCTTACTGGCCGA;IPDRatio=1.23;frac=0.036;fracLow=0.028;fracUp=0.044;identificationQv=127
contig11	kinModCall	m4C	15235	15235	26	-	.	coverage=4735;context=CTTACCCTGTAGCTCGCGTTCCAGTCAGAAGCTTACTGGCC;IPDRatio=1.27;frac=0.085;fracLow=0.065;fracUp=0.108;identificationQv=13
contig11	kinModCall	m6A	15237	15237	104	+	.	coverage=2836;context=CCAGTAAGCTTCTGACTGGAACGCGAGCTACAGGGTAAGCT;IPDRatio=1.68;frac=0.142;fracLow=0.123;fracUp=0.164;identificationQv=114
contig11	kinModCall	m4C	15238	15238	69	+	.	coverage=7083;context=CAGTAAGCTTCTGACTGGAACGCGAGCTACAGGGTAAGCTT;IPDRatio=1.49;frac=0.193;fracLow=0.179;fracUp=0.210;identificationQv=255
contig11	kinModCall	m4C	15239	15239	20	-	.	coverage=3414;context=GAAGCTTACCCTGTAGCTCGCGTTCCAGTCAGAAGCTTACT;IPDRatio=1.23;frac=0.353;fracLow=0.341;fracUp=0.370;identificationQv=206
contig11	kinModCall	m4C	15243	15243	63	-	.	coverage=9140;context=CAGAGAAGCTTACCCTGTAGCTCGCGTTCCAGTCAGAAGCT;IPDRatio=1.45;frac=0.226;fracLow=0.215;fracUp=0.236;identificationQv=38
contig11	kinModCall	m4C	15482	15482	238	+	.	coverage=11037;context=TTCTCTGACTTGGTGAAAATCGCCGAGCTACAGGGTAAGCT;IPDRatio=1.93;frac=0.373;fracLow=0.358;fracUp=0.392;identificationQv=190
contig11	kinModCall	m4C	15553	15553	124	-	.	coverage=12423;context=GCCTTTTAATAACTAACTTACCCTAGAGAATTTTACGCTAT;IPDRatio=1.71;frac=0.317;fracLow=0.301;fracUp=0.334;identificationQv=39
contig11	kinModCall	m4C	15791	15791	21	-	.	coverage=12284;context=GGAGCCGCAAGATTCCAGCGCGAGGGGGCCTCTGCAGGCGG;IPDRatio=1.42;frac=0.954;fracLow=0.908;fracUp=0.986;identificationQv=36
contig11	kinModCall	m4C	15853	15853	68	-	.	coverage=12179;context=GAGACGCACCAGTTCGTGGGCGTTGGTGGTTTTGGTGCCAG;IPDRatio=1.60;frac=0.575;fracLow=0.542;fracUp=0.601;identificationQv=111
contig11	kinModCall	m4C	15897	15897	73	-	.	coverage=12217;context=GCAGCTTACAGTGCACCCAGCGCGCCTGCCAAGTCTCCCGG;IPDRatio=1.50;frac=0.217;fracLow=0.205;fracUp=0.233;identificationQv=37
contig11	kinModCall	m4C	15938	15938	28	-	.	coverage=12211;context=CGCGAGGGAGCGTCCGCAGGCGGTTTGGGCGGTGCCAGCGG;IPDRatio=1.35;frac=0.402;fracLow=0.372;fracUp=0.423;identificationQv=13
contig11	kinModCall	m4C	15956	15956	39	-	.	coverage=12149;context=TAGAGCCGCAAATTCCGGCGCGAGGGAGCGTCCGCAGGCGG;IPDRatio=1.49;frac=0.688;fracLow=0.658;fracUp=0.720;identificationQv=25
contig11	kinModCall	m4C	16153	16153	22	+	.	coverage=12294;context=TAGAGTTGGGTGGGTTGGTACCGATTTTCCAAAAAAGCACC;IPDRatio=1.22;frac=0.229;fracLow=0.213;fracUp=0.249;identificationQv=119
contig11	kinModCall	m4C	16469	16469	107	-	.	coverage=11976;context=TCCGCAGGCGGTTTGGGCGGCGCCAGCGGGCAGCTTACAGT;IPDRatio=1.68;frac=0.423;fracLow=0.398;fracUp=0.452;identificationQv=91
contig11	kinModCall	m4C	16472	16472	24	-	.	coverage=11994;context=GCGTCCGCAGGCGGTTTGGGCGGCGCCAGCGGGCAGCTTAC;IPDRatio=1.30;frac=0.191;fracLow=0.170;fracUp=0.214;identificationQv=23
contig11	kinModCall	m4C	16481	16481	24	-	.	coverage=11990;context=CGCGAGGGAGCGTCCGCAGGCGGTTTGGGCGGCGCCAGCGG;IPDRatio=1.31;frac=0.358;fracLow=0.328;fracUp=0.379;identificationQv=12
contig11	kinModCall	m4C	16499	16499	29	-	.	coverage=11956;context=AGAGCCGCAAAATTCCAGCGCGAGGGAGCGTCCGCAGGCGG;IPDRatio=1.41;frac=0.623;fracLow=0.591;fracUp=0.648;identificationQv=16
contig11	kinModCall	m4C	16513	16513	89	+	.	coverage=12078;context=TCCCTCGCGCTGGAATTTTGCGGCTCTAGGGTAGCAACTCT;IPDRatio=1.70;frac=0.500;fracLow=0.477;fracUp=0.519;identificationQv=62
contig11	kinModCall	m4C	16561	16561	21	-	.	coverage=11909;context=GAGACGCAGGACTCGGCGCGCAGTGGTGGTTTTGGTGCCAG;IPDRatio=1.54;frac=0.931;fracLow=0.895;fracUp=0.968;identificationQv=20
contig11	kinModCall	m4C	16634	16634	84	-	.	coverage=11850;context=TCCGCAGGCGGTTTGGGCGGCGCCAGCGGGCAGCTTACAGT;IPDRatio=1.60;frac=0.371;fracLow=0.342;fracUp=0.391;identificationQv=60
contig11	kinModCall	m4C	16637	16637	29	-	.	coverage=11900;context=GCGTCCGCAGGCGGTTTGGGCGGCGCCAGCGGGCAGCTTAC;IPDRatio=1.34;frac=0.165;fracLow=0.141;fracUp=0.180;identificationQv=16
contig11	kinModCall	m4C	16799	16799	78	-	.	coverage=11676;context=TCCGCAGGCGGTTTGGGCGGCGCCAGCGGGCAGCTTACAGT;IPDRatio=1.57;frac=0.390;fracLow=0.357;fracUp=0.423;identificationQv=52
contig11	kinModCall	m4C	16802	16802	23	-	.	coverage=11734;context=GCGTCCGCAGGCGGTTTGGGCGGCGCCAGCGGGCAGCTTAC;IPDRatio=1.29;frac=0.167;fracLow=0.144;fracUp=0.189;identificationQv=62
contig11	kinModCall	m4C	16829	16829	25	-	.	coverage=11593;context=GGAGCCGCAAGATTCCAGCGCGAGGGGGCGTCCGCAGGCGG;IPDRatio=1.50;frac=1.000;fracLow=1.000;fracUp=1.000;identificationQv=39
contig11	kinModCall	m4C	16891	16891	21	-	.	coverage=11538;context=GAGACGCAGGACTCGGCGCGCAGTGGTGGTTTTGGTGCCAG;IPDRatio=1.54;frac=0.923;fracLow=0.892;fracUp=0.966;identificationQv=15
contig11	kinModCall	m4C	16964	16964	89	-	.	coverage=11389;context=TCCGCAGGCGGTTTGGGCGGCGCCAGCGGGCAGCTTACAGT;IPDRatio=1.62;frac=0.435;fracLow=0.418;fracUp=0.455;identificationQv=67
contig11	kinModCall	m4C	16967	16967	28	-	.	coverage=11444;context=GCGTCCGCAGGCGGTTTGGGCGGCGCCAGCGGGCAGCTTAC;IPDRatio=1.33;frac=0.197;fracLow=0.170;fracUp=0.218;identificationQv=91
contig11	kinModCall	m4C	16994	16994	38	-	.	coverage=11357;context=GGAGCCGCAAGATTCCAGCGCGAGGGGGCGTCCGCAGGCGG;IPDRatio=1.65;frac=1.000;fracLow=0.999;fracUp=1.000;identificationQv=48
contig11	kinModCall	m6A	17037	17037	31	-	.	coverage=11348;context=GCAGCAGTGGTTTTGGTGCCAGCTACCCTAGAGTTGCTACG;IPDRatio=1.31;frac=0.048;fracLow=0.044;fracUp=0.055;identificationQv=4
contig11	kinModCall	m4C	17060	17060	32	-	.	coverage=11373;context=GTCACAGGTGCCGGTTCAGGCGCGCAGCAGTGGTTTTGGTG;IPDRatio=1.30;frac=0.161;fracLow=0.149;fracUp=0.170;identificationQv=11
contig11	kinModCall	m4C	17100	17100	38	-	.	coverage=11373;context=GCCACCCACAGTGGTTCCAGCGCGCCTGCCAAGTCTCGCAG;IPDRatio=1.34;frac=0.144;fracLow=0.133;fracUp=0.161;identificationQv=6
contig11	kinModCall	m4C	17222	17222	316	-	.	coverage=11247;context=GTGCACAGTGGTGCTGCCGCCCCAGAAGCCAAGGCTCGGCC;IPDRatio=2.12;frac=0.471;fracLow=0.445;fracUp=0.490;identificationQv=299
contig11	kinModCall	m4C	17225	17225	118	-	.	coverage=10521;context=GGCGTGCACAGTGGTGCTGCCGCCCCAGAAGCCAAGGCTCG;IPDRatio=1.63;frac=0.345;fracLow=0.327;fracUp=0.359;identificationQv=99
contig11	kinModCall	m4C	17227	17227	21	+	.	coverage=11267;context=AGCCTTGGCTTCTGGGGCGGCAGCACCACTGTGCACGCCGA;IPDRatio=1.44;frac=0.887;fracLow=0.849;fracUp=0.925;identificationQv=182
contig11	kinModCall	m4C	17576	17576	47	-	.	coverage=10249;context=CCAGAAGCCCTCAATCGACGCGTCCGTCGTGGCCTTCACAG;IPDRatio=1.40;frac=0.236;fracLow=0.220;fracUp=0.254;identificationQv=4
contig11	kinModCall	m4C	17639	17639	62	-	.	coverage=9982;context=GTGCACAGTGGTGCTGCCGCCCCCAGAAGCCCTCAATCGGC;IPDRatio=1.49;frac=0.298;fracLow=0.282;fracUp=0.315;identificationQv=4
contig11	kinModCall	m4C	17641	17641	24	+	.	coverage=10183;context=CGATTGAGGGCTTCTGGGGGCGGCAGCACCACTGTGCACGC;IPDRatio=1.57;frac=0.979;fracLow=0.978;fracUp=0.980;identificationQv=64
contig11	kinModCall	m4C	17682	17682	22	+	.	coverage=9922;context=CGATTGAGGGCTTCTGGGGGCGGCAGCACCACTGTGCACGC;IPDRatio=1.53;frac=0.964;fracLow=0.963;fracUp=0.980;identificationQv=68
contig11	kinModCall	m4C	17720	17720	220	-	.	coverage=9771;context=GTGCACAGTGGTGCTGCCGCCCCAGAAGCCCTCAATCGGCG;IPDRatio=1.93;frac=0.401;fracLow=0.381;fracUp=0.421;identificationQv=163
contig11	kinModCall	m4C	17723	17723	64	-	.	coverage=9115;context=GGCGTGCACAGTGGTGCTGCCGCCCCAGAAGCCCTCAATCG;IPDRatio=1.45;frac=0.284;fracLow=0.271;fracUp=0.302;identificationQv=12
contig11	kinModCall	m4C	17761	17761	66	-	.	coverage=9727;context=GTGCGCCGGCGGCGTGCCGCCCCCAGAAGCCCTCAATCGGC;IPDRatio=1.51;frac=0.309;fracLow=0.294;fracUp=0.327;identificationQv=6
contig11	kinModCall	m4C	18419	18419	56	-	.	coverage=8786;context=CGCAGCACCTTTGGCGTGCGCCGTAGGTGCCTTGCACAGCT;IPDRatio=1.52;frac=0.330;fracLow=0.308;fracUp=0.349;identificationQv=4
contig11	kinModCall	m4C	19596	19596	52	-	.	coverage=6277;context=TTCTCGTAAGGTGCCGAACGCGTCAAAAAATAACATCGTCC;IPDRatio=1.50;frac=0.436;fracLow=0.399;fracUp=0.464;identificationQv=3
contig11	kinModCall	m4C	20258	20258	58	-	.	coverage=4930;context=TAGCAGGTTAAGGTCTCGTTCGTTATCGCAATTAAGCAGAC;IPDRatio=1.48;frac=0.331;fracLow=0.301;fracUp=0.361;identificationQv=7
contig11	kinModCall	m4C	20559	20559	22	-	.	coverage=4277;context=ACGGCTCGGCGTGACCCGAGCTCGCCACAGGATCGGCCTCC;IPDRatio=1.23;frac=0.055;fracLow=0.044;fracUp=0.069;identificationQv=73
contig11	kinModCall	m4C	20563	20563	50	-	.	coverage=3570;context=TGCGACGGCTCGGCGTGACCCGAGCTCGCCACAGGATCGGC;IPDRatio=1.50;frac=0.556;fracLow=0.519;fracUp=0.598;identificationQv=119
contig11	kinModCall	m4C	20564	20564	66	-	.	coverage=4341;context=TTGCGACGGCTCGGCGTGACCCGAGCTCGCCACAGGATCGG;IPDRatio=1.49;frac=0.178;fracLow=0.161;fracUp=0.193;identificationQv=42
contig11	kinModCall	m6A	20566	20566	28	-	.	coverage=4352;context=CGTTGCGACGGCTCGGCGTGACCCGAGCTCGCCACAGGATC;IPDRatio=1.28;frac=0.411;fracLow=0.381;fracUp=0.449;identificationQv=156
contig11	kinModCall	m4C	20920	20920	62	+	.	coverage=3799;context=AAGCGCAAGTCATCAGCTTGCGTTGATTACGTCCCTGCCCT;IPDRatio=1.50;frac=0.288;fracLow=0.264;fracUp=0.326;identificationQv=3
contig11	kinModCall	m4C	21026	21026	81	-	.	coverage=3200;context=GTTTGGAGAGCTTCCCGGCCCGGGGGGTAGTTGCCCACCTC;IPDRatio=1.59;frac=0.389;fracLow=0.339;fracUp=0.445;identificationQv=182
contig11	kinModCall	m6A	21176	21176	48	+	.	coverage=3358;context=TTGCTTCGGCGGACTCGCCCAGCGCCTGGACGCGGGCCTGG;IPDRatio=1.41;frac=0.084;fracLow=0.070;fracUp=0.098;identificationQv=4
contig11	kinModCall	m4C	21212	21212	124	-	.	coverage=3177;context=GTAGATACAGTGTTTGGGGCCCCCGACGGCCGCCGCCCAGG;IPDRatio=1.73;frac=0.295;fracLow=0.271;fracUp=0.366;identificationQv=26
contig11	kinModCall	m4C	21214	21214	141	+	.	coverage=3323;context=TGGGCGGCGGCCGTCGGGGGCCCCAAACACTGTATCTACCA;IPDRatio=1.80;frac=0.353;fracLow=0.318;fracUp=0.392;identificationQv=71
contig11	kinModCall	m6A	21768	21768	62	-	.	coverage=2209;context=CCCGTTCCAGGGAACTCGGAAGGCACCTCGCCAAAAGCATC;IPDRatio=1.59;frac=0.276;fracLow=0.251;fracUp=0.308;identificationQv=19
contig11	kinModCall	m4C	22093	22093	37	+	.	coverage=1974;context=ACAGGCCAGCATCAGTTTGGCGCGGGGAGAAAGGCTTCGGG;IPDRatio=1.38;frac=0.238;fracLow=0.200;fracUp=0.280;identificationQv=39
contig11	kinModCall	m4C	22099	22099	110	-	.	coverage=1847;context=CACATTCCCGAAGCCTTTCTCCCCGCGCCAAACTGATGCTG;IPDRatio=1.70;frac=0.289;fracLow=0.245;fracUp=0.343;identificationQv=22
contig11	kinModCall	m4C	22476	22476	290	+	.	coverage=1423;context=AATCGATCGTCAAATATGGGCATGGGGCGAAAGACTAATCG;IPDRatio=2.38;frac=0.937;fracLow=0.870;fracUp=1.000;identificationQv=272
contig11	kinModCall	m4C	22587	22587	265	+	.	coverage=1266;context=AAAGCGAATGATTAGGGACTCGGGGCGCTATATTGCCTTCA;IPDRatio=2.33;frac=0.599;fracLow=0.533;fracUp=0.672;identificationQv=207
contig11	kinModCall	m4C	22591	22591	104	-	.	coverage=1167;context=TGGATGAAGGCAATATAGCGCCCCGAGTCCCTAATCATTCG;IPDRatio=1.74;frac=0.335;fracLow=0.284;fracUp=0.382;identificationQv=11
contig11	kinModCall	m4C	22657	22657	600	+	.	coverage=1115;context=GCCCTTGTTACTTGATTGAACGTGGCATTCGAATGTATCAA;IPDRatio=3.43;frac=0.917;fracLow=0.858;fracUp=0.978;identificationQv=476
contig11	kinModCall	m4C	22662	22662	51	+	.	coverage=1129;context=TGTTACTTGATTGAACGTGGCATTCGAATGTATCAACACTA;IPDRatio=1.50;frac=0.326;fracLow=0.187;fracUp=0.398;identificationQv=74
contig11	kinModCall	m6A	22665	22665	142	-	.	coverage=1025;context=CACTAGTGTTGATACATTCGAATGCCACGTTCAATCAAGTA;IPDRatio=1.91;frac=0.307;fracLow=0.256;fracUp=0.357;identificationQv=74
contig11	kinModCall	m4C	22716	22716	220	+	.	coverage=1067;context=GGTAAGCAGAACTGGCGATGCGGATGAACCGAACGCGAGGT;IPDRatio=2.26;frac=0.439;fracLow=0.386;fracUp=0.496;identificationQv=160
contig11	kinModCall	m4C	22927	22927	76	+	.	coverage=800;context=CCTCAGGGTAGAAACGAAGCCTGAGGAGTAGGCGACGTAGA;IPDRatio=1.71;frac=0.197;fracLow=0.148;fracUp=0.241;identificationQv=13
contig11	kinModCall	m6A	22945	22945	94	+	.	coverage=605;context=GCCTGAGGAGTAGGCGACGTAGAGGTCAGTGACGAAGCCTA;IPDRatio=2.02;frac=0.430;fracLow=0.366;fracUp=0.498;identificationQv=46
contig11	kinModCall	m4C	22985	22985	411	+	.	coverage=734;context=AGGGCGCGAGCCCGGTCGAACGCCTCTAGTGCAGATCTTGT;IPDRatio=3.34;frac=0.837;fracLow=0.769;fracUp=0.907;identificationQv=295
contig11	kinModCall	m6A	22991	22991	122	-	.	coverage=643;context=TACTACACAAGATCTGCACTAGAGGCGTTCGACCGGGCTCG;IPDRatio=1.90;frac=0.205;fracLow=0.160;fracUp=0.252;identificationQv=65
contig11	kinModCall	m4C	23030	23030	41	+	.	coverage=666;context=TAGCAAATACTTTAATAGAACTTAAGGACGAAGTGAGAAAG;IPDRatio=1.42;frac=0.310;fracLow=0.194;fracUp=0.367;identificationQv=19
contig11	kinModCall	m6A	23031	23031	71	-	.	coverage=604;context=CCTTTCTCACTTCGTCCTTAAGTTCTATTAAAGTATTTGCT;IPDRatio=1.61;frac=0.128;fracLow=0.085;fracUp=0.172;identificationQv=13
contig11	kinModCall	m6A	23033	23033	98	+	.	coverage=674;context=CAAATACTTTAATAGAACTTAAGGACGAAGTGAGAAAGGTT;IPDRatio=1.79;frac=0.219;fracLow=0.167;fracUp=0.270;identificationQv=83
contig11	kinModCall	m4C	23039	23039	97	-	.	coverage=598;context=CATATGAACCTTTCTCACTTCGTCCTTAAGTTCTATTAAAG;IPDRatio=1.81;frac=0.593;fracLow=0.470;fracUp=0.703;identificationQv=56
contig11	kinModCall	m4C	23046	23046	154	-	.	coverage=599;context=TGCTATTCATATGAACCTTTCTCACTTCGTCCTTAAGTTCT;IPDRatio=2.08;frac=0.310;fracLow=0.231;fracUp=0.386;identificationQv=83
contig11	kinModCall	m4C	23065	23065	35	+	.	coverage=658;context=AGAAAGGTTCATATGAATAGCAGTTGACATGGTTAGTCGAT;IPDRatio=1.40;frac=0.154;fracLow=0.098;fracUp=0.209;identificationQv=8
contig11	kinModCall	m4C	23080	23080	110	-	.	coverage=579;context=TTCCTATGACTTAGGATCGACTAACCATGTCAACTGCTATT;IPDRatio=1.90;frac=0.588;fracLow=0.494;fracUp=0.691;identificationQv=86
contig11	kinModCall	m6A	23128	23128	373	+	.	coverage=487;context=TTCAAAGGCGCACTCTCGCTATGTGGAAAGGGAAGCGTTAA;IPDRatio=3.63;frac=0.724;fracLow=0.645;fracUp=0.799;identificationQv=314
contig11	kinModCall	m6A	23153	23153	93	+	.	coverage=507;context=GAAAGGGAAGCGTTAAATTCAGCACCTGAATTGGTTTTATT;IPDRatio=2.01;frac=0.185;fracLow=0.142;fracUp=0.239;identificationQv=50
contig11	kinModCall	m4C	23154	23154	108	-	.	coverage=514;context=TAATAAAACCAATTCAGGTGCTGAATTTAACGCTTCCCTTT;IPDRatio=2.07;frac=0.311;fracLow=0.225;fracUp=0.399;identificationQv=105
contig11	kinModCall	m4C	23176	23176	84	+	.	coverage=572;context=ACCTGAATTGGTTTTATTAGCAACGCAACTGAACGCGATAC;IPDRatio=2.00;frac=0.238;fracLow=0.182;fracUp=0.290;identificationQv=153
contig11	kinModCall	m4C	23206	23206	95	+	.	coverage=554;context=GAACGCGATACGAGGGGAGCCCGAGCAGAGTTCTCTTTTCT;IPDRatio=1.87;frac=0.334;fracLow=0.268;fracUp=0.409;identificationQv=16
contig11	kinModCall	m6A	23239	23239	316	-	.	coverage=431;context=GATAAACCGATTTCAGGGTAATAGACGTTAAGAAGAAAAGA;IPDRatio=3.00;frac=0.770;fracLow=0.664;fracUp=0.862;identificationQv=269
contig11	kinModCall	m4C	23278	23278	80	-	.	coverage=441;context=AGCAGAGGTGCTGGCTCTTCCGCATTAAACCCTAGCTCTGA;IPDRatio=1.82;frac=0.346;fracLow=0.256;fracUp=0.434;identificationQv=15
contig11	kinModCall	m6A	23301	23301	60	-	.	coverage=386;context=GGACGTTGAGAGCGCACTAAACCAGCAGAGGTGCTGGCTCT;IPDRatio=1.63;frac=0.272;fracLow=0.089;fracUp=0.357;identificationQv=27
contig11	kinModCall	m6A	23319	23319	55	-	.	coverage=420;context=CCTTCCGCGGATTTTAAGGGACGTTGAGAGCGCACTAAACC;IPDRatio=1.66;frac=0.239;fracLow=0.152;fracUp=0.330;identificationQv=13
contig11	kinModCall	m4C	23333	23333	261	+	.	coverage=458;context=TCAACGTCCCTTAAAATCCGCGGAAGGAATAATTCTCACTC;IPDRatio=3.12;frac=0.790;fracLow=0.711;fracUp=0.895;identificationQv=248
contig11	kinModCall	m4C	23339	23339	108	-	.	coverage=416;context=CGACCTGAGTGAGAATTATTCCTTCCGCGGATTTTAAGGGA;IPDRatio=2.02;frac=0.491;fracLow=0.264;fracUp=0.621;identificationQv=30
contig11	kinModCall	m6A	23357	23357	230	-	.	coverage=404;context=CTGCTGCGGTTATGAGTACGACCTGAGTGAGAATTATTCCT;IPDRatio=2.81;frac=0.634;fracLow=0.550;fracUp=0.727;identificationQv=194
contig11	kinModCall	m4C	23380	23380	96	+	.	coverage=424;context=TACTCATAACCGCAGCAGGTCTCAAGGTGAATAGCCTCTAG;IPDRatio=1.84;frac=0.248;fracLow=0.174;fracUp=0.321;identificationQv=41
contig11	kinModCall	m4C	23483	23483	95	-	.	coverage=306;context=GGCATCCTTCTAAAGCCTAACGTGCCTAACCCTTAGAGCTA;IPDRatio=2.16;frac=0.474;fracLow=0.347;fracUp=0.593;identificationQv=22
contig11	kinModCall	m6A	23486	23486	63	+	.	coverage=211;context=CTCTAAGGGTTAGGCACGTTAGGCTTTAGAAGGATGCCTTA;IPDRatio=1.96;frac=0.247;fracLow=0.143;fracUp=0.340;identificationQv=5
contig11	kinModCall	m4C	23529	23529	75	-	.	coverage=299;context=TGGCTACTGCTGGCTGGTTACCTAGCTAGTAGTGGCCTACT;IPDRatio=1.94;frac=0.399;fracLow=0.294;fracUp=0.506;identificationQv=21
contig11	kinModCall	m4C	23568	23568	24	+	.	coverage=317;context=CAGCATCTAGGCACTAATATCCTTAGTAGGCTTTAGCTATC;IPDRatio=1.40;frac=0.548;fracLow=0.394;fracUp=0.716;identificationQv=22
contig11	kinModCall	m6A	23623	23623	20	-	.	coverage=244;context=TAGTTAGATTCCCCTTATCTATACTAGTTCTAAGTTGGTTA;IPDRatio=1.39;frac=0.109;fracLow=0.057;fracUp=0.169;identificationQv=5
contig11	kinModCall	m6A	23643	23643	22	+	.	coverage=289;context=TAGATAAGGGGAATCTAACTATCTAATTAAAACATAGTATT;IPDRatio=1.36;frac=0.129;fracLow=0.072;fracUp=0.194;identificationQv=16
contig11	kinModCall	m6A	23666	23666	126	+	.	coverage=261;context=TAATTAAAACATAGTATTATAATAGCTAGAAAGTAGTATTA;IPDRatio=2.40;frac=0.477;fracLow=0.364;fracUp=0.573;identificationQv=86
contig11	kinModCall	m6A	23709	23709	60	-	.	coverage=229;context=TTTACTTTAATATTTAAAGTACTAGGTAGAAATTATATTAT;IPDRatio=1.72;frac=0.180;fracLow=0.098;fracUp=0.280;identificationQv=12
contig11	kinModCall	m4C	23743	23743	105	-	.	coverage=227;context=ACTCTTACTATTTACCTGTGCTTAGTTAAATTACTTTACTT;IPDRatio=2.33;frac=0.456;fracLow=0.339;fracUp=0.587;identificationQv=24
contig11	kinModCall	m4C	23785	23785	40	+	.	coverage=248;context=ACTATAACTTAATATAGTGGCAGGGGAGATAGCGCATAGGT;IPDRatio=1.61;frac=0.404;fracLow=0.302;fracUp=0.487;identificationQv=9
contig11	kinModCall	m4C	23797	23797	132	+	.	coverage=254;context=TATAGTGGCAGGGGAGATAGCGCATAGGTGCCTAACCCCCT;IPDRatio=2.81;frac=0.680;fracLow=0.561;fracUp=0.803;identificationQv=122
contig11	kinModCall	m4C	23799	23799	76	+	.	coverage=255;context=TAGTGGCAGGGGAGATAGCGCATAGGTGCCTAACCCCCTTA;IPDRatio=2.01;frac=0.429;fracLow=0.304;fracUp=0.541;identificationQv=29
contig11	kinModCall	m4C	23861	23861	70	-	.	coverage=227;context=CGGTGTTATAGGGGCTATAGCGGCCCTTACTAGTAGTTGCT;IPDRatio=1.91;frac=0.662;fracLow=0.504;fracUp=0.804;identificationQv=60
contig11	kinModCall	m4C	23947	23947	38	-	.	coverage=208;context=CCGTACCCTAGGTTATTACCCTGGCTATAGACGCCTTTTAG;IPDRatio=1.81;frac=0.472;fracLow=0.409;fracUp=0.542;identificationQv=6
contig11	kinModCall	m6A	24018	24018	53	+	.	coverage=170;context=TCCGCAGCTAAGCCCTATATACTACGCAGCCCCCTAGGCTG;IPDRatio=1.94;frac=0.264;fracLow=0.167;fracUp=0.358;identificationQv=21
contig11	kinModCall	m4C	24097	24097	42	+	.	coverage=176;context=AGGTTCCATAAGGAGTGTGTCCTACACACCCTTGCTAGGCT;IPDRatio=1.72;frac=0.430;fracLow=0.273;fracUp=0.584;identificationQv=10
contig11	kinModCall	m6A	24246	24246	54	-	.	coverage=140;context=CCCTTAACTATAGTTTTGCTAGATAGTAAATAGGGATAGTG;IPDRatio=1.95;frac=0.384;fracLow=0.265;fracUp=0.522;identificationQv=12
contig11	kinModCall	m6A	24647	24647	25	+	.	coverage=101;context=AGAAGGAAATGCCTAGGCAGAGGCTAGTAAGGAGATAGTTA;IPDRatio=1.69;frac=0.132;fracLow=0.040;fracUp=0.214;identificationQv=5
contig11	kinModCall	m4C	24650	24650	33	+	.	coverage=104;context=AGGAAATGCCTAGGCAGAGGCTAGTAAGGAGATAGTTAAGC;IPDRatio=2.20;frac=0.596;fracLow=0.527;fracUp=0.666;identificationQv=31
contig11	kinModCall	m4C	27152	27152	40	+	.	coverage=82;context=CCCCTCACGCTGGAATCTTGCGGCTCTAGGGTAGCAACTCT;IPDRatio=2.00;frac=0.599;fracLow=0.362;fracUp=0.869;identificationQv=13
contig11	kinModCall	m6A	27247	27247	33	+	.	coverage=76;context=GGAGACTTAGTAGGCGCGCTAGGTGTACTATAAGCTGCCTG;IPDRatio=1.98;frac=0.269;fracLow=0.098;fracUp=0.417;identificationQv=6
contig11	kinModCall	m4C	27709	27709	50	+	.	coverage=105;context=ATTGTGGAAAAGGTTTAGCTCTAAGGTAGCACCTACTAGAC;IPDRatio=2.17;frac=0.532;fracLow=0.339;fracUp=0.739;identificationQv=8
contig11	kinModCall	m6A	27971	27971	56	+	.	coverage=105;context=TGCTAGGTGCACTATAAGCTACCCGCTAGCGCCGCCTAAAC;IPDRatio=2.74;frac=0.391;fracLow=0.278;fracUp=0.525;identificationQv=13
contig11	kinModCall	m6A	28043	28043	23	-	.	coverage=110;context=TTTAGTACTAGCTACCCTAGAGTTGCTACCCTAAAGCTACA;IPDRatio=1.56;frac=0.168;fracLow=0.043;fracUp=0.300;identificationQv=3
contig11	kinModCall	m4C	28314	28314	75	-	.	coverage=105;context=GCATCCGTAGGCAGTTTAGGCGGCGCTAGCAGGCAGCTTAT;IPDRatio=2.84;frac=0.742;fracLow=0.547;fracUp=0.927;identificationQv=27
contig11	kinModCall	m6A	29481	29481	33	+	.	coverage=120;context=CCTATAAGGGGCACTATAATACACGTTGACTTCTATAAATA;IPDRatio=1.87;frac=0.214;fracLow=0.125;fracUp=0.342;identificationQv=8
contig11	kinModCall	m4C	30658	30658	74	+	.	coverage=117;context=TTAGAGTACTCTAGGCAGGCCTATGCTTAAATACATTAGTA;IPDRatio=3.75;frac=0.749;fracLow=0.576;fracUp=0.964;identificationQv=41
contig11	kinModCall	m4C	30907	30907	72	+	.	coverage=124;context=ATTATAGTCTTAACTATAAACTATGCTAACTAGGGATTAGA;IPDRatio=2.56;frac=0.880;fracLow=0.624;fracUp=1.000;identificationQv=47
contig11	kinModCall	m6A	32363	32363	40	-	.	coverage=123;context=TCCTAGCCTAGGGGGTAGTTACCTACCTCCCTAGGCTAGTC;IPDRatio=1.76;frac=0.399;fracLow=0.230;fracUp=0.538;identificationQv=23
contig11	kinModCall	m4C	33446	33446	57	-	.	coverage=119;context=ATTCCTAAAGCCTTTCTTCCCTACGCTAAACTAATACTAGC;IPDRatio=2.78;frac=0.469;fracLow=0.319;fracUp=0.619;identificationQv=12
contig11	kinModCall	m4C	33507	33507	75	+	.	coverage=112;context=ATAGCCTATTACGCAATACCCTACGCTAGACTAAGGTACGC;IPDRatio=4.28;frac=0.628;fracLow=0.485;fracUp=0.814;identificationQv=37
contig11	kinModCall	m4C	33741	33741	45	+	.	coverage=112;context=TAGACCTAAAAGAAGGTAAACTATGCCTATATAGAGTAAAG;IPDRatio=2.14;frac=0.647;fracLow=0.446;fracUp=0.862;identificationQv=21
contig11	kinModCall	m4C	34559	34559	34	-	.	coverage=119;context=ATTATCTCTACGTTTAGTTGCGTTGCTATGCAAAACCTATA;IPDRatio=1.70;frac=0.587;fracLow=0.360;fracUp=0.825;identificationQv=4
contig11	kinModCall	m4C	37423	37423	27	-	.	coverage=81;context=AATAGTCTAAACCTAGCTTACGTTCCCTATTTAAAACCTAT;IPDRatio=1.68;frac=0.568;fracLow=0.188;fracUp=0.890;identificationQv=5
contig11	kinModCall	m4C	43911	43911	23	+	.	coverage=57;context=AGTTAGTATTCCTTATATACCCTAAGTACTTCCTACCTATA;IPDRatio=1.83;frac=0.438;fracLow=0.136;fracUp=0.757;identificationQv=5
contig11	kinModCall	m6A	45926	45926	22	+	.	coverage=53;context=ACTATAAGAAAAGTAATAATAGGGCCACTATAGTATCTATA;IPDRatio=2.04;frac=0.203;fracLow=0.037;fracUp=0.371;identificationQv=4
contig11	kinModCall	m4C	53832	53832	78	+	.	coverage=100;context=TGGGATGGGCTGCAAGACGGCGGGGCGCCGCCGGTGTAGCC;IPDRatio=2.79;frac=0.907;fracLow=0.622;fracUp=1.000;identificationQv=83
contig11	kinModCall	m4C	54028	54028	22	-	.	coverage=76;context=AGACTTGTCCTTTCTCGACCCGGCCTTTGCGTCCGCCCCGC;IPDRatio=1.57;frac=0.538;fracLow=0.189;fracUp=0.843;identificationQv=3
contig11	kinModCall	m4C	54459	54459	20	+	.	coverage=100;context=TTGGAGCAGGCGAGCTTGCGCGAGCCTGTTGAGGGTGAGTT;IPDRatio=1.46;frac=0.475;fracLow=0.287;fracUp=0.718;identificationQv=17
contig11	kinModCall	m4C	55355	55355	22	-	.	coverage=92;context=CCTTGGCATGGCATGGCGTGCGGTTCTGGCAACAGCTTTTG;IPDRatio=1.55;frac=0.891;fracLow=0.467;fracUp=0.973;identificationQv=7
contig11	kinModCall	m4C	58644	58644	37	+	.	coverage=90;context=TATGCGGCGCGCTGGAAATGCATTGTTTACACTGCTGTGGC;IPDRatio=1.77;frac=0.627;fracLow=0.373;fracUp=0.933;identificationQv=6
contig11	kinModCall	m4C	58866	58866	40	-	.	coverage=77;context=TGTTCGTATGCGTTGCAGCGCGCTGTCGTCAAATGGCGATG;IPDRatio=1.93;frac=0.750;fracLow=0.426;fracUp=1.000;identificationQv=18
contig11	kinModCall	m4C	60120	60120	35	-	.	coverage=90;context=CTCGTCGACGACTTCTTGCTCGTCACCACGGACAGGGCCCG;IPDRatio=1.67;frac=1.000;fracLow=0.676;fracUp=1.000;identificationQv=5
contig11	kinModCall	m4C	60330	60330	31	+	.	coverage=88;context=ACGTGCTCGGCGAGCAACCGCAGCAGGCCGCGCGTGTCGTG;IPDRatio=1.87;frac=0.456;fracLow=0.261;fracUp=0.633;identificationQv=7
contig11	kinModCall	m4C	60365	60365	22	+	.	coverage=89;context=GTCGTGGTCGCTTTGCACGGCGCTGTTGACAAAGACCGTGT;IPDRatio=1.52;frac=0.422;fracLow=0.160;fracUp=0.670;identificationQv=9
contig11	kinModCall	m4C	60537	60537	37	-	.	coverage=102;context=TGCACAACCGCCCCCGACGGCGCCAGCACGTCACATGCCCA;IPDRatio=1.84;frac=0.623;fracLow=0.353;fracUp=0.895;identificationQv=4
contig11	kinModCall	m4C	61413	61413	30	-	.	coverage=94;context=GGTTTGAAAGCATGAGTCTGCACGAGCTGTCACAGGGCTTC;IPDRatio=1.70;frac=0.477;fracLow=0.208;fracUp=0.665;identificationQv=4
contig11	kinModCall	m4C	63558	63558	41	-	.	coverage=81;context=CAGGTGGTCCCTGTCAATCGCTGCAACCGTCCACGCGGCCA;IPDRatio=2.41;frac=0.547;fracLow=0.356;fracUp=0.757;identificationQv=3
contig11	kinModCall	m4C	64385	64385	34	-	.	coverage=83;context=GGCTAGGTAGGGGCCTGCGGCGCGCGCATCCTTTGTTACTA;IPDRatio=1.74;frac=0.711;fracLow=0.441;fracUp=1.000;identificationQv=20
contig11	kinModCall	m4C	66117	66117	43	+	.	coverage=79;context=AAACTGCCCGCAGCCAACGGCATTGCTGGCGCATCCCCGCG;IPDRatio=2.38;frac=0.786;fracLow=0.509;fracUp=1.000;identificationQv=18
contig11	kinModCall	m4C	67563	67563	68	-	.	coverage=95;context=TCGGCGCAGCTAGATTAGGGCTTGGGGCTTCACAACAGTAA;IPDRatio=2.08;frac=0.532;fracLow=0.269;fracUp=0.808;identificationQv=21
contig11	kinModCall	m4C	68805	68805	34	+	.	coverage=90;context=AGGAACTGCTGAAGCATGCCCGCGCTTAGACGACCAGACAG;IPDRatio=1.83;frac=0.498;fracLow=0.238;fracUp=0.713;identificationQv=8
contig11	kinModCall	m4C	69409	69409	20	-	.	coverage=112;context=GCAAAGCCAGCCTTGACATCCGTGTCCTTGTGCTTTCTGCC;IPDRatio=1.55;frac=0.406;fracLow=0.086;fracUp=0.610;identificationQv=4
contig11	kinModCall	m4C	74419	74419	39	+	.	coverage=112;context=CGTCTTGGCCACCGCTCTGCCGGCATTTCCTCTGCTCGCCT;IPDRatio=1.88;frac=0.942;fracLow=0.646;fracUp=1.000;identificationQv=21
contig11	kinModCall	m4C	74590	74590	42	-	.	coverage=103;context=AGCTGGCCGCCGCCAAGGCGCGCGGGGACTTGCCCTCGCCA;IPDRatio=1.92;frac=0.617;fracLow=0.320;fracUp=0.836;identificationQv=13
contig11	kinModCall	m4C	76916	76916	44	-	.	coverage=110;context=TCGTATGGAGTTGCGCCCCCCCCCCCCCCATCCATGTACGC;IPDRatio=1.93;frac=0.571;fracLow=0.383;fracUp=0.757;identificationQv=22
contig11	kinModCall	m4C	77165	77165	47	+	.	coverage=104;context=TAGTGGGGGCCTGTCCCGGCCGGGGCGGCCACGTAGTTGCG;IPDRatio=2.21;frac=0.602;fracLow=0.417;fracUp=0.840;identificationQv=8
contig11	kinModCall	m4C	78351	78351	26	-	.	coverage=102;context=CGGCATTGTGCGGGGAATGGCGCGGTCCACAAGCCCTCCCT;IPDRatio=1.65;frac=0.407;fracLow=0.180;fracUp=0.598;identificationQv=15
contig11	kinModCall	m4C	78426	78426	31	+	.	coverage=102;context=GACTCTTCTTCCACCCCCCCCCCTCCCCCTCATTGGGCAGG;IPDRatio=1.75;frac=0.413;fracLow=0.222;fracUp=0.602;identificationQv=4
contig11	kinModCall	m4C	84530	84530	107	+	.	coverage=124;context=GGGCGCAAGATCGGCAAATTCGGGGCAAGGAGCTATGCTGG;IPDRatio=3.18;frac=1.000;fracLow=1.000;fracUp=1.000;identificationQv=71
contig11	kinModCall	m6A	86431	86431	52	+	.	coverage=137;context=TTTACAGGTGTTCCAACTTGAGCTGCCAATCTTCTGAGAGA;IPDRatio=1.93;frac=0.305;fracLow=0.192;fracUp=0.452;identificationQv=13
contig11	kinModCall	m6A	88411	88411	45	-	.	coverage=137;context=CGTATCCGCGAGGCCGGCGCAGGCAGCAAGCAGCGGGAGGA;IPDRatio=1.93;frac=0.462;fracLow=0.297;fracUp=0.612;identificationQv=5
contig11	kinModCall	m4C	89034	89034	26	-	.	coverage=135;context=AAGAGCTCGTGTATTCGCAGCGTTGCCAGACGACCTATGGC;IPDRatio=1.49;frac=0.842;fracLow=0.460;fracUp=1.000;identificationQv=3
contig11	kinModCall	m4C	91375	91375	44	-	.	coverage=122;context=AGATGCAATCCATCACGTAACATCAACATGCAACTCCGGCA;IPDRatio=1.78;frac=0.995;fracLow=0.770;fracUp=1.000;identificationQv=6
contig11	kinModCall	m6A	93225	93225	33	-	.	coverage=130;context=TTACTGGTAACTACATACGTAGGTAGTTTTAGCTTTGCTTG;IPDRatio=1.68;frac=0.376;fracLow=0.232;fracUp=0.521;identificationQv=14
contig11	kinModCall	m4C	93556	93556	23	+	.	coverage=131;context=GCTCTCCTGACCGGTCATCACCTGCACCAGTCAAAGGCATT;IPDRatio=1.52;frac=0.693;fracLow=0.482;fracUp=0.760;identificationQv=9
contig11	kinModCall	m4C	94456	94456	22	-	.	coverage=119;context=CAGGCTTTGCGAGGGAAAATCGGTGGTGACGAAACAGAGGA;IPDRatio=1.68;frac=1.000;fracLow=1.000;fracUp=1.000;identificationQv=8
contig11	kinModCall	m4C	97210	97210	35	-	.	coverage=123;context=CCTCATTATGTCTAAAAAGGCCCGGGTGGAAGATGGTAACA;IPDRatio=1.66;frac=0.509;fracLow=0.288;fracUp=0.685;identificationQv=13
contig11	kinModCall	m4C	97652	97652	25	+	.	coverage=113;context=AGAAGTACACCCGCACAACTCGGCCACACCCCCGTCGGCAA;IPDRatio=1.59;frac=0.896;fracLow=0.554;fracUp=1.000;identificationQv=3
contig11	kinModCall	m6A	97970	97970	21	-	.	coverage=109;context=GCTGTTTAGCCACCCAATTCAGGGCCGGAGAAAAGGGAGGT;IPDRatio=1.62;frac=0.161;fracLow=0.045;fracUp=0.259;identificationQv=5
contig11	kinModCall	m4C	98249	98249	54	+	.	coverage=107;context=GTCTCTCATCTCTGGACTCGCGGAACTAGAGTAATAGCGGC;IPDRatio=2.18;frac=0.565;fracLow=0.385;fracUp=0.762;identificationQv=26
contig11	kinModCall	m4C	99668	99668	41	+	.	coverage=104;context=ACAAGCCTACAACCGCCCCCCCCCCCCCCCCTCTCACCACC;IPDRatio=1.95;frac=0.539;fracLow=0.343;fracUp=0.741;identificationQv=34
contig11	kinModCall	m4C	99670	99670	41	+	.	coverage=103;context=AAGCCTACAACCGCCCCCCCCCCCCCCCCTCTCACCACCAT;IPDRatio=2.01;frac=0.562;fracLow=0.361;fracUp=0.785;identificationQv=35
contig11	kinModCall	m4C	100261	100261	25	+	.	coverage=112;context=CGCCGTCGCGGCTCTGGCGGCAGCAACAGCTTTCGCTATGG;IPDRatio=1.88;frac=0.988;fracLow=0.955;fracUp=1.000;identificationQv=7
contig11	kinModCall	m4C	102851	102851	43	-	.	coverage=132;context=GAAGTCCTCCTTGCCAGACTCGCGCCTAGCAACTGTGTCAG;IPDRatio=1.83;frac=0.514;fracLow=0.276;fracUp=0.690;identificationQv=24
contig11	kinModCall	m4C	103797	103797	56	+	.	coverage=154;context=GTCGGACCGTGATGAAGCCGCCCCCCACGCTCTGCTGCAGA;IPDRatio=2.02;frac=0.466;fracLow=0.323;fracUp=0.648;identificationQv=6
contig11	kinModCall	m4C	103816	103816	56	-	.	coverage=137;context=CGAGGTAGAAATCTCCGACTCTGCAGCAGAGCGTGGGGGGC;IPDRatio=2.28;frac=0.712;fracLow=0.520;fracUp=0.877;identificationQv=28
contig11	kinModCall	m4C	104894	104894	70	+	.	coverage=98;context=GGCACTTTTAGATCCCCTCCCGCCACCCCTACTCCATCTGG;IPDRatio=3.04;frac=0.804;fracLow=0.590;fracUp=1.000;identificationQv=48
contig11	kinModCall	m4C	105968	105968	103	-	.	coverage=122;context=ATCAGGTCCGGGTGTCGATTCGGGGCAAGCCCTGGCTCTGT;IPDRatio=3.18;frac=0.981;fracLow=0.748;fracUp=1.000;identificationQv=71
contig11	kinModCall	m4C	106386	106386	57	+	.	coverage=117;context=GGAGGCAGCTGATTCGCTGGCGCGCTCCACAAGGAAGAGCA;IPDRatio=2.20;frac=0.531;fracLow=0.362;fracUp=0.710;identificationQv=51
contig11	kinModCall	m4C	107291	107291	36	+	.	coverage=114;context=ATACTACGCCTTCCGAGGAGCCGGCCACAACAACCGATGAG;IPDRatio=2.01;frac=0.462;fracLow=0.248;fracUp=0.562;identificationQv=6
contig11	kinModCall	m4C	107571	107571	22	+	.	coverage=110;context=GGAGGAGGAGGTGCTGCCCCCGAAATTGACCTTTCTGAGAC;IPDRatio=1.43;frac=0.357;fracLow=0.179;fracUp=0.504;identificationQv=6
contig11	kinModCall	m4C	108644	108644	36	+	.	coverage=93;context=TCTGTTGACGAGGAGCAGCCCGTTAGGCTACTGGATGACGT;IPDRatio=1.76;frac=0.524;fracLow=0.271;fracUp=0.768;identificationQv=12
contig11	kinModCall	m4C	109086	109086	21	+	.	coverage=106;context=AGTTTCGGAAGTAGCTGAAGCGGCAGCGACCGGACCAATAA;IPDRatio=1.70;frac=1.000;fracLow=1.000;fracUp=1.000;identificationQv=12
contig11	kinModCall	m4C	109282	109282	27	+	.	coverage=87;context=CGTGCTGCACAACTTGAGCCCGAGGTTGTCTCTACGGAACC;IPDRatio=1.70;frac=0.957;fracLow=0.547;fracUp=1.000;identificationQv=12
contig11	kinModCall	m4C	110260	110260	47	-	.	coverage=122;context=CCGGCCGCAGCTTCCTCAGGCGGCGTCTCGAAAACAGGCGC;IPDRatio=1.87;frac=0.572;fracLow=0.329;fracUp=0.777;identificationQv=30
contig11	kinModCall	m4C	110372	110372	27	-	.	coverage=118;context=CACCTGTGCGGAATCTTGGGCAGTGGGCTCTAATGCTTCGC;IPDRatio=1.55;frac=0.344;fracLow=0.173;fracUp=0.529;identificationQv=5
contig11	kinModCall	m4C	110395	110395	35	-	.	coverage=112;context=GGTTCCACGGAGGGTTCATCCAGCACCTGTGCGGAATCTTG;IPDRatio=1.70;frac=0.858;fracLow=0.575;fracUp=1.000;identificationQv=15
contig11	kinModCall	m6A	111534	111534	82	-	.	coverage=108;context=AACAGCGTCCTCAGCAGGAGAGGGATAGGATCGAGGGCAGG;IPDRatio=2.81;frac=0.578;fracLow=0.438;fracUp=0.751;identificationQv=40
contig11	kinModCall	m4C	112613	112613	69	-	.	coverage=107;context=CTCAGTGAAACTGGTGCTAGCGGGGTATGTGGTGCCACGCT;IPDRatio=2.43;frac=0.746;fracLow=0.517;fracUp=0.949;identificationQv=46
contig11	kinModCall	m4C	113071	113071	36	-	.	coverage=120;context=CTATGCGCCTCTGGCGTCTGCATGTGCGTCGAGTCGCGCCA;IPDRatio=1.65;frac=0.524;fracLow=0.283;fracUp=0.834;identificationQv=6
contig11	kinModCall	m4C	113748	113748	31	+	.	coverage=129;context=CAGGTTTCCCCAGCCACCCGCACCATCACCATCATTGTACT;IPDRatio=1.61;frac=0.640;fracLow=0.369;fracUp=0.858;identificationQv=6
contig11	kinModCall	m4C	113776	113776	47	-	.	coverage=128;context=AGTTATTGGAGTGCATGCAGCAGTTGCAAGTACAATGATGG;IPDRatio=1.82;frac=0.529;fracLow=0.291;fracUp=0.716;identificationQv=9
contig11	kinModCall	m4C	114110	114110	24	-	.	coverage=142;context=GTCTTTGCTTGCAAGCTCGGCGTTGGCGCTGGTCAGGCCCT;IPDRatio=1.50;frac=1.000;fracLow=0.668;fracUp=1.000;identificationQv=27
contig11	kinModCall	m6A	115657	115657	115	-	.	coverage=163;context=AATCGCAAGCAAAAAAAAAGACGAAAAAAAAAAACAACAAG;IPDRatio=5.31;frac=0.633;fracLow=0.526;fracUp=0.748;identificationQv=88
contig11	kinModCall	m6A	116055	116055	21	-	.	coverage=130;context=TAGTTGTGAGCGCGATCATAAGGCAACAACTAGGTTAAATC;IPDRatio=1.57;frac=0.422;fracLow=0.273;fracUp=0.609;identificationQv=10
contig11	kinModCall	m6A	116130	116130	31	-	.	coverage=131;context=AGCAACGGAGTTGCAAAGCAACTTGGCGGAACCAAGCTCTG;IPDRatio=1.60;frac=0.456;fracLow=0.262;fracUp=0.532;identificationQv=18
contig11	kinModCall	m4C	116407	116407	54	-	.	coverage=142;context=GCAGGAGCCAGAAGCTCCGGCGCGCGCGGCGAACGGCCGCC;IPDRatio=1.88;frac=0.609;fracLow=0.420;fracUp=0.823;identificationQv=29
contig11	kinModCall	m4C	116493	116493	46	-	.	coverage=142;context=AATCAAAGCCGAGGGCGGCACCGTCGAGTCCAAGATGGATC;IPDRatio=1.86;frac=0.322;fracLow=0.162;fracUp=0.471;identificationQv=7
contig11	kinModCall	m4C	116957	116957	51	-	.	coverage=138;context=TCGGGGCAAAACATGGATCACAGTGGCTATCGGATATGGCA;IPDRatio=1.90;frac=0.644;fracLow=0.475;fracUp=0.860;identificationQv=5
contig11	kinModCall	m4C	118054	118054	60	-	.	coverage=126;context=TACCAGGCGCCATGCCAGCGCGCTACCCGTCTTGCGCCGAG;IPDRatio=2.02;frac=0.942;fracLow=0.684;fracUp=1.000;identificationQv=43
contig11	kinModCall	m4C	119538	119538	38	-	.	coverage=124;context=TGGTCGATTCCTGTGAAACTCGGCAGTACCAAAGTACACCC;IPDRatio=2.01;frac=1.000;fracLow=1.000;fracUp=1.000;identificationQv=3
contig11	kinModCall	m4C	121762	121762	23	-	.	coverage=107;context=ATCAGGCGCGAATGCGCCGTCACTGCCAGTCGCTGGTGGCG;IPDRatio=1.48;frac=0.482;fracLow=0.219;fracUp=0.739;identificationQv=4
contig11	kinModCall	m4C	123704	123704	35	+	.	coverage=101;context=TCCGGTCCACCATCATCACTCCCCACCACCGGGACAGCCGC;IPDRatio=1.83;frac=0.779;fracLow=0.506;fracUp=1.000;identificationQv=10
contig11	kinModCall	m4C	123827	123827	56	+	.	coverage=100;context=GGCGTTCCGCCAGAAACTCGCGGCTTTGACCTACTGGGCAC;IPDRatio=2.68;frac=0.880;fracLow=0.621;fracUp=1.000;identificationQv=31
contig11	kinModCall	m6A	124257	124257	46	+	.	coverage=102;context=TGAGAGGGAAAGTGCTCTGCAGGTGTCTAACTCTCGGTAGA;IPDRatio=1.88;frac=0.396;fracLow=0.231;fracUp=0.561;identificationQv=10
contig11	kinModCall	m4C	125858	125858	26	+	.	coverage=94;context=CGGGGCAGAAGCACTGGGCCCAGCAATTGAAAGTAACCAAT;IPDRatio=1.60;frac=0.678;fracLow=0.323;fracUp=0.955;identificationQv=6
contig11	kinModCall	m4C	128438	128438	38	-	.	coverage=126;context=TGGCGTCGACGACCTAAATGCGCGCGTGCGGGGGTTAGCAT;IPDRatio=1.76;frac=0.404;fracLow=0.234;fracUp=0.563;identificationQv=3
contig11	kinModCall	m4C	128455	128455	45	-	.	coverage=125;context=CTGGACGAGGTCCTTGATGGCGTCGACGACCTAAATGCGCG;IPDRatio=1.97;frac=0.573;fracLow=0.288;fracUp=0.768;identificationQv=7
contig11	kinModCall	m6A	128468	128468	22	-	.	coverage=127;context=CAAAGTTGCAGTCCTGGACGAGGTCCTTGATGGCGTCGACG;IPDRatio=1.62;frac=0.425;fracLow=0.267;fracUp=0.622;identificationQv=21
contig11	kinModCall	m4C	128607	128607	39	+	.	coverage=128;context=TGCGACCGCAATATTGCGCTCGGTGTGAACCTGACGTCGTT;IPDRatio=1.86;frac=1.000;fracLow=0.745;fracUp=1.000;identificationQv=17
contig11	kinModCall	m4C	130364	130364	23	+	.	coverage=130;context=TGTTTTTTTGAGCAAAAACTCAGTGGCTGTATAAATTTCCG;IPDRatio=1.48;frac=0.424;fracLow=0.238;fracUp=0.639;identificationQv=4
contig11	kinModCall	m4C	130816	130816	42	-	.	coverage=125;context=CTTGTACGCGGGGACGACGTCAGCGGCAACGTAGAGGTTGC;IPDRatio=1.85;frac=0.538;fracLow=0.325;fracUp=0.768;identificationQv=9
contig11	kinModCall	m4C	131755	131755	37	+	.	coverage=117;context=CTTGCGTTTTGCCCGTCTGCCCGGTGACATGAGACCCCGCC;IPDRatio=2.11;frac=0.414;fracLow=0.225;fracUp=0.602;identificationQv=5
contig11	kinModCall	m4C	132148	132148	31	-	.	coverage=123;context=CTGTACGCGCCCCCCCCCCCCCCCCCCCGCCTATCAATCGC;IPDRatio=1.61;frac=0.393;fracLow=0.190;fracUp=0.594;identificationQv=7
contig11	kinModCall	m4C	132151	132151	33	-	.	coverage=121;context=TACCTGTACGCGCCCCCCCCCCCCCCCCCCCGCCTATCAAT;IPDRatio=1.74;frac=0.488;fracLow=0.322;fracUp=0.688;identificationQv=28
contig11	kinModCall	m4C	133224	133224	30	+	.	coverage=112;context=CATGTATATGCCGAGCGCGGCGCCAACAGTGGCAAAGCACA;IPDRatio=1.77;frac=0.665;fracLow=0.410;fracUp=0.898;identificationQv=7
contig11	kinModCall	m4C	135382	135382	36	-	.	coverage=104;context=GACGACGCGGGCTCTCGGCGCCCAAACGTCGACAACCAGCG;IPDRatio=2.15;frac=0.470;fracLow=0.271;fracUp=0.666;identificationQv=14
contig11	kinModCall	m4C	136011	136011	33	-	.	coverage=105;context=CAAGCCAGCTACGCGCATCGCAAGAAGAGGGAATCCTCTCG;IPDRatio=1.67;frac=0.570;fracLow=0.318;fracUp=0.814;identificationQv=3
contig11	kinModCall	m4C	136492	136492	26	+	.	coverage=116;context=TTGCCAATACCAGGCGAGCACGTGACTCTTGAAATGGGGCG;IPDRatio=1.56;frac=0.647;fracLow=0.338;fracUp=0.933;identificationQv=6
contig11	kinModCall	m4C	137754	137754	44	+	.	coverage=118;context=GACTATCAAAAGGGAGCTGTCGAGCGCATTCTAACAGTCAG;IPDRatio=1.84;frac=0.906;fracLow=0.550;fracUp=1.000;identificationQv=5
contig11	kinModCall	m4C	138322	138322	33	-	.	coverage=104;context=ATATTGCGCAGGGTAAGGCGCAGGGGGAGGCATCGGTGGGC;IPDRatio=1.76;frac=0.646;fracLow=0.408;fracUp=0.892;identificationQv=27
contig11	kinModCall	m4C	138368	138368	25	+	.	coverage=110;context=TCACGCTGGCGCCCAAGCCGCAGTCCCCGCCATGCCGATGC;IPDRatio=1.56;frac=0.624;fracLow=0.384;fracUp=0.868;identificationQv=10
contig11	kinModCall	m4C	141089	141089	28	+	.	coverage=97;context=CGTCGGAGCTCATGTGGGCACGGTTGCGGCCCGGCTTCTCC;IPDRatio=1.82;frac=0.551;fracLow=0.276;fracUp=0.812;identificationQv=9
contig11	kinModCall	m4C	142389	142389	38	+	.	coverage=85;context=CGACTACCCGTGCTAATACGCAGGGGCACAAAAAAAAGGCC;IPDRatio=1.97;frac=1.000;fracLow=0.829;fracUp=1.000;identificationQv=14
contig11	kinModCall	m4C	142767	142767	31	+	.	coverage=78;context=TTATGAGGAGGAACAGGCGGCGGGAGCGCAGATCTGGCCTG;IPDRatio=1.71;frac=0.812;fracLow=0.476;fracUp=1.000;identificationQv=6
contig11	kinModCall	m4C	147053	147053	27	+	.	coverage=107;context=CAGTCATCGAGTGGCAAACGCGGGCTGAGGGCCAACACACC;IPDRatio=1.62;frac=0.440;fracLow=0.210;fracUp=0.633;identificationQv=4
contig11	kinModCall	m6A	148004	148004	39	-	.	coverage=99;context=AGTCTGACTAGGGCATCGTAACTCAACTATTGGAACCCTTG;IPDRatio=1.77;frac=0.453;fracLow=0.311;fracUp=0.595;identificationQv=13
contig11	kinModCall	m6A	152603	152603	33	+	.	coverage=108;context=AGTATCGTCGACAAATCGCAACCCAACATAGAAGATGAACT;IPDRatio=1.89;frac=0.456;fracLow=0.279;fracUp=0.626;identificationQv=14
contig11	kinModCall	m4C	153792	153792	29	+	.	coverage=117;context=GACGCGCAACACCGCGGCCGCAGTGTCTTCCTCGTCGTTGT;IPDRatio=1.74;frac=0.624;fracLow=0.389;fracUp=0.863;identificationQv=14
contig11	kinModCall	m4C	154183	154183	37	-	.	coverage=124;context=GTGACATCCGAGGTGCCCGGCGCGCGTCATGTCTTGGCCAG;IPDRatio=1.82;frac=0.419;fracLow=0.286;fracUp=0.584;identificationQv=5
contig11	kinModCall	m4C	155016	155016	50	-	.	coverage=110;context=CCGATTGTTGAGGCGGACCGCAAGCGGCGGAAGCACAGACA;IPDRatio=2.21;frac=0.510;fracLow=0.356;fracUp=0.713;identificationQv=20
contig11	kinModCall	m4C	155443	155443	22	-	.	coverage=117;context=TAACTAATAATTAGCAAACGCGAGACTATCTCAAGTTGTTT;IPDRatio=1.63;frac=1.000;fracLow=1.000;fracUp=1.000;identificationQv=5
contig11	kinModCall	m4C	156088	156088	41	-	.	coverage=101;context=GTATTTCCACAATATTTTTCCGGGATATGCTTACCATTATT;IPDRatio=1.85;frac=0.772;fracLow=0.500;fracUp=1.000;identificationQv=25
contig11	kinModCall	m4C	156158	156158	50	-	.	coverage=102;context=AGACTGTTTATAAAATGATCCATCAATCATAAATCTGCAGA;IPDRatio=1.97;frac=0.801;fracLow=0.510;fracUp=0.997;identificationQv=22
contig11	kinModCall	m6A	157081	157081	20	-	.	coverage=107;context=CGTGCCGTATGGAACAGCGGAGGTATTTGCCAACACTCGCA;IPDRatio=1.64;frac=0.503;fracLow=0.305;fracUp=0.728;identificationQv=19
contig11	kinModCall	m4C	157173	157173	62	-	.	coverage=106;context=GGTGCGCTTCGGCCTCGCGGCAGCAACACACAAACTGGCAG;IPDRatio=2.72;frac=0.986;fracLow=0.979;fracUp=1.000;identificationQv=46
contig11	kinModCall	m4C	157194	157194	36	-	.	coverage=107;context=GTAAACATGATTGATGATGGCGGTGCGCTTCGGCCTCGCGG;IPDRatio=1.76;frac=0.648;fracLow=0.379;fracUp=0.905;identificationQv=15
contig11	kinModCall	m4C	157517	157517	42	-	.	coverage=102;context=TCGATGAAATATGGATATCTCGGCCGAATACTCCGGCGCCA;IPDRatio=1.86;frac=0.638;fracLow=0.397;fracUp=0.900;identificationQv=12
contig11	kinModCall	m4C	157847	157847	31	-	.	coverage=98;context=CAACAGACAGACCCTCCAAACCTGCGCAGCGACGATGGCGT;IPDRatio=1.79;frac=0.638;fracLow=0.347;fracUp=0.875;identificationQv=17
contig11	kinModCall	m4C	158021	158021	30	-	.	coverage=96;context=ACGCAGTACAGCGCTTGTCTCGGTCCCCGTTTGATCGGTGC;IPDRatio=1.87;frac=1.000;fracLow=0.854;fracUp=1.000;identificationQv=6
contig11	kinModCall	m6A	158644	158644	42	-	.	coverage=92;context=GAGGCAGAGGCAGGCAAACGAGGTGGAAGGTAGGAGCGTCA;IPDRatio=2.30;frac=0.600;fracLow=0.415;fracUp=0.792;identificationQv=12
contig11	kinModCall	m4C	159845	159845	36	-	.	coverage=86;context=GCTCCATGGCCGACGTGTCGCTGGCACACTCGATGACCCCG;IPDRatio=1.93;frac=0.428;fracLow=0.220;fracUp=0.653;identificationQv=7
contig11	kinModCall	m4C	163474	163474	25	+	.	coverage=106;context=CGCATGTTGCAATTTGACGGCAAGCGCGTCTCCGAGAATTA;IPDRatio=1.55;frac=0.725;fracLow=0.354;fracUp=1.000;identificationQv=18
contig11	kinModCall	m6A	163497	163497	20	-	.	coverage=104;context=CTGCTTGGTAGAACTGCGTCAGGTAATTCTCGGAGACGCGC;IPDRatio=1.51;frac=0.352;fracLow=0.140;fracUp=0.512;identificationQv=4
contig11	kinModCall	m4C	164474	164474	34	-	.	coverage=114;context=GGTATCGAAGACGCGGACGGCGGCTCCAGGGATGATCGGGA;IPDRatio=1.77;frac=0.578;fracLow=0.353;fracUp=0.819;identificationQv=15
contig11	kinModCall	m4C	165033	165033	33	-	.	coverage=122;context=AAAGTTCAAACCAAAAAACGCCCTTGGAATGCTAAGCCGTG;IPDRatio=1.72;frac=0.373;fracLow=0.215;fracUp=0.565;identificationQv=10
contig11	kinModCall	m4C	165489	165489	40	+	.	coverage=122;context=ATAAATATAGTTAAAAAATGCATGACTGAAATCCAGTCTCC;IPDRatio=2.05;frac=1.000;fracLow=1.000;fracUp=1.000;identificationQv=13
contig11	kinModCall	m4C	165829	165829	41	-	.	coverage=106;context=GTCAATCAGTCGTTCTTCCCCTTGGCAGGGGCGAGGTTGCG;IPDRatio=1.93;frac=0.428;fracLow=0.255;fracUp=0.577;identificationQv=27
contig11	kinModCall	m4C	169136	169136	53	+	.	coverage=114;context=CTCAAAAAGACCGCCCGTCTCGGGATATCGTCGCCGACACG;IPDRatio=2.08;frac=0.793;fracLow=0.520;fracUp=1.000;identificationQv=30
contig11	kinModCall	m4C	170194	170194	25	-	.	coverage=98;context=GCAACATGGCAGGCATAAGTCGGCAGAAGGCTTGTAATCGT;IPDRatio=1.62;frac=0.667;fracLow=0.395;fracUp=0.944;identificationQv=5
contig11	kinModCall	m4C	174267	174267	22	+	.	coverage=91;context=TTCGCGATGCATAATGAAAGCGGCCCTTGTCGGACATGCCA;IPDRatio=1.58;frac=0.575;fracLow=0.302;fracUp=0.842;identificationQv=4
contig11	kinModCall	m4C	174874	174874	58	+	.	coverage=94;context=GCGCGGGTGAGAAGAAAAGTCGGCACTCAGAGACTGCAAGT;IPDRatio=2.60;frac=1.000;fracLow=0.887;fracUp=1.000;identificationQv=23
contig11	kinModCall	m4C	175017	175017	65	+	.	coverage=95;context=CCTCTGTGCATAAAGAAGCGCAGGGGGTTGATTCTGTATAT;IPDRatio=2.74;frac=0.790;fracLow=0.616;fracUp=1.000;identificationQv=29
contig11	kinModCall	m6A	175755	175755	31	-	.	coverage=98;context=TGCTGAAGAGGCTGCTGAAGAGGCAGAAGCTGAAGCTAGTG;IPDRatio=1.68;frac=0.283;fracLow=0.137;fracUp=0.449;identificationQv=10
contig11	kinModCall	m4C	178032	178032	21	-	.	coverage=107;context=CGACCGAGTCGGCCGTCTCGCGGTAGTTGGTGTCGGTGCTG;IPDRatio=1.81;frac=1.000;fracLow=0.946;fracUp=1.000;identificationQv=5
contig11	kinModCall	m4C	178221	178221	57	-	.	coverage=97;context=CGGCCGAACCGGGCACCGGCCGGCGGTGGTAGATGGGTCCG;IPDRatio=2.25;frac=0.843;fracLow=0.574;fracUp=1.000;identificationQv=28
contig11	kinModCall	m4C	178314	178314	32	-	.	coverage=104;context=CGGGGGCAAAGGCGAAGTCGCGCTCGCGGCGAATGTCGCTG;IPDRatio=1.70;frac=0.455;fracLow=0.245;fracUp=0.677;identificationQv=4
contig11	kinModCall	m4C	178863	178863	20	-	.	coverage=106;context=TATCTCAAACATGTCTCATTCCGTAACAAAGCAATAACACG;IPDRatio=1.56;frac=0.606;fracLow=0.325;fracUp=0.851;identificationQv=4
contig11	kinModCall	m4C	179091	179091	43	-	.	coverage=99;context=CCCCAGCCAGCCACCTGGCACGATGCCAGTTTTGCCAGATA;IPDRatio=2.06;frac=1.000;fracLow=0.788;fracUp=1.000;identificationQv=13
contig11	kinModCall	m4C	180255	180255	54	+	.	coverage=106;context=AAGGTGGTGGCGAGGGCGGGCGGCTTGAGCTAGTCCCGTGT;IPDRatio=2.74;frac=0.572;fracLow=0.395;fracUp=0.783;identificationQv=34
contig11	kinModCall	m4C	180659	180659	60	-	.	coverage=115;context=CGAAATCAGAAGCAGGCTGGCGGGGCAAAGGATCAACCGGC;IPDRatio=2.52;frac=0.544;fracLow=0.362;fracUp=0.736;identificationQv=15
contig11	kinModCall	m4C	180766	180766	20	-	.	coverage=113;context=CTATCTCTTGAAGAGACCGGCAGCACTCCGCATGACCACAC;IPDRatio=1.47;frac=0.333;fracLow=0.168;fracUp=0.499;identificationQv=11
contig11	kinModCall	m6A	181793	181793	27	+	.	coverage=118;context=ACGCTAATGTGGGAATTTTGACCTCGGACATGGTAATATCT;IPDRatio=1.55;frac=0.432;fracLow=0.159;fracUp=0.685;identificationQv=6
contig11	kinModCall	m4C	182846	182846	45	-	.	coverage=113;context=AGTTGCGTCCATGGGTCTTGCCCCCCGGCCGTCCGCTACAA;IPDRatio=2.17;frac=0.415;fracLow=0.227;fracUp=0.606;identificationQv=7
contig11	kinModCall	m6A	185517	185517	40	+	.	coverage=123;context=CAGTGGCGCCGGGCTGAGCAAGGTCCGGTCCGTGTTCCGCT;IPDRatio=1.73;frac=0.504;fracLow=0.351;fracUp=0.604;identificationQv=24
contig11	kinModCall	m4C	186025	186025	50	+	.	coverage=133;context=GGCACACCGCCCGCAAGACTCACGATTATTGAATACGCAGC;IPDRatio=1.91;frac=0.986;fracLow=0.762;fracUp=1.000;identificationQv=26
contig11	kinModCall	m4C	187569	187569	32	-	.	coverage=130;context=TCTTTTGGGCGGGCGGCGGGCGGCCTCGCATATTACGTGGC;IPDRatio=1.70;frac=0.716;fracLow=0.427;fracUp=0.966;identificationQv=15
contig11	kinModCall	m4C	187908	187908	56	+	.	coverage=115;context=GTGTCCCCCCTGGCTGGGGCCCCTAGGAGAAGTCTCCGAGT;IPDRatio=2.24;frac=0.729;fracLow=0.526;fracUp=0.979;identificationQv=11
contig11	kinModCall	m4C	191222	191222	44	+	.	coverage=102;context=GTAAGTTGAGGGGCTTCGGCCGGTTCATCCTCTATTTCGTC;IPDRatio=1.86;frac=0.919;fracLow=0.634;fracUp=1.000;identificationQv=38
contig11	kinModCall	m4C	194428	194428	27	+	.	coverage=109;context=GCAGCGGGCTGAGCAGTGGGCGGCCACCAATCTCGTCACCA;IPDRatio=1.56;frac=0.423;fracLow=0.237;fracUp=0.633;identificationQv=5
contig11	kinModCall	m4C	195046	195046	42	+	.	coverage=111;context=ACAAGCAAGGCAGACGTGCGCGCCAGCAGTGTGCCCATGCA;IPDRatio=1.81;frac=0.849;fracLow=0.600;fracUp=1.000;identificationQv=16
contig11	kinModCall	m4C	195097	195097	36	+	.	coverage=95;context=CAGGAGATTTGCAGCCAGCCCGGCTTCGACAAGCATCTGGA;IPDRatio=1.82;frac=0.739;fracLow=0.445;fracUp=0.983;identificationQv=17
contig11	kinModCall	m4C	196237	196237	28	-	.	coverage=98;context=CTTTCCGGCTAGACAAAGCCCGCCGTCAACTCGAGGACATG;IPDRatio=1.74;frac=0.399;fracLow=0.196;fracUp=0.578;identificationQv=5
contig11	kinModCall	m4C	197348	197348	32	-	.	coverage=114;context=GGCCTCACAGCAGCAAGACGCGGAAATGGCGAAACTCGCAG;IPDRatio=1.61;frac=0.379;fracLow=0.178;fracUp=0.551;identificationQv=4
contig11	kinModCall	m4C	197793	197793	32	+	.	coverage=120;context=GACTTCTAATGCACCAAAGTCGGCCTCAACCTCGCCTTCCT;IPDRatio=1.84;frac=1.000;fracLow=0.929;fracUp=1.000;identificationQv=3
contig11	kinModCall	m4C	198335	198335	41	-	.	coverage=120;context=CAACTCTCCCCTGTAATTTTCGGCAGAAGCTACGGGGCGCT;IPDRatio=1.83;frac=0.878;fracLow=0.549;fracUp=1.000;identificationQv=14
contig11	kinModCall	m4C	200564	200564	73	-	.	coverage=127;context=AAAACCGCCAACCCTCCCACCCCACCAGCGCCCGACATGCC;IPDRatio=2.56;frac=0.631;fracLow=0.468;fracUp=0.812;identificationQv=47
contig11	kinModCall	m6A	200737	200737	44	+	.	coverage=109;context=AGCACGAGGCGAACCTTGCAAGGTACAAAGAGAGTCACTAG;IPDRatio=2.09;frac=0.638;fracLow=0.446;fracUp=0.828;identificationQv=16
contig11	kinModCall	m4C	201210	201210	60	+	.	coverage=104;context=GATGGCGCCACCAAGACCTCCGGGATGGCACCGCCGAGGCC;IPDRatio=2.46;frac=0.747;fracLow=0.498;fracUp=0.961;identificationQv=34
contig11	kinModCall	m4C	202174	202174	25	-	.	coverage=121;context=CAGTGACAGCCTCTGTGCCGCGTTAGTGTTTGGGCACCATC;IPDRatio=1.59;frac=0.706;fracLow=0.416;fracUp=0.971;identificationQv=7
contig11	kinModCall	m4C	203580	203580	25	+	.	coverage=126;context=TGGCGCACCAAGTTTCGGCGCCAGGCAAACGCGGCCGACAA;IPDRatio=1.48;frac=0.477;fracLow=0.058;fracUp=0.640;identificationQv=5
contig11	kinModCall	m4C	204105	204105	77	-	.	coverage=119;context=AATGGCCACCTTTTTGCCCGCGGGATGGTGAGGCTGAGATT;IPDRatio=2.52;frac=1.000;fracLow=0.973;fracUp=1.000;identificationQv=34
contig11	kinModCall	m4C	204366	204366	39	+	.	coverage=122;context=AGGTCGTGGCCGCCGCGCGGCGCGCCCGCATCCACGACACG;IPDRatio=1.75;frac=0.466;fracLow=0.251;fracUp=0.678;identificationQv=52
contig11	kinModCall	m4C	206882	206882	42	+	.	coverage=146;context=CCGAGCGAGTCGAGCGCCGGCAGCAGCCGCCGCAGGAAGAG;IPDRatio=1.72;frac=0.446;fracLow=0.258;fracUp=0.619;identificationQv=14
contig11	kinModCall	m4C	208095	208095	54	+	.	coverage=137;context=CAGTCACACCACCTCAACCTCTTACGAGGCGGGACCATGCT;IPDRatio=2.09;frac=0.405;fracLow=0.258;fracUp=0.543;identificationQv=10
contig11	kinModCall	m4C	208348	208348	45	+	.	coverage=139;context=ATTGCCCGCTACTCACCTACCCCAACGACACGGCCCTCCAG;IPDRatio=1.95;frac=0.395;fracLow=0.216;fracUp=0.557;identificationQv=11
contig11	kinModCall	m4C	209054	209054	48	+	.	coverage=130;context=CGCATTACTTCGCCCCGCGTCAAGGAGATGCTTCTGTCGTC;IPDRatio=1.86;frac=0.568;fracLow=0.339;fracUp=0.774;identificationQv=20
contig11	kinModCall	m4C	209434	209434	35	-	.	coverage=146;context=GACTGGTAAGCGTTGACCTGCGCGGTCGCATCGGGCAGTTG;IPDRatio=1.71;frac=0.466;fracLow=0.255;fracUp=0.618;identificationQv=14
contig11	kinModCall	m6A	210869	210869	63	-	.	coverage=153;context=CGATCGGAGTCGGAAAATTGAGGGGCTAGAGTCGGAGGGCG;IPDRatio=2.25;frac=0.433;fracLow=0.312;fracUp=0.576;identificationQv=15
contig11	kinModCall	m6A	211199	211199	56	-	.	coverage=143;context=GGTTTCATTGAGCGTAAGCGAGAAAATTTCTAACCCTCCAC;IPDRatio=1.94;frac=0.323;fracLow=0.198;fracUp=0.447;identificationQv=3
contig11	kinModCall	m4C	212626	212626	56	-	.	coverage=131;context=AGGCGAGACACGGAAAACTGCCGTGGTGGGGATCTTCAGCC;IPDRatio=2.34;frac=0.587;fracLow=0.353;fracUp=0.751;identificationQv=13
contig11	kinModCall	m4C	214847	214847	25	-	.	coverage=102;context=GTTCAATCTGCGAGCAAACACATTTCTTGCTTCTCTCATGA;IPDRatio=1.59;frac=0.453;fracLow=0.242;fracUp=0.630;identificationQv=4
contig11	kinModCall	m4C	214909	214909	32	-	.	coverage=93;context=CACCATCTTGAAACTGCGCCCGGCAAGGGTCCTTCCTGTAT;IPDRatio=1.77;frac=0.868;fracLow=0.591;fracUp=1.000;identificationQv=6
contig11	kinModCall	m4C	215382	215382	44	-	.	coverage=98;context=AATCTCATTCATGCGCAGCGCGCCCTCAGTCCAAGTGAGGC;IPDRatio=1.85;frac=0.682;fracLow=0.431;fracUp=0.954;identificationQv=14
contig11	kinModCall	m4C	216561	216561	60	-	.	coverage=104;context=TAATTGCGACTATACTCGCCCGGCTCCAACAACGCCTCGTC;IPDRatio=2.16;frac=0.929;fracLow=0.662;fracUp=1.000;identificationQv=24
contig11	kinModCall	m4C	216902	216902	59	-	.	coverage=124;context=TGGTGCGTGTTAAATGCTAACGTGGAGTTAGTGGCGTGAGG;IPDRatio=2.40;frac=0.537;fracLow=0.369;fracUp=0.699;identificationQv=8
contig11	kinModCall	m4C	217307	217307	50	-	.	coverage=106;context=ATCACCATGAGCATCGCGCTCGCGGGCATGGCGAGCGCGCT;IPDRatio=2.18;frac=0.888;fracLow=0.575;fracUp=1.000;identificationQv=20
contig11	kinModCall	m6A	217679	217679	50	+	.	coverage=109;context=TGCATGAATTTCCGCGTGAGATTGGGGTTCCAATCAAGGCA;IPDRatio=1.91;frac=0.247;fracLow=0.113;fracUp=0.386;identificationQv=4
contig11	kinModCall	m4C	218447	218447	39	-	.	coverage=110;context=TATATTCTCTAAAAAAAAATCATTGCCAGTATTATCTGATG;IPDRatio=1.91;frac=1.000;fracLow=0.954;fracUp=1.000;identificationQv=6
contig11	kinModCall	m4C	218509	218509	32	+	.	coverage=117;context=AAGGTGCTAACAAAAACCGCCCCCTAACGGGAACCTTCTAC;IPDRatio=2.24;frac=0.322;fracLow=0.182;fracUp=0.469;identificationQv=7
contig11	kinModCall	m4C	221601	221601	28	-	.	coverage=130;context=AGTACGCTATTCCGTTACCCCCTATCCCAATACCTGCTATC;IPDRatio=1.74;frac=0.355;fracLow=0.219;fracUp=0.498;identificationQv=3
contig11	kinModCall	m4C	221644	221644	20	-	.	coverage=136;context=AATTCATTACTCTGTAATCTCCTTAACATTATCACACTCAC;IPDRatio=1.56;frac=0.927;fracLow=0.547;fracUp=1.000;identificationQv=5
contig11	kinModCall	m4C	222362	222362	43	+	.	coverage=118;context=CATCCCCATCCCCCATCCCCCATCCCCCATCCCCGGCATCG;IPDRatio=1.98;frac=0.576;fracLow=0.357;fracUp=0.783;identificationQv=12
contig11	kinModCall	m4C	224121	224121	24	-	.	coverage=120;context=TGTCCATTTCCTCGAGCGAGCGGTAGGCCGTCTCAGGGAAG;IPDRatio=1.50;frac=0.612;fracLow=0.404;fracUp=0.888;identificationQv=7
contig11	kinModCall	m4C	224699	224699	20	-	.	coverage=124;context=GCCATTCCTTCGTAATGGCCCCTCAATATCGACCCGTTCGC;IPDRatio=1.43;frac=0.514;fracLow=0.249;fracUp=0.713;identificationQv=3
contig11	kinModCall	m4C	224733	224733	25	+	.	coverage=115;context=GAATGGCCTCATTGTTGCCGCGGGGAGATGCAGGAATTGCC;IPDRatio=1.55;frac=0.592;fracLow=0.310;fracUp=0.859;identificationQv=4
contig11	kinModCall	m6A	225164	225164	43	+	.	coverage=111;context=TGATATGTGTCGAACATACAAGGTTTGTACGCAACAGCCCC;IPDRatio=1.81;frac=0.355;fracLow=0.140;fracUp=0.510;identificationQv=11
contig11	kinModCall	m6A	225922	225922	54	+	.	coverage=112;context=CTGGGCGTGGGCGCCCTCCCATCCGACGACGACCGTGTCGT;IPDRatio=2.09;frac=0.352;fracLow=0.227;fracUp=0.506;identificationQv=3
contig11	kinModCall	m4C	227799	227799	24	-	.	coverage=123;context=GCCAAGTCGTGTATCGCCAGCGAGCGCGACCCAGCCCGGCA;IPDRatio=1.49;frac=0.709;fracLow=0.390;fracUp=0.993;identificationQv=8
contig11	kinModCall	m6A	228493	228493	47	+	.	coverage=107;context=AGCACGGCAGCTTTTAAATGAGGCCGTTGCCACATGTCATG;IPDRatio=1.90;frac=0.377;fracLow=0.236;fracUp=0.536;identificationQv=5
contig11	kinModCall	m4C	229609	229609	43	+	.	coverage=110;context=GCGAGCGCACCTCTGCGGCGCGACACCATGCGGGGGCGGAC;IPDRatio=1.80;frac=0.836;fracLow=0.541;fracUp=1.000;identificationQv=10
contig11	kinModCall	m6A	230714	230714	41	-	.	coverage=105;context=TGCTGTTATCGCAGAAAGCAACCCAATTAGCTGTCCACTCG;IPDRatio=1.87;frac=0.391;fracLow=0.222;fracUp=0.551;identificationQv=9
contig11	kinModCall	m4C	230939	230939	23	+	.	coverage=111;context=CTCAGATTACCCCTCACCCCCCCCCCCCCCCCCAAAAACCG;IPDRatio=1.57;frac=0.386;fracLow=0.232;fracUp=0.500;identificationQv=21
contig11	kinModCall	m4C	230941	230941	41	+	.	coverage=113;context=CAGATTACCCCTCACCCCCCCCCCCCCCCCCAAAAACCGGA;IPDRatio=2.03;frac=0.453;fracLow=0.303;fracUp=0.647;identificationQv=47
contig11	kinModCall	m4C	230943	230943	76	+	.	coverage=112;context=GATTACCCCTCACCCCCCCCCCCCCCCCCAAAAACCGGAGC;IPDRatio=2.63;frac=0.775;fracLow=0.560;fracUp=0.982;identificationQv=73
contig11	kinModCall	m4C	230944	230944	42	+	.	coverage=111;context=ATTACCCCTCACCCCCCCCCCCCCCCCCAAAAACCGGAGCT;IPDRatio=2.06;frac=0.496;fracLow=0.322;fracUp=0.648;identificationQv=43
contig11	kinModCall	m4C	230946	230946	43	+	.	coverage=116;context=TACCCCTCACCCCCCCCCCCCCCCCCAAAAACCGGAGCTCA;IPDRatio=2.14;frac=0.350;fracLow=0.192;fracUp=0.559;identificationQv=23
contig11	kinModCall	m4C	230947	230947	34	+	.	coverage=115;context=ACCCCTCACCCCCCCCCCCCCCCCCAAAAACCGGAGCTCAG;IPDRatio=1.90;frac=0.466;fracLow=0.347;fracUp=0.581;identificationQv=14
contig11	kinModCall	m4C	231220	231220	37	+	.	coverage=87;context=ACAAACCCCGCCCCCTCCCCCGCGATTTCTTCATCCCTTAT;IPDRatio=1.90;frac=0.692;fracLow=0.425;fracUp=0.996;identificationQv=27
contig11	kinModCall	m4C	232837	232837	22	+	.	coverage=110;context=GGTCTCTTTGGAAAAGTGGTCGGCAATTAAAAAGGCCAGCT;IPDRatio=1.58;frac=0.741;fracLow=0.420;fracUp=1.000;identificationQv=14
contig11	kinModCall	m4C	233021	233021	46	-	.	coverage=97;context=GAGCTGCAGGAGTCGCTGCGCATCCACAAGGAGCAGGGCAG;IPDRatio=1.96;frac=0.712;fracLow=0.437;fracUp=0.944;identificationQv=21
contig11	kinModCall	m6A	236001	236001	61	+	.	coverage=106;context=GAACGAAGAGAGAGAGAGAGAGAGAGAGAGAGAGAGAGAGA;IPDRatio=2.24;frac=0.606;fracLow=0.441;fracUp=0.760;identificationQv=37
contig11	kinModCall	m6A	236003	236003	45	+	.	coverage=106;context=ACGAAGAGAGAGAGAGAGAGAGAGAGAGAGAGAGAGAGAGA;IPDRatio=1.93;frac=0.536;fracLow=0.382;fracUp=0.668;identificationQv=40
contig11	kinModCall	m6A	236005	236005	53	+	.	coverage=105;context=GAAGAGAGAGAGAGAGAGAGAGAGAGAGAGAGAGAGAGAGA;IPDRatio=2.17;frac=0.491;fracLow=0.342;fracUp=0.646;identificationQv=41
contig11	kinModCall	m6A	236007	236007	64	+	.	coverage=105;context=AGAGAGAGAGAGAGAGAGAGAGAGAGAGAGAGAGAGAGAGT;IPDRatio=2.31;frac=0.566;fracLow=0.398;fracUp=0.733;identificationQv=63
contig11	kinModCall	m6A	236009	236009	49	+	.	coverage=101;context=AGAGAGAGAGAGAGAGAGAGAGAGAGAGAGAGAGAGAGTTG;IPDRatio=2.46;frac=0.395;fracLow=0.240;fracUp=0.537;identificationQv=20
contig11	kinModCall	m4C	236682	236682	26	+	.	coverage=103;context=CGGCGAGCCGCCATTAGGCGCATAAGCACCTTTTCATCTTT;IPDRatio=1.64;frac=0.494;fracLow=0.278;fracUp=0.693;identificationQv=5
contig11	kinModCall	m6A	237166	237166	39	+	.	coverage=113;context=CATTCTCCTTTTCGCAATCGAGGACCCAGCTGACGCCCACA;IPDRatio=1.83;frac=0.314;fracLow=0.172;fracUp=0.453;identificationQv=8
contig11	kinModCall	m4C	238886	238886	23	-	.	coverage=91;context=GAATGCCATAAAGACGGGCGCAGCATCCAAAAACGCACTAT;IPDRatio=1.52;frac=0.539;fracLow=0.293;fracUp=0.779;identificationQv=9
contig11	kinModCall	m4C	238919	238919	30	-	.	coverage=89;context=CTCGCCGACAAAGTCAAACGCCTTTTCGAGAGAGAATGCCA;IPDRatio=1.74;frac=0.491;fracLow=0.270;fracUp=0.686;identificationQv=4
contig11	kinModCall	m4C	239304	239304	40	-	.	coverage=89;context=CGCCCGCTCGGCCCGTAGGCCCCAACGCCGGCGAGCAAGGG;IPDRatio=2.33;frac=0.475;fracLow=0.278;fracUp=0.680;identificationQv=15
contig11	kinModCall	m4C	239334	239334	43	-	.	coverage=92;context=CGGAAAAGGACGCCGACCACCCCACCGGCTCGCCCGCTCGG;IPDRatio=2.06;frac=0.458;fracLow=0.225;fracUp=0.641;identificationQv=9
contig11	kinModCall	m4C	239504	239504	40	-	.	coverage=91;context=AGGCCGCCCACGGAGAAACACGGCCACATCCACAGCCTCTA;IPDRatio=2.05;frac=1.000;fracLow=0.780;fracUp=1.000;identificationQv=12
contig11	kinModCall	m4C	239709	239709	29	-	.	coverage=93;context=ATGACGACGAGGGCGAGGCGCGCGCTCGCCGCCTACGAGGC;IPDRatio=1.63;frac=0.601;fracLow=0.316;fracUp=0.821;identificationQv=3
contig11	kinModCall	m6A	239989	239989	25	+	.	coverage=107;context=TAAAAGAAACAAGGCAAAAAAAGCAACAAGAATTCCAATGA;IPDRatio=1.59;frac=0.290;fracLow=0.140;fracUp=0.433;identificationQv=6
contig11	kinModCall	m4C	240452	240452	56	-	.	coverage=86;context=GTGCGGCGCGGCGTTGATGGCGCGGATGGAGTATTTGCATA;IPDRatio=2.32;frac=0.858;fracLow=0.600;fracUp=1.000;identificationQv=54
contig11	kinModCall	m4C	240518	240518	42	+	.	coverage=107;context=ATACGTACACAAGAACCCCCCCCCCCCCTGTGAAACAAAAA;IPDRatio=1.98;frac=0.543;fracLow=0.325;fracUp=0.721;identificationQv=10
contig11	kinModCall	m4C	241062	241062	42	+	.	coverage=105;context=CTCACCATCATATGAAATGGCGTTGGAAAGCTTAAAACGTT;IPDRatio=2.12;frac=0.551;fracLow=0.333;fracUp=0.755;identificationQv=13
contig11	kinModCall	m4C	241316	241316	37	+	.	coverage=107;context=CCTAGAGCATGGATAAAAAGCGGCATCCATGATCACCAAGA;IPDRatio=1.95;frac=0.866;fracLow=0.552;fracUp=1.000;identificationQv=27
contig11	kinModCall	m4C	241451	241451	22	-	.	coverage=95;context=TCTTGCTAGGTAAGTCCTCGCCCAAATACCCCCAACGTACC;IPDRatio=1.61;frac=0.400;fracLow=0.191;fracUp=0.563;identificationQv=4
contig11	kinModCall	m4C	243777	243777	23	-	.	coverage=80;context=ACTGGCTCGATATCCAGCTCCAGTCGAAGCTTTGTCAATGC;IPDRatio=1.61;frac=0.516;fracLow=0.219;fracUp=0.790;identificationQv=4
contig11	kinModCall	m4C	245299	245299	25	+	.	coverage=86;context=TGCTTGGACCGGAGGATGCGCGGGTGCGGCGATTCCTGCAT;IPDRatio=1.64;frac=0.521;fracLow=0.321;fracUp=0.787;identificationQv=9
contig11	kinModCall	m4C	245356	245356	43	-	.	coverage=67;context=CTGGCCGAGTCTGCAACAAGCGGCCAGGTTGTGAAATAGCG;IPDRatio=2.58;frac=0.754;fracLow=0.428;fracUp=1.000;identificationQv=17
contig11	kinModCall	m4C	245575	245575	21	-	.	coverage=67;context=ATAAACAAGTGCAACAAGTGCAATAACTAGCTGAACGCCTC;IPDRatio=1.58;frac=0.826;fracLow=0.385;fracUp=1.000;identificationQv=3
contig11	kinModCall	m4C	245609	245609	25	+	.	coverage=77;context=TGTTTATCCGAGGCTGCAGCCGGTGTTTGACGTGCAGGCAT;IPDRatio=1.63;frac=0.845;fracLow=0.522;fracUp=1.000;identificationQv=6
contig11	kinModCall	m4C	247048	247048	22	+	.	coverage=90;context=GTCGTGTTTCACCCAAAAGTCGGCCCCTGGTGGAGAATTCT;IPDRatio=1.56;frac=0.740;fracLow=0.411;fracUp=1.000;identificationQv=5
contig11	kinModCall	m4C	247990	247990	26	+	.	coverage=84;context=CCATCCATTGCATCCTGCACCGTGCTCAGCTTGGCAACCGC;IPDRatio=1.60;frac=1.000;fracLow=0.699;fracUp=1.000;identificationQv=3
contig11	kinModCall	m4C	248066	248066	28	+	.	coverage=91;context=CAGCAACCAAGCCACTGCCGCCTTGACAATTCAGCTGCTAA;IPDRatio=1.97;frac=0.811;fracLow=0.495;fracUp=1.000;identificationQv=14
contig11	kinModCall	m4C	248424	248424	31	+	.	coverage=69;context=TTTGATCAGACTAACCAAGCCGGGGTAACAGGAAGAGCGAA;IPDRatio=2.10;frac=0.533;fracLow=0.262;fracUp=0.785;identificationQv=5
contig11	kinModCall	m4C	248996	248996	33	+	.	coverage=80;context=CGTACGCCGCGTGCCGGGCGCGGGGCCGTCGTCGTTGTCCA;IPDRatio=1.99;frac=1.000;fracLow=0.866;fracUp=1.000;identificationQv=18
contig11	kinModCall	m4C	249383	249383	32	+	.	coverage=86;context=CAGAAACGGAATATCGGGCGCGTCTCCATCCTCTCCCTCCC;IPDRatio=1.89;frac=0.576;fracLow=0.306;fracUp=0.806;identificationQv=4
contig11	kinModCall	m4C	249619	249619	21	-	.	coverage=94;context=CAGGTTTTGCAGGCGCTGCGCGGGGCTGCACTCGAGCCTGC;IPDRatio=1.46;frac=0.857;fracLow=0.437;fracUp=0.988;identificationQv=9
contig11	kinModCall	m4C	251209	251209	30	-	.	coverage=100;context=TCCCCGGTGCATGTCGTTCGCGTGAGAGCTAATCACAGGGG;IPDRatio=1.71;frac=0.881;fracLow=0.511;fracUp=1.000;identificationQv=6
contig11	kinModCall	m6A	251442	251442	25	+	.	coverage=100;context=GCTTCGGCGAGTATTGAACAAGGCATCTATAAACGGACTTG;IPDRatio=1.74;frac=0.378;fracLow=0.210;fracUp=0.522;identificationQv=8
contig11	kinModCall	m4C	252906	252906	37	-	.	coverage=94;context=TGAGACGCGCGGGTGGCCGGCGAGCGGGAAGAGCCACAGCA;IPDRatio=1.84;frac=0.593;fracLow=0.268;fracUp=0.840;identificationQv=8
contig11	kinModCall	m4C	253545	253545	35	-	.	coverage=94;context=CTACTTTCGAACGCTAAACGCCCTGGGATGTAGATGCTCAA;IPDRatio=1.84;frac=0.598;fracLow=0.366;fracUp=0.804;identificationQv=12
contig11	kinModCall	m4C	256265	256265	29	-	.	coverage=91;context=CGGAGCAAGAAGAATATGCCCGTGAGAAGATTCAATGGACG;IPDRatio=1.69;frac=0.793;fracLow=0.350;fracUp=1.000;identificationQv=9
contig11	kinModCall	m4C	257625	257625	45	-	.	coverage=90;context=CCCGCTTCCCCCGCTAACCGCGATCCCGCCTCTCAGGGTAT;IPDRatio=2.16;frac=1.000;fracLow=1.000;fracUp=1.000;identificationQv=7
contig11	kinModCall	m6A	258309	258309	46	+	.	coverage=86;context=CGTCGAAAAGACATAAAAGGAGGGGTGGTATTTAAATAAAT;IPDRatio=2.27;frac=0.411;fracLow=0.253;fracUp=0.573;identificationQv=6
contig11	kinModCall	m6A	259479	259479	21	-	.	coverage=71;context=TTAGTCTTTCGAAGTGATACAAGATCATGCAGTGAAAGGAA;IPDRatio=1.54;frac=0.173;fracLow=0.000;fracUp=0.322;identificationQv=4
contig11	kinModCall	m4C	261773	261773	25	-	.	coverage=51;context=CCATTTGTGACCTTGTGGCCCGGTACACTAGAGGGGCTCGT;IPDRatio=2.20;frac=1.000;fracLow=0.967;fracUp=1.000;identificationQv=5
contig11	kinModCall	m4C	262187	262187	22	-	.	coverage=48;context=AAAAAAGGAAAACGGAATTCCCTGTCCAATCAATTCCTACC;IPDRatio=1.93;frac=0.582;fracLow=0.277;fracUp=0.937;identificationQv=11
contig11	kinModCall	m6A	263368	263368	23	-	.	coverage=38;context=GTGTGTTCAATGGGCAAAAGACTGCTCACGCCACACGCTTG;IPDRatio=1.79;frac=0.495;fracLow=0.128;fracUp=0.794;identificationQv=6
contig11	kinModCall	m4C	264558	264558	32	+	.	coverage=25;context=TTAAGAGGTATTATATAATACTATTATATATATTATTAACT;IPDRatio=2.39;frac=1.000;fracLow=0.538;fracUp=1.000;identificationQv=9
contig11	kinModCall	m6A	264562	264562	24	-	.	coverage=33;context=TATTAGTTAATAATATATATAATAGTATTATATAATACCTC;IPDRatio=2.35;frac=0.381;fracLow=0.098;fracUp=0.683;identificationQv=12
contig11	kinModCall	m6A	266332	266332	29	+	.	coverage=21;context=AATACTTCTATATTATTAATAGTAGTAAGAATTTATAATTT;IPDRatio=4.42;frac=0.716;fracLow=0.427;fracUp=1.000;identificationQv=7
contig11	kinModCall	m6A	266611	266611	25	+	.	coverage=26;context=ATAGTTATTAATAATTACTTACTTATAGTATTTAATAGGAA;IPDRatio=2.29;frac=0.479;fracLow=0.161;fracUp=0.775;identificationQv=5
contig11	kinModCall	m6A	267380	267380	26	+	.	coverage=24;context=TATAAATATTAAAGTTAGTAAGGTTTAAGTAAAATATAATA;IPDRatio=2.78;frac=0.538;fracLow=0.277;fracUp=0.884;identificationQv=16
contig11	kinModCall	m6A	268043	268043	29	+	.	coverage=35;context=TATTTTATATATATAGCTATAGTATAATATTTATTCTTAAT;IPDRatio=2.28;frac=0.324;fracLow=0.083;fracUp=0.558;identificationQv=14
contig11	kinModCall	m6A	268710	268710	23	+	.	coverage=41;context=TACTTTATAGACTTATAAGTATTAATTAAGGTTTTAAGATT;IPDRatio=2.21;frac=0.327;fracLow=0.105;fracUp=0.512;identificationQv=5
contig11	kinModCall	m6A	268847	268847	70	-	.	coverage=42;context=TACTATAACTTTAAAACTTAAGTATATATTATTCTATACTA;IPDRatio=5.51;frac=0.898;fracLow=0.686;fracUp=1.000;identificationQv=32
contig11	kinModCall	m6A	268915	268915	24	+	.	coverage=46;context=TATACTTTTATATATATAATAGTATATATAGTTACCTTATA;IPDRatio=2.56;frac=0.251;fracLow=0.077;fracUp=0.428;identificationQv=15
contig11	kinModCall	m4C	268930	268930	36	+	.	coverage=43;context=ATAATAGTATATATAGTTACCTTATATATATATTATACTAG;IPDRatio=2.29;frac=0.583;fracLow=0.262;fracUp=0.838;identificationQv=8
contig11	kinModCall	m6A	268972	268972	35	-	.	coverage=44;context=GAAGATTAATAGTATTATATACTATATATATAGCTATAGTA;IPDRatio=2.64;frac=0.426;fracLow=0.176;fracUp=0.612;identificationQv=6
contig11	kinModCall	m4C	271628	271628	20	-	.	coverage=65;context=GGGCTTCTCACCTATTTTCTCCTCAGCATTCATTTCGCAGC;IPDRatio=1.70;frac=0.764;fracLow=0.348;fracUp=1.000;identificationQv=3
contig11	kinModCall	m4C	273947	273947	30	+	.	coverage=59;context=CAATCCCACCACTCCTCCTCCGGGCGCGGCTGCTGCTTTGG;IPDRatio=1.85;frac=0.987;fracLow=0.534;fracUp=1.000;identificationQv=11
contig11	kinModCall	m4C	276380	276380	26	-	.	coverage=81;context=GCGAATGCACGTAGGTGACTCAGTTTTAGGAAAACGTCAGT;IPDRatio=1.64;frac=0.524;fracLow=0.281;fracUp=0.811;identificationQv=5
contig11	kinModCall	m6A	276608	276608	21	-	.	coverage=80;context=AATGTCGGCAAAGCTGGAGGACCTAGTTAGCGACCGAGGGC;IPDRatio=1.50;frac=0.555;fracLow=0.460;fracUp=0.661;identificationQv=4
contig11	kinModCall	m4C	277820	277820	28	-	.	coverage=70;context=GCTGTAGTTGGAGTAGCCGCCGAGCGGCGGCGGTGGCGAGG;IPDRatio=1.97;frac=0.444;fracLow=0.239;fracUp=0.725;identificationQv=7
contig11	kinModCall	m4C	279070	279070	36	+	.	coverage=104;context=TCCTTTCCCTGCCCAAATTCCAGCCGCGACCGCCTCGGCTC;IPDRatio=1.82;frac=0.599;fracLow=0.339;fracUp=0.845;identificationQv=8
contig11	kinModCall	m4C	279299	279299	25	+	.	coverage=113;context=CTTCGCCGTAGAACAAGCGGCAGTTGCGCGACCAGCTCATC;IPDRatio=1.55;frac=0.401;fracLow=0.174;fracUp=0.585;identificationQv=7
contig11	kinModCall	m4C	280297	280297	51	+	.	coverage=117;context=CGGCTGAACGTTGTTGGTGGCGGGGATTCTCACCTGCAAGA;IPDRatio=1.86;frac=0.818;fracLow=0.543;fracUp=0.970;identificationQv=18
contig11	kinModCall	m4C	281564	281564	31	-	.	coverage=102;context=CAGCACCGCGCCCTTCGGCCCCGGCCGCGCCATCAGCGCGT;IPDRatio=2.04;frac=0.322;fracLow=0.195;fracUp=0.489;identificationQv=5
contig11	kinModCall	m4C	281901	281901	27	-	.	coverage=104;context=CGCAAGCGAGCTGTAAAAAGCCTTTTTGATATTTTTAGAAA;IPDRatio=1.61;frac=0.365;fracLow=0.160;fracUp=0.554;identificationQv=14
contig11	kinModCall	m4C	283505	283505	31	-	.	coverage=112;context=GCTGGCATCGGCGTCGGCGGCTGCTCCAACATGACCCCCAT;IPDRatio=1.63;frac=0.368;fracLow=0.117;fracUp=0.565;identificationQv=21
contig11	kinModCall	m4C	284637	284637	38	-	.	coverage=100;context=CATGGCAAATCTTGGATTTGCGCCCGGGTGCAAGACGCCTG;IPDRatio=1.91;frac=0.465;fracLow=0.308;fracUp=0.609;identificationQv=3
contig11	kinModCall	m4C	285257	285257	38	+	.	coverage=98;context=GCGTGAAGAGAAGCGACGCGCGGTATCCGGACACGAGGATG;IPDRatio=2.27;frac=1.000;fracLow=0.881;fracUp=1.000;identificationQv=11
contig11	kinModCall	m4C	285313	285313	66	+	.	coverage=90;context=GCCACCTGCAGCAGCAGCGCCGAGGGATGCGCGGCATCGAC;IPDRatio=2.60;frac=0.982;fracLow=0.750;fracUp=1.000;identificationQv=35
contig11	kinModCall	m6A	285315	285315	87	+	.	coverage=100;context=CACCTGCAGCAGCAGCGCCGAGGGATGCGCGGCATCGACGC;IPDRatio=3.30;frac=0.681;fracLow=0.487;fracUp=0.848;identificationQv=51
contig11	kinModCall	m4C	286289	286289	35	-	.	coverage=105;context=GGATGAGTCAAACTCGGAATCCTCCCAGGAGGAGCCGAGCA;IPDRatio=1.84;frac=0.371;fracLow=0.163;fracUp=0.564;identificationQv=11
contig11	kinModCall	m6A	287136	287136	31	+	.	coverage=104;context=CAACCATCGCATTCTAACAAAGGCCGTGTGCTTTGCGTTGA;IPDRatio=1.58;frac=0.107;fracLow=0.000;fracUp=0.216;identificationQv=3
contig11	kinModCall	m4C	287665	287665	25	+	.	coverage=96;context=GTATTGCTGCACGAGTTTGCCAGCACCAACCCAATTGTCCA;IPDRatio=1.66;frac=1.000;fracLow=0.623;fracUp=1.000;identificationQv=6
contig11	kinModCall	m4C	289576	289576	40	+	.	coverage=111;context=GCGCGGGCGGCGGCGGCGCGCGGCTGGGTCGCCATGGACGG;IPDRatio=1.80;frac=0.691;fracLow=0.469;fracUp=0.921;identificationQv=5
contig11	kinModCall	m4C	289759	289759	95	+	.	coverage=108;context=AGAATGCAGATGATGGCGCGCTAGGGGTATATAAATAGTAA;IPDRatio=2.58;frac=0.969;fracLow=0.789;fracUp=0.994;identificationQv=87
contig11	kinModCall	m6A	289761	289761	71	+	.	coverage=110;context=AATGCAGATGATGGCGCGCTAGGGGTATATAAATAGTAAAT;IPDRatio=2.44;frac=0.442;fracLow=0.272;fracUp=0.598;identificationQv=45
contig11	kinModCall	m4C	290052	290052	34	-	.	coverage=97;context=TGTTGTAGTACTGGTCGCAACGGTCGCAGGTGTTAGTGGCG;IPDRatio=2.13;frac=1.000;fracLow=0.767;fracUp=1.000;identificationQv=10
contig11	kinModCall	m4C	290939	290939	41	-	.	coverage=105;context=GGTGGCCGTCTGCACGGGCGCGGGGCGGCGACATGGCTCGC;IPDRatio=1.87;frac=0.710;fracLow=0.468;fracUp=0.983;identificationQv=4
contig11	kinModCall	m4C	290976	290976	38	-	.	coverage=109;context=CGGAGCGCACAGAGGTGTGGCGGTCGACGTGGCCGCCGGTG;IPDRatio=1.72;frac=0.774;fracLow=0.561;fracUp=1.000;identificationQv=6
contig11	kinModCall	m4C	291417	291417	56	-	.	coverage=115;context=CGCTGTCGTTGCTGCTCGCGCGGACGCGGCTGCCATCGTGC;IPDRatio=2.20;frac=0.578;fracLow=0.390;fracUp=0.785;identificationQv=19
contig11	kinModCall	m4C	292536	292536	30	+	.	coverage=123;context=AGCACCGCCTGCCGATTTTGCGCGCGCGGTATTGTGCACTG;IPDRatio=1.67;frac=0.553;fracLow=0.325;fracUp=0.748;identificationQv=10
contig11	kinModCall	m4C	293570	293570	76	+	.	coverage=127;context=TCCACCGGCACCCTCGGCGGCGGCCAGGAGTCGACGGCGCT;IPDRatio=2.69;frac=0.992;fracLow=0.756;fracUp=1.000;identificationQv=38
contig11	kinModCall	m4C	293586	293586	42	-	.	coverage=114;context=CGTCGAGAGGGCCGCGAGCGCCGTCGACTCCTGGCCGCCGC;IPDRatio=1.91;frac=0.506;fracLow=0.368;fracUp=0.669;identificationQv=8
contig11	kinModCall	m6A	295160	295160	29	+	.	coverage=106;context=TTTGCTGCGCGCGGCTGTGCAGGTACCACGTGGCGAGCACG;IPDRatio=1.89;frac=0.753;fracLow=0.502;fracUp=1.000;identificationQv=14
contig11	kinModCall	m4C	295432	295432	37	+	.	coverage=112;context=AGCGCAGGACCCAGTCGCGGCGGTAGTCGCGGACGAGGGCC;IPDRatio=2.07;frac=1.000;fracLow=0.979;fracUp=1.000;identificationQv=9
contig11	kinModCall	m4C	295527	295527	31	+	.	coverage=113;context=AAGAAGTGGTACGGCACGAGCGAGCCCATCTTGGCGAGGCC;IPDRatio=1.65;frac=0.783;fracLow=0.477;fracUp=1.000;identificationQv=8
contig11	kinModCall	m4C	295919	295919	41	+	.	coverage=104;context=TGTGGCGGCTGCATAGACGGCAGTGTCCCGGAAAAGAAGAA;IPDRatio=1.77;frac=0.608;fracLow=0.340;fracUp=0.852;identificationQv=5
contig11	kinModCall	m4C	296214	296214	33	-	.	coverage=94;context=TCCGGTGCCAAAACTCCAGGCGATTTCGGCCAGCAAATGAC;IPDRatio=1.85;frac=0.567;fracLow=0.321;fracUp=0.822;identificationQv=9
contig11	kinModCall	m4C	297110	297110	138	-	.	coverage=90;context=AATGCGGATGCTGGCCTCGGCGGGGCAGAAGCGCATCGTGG;IPDRatio=4.26;frac=0.968;fracLow=0.953;fracUp=0.987;identificationQv=103
contig11	kinModCall	m4C	300038	300038	27	+	.	coverage=79;context=ATTTTGCATGAGGGGCTACTCGTGACGACAAGGTGTACGAA;IPDRatio=1.75;frac=0.562;fracLow=0.272;fracUp=0.868;identificationQv=4
contig11	kinModCall	m4C	302508	302508	20	+	.	coverage=97;context=TTCCTCTTGCTTGATTTGCTCACGGCCGGCTCCAGACTTTT;IPDRatio=1.45;frac=0.429;fracLow=0.192;fracUp=0.665;identificationQv=9
contig11	kinModCall	m4C	302789	302789	28	+	.	coverage=93;context=CGCCGCCCGACTCCTACACACCCTCCCTGTCTTTGAACCCG;IPDRatio=1.65;frac=0.440;fracLow=0.261;fracUp=0.643;identificationQv=5
contig11	kinModCall	m4C	303468	303468	29	-	.	coverage=95;context=GTAGGAGTCATGAACAGACTCGGGACTGGGATAATCGGTAA;IPDRatio=1.68;frac=1.000;fracLow=0.741;fracUp=1.000;identificationQv=16
contig11	kinModCall	m4C	304431	304431	23	+	.	coverage=103;context=TGTCAACATTATCAGCCGGGCGGTCATAGAAAATACTGGGA;IPDRatio=1.53;frac=0.688;fracLow=0.380;fracUp=1.000;identificationQv=22
contig11	kinModCall	m4C	305039	305039	30	-	.	coverage=97;context=TCTTGATGGGGGGAGGGCGGCGGCAGTCGTGTCCATGTTGT;IPDRatio=1.81;frac=0.827;fracLow=0.495;fracUp=1.000;identificationQv=7
contig11	kinModCall	m4C	305047	305047	50	+	.	coverage=98;context=GACACGACTGCCGCCGCCCTCCCCCCATCAAGACACCACCA;IPDRatio=2.22;frac=0.627;fracLow=0.379;fracUp=0.843;identificationQv=21
contig11	kinModCall	m4C	305676	305676	34	-	.	coverage=107;context=CGCCGCACGTGCACCGAAACCCGTACCAGTGGTACAACAAC;IPDRatio=2.03;frac=1.000;fracLow=0.682;fracUp=1.000;identificationQv=18
contig11	kinModCall	m4C	305871	305871	32	-	.	coverage=108;context=TGGGATTAACACCTAGAAGTCGGTAAATGAAAGAAGTAGCA;IPDRatio=1.88;frac=1.000;fracLow=1.000;fracUp=1.000;identificationQv=10
contig11	kinModCall	m4C	306143	306143	35	+	.	coverage=95;context=GGGTGAATGCAGCTAAAGAGCATCGGCATTGAATCGCCCTT;IPDRatio=1.75;frac=0.480;fracLow=0.222;fracUp=0.688;identificationQv=3
contig11	kinModCall	m6A	306612	306612	35	-	.	coverage=107;context=GTGGAATGAAACCCAGATAGAGGTGGAAACAAACGCTCACC;IPDRatio=1.75;frac=0.306;fracLow=0.161;fracUp=0.446;identificationQv=5
contig11	kinModCall	m4C	306828	306828	30	-	.	coverage=99;context=TGGGAACGAGGCTTTCAGGGCGCGACCAATCAAGGAGCACC;IPDRatio=1.77;frac=0.827;fracLow=0.498;fracUp=1.000;identificationQv=18
contig11	kinModCall	m4C	307368	307368	34	-	.	coverage=100;context=ATGAAGGGGCTGTACGTTGTCGCGCTCTGCTTTTTGTTCCT;IPDRatio=1.67;frac=0.454;fracLow=0.142;fracUp=0.664;identificationQv=19
contig11	kinModCall	m4C	308678	308678	50	+	.	coverage=104;context=AATCAGGTCAAGATCGCGCGCCGTGATGATGTGGAAGCCGC;IPDRatio=2.69;frac=0.675;fracLow=0.491;fracUp=0.877;identificationQv=13
contig11	kinModCall	m4C	310240	310240	37	+	.	coverage=109;context=ATATATTAGCACGGCTGAAGCAGCCACATCCGTCTATCACG;IPDRatio=1.71;frac=0.543;fracLow=0.326;fracUp=0.754;identificationQv=5
contig11	kinModCall	m4C	310560	310560	43	-	.	coverage=116;context=GCGGGGCTGGGCATCGACCTCGACTGCAGCCCGGACGGCCA;IPDRatio=1.93;frac=0.495;fracLow=0.290;fracUp=0.694;identificationQv=6
contig11	kinModCall	m4C	310714	310714	69	-	.	coverage=92;context=TGCCGAGCCTGACATGTACCCGATGACGCGCGCGGCGGCGC;IPDRatio=3.97;frac=1.000;fracLow=0.902;fracUp=1.000;identificationQv=32
contig11	kinModCall	m4C	310810	310810	23	+	.	coverage=94;context=CCGACGTCGTCATGAAGCGCCGGTTCTGGTCCACAAACACA;IPDRatio=1.54;frac=0.943;fracLow=0.483;fracUp=1.000;identificationQv=4
contig11	kinModCall	m6A	311110	311110	51	-	.	coverage=112;context=CACGTACGCGGGGCATAGCAAGGCGATTTCCAGTCTCAGCT;IPDRatio=2.16;frac=0.389;fracLow=0.147;fracUp=0.512;identificationQv=12
contig11	kinModCall	m6A	313723	313723	31	-	.	coverage=128;context=AGTAGGTAGCTTGGGTAGGTAGGTACATAGATACCCCTTTT;IPDRatio=1.86;frac=0.515;fracLow=0.335;fracUp=0.674;identificationQv=10
contig11	kinModCall	m4C	314935	314935	57	-	.	coverage=118;context=GCCGCTTTCGCAGAGCGGCACGGCATCGAGTATTCGGCCTT;IPDRatio=2.23;frac=0.974;fracLow=0.971;fracUp=0.979;identificationQv=13
contig11	kinModCall	m4C	319621	319621	21	+	.	coverage=122;context=CTCCCTCACCCGTGCCGCCGCCGTCCCAAGCGCAGAGAAGC;IPDRatio=1.68;frac=0.526;fracLow=0.306;fracUp=0.733;identificationQv=7
contig11	kinModCall	m4C	320187	320187	27	+	.	coverage=126;context=ACATTGCCGACGCGCCGGCGCACGGCCAGACGCTGCACGAC;IPDRatio=1.69;frac=0.752;fracLow=0.491;fracUp=1.000;identificationQv=10
contig11	kinModCall	m4C	320223	320223	32	-	.	coverage=116;context=TCCGGGATTCCAGTAGCTGTCGGCCTCTTCCGGTAAGTCGT;IPDRatio=1.68;frac=0.661;fracLow=0.425;fracUp=0.875;identificationQv=5
contig11	kinModCall	m4C	320637	320637	61	-	.	coverage=119;context=CCTCTGAAGCCACGGGGACGCGGGGCGGGCCGCTGCCGCCG;IPDRatio=2.14;frac=0.828;fracLow=0.541;fracUp=1.000;identificationQv=28
contig11	kinModCall	m4C	325600	325600	25	-	.	coverage=120;context=GTCAACGAGGTCATCTGCCACGGCATCCCCGACAAGCGCGT;IPDRatio=1.56;frac=0.556;fracLow=0.342;fracUp=0.798;identificationQv=5
contig11	kinModCall	m4C	325774	325774	45	-	.	coverage=116;context=CACAACGCCTGCGTCGAGCGCAAGGTGAGTTTTCGCACAAG;IPDRatio=1.92;frac=0.745;fracLow=0.513;fracUp=0.979;identificationQv=12
contig11	kinModCall	m4C	328703	328703	40	-	.	coverage=114;context=CCAACTACGGTCTCCTCCCGCAGCCGCGGCCGCTGCAGAAG;IPDRatio=1.88;frac=0.642;fracLow=0.426;fracUp=0.862;identificationQv=4
contig11	kinModCall	m6A	329607	329607	61	-	.	coverage=112;context=GGCCCGCCAGGAAAAAAAAGAGAGAGAGGAGAAGGCGAGGA;IPDRatio=2.19;frac=0.427;fracLow=0.290;fracUp=0.600;identificationQv=17
contig11	kinModCall	m4C	329973	329973	27	-	.	coverage=116;context=GAGCCCGGGCCTTGTTGACGCGGCCGGCCGCCTCGCGAGGA;IPDRatio=1.59;frac=0.495;fracLow=0.284;fracUp=0.707;identificationQv=3
contig11	kinModCall	m4C	330025	330025	39	+	.	coverage=126;context=CGTGTCCCGGCTGTAGATGGCGGCGGTGTGCAGCGTCCACC;IPDRatio=1.72;frac=0.622;fracLow=0.398;fracUp=0.889;identificationQv=13
contig11	kinModCall	m4C	331357	331357	37	+	.	coverage=127;context=AACCAACACACTTGCTCCCCCTCCAGTGTCATTGACCTGCC;IPDRatio=1.74;frac=0.496;fracLow=0.312;fracUp=0.669;identificationQv=3
contig11	kinModCall	m6A	332797	332797	34	+	.	coverage=124;context=CGACGACTATGATGCAATGGAGGCCTCGACCGCTGCCGACG;IPDRatio=1.68;frac=0.365;fracLow=0.190;fracUp=0.577;identificationQv=5
contig11	kinModCall	m4C	334026	334026	29	-	.	coverage=135;context=ACGGCGGCGTGGGACCGGCGCGGTACACGGTGGAGAGGAAG;IPDRatio=1.85;frac=1.000;fracLow=1.000;fracUp=1.000;identificationQv=18
contig11	kinModCall	m4C	334251	334251	43	+	.	coverage=129;context=CTTCCCGACCAAGCTGGATGCGGGCGTCGTGCAGGGCCTGA;IPDRatio=1.81;frac=0.467;fracLow=0.298;fracUp=0.687;identificationQv=7
contig11	kinModCall	m4C	334963	334963	41	-	.	coverage=126;context=TCCACCATTAAGGAAGGCGCCGTTAGTAATGGATTTGCCAA;IPDRatio=1.83;frac=1.000;fracLow=0.834;fracUp=1.000;identificationQv=6
contig11	kinModCall	m4C	335460	335460	36	+	.	coverage=128;context=GTCCAGCTCAGCAACGGGTGCGGGTTCGATCTCGGGCTCAT;IPDRatio=1.76;frac=0.500;fracLow=0.273;fracUp=0.762;identificationQv=8
contig11	kinModCall	m4C	335473	335473	24	-	.	coverage=112;context=CAGGAAACGACGAATGAGCCCGAGATCGAACCCGCACCCGT;IPDRatio=1.52;frac=0.615;fracLow=0.297;fracUp=0.898;identificationQv=4
contig11	kinModCall	m4C	336392	336392	40	+	.	coverage=114;context=CTCAGCAGCATCCGGAGCCTCGGGATAGACTCGGAGGCCGG;IPDRatio=1.80;frac=0.707;fracLow=0.402;fracUp=0.968;identificationQv=25
contig11	kinModCall	m4C	338070	338070	48	+	.	coverage=117;context=ACAAAAGCCAACCCGTGTGCCGGCCTCTTCCCGCTGCCCTA;IPDRatio=1.94;frac=0.801;fracLow=0.509;fracUp=1.000;identificationQv=9
contig11	kinModCall	m4C	339270	339270	27	-	.	coverage=130;context=ACTACGACGTCATCGTCGCGCCCAACCTGTACGGCGACATC;IPDRatio=1.54;frac=0.456;fracLow=0.227;fracUp=0.624;identificationQv=9
contig11	kinModCall	m4C	339274	339274	25	-	.	coverage=133;context=GAGGACTACGACGTCATCGTCGCGCCCAACCTGTACGGCGA;IPDRatio=1.54;frac=0.589;fracLow=0.431;fracUp=0.775;identificationQv=42
contig11	kinModCall	m4C	339637	339637	36	-	.	coverage=139;context=ATTGACATGGTCATTGTGCGCGAAAACACCGAGGACCTATA;IPDRatio=1.67;frac=0.440;fracLow=0.263;fracUp=0.636;identificationQv=3
contig11	kinModCall	m4C	340477	340477	25	-	.	coverage=140;context=TGATTGTGTACTTTATCAAACGGTATTTCGGAGCAACAGAA;IPDRatio=1.60;frac=0.948;fracLow=0.590;fracUp=1.000;identificationQv=4
contig11	kinModCall	m4C	341247	341247	66	-	.	coverage=135;context=CTCTTCAAGCGCCAGTCGGGCGGCCCCGGTGACTACGCGCG;IPDRatio=2.36;frac=1.000;fracLow=0.848;fracUp=1.000;identificationQv=20
contig11	kinModCall	m4C	341314	341314	45	+	.	coverage=146;context=CGGTCTCGCGGTAGGCGACGCGCGGCTGGCCGGTGACGCAC;IPDRatio=1.77;frac=0.775;fracLow=0.479;fracUp=0.986;identificationQv=20
contig11	kinModCall	m4C	342182	342182	39	+	.	coverage=130;context=GATCTTGGTACCACGCGGCGCCTCAAAGTACATGGCCCTAC;IPDRatio=1.82;frac=0.505;fracLow=0.338;fracUp=0.700;identificationQv=3
contig11	kinModCall	m4C	342266	342266	46	+	.	coverage=129;context=GATGGGAACCTGGATGGCGGCGGCAGGCATCTTGAGCTTGC;IPDRatio=1.77;frac=0.896;fracLow=0.593;fracUp=1.000;identificationQv=28
contig11	kinModCall	m4C	342494	342494	55	+	.	coverage=106;context=GATGGTAAAGTCGATGTGGCCGGGGTGTCAATCAGGTTGAA;IPDRatio=2.29;frac=0.669;fracLow=0.462;fracUp=0.875;identificationQv=22
contig11	kinModCall	m4C	343019	343019	44	+	.	coverage=119;context=GGTGCTGGACTGGCTGAATGCGCGCCGGGTGGCAAAGGGCG;IPDRatio=1.86;frac=0.428;fracLow=0.252;fracUp=0.629;identificationQv=5
contig11	kinModCall	m4C	345977	345977	24	-	.	coverage=107;context=CAATTTTTCCATTCAGTAATCGGTCCAAGTCGTGAGGAGAA;IPDRatio=1.52;frac=0.537;fracLow=0.200;fracUp=0.790;identificationQv=11
contig11	kinModCall	m6A	346692	346692	31	-	.	coverage=103;context=TGCGCGCGCATAAGAAAGAGAGGCAGGAAAGAAAATAGTGG;IPDRatio=1.69;frac=0.247;fracLow=0.095;fracUp=0.370;identificationQv=3
contig11	kinModCall	m4C	348214	348214	35	+	.	coverage=100;context=GGGAAAGTAGACGGGTGAGCCATGACTTGTGGATTCTCAAG;IPDRatio=1.87;frac=1.000;fracLow=0.982;fracUp=1.000;identificationQv=4
contig11	kinModCall	m4C	349418	349418	40	+	.	coverage=103;context=CAGCTGGCTCTCATGGGCGACAGTAATCGTCCGGACGGCTG;IPDRatio=1.80;frac=0.862;fracLow=0.509;fracUp=1.000;identificationQv=8
contig11	kinModCall	m4C	353647	353647	31	-	.	coverage=146;context=ACCCAGACAGCGCCGCAGCGCGCCAGCGACGCCCGCCCGCT;IPDRatio=1.57;frac=0.650;fracLow=0.418;fracUp=0.916;identificationQv=9
contig11	kinModCall	m4C	353690	353690	38	+	.	coverage=145;context=TGTAGTCGGGATGCACCTTGCGGGCGCCGTCGCGGCGGTCA;IPDRatio=1.69;frac=0.375;fracLow=0.203;fracUp=0.537;identificationQv=11
contig11	kinModCall	m4C	353695	353695	47	-	.	coverage=138;context=ATCTTTGACCGCCGCGACGGCGCCCGCAAGGTGCATCCCGA;IPDRatio=1.91;frac=0.533;fracLow=0.326;fracUp=0.733;identificationQv=4
contig11	kinModCall	m4C	354782	354782	49	+	.	coverage=145;context=CCCAAGGCCCAGCGCAAGCGCGTCAAGCTCGACGTGGCCAA;IPDRatio=1.90;frac=0.644;fracLow=0.390;fracUp=0.839;identificationQv=5
contig11	kinModCall	m4C	359280	359280	30	+	.	coverage=103;context=GCCGGGAATACGAAGTCCTTCCCCCCAGCCCTGCGGAGCTT;IPDRatio=1.88;frac=0.361;fracLow=0.141;fracUp=0.540;identificationQv=4
contig11	kinModCall	m4C	360127	360127	34	+	.	coverage=107;context=GAGGGCCAGACCCCCGACGGCGGCTTCTCCATCGGCTGCGA;IPDRatio=1.73;frac=0.626;fracLow=0.331;fracUp=0.895;identificationQv=5
contig11	kinModCall	m4C	360199	360199	37	+	.	coverage=108;context=TTTTTCGAGTGCGCCACGGGCGAGGCCGGCCAGTGGAACGT;IPDRatio=1.98;frac=1.000;fracLow=0.993;fracUp=1.000;identificationQv=7
contig11	kinModCall	m4C	360658	360658	22	+	.	coverage=99;context=CCCAGCAAGGCGGTCGACTACGGCCGCGTCACCGTCAGCCC;IPDRatio=1.53;frac=0.682;fracLow=0.304;fracUp=0.901;identificationQv=6
contig11	kinModCall	m4C	361203	361203	23	-	.	coverage=84;context=TTGATTATATACAGTACGTGCGAGGTGGGCGCGTGAGGGTT;IPDRatio=1.60;frac=0.616;fracLow=0.234;fracUp=0.849;identificationQv=5
contig11	kinModCall	m4C	361781	361781	31	+	.	coverage=105;context=CGCCAACGTGACGCTGTCGGCGCTCGCGTCGCGGCGGCGCG;IPDRatio=1.69;frac=0.388;fracLow=0.214;fracUp=0.581;identificationQv=4
contig11	kinModCall	m4C	362367	362367	20	+	.	coverage=108;context=ACCAGGGTCGTTCGCCGTCGCCGGTACTTGCAACATCTCAT;IPDRatio=1.63;frac=0.393;fracLow=0.142;fracUp=0.559;identificationQv=6
contig11	kinModCall	m4C	364698	364698	39	-	.	coverage=102;context=GTGCGCCCGTCGAGAAATTCCCGCAGCAGAGTGGCCGTTTT;IPDRatio=2.02;frac=0.529;fracLow=0.318;fracUp=0.719;identificationQv=13
contig11	kinModCall	m6A	365879	365879	40	+	.	coverage=93;context=AGCGGCAAATTTGTTGAGCAAGAGGTCACCGACACCGCCGA;IPDRatio=2.00;frac=0.523;fracLow=0.357;fracUp=0.685;identificationQv=20
contig11	kinModCall	m6A	366907	366907	39	+	.	coverage=112;context=ACAAGCCAAATCATATTTTGAGCGAATTTTTATCGTCCTTG;IPDRatio=2.00;frac=0.369;fracLow=0.241;fracUp=0.516;identificationQv=21
contig11	kinModCall	m4C	367246	367246	34	+	.	coverage=106;context=CTCGGCGCCGAGGTTGCGGGCGAGCTGCATAACGGCGGCCT;IPDRatio=1.70;frac=0.418;fracLow=0.202;fracUp=0.613;identificationQv=3
contig11	kinModCall	m4C	367456	367456	31	+	.	coverage=106;context=CTCCTGGGAGTACTCGAGCGCGGTCGTCTCGTAGTTGATGC;IPDRatio=1.77;frac=1.000;fracLow=0.767;fracUp=1.000;identificationQv=15
contig11	kinModCall	m4C	368581	368581	28	-	.	coverage=85;context=CATTACCAGCATACTAATTCCAGTCCATTGTTTCCGGAGCA;IPDRatio=1.65;frac=0.590;fracLow=0.249;fracUp=0.913;identificationQv=6
contig11	kinModCall	m4C	369021	369021	35	-	.	coverage=88;context=TACAATGGAGACCCCCCCCCCCTTCCAATTCAGCCGTCACG;IPDRatio=2.07;frac=0.522;fracLow=0.315;fracUp=0.733;identificationQv=24
contig11	kinModCall	m4C	369024	369024	26	-	.	coverage=84;context=CTCTACAATGGAGACCCCCCCCCCCTTCCAATTCAGCCGTC;IPDRatio=1.66;frac=0.416;fracLow=0.178;fracUp=0.613;identificationQv=8
contig11	kinModCall	m6A	369272	369272	32	+	.	coverage=97;context=GGCAGAGGGGTAGCCTCGGGATGCCTCAATGCGTTAGTCTG;IPDRatio=1.64;frac=0.299;fracLow=0.092;fracUp=0.462;identificationQv=3
contig11	kinModCall	m4C	373185	373185	23	+	.	coverage=90;context=CCGTTGCGGAACGCCTTGGGCAGGAACATGATGCCGGTGCC;IPDRatio=1.70;frac=0.932;fracLow=0.501;fracUp=1.000;identificationQv=14
contig11	kinModCall	m4C	373272	373272	41	-	.	coverage=83;context=GGACGCAACAAGAGCGTGCGCCGCCTCGCGCGCGAGGGCGA;IPDRatio=2.04;frac=0.490;fracLow=0.262;fracUp=0.756;identificationQv=9
contig11	kinModCall	m4C	373523	373523	24	-	.	coverage=72;context=TCCCCGGCGGCTTCCGCCGCCAGCACCTCCTCCGCGAGGCG;IPDRatio=1.57;frac=0.694;fracLow=0.322;fracUp=1.000;identificationQv=6
contig11	kinModCall	m4C	373538	373538	20	+	.	coverage=76;context=GTGCTGGCGGCGGAAGCCGCCGGGGATGCGCTGCTCGTGGT;IPDRatio=1.51;frac=0.874;fracLow=0.395;fracUp=1.000;identificationQv=17
contig11	kinModCall	m4C	373901	373901	25	+	.	coverage=91;context=GCGGTCGAGAATCTCGGCCGCCCGCTCCCTGCTCTGGCTCG;IPDRatio=1.61;frac=0.575;fracLow=0.355;fracUp=0.806;identificationQv=3
contig11	kinModCall	m4C	373905	373905	40	+	.	coverage=89;context=TCGAGAATCTCGGCCGCCCGCTCCCTGCTCTGGCTCGCAGG;IPDRatio=2.35;frac=0.458;fracLow=0.318;fracUp=0.620;identificationQv=23
contig11	kinModCall	m4C	373958	373958	44	+	.	coverage=88;context=CGGAATTTCGCCAAATTCTTCCATCTGGGGGAAGCGAAGAA;IPDRatio=2.01;frac=0.527;fracLow=0.305;fracUp=0.743;identificationQv=5
contig11	kinModCall	m4C	373959	373959	37	+	.	coverage=87;context=GGAATTTCGCCAAATTCTTCCATCTGGGGGAAGCGAAGAAC;IPDRatio=1.89;frac=0.555;fracLow=0.314;fracUp=0.805;identificationQv=5
contig11	kinModCall	m6A	379041	379041	20	+	.	coverage=36;context=TAGAAGAAAAGAAGGAAAAGAGGAGAGTAAAAAAGGGTAAA;IPDRatio=2.02;frac=0.257;fracLow=0.035;fracUp=0.501;identificationQv=3
contig11	kinModCall	m6A	380728	380728	37	+	.	coverage=30;context=CTTTAGCTAGTACTTTCTTTAGTAAGGTATATTAGCTATAG;IPDRatio=3.18;frac=0.634;fracLow=0.309;fracUp=0.928;identificationQv=19
contig11	kinModCall	m6A	380797	380797	32	+	.	coverage=30;context=GTTAGCCTATACCTCTAGATAGTATATAGGGGCTAGGTTAG;IPDRatio=2.47;frac=0.435;fracLow=0.169;fracUp=0.808;identificationQv=4
contig11	kinModCall	m6A	382518	382518	38	+	.	coverage=27;context=GTAAGGTAGTTTTTTATTATAGTACTAGCTAGCTTTAATAC;IPDRatio=3.51;frac=0.780;fracLow=0.355;fracUp=1.000;identificationQv=4
contig11	kinModCall	m6A	382563	382563	30	-	.	coverage=34;context=TTAGGATATAGAAGTATATTAGTAGAATATATAGATACTCC;IPDRatio=3.47;frac=0.484;fracLow=0.197;fracUp=0.704;identificationQv=11
contig11	kinModCall	m6A	382629	382629	26	+	.	coverage=27;context=TAGTACCTTAGTATAGCTATAGTAGTATTCTAAGTTATTTA;IPDRatio=2.34;frac=0.366;fracLow=0.030;fracUp=0.626;identificationQv=3
contig11	kinModCall	m4C	383081	383081	23	+	.	coverage=32;context=TTAGCTTAGGCCCTTTAGGTCTAATACTATATATATATACT;IPDRatio=2.67;frac=0.490;fracLow=0.261;fracUp=0.820;identificationQv=9
contig11	kinModCall	m6A	383844	383844	32	+	.	coverage=40;context=ATCTATATAATAAGCTACCTAGGGGTATAATATAGTATCTA;IPDRatio=2.39;frac=0.410;fracLow=0.136;fracUp=0.634;identificationQv=10
contig11	kinModCall	m4C	383923	383923	28	+	.	coverage=41;context=TATTATAGCCTAGGTTAAAACCTAGCCTAGCTAGTATTAGC;IPDRatio=2.39;frac=0.609;fracLow=0.329;fracUp=1.000;identificationQv=3
contig11	kinModCall	m6A	383950	383950	34	-	.	coverage=39;context=CTATAGTAATAATAATAACTAGGCCTAGCTAATACTAGCTA;IPDRatio=2.88;frac=0.499;fracLow=0.238;fracUp=0.738;identificationQv=24
contig11	kinModCall	m6A	383967	383967	35	+	.	coverage=41;context=GCCTAGTTATTATTATTACTATAGGTAGCTTCTACTATTAC;IPDRatio=2.07;frac=0.458;fracLow=0.174;fracUp=0.754;identificationQv=6
contig11	kinModCall	m6A	383982	383982	39	-	.	coverage=39;context=AGCTACCTACCTTAGGTAATAGTAGAAGCTACCTATAGTAA;IPDRatio=2.92;frac=0.446;fracLow=0.196;fracUp=0.680;identificationQv=33
contig11	kinModCall	m4C	384279	384279	38	-	.	coverage=48;context=CTTAGAAATATCTATAATTACTAAATATTATTTATAATCTA;IPDRatio=2.42;frac=0.718;fracLow=0.326;fracUp=1.000;identificationQv=19
contig11	kinModCall	m6A	384551	384551	35	-	.	coverage=46;context=ACTTTATATATTAATATTAAATATTATATAGCCTTTATTAA;IPDRatio=1.94;frac=0.368;fracLow=0.054;fracUp=0.585;identificationQv=6
contig11	kinModCall	m6A	384738	384738	41	+	.	coverage=44;context=ATATATAGAATATCTTTATTACTATTATAATATTCTATACT;IPDRatio=2.86;frac=0.562;fracLow=0.316;fracUp=0.819;identificationQv=5
contig11	kinModCall	m6A	384740	384740	33	-	.	coverage=50;context=ATAGTATAGAATATTATAATAGTAATAAAGATATTCTATAT;IPDRatio=2.42;frac=0.359;fracLow=0.137;fracUp=0.564;identificationQv=17
contig11	kinModCall	m6A	384833	384833	28	+	.	coverage=46;context=TAAGCTTTTATTATTAACTTATACTATATATAAAAGGTATC;IPDRatio=1.64;frac=0.082;fracLow=0.000;fracUp=0.267;identificationQv=5
contig11	kinModCall	m6A	385356	385356	26	-	.	coverage=49;context=ATATATATCTAGTATATATTATTACTATTACTTAGAAGTAG;IPDRatio=1.75;frac=0.162;fracLow=0.000;fracUp=0.368;identificationQv=5
contig11	kinModCall	m4C	386130	386130	26	-	.	coverage=44;context=GTGACAATCGAGGGCGATCCCGAGCCCAGAAATCAGGGCGT;IPDRatio=1.80;frac=1.000;fracLow=0.699;fracUp=1.000;identificationQv=10
contig11	kinModCall	m6A	390638	390638	43	+	.	coverage=60;context=GAGGATTCCATCAGCAAACGAGGCCATCAGCGGAGGGTATA;IPDRatio=2.03;frac=0.487;fracLow=0.248;fracUp=0.713;identificationQv=10
contig11	kinModCall	m4C	392845	392845	20	+	.	coverage=91;context=GGCGTGGGACAGGACGCTGGCGGTGGACCTGAACGGCGTGT;IPDRatio=1.49;frac=0.440;fracLow=0.124;fracUp=0.649;identificationQv=6
contig11	kinModCall	m4C	394395	394395	37	+	.	coverage=105;context=AAGGGAATCACTAATTCACCCCCCCCAGAAATCGCATACCA;IPDRatio=1.93;frac=0.454;fracLow=0.284;fracUp=0.633;identificationQv=8
contig11	kinModCall	m6A	394994	394994	35	+	.	coverage=106;context=CATGCTGTCCAAGCGGCCGGAGGTGGCCCGGTACGACTTGT;IPDRatio=1.81;frac=0.396;fracLow=0.221;fracUp=0.581;identificationQv=10
contig11	kinModCall	m4C	396482	396482	39	+	.	coverage=111;context=CGCAGGAAGGAGAGCAGGCGCGGCTGGAGACGGGAAGAGAT;IPDRatio=1.86;frac=0.587;fracLow=0.405;fracUp=0.809;identificationQv=10
contig11	kinModCall	m6A	399747	399747	40	+	.	coverage=139;context=GATAAAGACGTGTTTTTTTTAGGCAATAGTTGTACCCTTTG;IPDRatio=1.81;frac=0.363;fracLow=0.218;fracUp=0.502;identificationQv=17
contig11	kinModCall	m4C	401166	401166	37	+	.	coverage=135;context=GGCTACGGGGCGAGCGAGTGCATCAACTACACGACGGACGC;IPDRatio=1.71;frac=0.669;fracLow=0.445;fracUp=0.912;identificationQv=20
contig11	kinModCall	m4C	402193	402193	30	-	.	coverage=125;context=GATATGGGACCTTATCAACTCAGGCTCTTCAATGATTCCCG;IPDRatio=1.55;frac=0.384;fracLow=0.208;fracUp=0.591;identificationQv=5
contig11	kinModCall	m4C	402231	402231	50	-	.	coverage=127;context=GGTACTTTGGCCTCTGGCGGCGATGACTGCCAAGTCCTGAT;IPDRatio=1.92;frac=0.653;fracLow=0.376;fracUp=0.842;identificationQv=26
contig11	kinModCall	m4C	405939	405939	39	+	.	coverage=114;context=ACGGGGTTAGTCGCTGGCAGCGGTCGACTGCCAGACGATGG;IPDRatio=1.78;frac=0.618;fracLow=0.415;fracUp=0.837;identificationQv=3
contig11	kinModCall	m6A	408371	408371	71	-	.	coverage=107;context=GTAAGTAGATTGCCTCCCCCATACCCCCTTGTGGCCGCCCT;IPDRatio=2.60;frac=0.540;fracLow=0.373;fracUp=0.699;identificationQv=36
contig11	kinModCall	m4C	408861	408861	38	-	.	coverage=114;context=CTATAAGACGACTATTTGCTCGTTCTCTATTCGGTGCCTGT;IPDRatio=1.72;frac=0.742;fracLow=0.441;fracUp=1.000;identificationQv=10
contig11	kinModCall	m4C	410444	410444	41	-	.	coverage=99;context=AGATTGCGCCCTTTCAGATTCGTGGTCTTGCGGTTGGATCC;IPDRatio=1.89;frac=0.705;fracLow=0.484;fracUp=0.958;identificationQv=12
contig11	kinModCall	m4C	410883	410883	33	-	.	coverage=94;context=CGCTCATCACTCTCACATTCCACGCTCACATTTTGACAACA;IPDRatio=1.70;frac=0.601;fracLow=0.292;fracUp=0.862;identificationQv=16
contig11	kinModCall	m4C	411751	411751	40	+	.	coverage=109;context=GAGTCGAGCATTCATCAGAACGGCAGAAGCAATCCCTCAGA;IPDRatio=1.80;frac=0.651;fracLow=0.361;fracUp=0.919;identificationQv=5
contig11	kinModCall	m4C	411886	411886	26	+	.	coverage=112;context=ATGTTATTTCTCAGATGGGTCCCACCCAACTGGCTGACTCA;IPDRatio=1.54;frac=0.439;fracLow=0.234;fracUp=0.673;identificationQv=5
contig11	kinModCall	m4C	412130	412130	34	-	.	coverage=111;context=TCATATTGGCGACAAAATTGCGAGTGAAGGAAAGTGAGGTG;IPDRatio=1.78;frac=0.421;fracLow=0.247;fracUp=0.604;identificationQv=9
contig11	kinModCall	m4C	412599	412599	26	+	.	coverage=113;context=CATCGAAGTTACTTATCGATCCTTGGCAGCAAAGTCTCCAA;IPDRatio=1.55;frac=0.649;fracLow=0.334;fracUp=0.894;identificationQv=3
contig11	kinModCall	m4C	416733	416733	36	+	.	coverage=83;context=TAAGTCAGTAAGAAGCAACCCCGAATAAACGTTATGCACAT;IPDRatio=2.40;frac=0.428;fracLow=0.213;fracUp=0.600;identificationQv=4
contig11	kinModCall	m4C	417507	417507	33	+	.	coverage=66;context=CTTACACATCAAAGGATCCCCGTTGACGCTAAAAGCGCTTC;IPDRatio=2.00;frac=1.000;fracLow=0.765;fracUp=1.000;identificationQv=22
contig11	kinModCall	m4C	417670	417670	69	+	.	coverage=87;context=TCCGGCTTCAGCAGGTTTTGCCCCCCAACAACCGCCAGGAT;IPDRatio=3.63;frac=0.808;fracLow=0.575;fracUp=1.000;identificationQv=50
contig11	kinModCall	m4C	417673	417673	27	+	.	coverage=89;context=GGCTTCAGCAGGTTTTGCCCCCCAACAACCGCCAGGATTCA;IPDRatio=1.84;frac=0.454;fracLow=0.221;fracUp=0.643;identificationQv=4
contig11	kinModCall	m6A	417868	417868	60	-	.	coverage=89;context=CGGCGCGGAGACGGGCGCCGAGGGGCGGCCCGGCGGTGCGT;IPDRatio=2.47;frac=0.508;fracLow=0.347;fracUp=0.716;identificationQv=28
contig11	kinModCall	m4C	418102	418102	41	-	.	coverage=85;context=GGTTGGCGCCGGCGGCGCCGCTGATGAGCAGCGGCGGCGTG;IPDRatio=2.28;frac=0.371;fracLow=0.193;fracUp=0.521;identificationQv=8
contig11	kinModCall	m4C	418255	418255	39	+	.	coverage=81;context=CTGATGCGTAGAAGCCCCCCCCCCCCCCAAACCGACTGACC;IPDRatio=2.06;frac=0.597;fracLow=0.329;fracUp=0.830;identificationQv=14
contig11	kinModCall	m4C	418391	418391	20	+	.	coverage=66;context=GTACGCCAACGGGTACTGCCCGTCCGCGCCCGACGGCACGC;IPDRatio=1.62;frac=0.450;fracLow=0.201;fracUp=0.764;identificationQv=5
contig11	kinModCall	m4C	418696	418696	54	-	.	coverage=89;context=GAAGCCGAGGCCGAAAAACTCGGCCGAGCCCCAGGGCAGCG;IPDRatio=2.27;frac=0.886;fracLow=0.628;fracUp=1.000;identificationQv=23
contig11	kinModCall	m4C	423015	423015	26	-	.	coverage=84;context=CGTTCGGTACTCAACACTTCCGATAATGGGGAGCGCTCTGC;IPDRatio=1.62;frac=1.000;fracLow=0.749;fracUp=1.000;identificationQv=6
contig11	kinModCall	m4C	424550	424550	69	+	.	coverage=106;context=GCTCTCTACGAAGACGAATCCTTCCCGAGCGACAATTGGCG;IPDRatio=2.30;frac=0.768;fracLow=0.455;fracUp=0.935;identificationQv=46
contig11	kinModCall	m4C	424554	424554	65	+	.	coverage=109;context=TCTACGAAGACGAATCCTTCCCGAGCGACAATTGGCGGCTC;IPDRatio=2.68;frac=0.594;fracLow=0.405;fracUp=0.762;identificationQv=41
contig11	kinModCall	m4C	424645	424645	36	+	.	coverage=109;context=GTCTTCGCCCTGGCTGCCGGCGATCTCTTCAAGCTCGACGC;IPDRatio=1.82;frac=0.599;fracLow=0.294;fracUp=0.802;identificationQv=4
contig11	kinModCall	m4C	427097	427097	35	-	.	coverage=90;context=GATGGCAGTGGCAATAAGTGCGGGGCCCTCTTCAGTCTTAA;IPDRatio=1.81;frac=0.658;fracLow=0.340;fracUp=0.871;identificationQv=6
contig11	kinModCall	m4C	428381	428381	28	-	.	coverage=89;context=CAACACTCAACGACAAGTCCCAGTCCTGCCCATGGCGCCCG;IPDRatio=1.62;frac=0.691;fracLow=0.427;fracUp=0.996;identificationQv=13
contig11	kinModCall	m4C	432257	432257	60	-	.	coverage=160;context=CGATGTGGGTCGCACAAACGCGGGCTGTCCGTTTCGAGCCA;IPDRatio=1.99;frac=0.662;fracLow=0.489;fracUp=0.873;identificationQv=37
contig11	kinModCall	m4C	432399	432399	25	-	.	coverage=166;context=TATTATATATAATTACCAGTCCTAAACAGCTTATGCATCCG;IPDRatio=1.48;frac=0.441;fracLow=0.244;fracUp=0.592;identificationQv=6
contig11	kinModCall	m4C	435947	435947	35	+	.	coverage=127;context=GGTCTCCAATGGACCGCCGGCGCCATCTCCAACGCATGCTG;IPDRatio=1.70;frac=0.485;fracLow=0.318;fracUp=0.662;identificationQv=4
contig11	kinModCall	m4C	437459	437459	32	+	.	coverage=134;context=AAAGAAAATAACAAAATTTGCGCGAAATCATGAATCAATGT;IPDRatio=1.64;frac=0.405;fracLow=0.243;fracUp=0.574;identificationQv=8
contig11	kinModCall	m4C	438908	438908	31	+	.	coverage=148;context=ATCTCATCATCGATCCGGGTCACGGTTGTGGTTGAAGTTGC;IPDRatio=1.57;frac=0.470;fracLow=0.273;fracUp=0.666;identificationQv=12
contig11	kinModCall	m6A	439368	439368	25	-	.	coverage=133;context=TGAGGTGGCACTGTATGTAGAGGTGTCTTTACGTCATCTAC;IPDRatio=1.55;frac=0.255;fracLow=0.132;fracUp=0.373;identificationQv=4
contig11	kinModCall	m4C	439817	439817	38	-	.	coverage=127;context=ATGTGAGATGTAGATGTCCGCGGGATAAAGAAAAATGAAGG;IPDRatio=1.76;frac=0.886;fracLow=0.572;fracUp=1.000;identificationQv=17
contig11	kinModCall	m6A	440056	440056	55	-	.	coverage=122;context=GTGCGATGGGTTGCGGCGCCATCGGGTCGGCGGGCTGGGTG;IPDRatio=2.02;frac=0.349;fracLow=0.192;fracUp=0.474;identificationQv=18
contig11	kinModCall	m4C	441043	441043	23	+	.	coverage=110;context=GTCGCCGCGGGCCTCTCGGGCGGCCCCGAGATGCACGGCGT;IPDRatio=1.55;frac=0.629;fracLow=0.377;fracUp=0.893;identificationQv=13
contig11	kinModCall	m4C	442266	442266	45	+	.	coverage=107;context=GCAGCCCAGGACAATGGCGGCGGCCATGTCCCGGTGAGCTC;IPDRatio=2.00;frac=0.986;fracLow=0.755;fracUp=1.000;identificationQv=17
contig11	kinModCall	m4C	442403	442403	26	-	.	coverage=122;context=CACCACCAGCGATCCCGGCACGACACCATGTTGCCGGCATT;IPDRatio=1.50;frac=0.660;fracLow=0.357;fracUp=0.810;identificationQv=11
contig11	kinModCall	m4C	443591	443591	23	-	.	coverage=112;context=CTTTGCCCATCAGTTGACCTCGTCACTACCAATTTTTTACG;IPDRatio=1.47;frac=0.542;fracLow=0.241;fracUp=0.850;identificationQv=3
contig11	kinModCall	m4C	444177	444177	34	-	.	coverage=80;context=CTTTGACTTCGCAGCTTGCCCGGCAAGATCGCGGTCAGCAC;IPDRatio=2.00;frac=0.817;fracLow=0.532;fracUp=1.000;identificationQv=14
contig11	kinModCall	m4C	449527	449527	22	-	.	coverage=103;context=TCTGGTTTCCTCAACTGGATCACGCGCAGGTTTTTGACACG;IPDRatio=1.53;frac=0.398;fracLow=0.199;fracUp=0.616;identificationQv=3
contig11	kinModCall	m4C	449773	449773	32	+	.	coverage=99;context=CGTAGCAGTGCCAACGTCGGCGCTCGCAAAGTACCACAGCT;IPDRatio=1.75;frac=0.488;fracLow=0.285;fracUp=0.694;identificationQv=10
contig11	kinModCall	m4C	450133	450133	46	+	.	coverage=106;context=CTGCCTCGATTGGACGTCGGCGGCTTTGACCAGGTCAAAAA;IPDRatio=1.90;frac=0.724;fracLow=0.476;fracUp=1.000;identificationQv=26
contig11	kinModCall	m4C	450510	450510	44	+	.	coverage=107;context=TGCCCCGGCCCTCTGCGAAGCGGTGTCCAAGGCGCTCCTCA;IPDRatio=2.10;frac=0.852;fracLow=0.588;fracUp=1.000;identificationQv=27
contig11	kinModCall	m4C	451030	451030	43	+	.	coverage=109;context=GGTTTGCGGAAGCGAAATCGCGTAAATGTGGTTTCACTCGT;IPDRatio=1.94;frac=0.636;fracLow=0.410;fracUp=0.911;identificationQv=11
contig11	kinModCall	m4C	452602	452602	30	+	.	coverage=115;context=ATGCTCACCAGCGCCGCCGACACGAGCGGCCCGGCCCCGGT;IPDRatio=1.61;frac=0.616;fracLow=0.351;fracUp=0.869;identificationQv=5
contig11	kinModCall	m4C	452878	452878	45	+	.	coverage=114;context=AGGGGCGCGAGGGCCATGGGCGCGAGCCCGAAGCCGAGGCA;IPDRatio=1.89;frac=0.484;fracLow=0.254;fracUp=0.661;identificationQv=36
contig11	kinModCall	m4C	453052	453052	91	+	.	coverage=115;context=ACGCTCTTGCGCGCGGGGCTCCATAGGAGTGGCGATGTGTA;IPDRatio=2.94;frac=1.000;fracLow=0.834;fracUp=1.000;identificationQv=110
contig11	kinModCall	m6A	453054	453054	40	+	.	coverage=109;context=GCTCTTGCGCGCGGGGCTCCATAGGAGTGGCGATGTGTAGG;IPDRatio=1.80;frac=0.313;fracLow=0.172;fracUp=0.475;identificationQv=15
contig11	kinModCall	m6A	453568	453568	22	+	.	coverage=112;context=ATATCATCATAATAAACCGGAATGGATACAATAATTCTTGT;IPDRatio=1.49;frac=0.321;fracLow=0.135;fracUp=0.478;identificationQv=4
contig11	kinModCall	m4C	454173	454173	28	+	.	coverage=123;context=GTTCGTGTGCAGCAGCCCCGCCCTCCCAAAAAAAATCACGC;IPDRatio=1.70;frac=0.568;fracLow=0.378;fracUp=0.768;identificationQv=6
contig11	kinModCall	m4C	454682	454682	33	+	.	coverage=100;context=TTTGGCTGAGCCACTGAGCCCGGCACCTCATTCGCAGTCAG;IPDRatio=1.82;frac=1.000;fracLow=0.736;fracUp=1.000;identificationQv=17
contig11	kinModCall	m4C	455136	455136	32	+	.	coverage=128;context=CGCCAGCATGGCACAGATGGCGATCACAGCACCAATAGTAA;IPDRatio=1.64;frac=0.819;fracLow=0.542;fracUp=1.000;identificationQv=11
contig11	kinModCall	m4C	456764	456764	22	+	.	coverage=135;context=GAGGCCGCCGCGGGCGGGATCGTGCGCGCCCTCGCCCATCT;IPDRatio=1.46;frac=0.660;fracLow=0.498;fracUp=0.847;identificationQv=5
contig11	kinModCall	m4C	456829	456829	24	+	.	coverage=133;context=CGGGGCCGTACAGGTGCGGGCGGTCGGCGTAGGCGTCGCCG;IPDRatio=1.50;frac=0.612;fracLow=0.324;fracUp=0.819;identificationQv=11
contig11	kinModCall	m4C	457713	457713	38	-	.	coverage=116;context=CGTTGTTTGCCTGCCCGTCGCCAGGTCAAGCGTAACCATCG;IPDRatio=1.75;frac=0.558;fracLow=0.349;fracUp=0.803;identificationQv=6
contig11	kinModCall	m4C	458325	458325	111	+	.	coverage=120;context=GTCCTCGTCGATGACGGCTGCGGGTCAAACTCGGGAAAGTC;IPDRatio=3.51;frac=0.931;fracLow=0.733;fracUp=1.000;identificationQv=47
contig11	kinModCall	m4C	460872	460872	46	+	.	coverage=116;context=AAGAACATTTCAGGAAAACGCACGAACTTCAAATGGCCACT;IPDRatio=2.26;frac=0.924;fracLow=0.662;fracUp=1.000;identificationQv=28
contig11	kinModCall	m4C	461592	461592	31	+	.	coverage=117;context=CAGCTTTGCATACCCGACGGCACCAACGGTCAAATGCCTCG;IPDRatio=1.66;frac=0.699;fracLow=0.438;fracUp=0.912;identificationQv=4
contig11	kinModCall	m4C	461749	461749	25	+	.	coverage=111;context=AGCATATTCATGGACGGTGTCCCGATCAATAAGCTTGACAA;IPDRatio=1.65;frac=0.912;fracLow=0.555;fracUp=1.000;identificationQv=13
contig11	kinModCall	m4C	462366	462366	61	+	.	coverage=133;context=ACCTCCCCGCGGGCACCGCCCCCAACAATGTACAATCACGC;IPDRatio=2.55;frac=0.602;fracLow=0.442;fracUp=0.794;identificationQv=31
contig11	kinModCall	m4C	464378	464378	38	+	.	coverage=129;context=GCGCGCCGAGAGGAGGTCGGCGGCGGTCGTGGTGGCGACAC;IPDRatio=1.72;frac=0.563;fracLow=0.306;fracUp=0.777;identificationQv=8
contig11	kinModCall	m6A	464573	464573	34	+	.	coverage=125;context=CTTTTCGCATCGGACTTTTGAGGTTTCTCTTTCTTCTTTAT;IPDRatio=1.69;frac=0.311;fracLow=0.172;fracUp=0.461;identificationQv=12
contig11	kinModCall	m4C	465228	465228	29	-	.	coverage=119;context=CTCCTGCGCTATATGAATGCCGGCAAGGAGGAGGACACGAC;IPDRatio=1.66;frac=0.719;fracLow=0.468;fracUp=1.000;identificationQv=6
contig11	kinModCall	m4C	465405	465405	38	-	.	coverage=120;context=GCCGCCGAGCAGGACAAGCCCGAGCGCGAGGTCGACCTGCT;IPDRatio=1.89;frac=0.843;fracLow=0.563;fracUp=1.000;identificationQv=4
contig11	kinModCall	m4C	465928	465928	72	+	.	coverage=118;context=TGTCGAGCTTATTGTCGACGCGTCGGCAGTTGTGCTGGTTA;IPDRatio=2.43;frac=0.967;fracLow=0.725;fracUp=1.000;identificationQv=39
contig11	kinModCall	m4C	466556	466556	53	+	.	coverage=117;context=TACGAGCAGTAGCTTATCCTCGGGCTAGATCGTGCGAGAAC;IPDRatio=2.13;frac=0.670;fracLow=0.440;fracUp=0.880;identificationQv=18
contig11	kinModCall	m4C	466846	466846	24	+	.	coverage=120;context=AAACCATTCCAGGTTGACCGCGGCCGGATCATCGTCTGGAT;IPDRatio=1.64;frac=0.811;fracLow=0.481;fracUp=1.000;identificationQv=3
contig11	kinModCall	m4C	467608	467608	39	+	.	coverage=120;context=GGCAATCGTGACGTTGAGGGCGAGACCTTCGGGCACGGTGA;IPDRatio=1.69;frac=0.823;fracLow=0.520;fracUp=0.997;identificationQv=15
contig11	kinModCall	m4C	468082	468082	29	+	.	coverage=113;context=GTCGGCGGCCAGGACCTCGCCGGCCTCAATGTGCATGACAT;IPDRatio=1.65;frac=1.000;fracLow=0.879;fracUp=1.000;identificationQv=4
contig11	kinModCall	m4C	468650	468650	26	-	.	coverage=109;context=GGGCTCGCCGGCGGCCTGCGCGCCAACATTGCGACCGGCCT;IPDRatio=1.72;frac=0.674;fracLow=0.423;fracUp=0.946;identificationQv=7
contig11	kinModCall	m6A	471999	471999	58	+	.	coverage=125;context=GGTTTGTCTTTCCTCCTCCCAATCCCCTCCTCCATCTCCAC;IPDRatio=2.14;frac=0.381;fracLow=0.261;fracUp=0.525;identificationQv=36
contig11	kinModCall	m6A	472188	472188	58	-	.	coverage=117;context=CGTTGATCTCCCCCTCGCCGACGGTGGCGTGGCAGATGCTC;IPDRatio=2.30;frac=0.414;fracLow=0.267;fracUp=0.575;identificationQv=6
contig11	kinModCall	m4C	473017	473017	26	-	.	coverage=119;context=CGTCGCCGGCGTGCCAAAGTCGGGCTCTCCCCGAGACTGCC;IPDRatio=1.64;frac=0.451;fracLow=0.286;fracUp=0.707;identificationQv=4
contig11	kinModCall	m4C	477026	477026	47	-	.	coverage=98;context=TGTGATGCTTCCTGGACGAGCCCTCGCAGCTGGTCGACGAG;IPDRatio=1.98;frac=0.648;fracLow=0.417;fracUp=0.851;identificationQv=25
contig11	kinModCall	m4C	478428	478428	37	-	.	coverage=99;context=ATGTCCGCCGAGCCGCGCGCCCGGTGGCAGTACAACAACAT;IPDRatio=2.49;frac=0.518;fracLow=0.240;fracUp=0.664;identificationQv=14
contig11	kinModCall	m4C	478430	478430	38	+	.	coverage=115;context=GTTGTTGTACTGCCACCGGGCGCGCGGCTCGGCGGACATGG;IPDRatio=2.03;frac=0.389;fracLow=0.251;fracUp=0.537;identificationQv=10
contig11	kinModCall	m4C	478869	478869	24	+	.	coverage=96;context=ATAATCGAGATGGCCATGCCCGGCACATGCCCACTACTCAT;IPDRatio=1.56;frac=0.641;fracLow=0.346;fracUp=0.947;identificationQv=4
contig11	kinModCall	m4C	480536	480536	43	+	.	coverage=130;context=GTTTTTCGCCCTCAGAATCGCAGCATAAGGTTCTCCAGTAT;IPDRatio=1.96;frac=0.744;fracLow=0.509;fracUp=0.964;identificationQv=10
contig11	kinModCall	m4C	482700	482700	22	+	.	coverage=106;context=CCCGACACTAGGCTCGAGCGCCCGGTTGATGATGATAGTTA;IPDRatio=1.60;frac=0.668;fracLow=0.393;fracUp=0.931;identificationQv=9
contig11	kinModCall	m4C	484338	484338	31	+	.	coverage=109;context=CAACTGCGTGCTTATAAGCGCCCTAACCTTTGTCACGCCTC;IPDRatio=1.88;frac=0.765;fracLow=0.499;fracUp=1.000;identificationQv=14
contig11	kinModCall	m4C	485921	485921	29	+	.	coverage=123;context=AAGTGCAGTCGTTGTTTTGCCGTGGTTTGGAGAAACTGCAT;IPDRatio=1.60;frac=0.519;fracLow=0.308;fracUp=0.800;identificationQv=9
contig11	kinModCall	m4C	486575	486575	31	+	.	coverage=132;context=CGGTAGAGATGAGCAAAGCGCGAGGTGGTGGCATTGCGGGT;IPDRatio=1.65;frac=0.967;fracLow=0.572;fracUp=1.000;identificationQv=12
contig11	kinModCall	m4C	488396	488396	79	-	.	coverage=134;context=CGTCCCTCAACCAGAGCTTCCCCAGCAACGTGCTGCATTAA;IPDRatio=3.28;frac=0.656;fracLow=0.461;fracUp=0.827;identificationQv=49
contig11	kinModCall	m4C	488525	488525	35	+	.	coverage=124;context=CCAAGACGGGCTGATATTTGCGCGGTTGGATACAGGAATAT;IPDRatio=1.66;frac=0.671;fracLow=0.438;fracUp=0.928;identificationQv=8
contig11	kinModCall	m4C	488978	488978	33	+	.	coverage=114;context=CGTAAAAACTGCAAATCGCCCGTTTCTTATGGGTTGGGTGT;IPDRatio=1.73;frac=0.587;fracLow=0.311;fracUp=0.817;identificationQv=15
contig11	kinModCall	m4C	489322	489322	53	+	.	coverage=125;context=TTTCTTCCATGCCTCCCTCCCTGCCTCCCTCCAGTCGGTCC;IPDRatio=2.20;frac=0.456;fracLow=0.292;fracUp=0.604;identificationQv=10
contig11	kinModCall	m6A	489587	489587	114	+	.	coverage=126;context=CAATGGCAAATGGTCCCCAGACCCCCAGTTTCGCCGAACCA;IPDRatio=3.34;frac=0.691;fracLow=0.546;fracUp=0.870;identificationQv=94
contig11	kinModCall	m4C	489640	489640	64	-	.	coverage=125;context=ACTGACTGTTGGCCAACTGCCCCAGTAATAAATAATATGTC;IPDRatio=2.65;frac=0.575;fracLow=0.406;fracUp=0.752;identificationQv=49
contig11	kinModCall	m4C	490400	490400	33	-	.	coverage=119;context=AGATTCTTCCCAGATTTACGCAAGCCTTGCCGCAGCGTATC;IPDRatio=1.72;frac=0.359;fracLow=0.209;fracUp=0.569;identificationQv=9
contig11	kinModCall	m4C	490599	490599	37	-	.	coverage=115;context=CATGCGGCCATGATGGACGGCGCGTACTTTTCGGAGCGTTC;IPDRatio=1.80;frac=0.392;fracLow=0.197;fracUp=0.593;identificationQv=9
contig11	kinModCall	m4C	493246	493246	59	+	.	coverage=122;context=GGCCGCCTCGTCGCCGGCGGCGGCGGCGGTCCAGCCCCCTT;IPDRatio=2.04;frac=0.964;fracLow=0.691;fracUp=1.000;identificationQv=33
contig11	kinModCall	m4C	493368	493368	25	+	.	coverage=121;context=CACTTGGTGGTAGGCGTGCGCGATGCCGTCCATCAGCGCGT;IPDRatio=1.60;frac=0.824;fracLow=0.448;fracUp=1.000;identificationQv=6
contig11	kinModCall	m4C	494389	494389	28	-	.	coverage=118;context=GGGATCCGGACACGGGCGTGCAGGCGCAGCTGGTGCGGCGC;IPDRatio=1.58;frac=0.556;fracLow=0.264;fracUp=0.834;identificationQv=21
contig11	kinModCall	m4C	496289	496289	36	-	.	coverage=129;context=CGCCTTTTAACAAACAAATGCGCTGGCACGTTGCATCATGG;IPDRatio=1.73;frac=0.528;fracLow=0.311;fracUp=0.695;identificationQv=8
contig11	kinModCall	m4C	499815	499815	34	+	.	coverage=128;context=CTCGACGTGCTCATCGTCGGCGCGGGCATCTCGGGCATCAA;IPDRatio=1.73;frac=0.693;fracLow=0.452;fracUp=0.956;identificationQv=17
contig11	kinModCall	m4C	502454	502454	44	-	.	coverage=102;context=CTCTTCTCGAAAGCGGCACTCCCTAGCATCTTATACCGGCA;IPDRatio=2.09;frac=1.000;fracLow=0.708;fracUp=1.000;identificationQv=23
contig11	kinModCall	m4C	502982	502982	29	-	.	coverage=107;context=GAAGTCGTACGCTTTGGCGACGGTGACCTCGGCAATGACCT;IPDRatio=1.67;frac=0.750;fracLow=0.451;fracUp=1.000;identificationQv=3
contig11	kinModCall	m4C	503663	503663	54	-	.	coverage=103;context=CTCTGGGCGGCAGCACAGCGCGTAAATGGCAAAGGTCAGCG;IPDRatio=2.05;frac=0.767;fracLow=0.496;fracUp=0.962;identificationQv=22
contig11	kinModCall	m4C	504034	504034	27	+	.	coverage=107;context=GCCAAGGAGGCGGCGCTCGGCGGTGCCTCGACAAACTACGC;IPDRatio=1.81;frac=0.922;fracLow=0.592;fracUp=0.986;identificationQv=4
contig11	kinModCall	m4C	505434	505434	26	+	.	coverage=97;context=TACAGCCGGTGCTTCAACGTCATTGTGGACGTGCGACCAGT;IPDRatio=1.63;frac=0.423;fracLow=0.191;fracUp=0.664;identificationQv=3
contig11	kinModCall	m4C	505864	505864	33	-	.	coverage=92;context=GCGGAGGAGGGGGACGTGGGCGGCTTCGAGGAGGGCGACTT;IPDRatio=1.79;frac=0.567;fracLow=0.343;fracUp=0.862;identificationQv=25
contig11	kinModCall	m6A	512041	512041	39	+	.	coverage=130;context=TCTGATAGGACCAGCGACGAAGGGATGGTGGAGATTTCCAC;IPDRatio=1.77;frac=0.307;fracLow=0.100;fracUp=0.457;identificationQv=3
contig11	kinModCall	m4C	512454	512454	37	-	.	coverage=140;context=GTCTATAGCAACGCCAAACTCAGTAATCAGATTGGGCAGGA;IPDRatio=1.97;frac=1.000;fracLow=0.781;fracUp=1.000;identificationQv=10
contig11	kinModCall	m4C	512809	512809	22	+	.	coverage=119;context=CGACGGCCGGCCCGCGCAGGCGGGCCCAGAAGGCGTCCCAC;IPDRatio=1.46;frac=0.665;fracLow=0.289;fracUp=1.000;identificationQv=8
contig11	kinModCall	m4C	514135	514135	22	-	.	coverage=138;context=TATAGCGGCACGTCAAAACTCCCCATCAAGTCTAGTATCAT;IPDRatio=1.52;frac=0.860;fracLow=0.563;fracUp=1.000;identificationQv=24
contig11	kinModCall	m4C	515745	515745	39	-	.	coverage=135;context=GAGGAGGCCTGGGATGAGGGCGATGATTTGGTACAGCGAAA;IPDRatio=1.77;frac=0.518;fracLow=0.346;fracUp=0.728;identificationQv=16
contig11	kinModCall	m4C	515837	515837	47	-	.	coverage=133;context=AGGCGGGTGCGCAGCCCGCGCGCGCGCCGGAGCAGGGCCGC;IPDRatio=1.93;frac=0.392;fracLow=0.241;fracUp=0.537;identificationQv=17
contig11	kinModCall	m4C	515839	515839	33	-	.	coverage=131;context=GTAGGCGGGTGCGCAGCCCGCGCGCGCGCCGGAGCAGGGCC;IPDRatio=1.65;frac=0.604;fracLow=0.413;fracUp=0.801;identificationQv=30
contig11	kinModCall	m4C	520102	520102	38	+	.	coverage=94;context=CGACGCGGTCAGAGCAGAGACGGCTTCAAGGTTTCATTCAA;IPDRatio=1.92;frac=0.628;fracLow=0.364;fracUp=0.778;identificationQv=5
contig11	kinModCall	m4C	524128	524128	33	-	.	coverage=57;context=ACAGTGAATGGGAATCTTGGCGGCAATGGCAATGGAGCCTG;IPDRatio=2.64;frac=0.975;fracLow=0.968;fracUp=0.995;identificationQv=18
contig11	kinModCall	m6A	524466	524466	40	-	.	coverage=60;context=CAGAGGACCACAAAAAAAAGAAGCAACTCCTTGCCGACCCA;IPDRatio=2.36;frac=0.498;fracLow=0.312;fracUp=0.735;identificationQv=8
contig11	kinModCall	m4C	525271	525271	31	-	.	coverage=70;context=AACCCCCTGCGCACCGTCGCCGCCATCTCCCTCTTCACCGA;IPDRatio=1.92;frac=0.482;fracLow=0.197;fracUp=0.715;identificationQv=3
contig11	kinModCall	m4C	527153	527153	34	-	.	coverage=86;context=TCGTCAAGGGTATGCCGGTTCAGCCACAAGTAAACACCCCA;IPDRatio=1.82;frac=0.621;fracLow=0.320;fracUp=0.906;identificationQv=8
contig11	kinModCall	m4C	527672	527672	22	-	.	coverage=65;context=ACAGCAATTATAGGAAAATCCAAGAATTTCCTAACAGTCGT;IPDRatio=1.64;frac=0.556;fracLow=0.224;fracUp=0.855;identificationQv=4
contig11	kinModCall	m6A	528562	528562	28	+	.	coverage=70;context=AAGGTTCCTCGGGGGCCGCGACCTCGCGCTCAGCCCCCGGA;IPDRatio=1.69;frac=0.309;fracLow=0.155;fracUp=0.569;identificationQv=15
contig11	kinModCall	m6A	533365	533365	35	+	.	coverage=17;context=GGTAGTAGTAATAGTCTTAAAGTAATAGTAATACTCTTTAT;IPDRatio=3.92;frac=0.962;fracLow=0.612;fracUp=1.000;identificationQv=15
contig11	kinModCall	m6A	533631	533631	23	-	.	coverage=17;context=TTTAGTACCTAGTACCCTCTAGTACCTAGCTTACTTATAAT;IPDRatio=3.82;frac=0.630;fracLow=0.251;fracUp=0.930;identificationQv=6
contig11	kinModCall	m4C	534339	534339	21	-	.	coverage=17;context=AGCTACTATTAGCTATAATCCTAATAAGGTACTTTAAAGCC;IPDRatio=3.34;frac=0.873;fracLow=0.276;fracUp=1.000;identificationQv=11
contig11	kinModCall	m6A	534454	534454	21	-	.	coverage=17;context=TCTAATATAATTACTAAAAAACTAATATATTATTTAATATA;IPDRatio=2.48;frac=0.597;fracLow=0.226;fracUp=1.000;identificationQv=3
contig11	kinModCall	m6A	534742	534742	24	-	.	coverage=15;context=TAATTTCCTAATAGTACTTAAGTATTACTTATTTATATATT;IPDRatio=5.34;frac=0.773;fracLow=0.351;fracUp=1.000;identificationQv=8
contig11	kinModCall	m4C	537941	537941	22	-	.	coverage=42;context=TTTAATAATTAATTAATTCTCCTTAATATATTATATCTTAT;IPDRatio=1.83;frac=0.850;fracLow=0.444;fracUp=1.000;identificationQv=7
contig11	kinModCall	m4C	538369	538369	30	-	.	coverage=50;context=CAGCATCGATAAGAGCGCAGCGAGGAGGGTGTTGCCAGACT;IPDRatio=1.85;frac=0.692;fracLow=0.256;fracUp=1.000;identificationQv=10
[truncated: 32,205 more rows]
