# Supplementary material for: Study of the whole genome, methylome and transcriptome of Cordyceps militaris
Source: Sci Rep. 2019 Jan 29;9:898. doi: 10.1038/s41598-018-38021-4 (PMC6351555; doi:10.1038/s41598-018-38021-4)
Supplement: Supplementary file 4 — C.militaris Transcriptomic data [file 41598_2018_38021_MOESM4_ESM.xlsx]

## Sheet: Transcriptomic_1
Supplementary Dataset
Study of the whole genome, methylome and transcriptome of Cordyceps militaris
Yujiao Chen1,2,3,4,5+, Yuqian Wu1,3,4,5,6+, Li Liu3,5+, Jianhua Feng3, Tiancheng Zhang3, Sheng Qin7, Xingyu Zhao7, Chaoxia Wang3, Dongmei Li3, Wei Han3, Minghui Shao3, Ping Zhao1, Jianfeng Xue3, Xiaomin Liu2,4, Hongjie Li2, Enwei Zhao2,4, Wen Zhao3, Xijie Guo7, Yongfeng Jin8, Yaming Cao9, Liwang Cui3,10, Zeqi Zhou11, Qingyou Xia6*, Yaozhou Zhang1,2,3,4,5,12*, Zihe Rao12*
1Human Genome Research Center, Tianjin University, Tianjin, 300309, China.
2ZhengYuanTang (Tianjin) Biotechnology Co. Ltd, Tianjin, 300457, China.
3Tianjin Lakeside Powergene Science Development Co. Ltd, Tianjin, 300309, China.
4Zhejiang Chinagene Biomedcial Co. Ltd, Jiaxing, 314400, China.
5Guizhou Gui’an Academy of Precision Medicine Co. Ltd, Gui’an, 561113, China.
6State Key Laboratory of Silkworm Genome Biology, Southwest University, Chongqing, 400715, China.
7College of Life Sciences, Jiangsu University of Science and Technology, Zhenjiang, 212000, China.
8College of Life Science, Zhejiang University, Hangzhou, 310058, China.
9Department of Biochemistry and Molecular Biology, China Medical University, Shenyang, 110001, China.
10Department of Entomology, Penn State University, PA, 16802, USA.
11Dynamiker Biotechnology (Tianjin) Co., LtD,Tianjin, 300467, China.
12Tianjin International Joint Academy of Biomedicine, Tianjin, 300457, China.
*correspondence and requests for materials should be addressed to Yaozhou Zhang(email: zhangyaozhou88@126.com)
+these authors contributed equally to this work
C. militaris fruiting body transcriptomic data
Seqid	Sequence
c131074/f4p4/2456 isoform=c131074;full_length_coverage=4;non_full_length_coverage=4;isoform_length=2456	gactCAAGCTCGTCTTCACCTCCGCAGAGTCTGGCCTTTCAACGGCCTTTCCCATCGCCACCGCTGATTTTGCATCGACTTCTGTTCTCCAACGACTCCTACAACCGCAGCACTGCATTCCCGCGCGGTACCGAGCGAGCCGCCCGTACACTCATTTCAAAATGATGTCCTGGTGGTCGTCGTCGGCCAACACGGCTCTGGACGAACAGATTGAAAAGGCCACTGGCAGCAGCCTCGAGGACATCGCCCTCAACCTCGAAATCTCCGATGTCATTCGATCCAAGACGGTGGCGCCGAAAGAGGCCATGCGCAGCCTCAAACGTCGCATAGGCAACAAAAACCCAAATACACAAATTAGTGCTTTGAATCTCACCGACACGTGCGTCAAGAATGGTGGCT…
c131079/f1p7/1986 isoform=c131079;full_length_coverage=1;non_full_length_coverage=7;isoform_length=1986	ACGACATTCTTCCTCCCTCCCCTCAAACCACCCCATTGCGTTTTCAATCTCCCGCAATCAGACATACCATCGCTACCATGGCTGCCCTCACCCCCGACTACGCTCTCCCCGCCTCCCACCGAGACATGCTTGAGAAGTCTCTTCTCGAGTCTGATCCCGAGGTCGCCGGTATCATGAAAGATGAGGTCCAGCGCCAGCGCGAGTCCATTGTCCTGATCGCCTCCGAGAACATTACTTCTCGTGCCGTATTCGATGCTCTCGGCTCTCCCATGAGCAACAAGTACTCCGAGGGTCTCCCCGGTGCCCGTTACTATGGTGGCAACCAGCACATCGACAGAATCGAGCTTCTTTGCCAGAAGCGTGCCCTCGAGGCCTTCCACCTCGACAGCGACAAGTGGG…
c131089/f2p1/1894 isoform=c131089;full_length_coverage=2;non_full_length_coverage=1;isoform_length=1894	GACGTGCCCTTGTTACCGCGCTCTACCAGTGAACGCAGGATCGCAACCCACACTACTACGTTTAAAATGTCTCGCTCGCACCAGGCAAAGACTTTGGCCGCGAATCGACAACCTGTGGTAGAACTGGAAGCCCCGCAAACCAGGTCTGCGCCACTCTCCAACCCTGATGCTGCTGCGATTGAACTTCCTGGCGAGTCGTTGGCGCGCCCTAACATGCAGAGTGCACAGTCTCCTGCATCTAGGGACACTCTACATCAAGCAAATCCCTGGCCATTCTATCTGGATGATGTACCGAGCACGGCTGCCGCCCATGGAATGCAACCCAGCAGAGTGACAAGCGACACCAACATCCACCCCGCCAACCCATGGCCTTATCATGGCATTGAGACCGATAGCGCC…
c131092/f1p4/1351 isoform=c131092;full_length_coverage=1;non_full_length_coverage=4;isoform_length=1351	CTATCTTGCGTCATGCAGGCAACTATGAAGAAATTGAGAATGCGCGAGCCCAGCTGCCTCACACTACTTCGACGAATCCGCGGAAAGAGGCTTTACAGAACCTGCAGCCAGTCAAGGTGGACGACTTACCACAAGGTGACAGAACCTGTATGATTTGCTACAATGAATTCGACACACCGTCGCCCGAGGGCGTCAGTGAGAAGCCCCTCAGGCTTCCCAAATGCAAGCACGTATTCGGCAGCCATTGTATCCGCAAGTGGCTTATGAGCTCGGGCAGCTGTCCGTATTGTCGTGATAAGCTGCATTCCGAGCCAAAACTGTTACCATCTTCCACCCGGGCCTTTTTAGACATAATGAGGATCAGGGGTTGGACGACAGGATCGGGGATGGCGGAAGACT…
c43694/f1p18/768 isoform=c43694;full_length_coverage=1;non_full_length_coverage=18;isoform_length=768	ATCCCAAGCAATCAAGCCTTTCCCCCTCACACACTCTTGCATTCTTCTCATCATACAATTTCTTATCAAGCAGCTTGCAGCATCACAAACAATCAACCCTCTCATCTCATACACTTTGCCCCCATCATCAACACATAATCCCCATCAACACTATACATTCTACATCAGGACAGTCCATCAACGGCAAGACAGTCCATCAACAGCAAGACCATCCATCAACAACAAAACAATCCACCAACAGCAAACCCCCCATCAAGATGCAGTTCTCCAAGACTCTCTTCGCCGTGGCCGTCGCTGCCACCGTCTCGGCCGCACCCCTCGAGGCCCGTGAGGCCGACTGGATCATCCAGAACCTGTCCCGTGACTGCGATAGCCAAGACTCGTCGTGCACCTGGAGCT…
c131096/f1p11/830 isoform=c131096;full_length_coverage=1;non_full_length_coverage=11;isoform_length=830	ACCCAACATAGGTCTCGAATCTGACGAAAGCAGCGATTCGATCATAATGGCGTCCGGATATGGCATGCATGGAGGCGTTGGCCGTTGCTTCTCCTTCTGGCAAGAAGTGATGGGCTGTTATGTCGTCAACACCTCGGCCGATGATGACTCCGGCAAAAAGAAGTGCTCACTAGTGCTTGAGGACTATTACGAATGCCTACATCATAAGAAGGAGCATGCTAGGGCTTTGGCTATGCAAGCCGCGTATGCCCGATCAGAGGCCGCCACCGCGCGAGACGATGCGCCGACTGCGAAACAAATACGCAGCCTGGGCCTGCTTGGAAAGGAGGAGGAGTCGAAGCAACTACTGGGGCGGAACTAGGCTCGATTGGTATTTGCATTGGTAGCCACGGCGATATA…
c131103/f1p1/1097 isoform=c131103;full_length_coverage=1;non_full_length_coverage=1;isoform_length=1097	AGGTACTCCGTAGTCGGGATATCTGAATACGTTCATTAGCGCGCCCGTACTCCATCTCTTGGGCTGCCCTTTTCTTTCTTCCTCGAACGATCCACCACTCATCATGGTGGAGGTATCTATTGCGTGCGTGGCCTCGCTCCCATTTCGGGTCAAGAGCGCCCACCCGACTCGTGCAAAGCTCTGCCCTCTGCCCTGCCAGGATGAGACGCCGCGATGAGGCTGAGATCAAACCAATTGAACCGTGTGCCCCGATGGATGTCGTACGAAAATGAACCTTGTCGTGGCCCCTGCCTTTTTCATGTCATGGTTCGCTGCCCCCATCCCATGCATGTCGGGGAAACTTTTTACGCCCTCTCTGTCTGCAATCTGCTGCATCATCATCATTCTGTCCTTTCCATT…
c131110/f1p0/908 isoform=c131110;full_length_coverage=1;non_full_length_coverage=0;isoform_length=908	CGCATTTCCAAGACATCCTATTCTGTTGGATTGAGAGCGGCCGCCCCAATTCCGTCGCTTCGCGCCCCCCCCTTTGCTCGTCGCAGCCCAGCAGCTTGTCCTGTCCCGAACCCAACCCCGAAAGCCGCCCTCGTGGGCGATGCGACTTCTTCTTGGCAACAAAACATGCCATCGCCAAACGAACGCCGGCGTGGCGTCTGGAGCCACTGGGTTCCGCTCGTCGTCACCGTCACCATTGCCAGCGCCGGACTCGTCGTCTGGGCGCTGAGCCAGCGCAAGGAGGAGGAACACCCGAGCCAGGACCAGGAGCACGAGCATCTCGACTATGAGAATGCTGACTACGGCGATAACCCGCCGTACGGTGCGACCAACCGCGGCCCGCGCCCTGGTTCCGGTCCC…
c131111/f1p6/1947 isoform=c131111;full_length_coverage=1;non_full_length_coverage=6;isoform_length=1947	ATCCTCAATCACCCACAGTGACCTCCATCACAAAACGTCTCTGCAGGGATCAACAGTATATACTTTGGCCTAATCCTCTCGCCATTGCAACTCGGCTTCTTTGGGAGAAAAGTATGACGTTAGGAGACCTGATTGTAGCATGAGGGAATCGCCCGCTGCCCATGTCACAGCATCGCCGTCGTGGTTGTCATGGTGTTGCATCCCACTTACATTCCACAATCAACCCCAGAATCAAGTCGAGAAAAAAATGTCTACAGCTGTCATTGCCGACCAGCCAGAGCCCCCAGCCCGCCTTTTCTTTGGCCGGTCGTCGACAGAATCGTCGTCCAGGCATTCTAGAACGGCATCGACTTCGAAGGGCCAATGGTCGAAACTCGGGGGCTTGGGGCGACAGCGCAA…
c131122/f3p5/1327 isoform=c131122;full_length_coverage=3;non_full_length_coverage=5;isoform_length=1327	CGCCGTGTCTTCATCACTGATGATGCCACCGAGCTCATCCCTGAGTGGCTCTCGTTCGTCAAGGGTGTCGTTGACTCTGAGGATCTTCCCCTCAACCTGTCTCGTGAGACTCTTCAGCAGAACAAGATCATGAAGGTCATCAAGAAGAACATTGTCAAGAAGTCTCTTGAGCTCTTCCAGGAGATTGCCGAGGACAAGGAGCAGTTCGACAAGTTCTACAGCGCCTTCTCCAAGAACCTCAAGCTTGGTATCCACGAGGACTCCCAGAACCGCAACATCCTTGCCAAGCTCCTCCGCTTCAGCTCGACCAAGTCTGGCGATGAGCAGACCTCTCTCACCGACTACGTCACCCGCATGCCCGAGCATCAGCAAAACATGTACTACATCACCGGCGAGTCC…
c131125/f1p7/2881 isoform=c131125;full_length_coverage=1;non_full_length_coverage=7;isoform_length=2881	AAAGACACCAAGAAAGAAACGAACCTGGCCGGGTAACTAGCCGTTGTGTGGACCGGGAAGATTTCAACGGGCGTGCCCCAGTCATCGCCAGGCCAAGCAAGGTACCTACCAACATACCAACGTCGCGATTTGCGGCACGATATTTCTTCTGTCCATCGAATATTGCCCTGCGGACTGGCACTGTGCTAGCTGCCCTGCATCTGCGCTACCCCTTCCGACAACTGTTGACTAATAAACAACAGCAAAGAGAAATCACGACCAGACGACCAGAACCAAGGCTGCACGCTCATCCCTGGTATAGGCCTCTCTGCCCTGATTCTTAGGCACCACCACCACCAGTCCACCACCTACTCAGAAACGCCCTCCCTTTTCTTTCTCCTCCTCTTCAGCACCTGAGCA…
c131132/f1p7/1322 isoform=c131132;full_length_coverage=1;non_full_length_coverage=7;isoform_length=1322	AACCATAGGCATCCATATTCATATCCACTGTTGTTTATGTCATGTAGAGGAGTACAAACCGTTGCCAAAGGAAAATTTTCCTTTGCCTTTTTGCACGTGGCGTTATAAGTTGAAAGCTGTCCCCTGTTGTGCCCTCCCTCCGTCGAATACTTTCCCTCCACATCAACTTTTTTTCTGCCTATACCTCATCAATAACCTACACAATGGCCGACGACAAGATGGAGTTTTCCGTCTCCTACAGCAAGCTCCAGGAGCTCGAGGATGACTTTGAGGATGTCGAGGTTGAGCTCCTCCGTCAGCAGGCCAAGCTGTCCGCCAAGCTCTACGAGAAGCGCGCCGCCACCATTGCCGACATCCCCAACTTCTGGCCCCTCGTCCTCGAGCAGTCGCCGCCCGACA…
c131133/f1p1/1015 isoform=c131133;full_length_coverage=1;non_full_length_coverage=1;isoform_length=1015	ACCGTAGCGATGCCGAGCAGCGCACTGGACAGCGCCAGGTACCACGAAACACCGAGCTGCCACCCGGGAATGACAAACTGCTCATCGTGGTCAAATAGATATGCCTACACATGAGCCCAATCTCGTTAGCCTTCTCTCGCCATCACCACGAGCATCGCCAACTCACCACAGCAGAAATCACAATCAGCTGCACCGCCGCAAACGCCGCGACCAGCCCCGCGACAAACGGCCAGCCGCTCGCACGCTTGTACTTGCCGCCGCCGAGGGTGATGCCAAACGAGACGAGGCCGGCGAGCGCGAGGACGACAGACAAAGACGCCAGCCAGCCGGCGGTGCGCCACAGGGTGCAAAAGTAGCGCCGCTCCGACTGGCACAGACTCGCGGTCGGGTACGGGGTGC…
c131137/f1p0/1500 isoform=c131137;full_length_coverage=1;non_full_length_coverage=0;isoform_length=1500	aTGACCTTCAAACGCAGAAACAAGTGCATCAAATCTCGACAATTATTTTGCTTTGTTTTTCACGTGTTCCTTTCGTGCTGATTGGCAAGGTTATGTCATCCCCATCCTTCTGTCGCTCGGCAGTAAGGCAGTTTCACAGCAGCGGAAGTCGGGGGCTCGCTGTACTCCCTGTACAAGCATTCCACTGGAATGCTACAACAGACATCATCCAGTCATTCAAACATGGTGCCTTTACAGAAAAAAAAAACCACTACTTTTCAGAAAAGACCATGGTTCCCCGACATCCTCGATACCTGCCTTGCACAAATGGTTCCAAAACCCAGCGCAAGGCTCTGCTGTGACAGGGGTGGGCTTGTCCGAGGACCTTCAAAAGTTTCATGAGCTGCCTTTCCCTTACGA…
c131141/f1p11/2199 isoform=c131141;full_length_coverage=1;non_full_length_coverage=11;isoform_length=2199	ATACCATCGTTGTTCTCGGCCGCATCTGCTTTAATTTTCATTGAGAAACTCTATACAGAGGAATCGCCGACATGGTTCTCATCAAAGCAGTGGCCCTTTTCGCTGTCGCAATCTCATTTGCCTCTGGGCATGGAGCACTGCGAGCGGAAACGAACAAGGACAAAGCTGATAATCGTGGTAACCCGCTCACCGACGAATTTGGGCGCTATGTGAAGAACCTCATGGATGAGTGGAAGGTGCTAGGACTGTCTGTGGCTGTCATTGACGACGACCAGGTGTACACACAGGGTTACGGACTCGCCATTCTTCCGGACACACCCGTCAAACCTGATACACTCTTCCTCGGAGGGTCAACCACCAAAGCACACGTGGGTGCTGCTCTCGCCCACCTGATATCTA…
c131145/f1p1/1750 isoform=c131145;full_length_coverage=1;non_full_length_coverage=1;isoform_length=1750	ACACCAGAGGGCGACGTTTCGCACCTCTCGGTCACGTATACCATACCCAAGTCAGCCCTGGCCGGCTCAAATCCTCACTTGAGCTATACGACTTGGTTTGGCAACTTTGCCGCTCATCGCTATTCAGAGTCCGACATATTTGCGACGGATACTGTCGGGCGCCTGCCATTCATATTCGTCGACGAAACTAGCACCTTGCAACAATGGCGCCTCGGCAGAGATCCAGTCAGCGACTTGACCATGAAAATGGACGTCTTTCCTCGCAAAGTTGATATCCATACTGCACCCGGTCCAAGAGTCGATTTGCGTCTTGACCAGGGAGGACTTGTCGGCACAGGTGGCTGGTTTTTGCCTCAAGTAGTTCAAGGCAGCTTTTTTACCCATGCTGTAAGCTGGGAT…
c131160/f2p1/1079 isoform=c131160;full_length_coverage=2;non_full_length_coverage=1;isoform_length=1079	CAGGCACAACGTCCTTCCCTGGCGATGTGGCGTCGTCGGTTCTCGATGTAGCATCCTTTGGAATGCAGCAGACGCAACCTTTGCAGGCCAATGCCTCGGCTGCCACCTCGCCAGTGCAGCCGAGCCAGCAGGCATGCGCAGCAAAACCTACCACGAACCAAAGCAGACGGCGGGAGAAGCCCCATCTCTCGTGCACTTTGTGTCGCAAACGCAAGCTGCGCTGTGATCGCAAGCAGCCCTGTTCCAGCTGTGCCTCACGCGCTGTTCCCTGCACCTATGTCCAAGGCGGTGCCGGTGTTGTCGGTCCGACTCTTCACGATCGCCTCGTTGAGCTGGAGCGTCTCATCGTGTTGCAAATGCCGCTATCCCAGGGGCAGAATCTAGCTGCGCAGCCTACCA…
c131163/f1p0/1868 isoform=c131163;full_length_coverage=1;non_full_length_coverage=0;isoform_length=1868	gcatgatgCCGCTTCCACTGCGGTCATTTTTCTCCTACCGACGCAATTGACGCCTACAGAGTTGCACGATCTCGAGGCGAGTATCCAACTCTGACTTACGATATTAATGAAGCGGAAGTAGTGCTTGGTAGAGTATCGCGCGAACAACGTGCTCAGTTTGAATTGCGCCGGTTGAAGCTAGAGACTGAGCCCATCGAACGTGGTACGGCAAGGGATGACTCGGCTCAGAGTGAGGGCTCTGATGAGCGTCACTCGAAGCGCCGAAAGCTAGAAGCGCATGCGCCGACTTCCAAACCAGACAGCTCTCTTGTAAGAGTTCTGAGTTTGTCATGGCTCACCGAATCTCTGGAGAAAGGCACCCTTCTGCCGATGTCAAGTTATACCGTGTATGAAGGCAGA…
c131164/f3p1/2481 isoform=c131164;full_length_coverage=3;non_full_length_coverage=1;isoform_length=2481	ATCAACGCAGAGTACATGGGGACTACGCCCGTCGCGTTCAGCTTCCCCCAAAGCATCGTCAGTCAGTGCATTACTTCTTCGTACCGCATAGCAGGCTTTATCGACATTGAGAATCCACCATCGATTCCACCTTATTGAGTCCGCCCACCGCAGTCGCCCCGACGCGACGAGCGCCCGTCACCCACCAGCGACGAACGACATTTGCCCTCCCCCCCCTCCTCCACCCCGGCTCATGCTGGCATCATCCACGGCATCATGACTGGGCGCACTCGCCGCGGATCGACCTCGAGCGTCGAAACCGTCAAAAACGACACCTCCGTCCAGTGGTGTCAGGAGGCGTCTGTCCTGCGCTCCGTCCCCAAGACGGAACCCAGCGACGGCTGGCCCATCTTTCAGCTG…
c131166/f1p1/781 isoform=c131166;full_length_coverage=1;non_full_length_coverage=1;isoform_length=781	CGGTCAACCAAACATGGCTCTCTCACCCTTTGCTCTCGGCACTAGCTGCCAGCATAGCCATAGCGACATCTGTCCACAGTGAACGGCATCGCGCCCACAACTCGGTCACACTGGATGAGGAGGGCAAACCAGGCGCTTGCAGAAATCTTGGATAGTCCTTGTCCATTTGCTGCGTTTGGAGTGGCCATTGTGAACCATACCGGCGACGGCCTTGGAGACCTCATCTGTATCGGTGCCAATGACAAGGCAAATACCGGGAACCCGACATCGCACGCCGAAATCGCAGCCATGCAGAACTGTACGAGCATTCTAACAGACCCCCAAGGACCCTACAAGCTCACCGCAAGCGAATCACTGCTGGCATTCTCCCAACTGTCTTTATACACAAACGCTGAGAGC…
c131170/f1p3/980 isoform=c131170;full_length_coverage=1;non_full_length_coverage=3;isoform_length=980	TACATCTCCCGCCATCGAAAACAACGTCACTGCCTGTCGCCGCCGCTTGCTTGTCCTTTTGAGTTTATCTGCTGCCAAACTATCCTACGACTCTTTCTCTTGGCTTCTCGACTGCGACCCCCAACCTCCTTTCTCCGCTGCCTCGGCCGACCACTTCATCACCACAAGCCAGTACTTCTGCCGCCGCCGCCGCCGCCATGTCGAACCCTCTCGATAGCGATGTCGGCTCTGAGCTCTTCAACTCATACGAGGCTGAGCTCAAGCTCGTCCAGGCCGACCTATCGCAAAAGCTGGAGCAGATCCCCGAGCTGTCGGGCGAGCCGCGCAAGGCCGCCATCAGCCAAGCCGAGCGTGCGCTCGAAGAAGCCGATGAGCTGCTCGGCCAAATGCGCCTCGAAA…
c43708/f1p0/1408 isoform=c43708;full_length_coverage=1;non_full_length_coverage=0;isoform_length=1408	CAGACTCGTCGAGCTTCTGCTCCACGCTTCCACCTCTGTCCAGACTCCTGCCTTGCGGTCGGTTGGCAACATTGTCACTGGCGACGACTTGCAGACCCAGGTCATCATCAACTGTGGTGCTCTCCCCTGCTTACTGTCTCTCCTTGGTTCGGCTAAGGACGGCATCCGGAAGGAAGCTTGCTGGACGATTTCCAACATCACTGCCGGCAACTCTGGTCAGATCCAGGCCGTCATTGATGCCAACATCATCCCCCCTCTGATCCACCTTCTGCAGAACGGCGACCTCAAAACGCGCAAGGAGGCGTGCTGGGCCATCAGCAACGCTACTTCGGGTGGCCTGCAGAAGCCTGAGCAGATTCGTTACCTCGTCAGCCAGGGCTGCATCAAGCCTCTCTGCGA…
c4368/f1p0/1867 isoform=c4368;full_length_coverage=1;non_full_length_coverage=0;isoform_length=1867	GAAAAACAAAGCAAAAAAAAAAAAAAAAAAAAAAAAAAAAAAAAAAAAGTCCAATATAGTTTCTCACCAACGCCCACTTGAGCCAGACACAACCCGCACACTCACTCTTCTTATCACTGGCTAGCCATATGCATTTTCACACGATGAGGAGTCAAGTTGTCATGGCTCCCATCATGCATTCCGTCGAGGGAGCCGACTGGGTGCTGCTCAAAGCCCTATTCTGGGAGTCGAACAAGTGCCTCAAGGTCATGGACCTATTCCGCTGCGTGCAGCCTGGCCTCTCTCAAATTACATCCGCCGAGCTCGACGATGTCGTCAACCAGCTGTACCTGCTGCGCAGAACCATGATCGCCTTTGCCGACATGTTCCCTCTGCACACTAAAGCTATTGAAGCGCACC…
c131188/f1p5/1083 isoform=c131188;full_length_coverage=1;non_full_length_coverage=5;isoform_length=1083	AGGTTGTGCGTAGTCTGAACCTCTTCAGCGTCAGTGATGCTAAGCTCCACTGGCAATCCGAGGGCGCCTACCTGTGCGTCAAGGTGGACCGCCACTCCAAGTCGAAGAAGTCGCAGGCCACGACGCTTGAGATTTTCCGTGTCAAGGAGAAGGGCGTGCCCGTGGAGGTTGTCGACATCATCAAGGATACCGTCATAAACTTTGCTTGGGAGCCTAAGGGCGATCGTTTCGCCATCATCACCACAACAGAGCCTGTGGCCGCAACAGCGGTGGCACCCAAGACAGCAGTCGCTTTCTTCTGCCCCGAAAAGGCCAAGGGTCTAGTCGCAGGTAACTTTAAGCACCTGCGCACGCTAGACAAGAAGAATAGCAACGCCATTTACTGGTCACCCAGAGGCC…
c43710/f1p0/904 isoform=c43710;full_length_coverage=1;non_full_length_coverage=0;isoform_length=904	TTCACGTTTGTTTGCATTGCATACAACTCCATGGGTCTCTTATACGAAACGATTCCTGGATATGTTGCCACTTGGATCGAATGTCTCGGAGATCTGGGCAGATACCGAATGGCTCTTGAAGACGCTGATAATATTTGGGATCGCCAAATTTGGACTGATGTATCTCGACACTGGTACTCAAAGGCCTCAGATCTGTCACCGGAGGTTGGCCGACTTTATCATCACCTTGCCATCTTGGCCAGACCCGATGGCCTTCGACAACTGTATTATTACAACAAGTCATTGTGCGTTCCGGTTCCCTTCCCGAGCGCTTGGGAAAGCATTATGTCATTTTTTACTCTAGTCCTGGAGAGATCCATGACTTTGGATCCTTCGGATGAGGTGTTTGTCAGAGCTCAT…
c131193/f2p3/1108 isoform=c131193;full_length_coverage=2;non_full_length_coverage=3;isoform_length=1108	AGGGACTTGATCGCGTGTTTGTGGGCTGGTCACTGCCTTTGGTCTCCCCAAGTTTGCTTGCATATGCCATCGCTAACCCAAAGTCCCGTCTCGTGATTGCGACCATGGTAGATAGCACCTAAAGCTGCTTCGACATTGGCACTAACCACTGCGCTCCCGGGCCCGTCAAGTACCAGTGCGGTCGCGACATCCAACCCACGCCAACATTCCCTTTGTCGAATTGCTATTCACTCATATTTCAATGGTTGCCGAGGGCGTTTAACACTGCGCCGTATTTCTTCTGTCCCTTTCTTTCCCTAGCAACAAAGCGACTTTGCGATGGATCCTGTTGTCTATCAACAGTCGCCCCTGGCCGACTATCTCAATGACGAGGATGACGAGTCTCACGAGGGCTGGGCT…
c131194/f2p2/1185 isoform=c131194;full_length_coverage=2;non_full_length_coverage=2;isoform_length=1185	ACCGACAACAATATTCGTGGAATGTACCCAACCACTGGCCGGCAGTAACCCCGCATACATGCATAAAACATATCAAAGCGGAAGCTTGGTGTTATAGCCAGACGTGAGCATGGCTCGGACACGTTTCATCCCAGCTCGCGACTCCCGGCATCGCGCCGCCGTCGTTGCTTTATATCGGGCGCTGGCCAAGACAGCGAATAAGATCACCCTACCGAACCAAGTAACTGCTTTAGTTGCAGACTCCAACCCTATACATTTTTATCTTTTCTCAATAAATCTCAGGAAGTCGACTCTGCCGAAAATCAGCAACTCGTGCGCTACCTCTCAAGGAGAAAACTTCCTCCCCAGCATTCCAAAAATCCGCCGACCGAACAAGCCGTCGAGGCCAGAGACCCTCTC…
c131199/f3p2/1019 isoform=c131199;full_length_coverage=3;non_full_length_coverage=2;isoform_length=1019	ATTGTACATAAATAATCCTCTCTGATCTCTCAAATCACCCACCAATCAATTAGACCAATTGCTTCCCATGTCATGGATATTTGCTTTCTACCATCTCCCAGAACAGTCTGAACGCGCCCAGAACCCATTTATACTTCCATAATACCACCCTCACACTCGCTATCCTTTTTTTTTTGTTTTCAAGTTGCCCTCCATCGAGGGTTGGGTTTCGATTTCCAACTTATCCGTCACCGATTCCAAACGTCACTGCTCCTGCAGCTGCAGCCCAGCACATCCGTGGTGGAACAATTAAAGCTCATCAGGGAGGCTGATTTCCTTGTCATATGCCGCATTGACAGTGAAACAATTTGAGCCTTCGTCCCATCCGAACCAGTCTCCCAGGCTGCATATCCGGCGCCC…
c131206/f1p2/1132 isoform=c131206;full_length_coverage=1;non_full_length_coverage=2;isoform_length=1132	GTGCACGACAAATTTATAAAGTCACTAATAAGTGGCCCACACGAAGTTGGTGGCTCAGGGAAATCCAGATGCATAAAACTGAGCACCTGCAACACTTCACCTCCAGCGACTTACAGGGCAGCCGCATCACAAAAATCATCCCAGGCGACATCCTATATATTCTTGATATAGATGGGTACCCATTCAGAAGACCAGTTGAGGCATTTCGCTGTTCCTTGGGATCGAATCATTGCCCGCGTCAGGCAGAAACTCTGGCGATTAAACGGACATCGAAACGGCCAAAAGCAAGGCAACACTCCGGAGAAAGCGGATTCGAAGGAACAGCTTGGGAAATTCGCGCATGAAGAGCAAATGCCCTCCTGGCTACGTCATTATCTCCTGTCTCACCCTGACAATAGC…
c131213/f1p2/2079 isoform=c131213;full_length_coverage=1;non_full_length_coverage=2;isoform_length=2079	GACATGTACCTTCTCAAAGTCACATTTCTTCCCCAGGGCAGCTACAGCAGGGACAACTGCCGTCACCGGGACCCATGGCCCAGCAAGGACAAAGTACAGGGAACGTAATGCGTCATCCCATGCCAAATGGTCGACCCATGAGCATGGTCGCCGGGCAGTATTCTGTTGTGCCGATACCACGTCCCTACAACGAACAGCAGCAACAATTTGTTCACCAGTCCGGACCCCGTGGCTCACCCACAGCCAGCAGATTCCTGGTCGGGGTTCCACAATACCGCCGCCGCTGCAGCAGCAACAGCCTGCACCAGGATGGATGAGACAGTCCATGCCCCCAGGACAACCTTCTGCACAGCAGCTGCCCCCTGGGAGGCACTCCATGATGGCACACACTACTCCAGG…
c131219/f1p1/2121 isoform=c131219;full_length_coverage=1;non_full_length_coverage=1;isoform_length=2121	atgGCGTGGAATCCTGCCGCTTCTACAACAGCGGTATGGTGGCCCTGCTCGGCAACAACACCCTCGTCACGTGGCTTCCTACACGGAGCCGCGCCCGAAGCTGCTCGCCACGCCGCCCGGCGGTGATATTAGCGCATGGGCCATTGTACCGCCGGCGTACACCCTGTCGCGCTCCGTCGAGTCCTGCTGAGCATTGAGAGCACCGTGTACATTCTCGACGCCGCCGACTGCGAGGACCGCCTGCCCGAGTTTGGTTCGCTGAGCCACATCAGCGTGTCGCCCGACGGCCGCTTCGTCACGCTGTATGCCCGCGACGGCAAGGCACACGTTACGTCGAGCGACCTACAGGATCTCGAGTTGTGCACGAGTCCGAGTCCAAGACGCCGCCGCAATATGTGG…
c131221/f2p11/1597 isoform=c131221;full_length_coverage=2;non_full_length_coverage=11;isoform_length=1597	GAAGCATGCACCTGCACGCACGACTTCACAGGTCGCATACTAATCTTTTCTCTCCCGCGTCTGCGTCGAGACTTGTTCTTCTTTGCTCTCGCTCAAGCTCACCACCGTTGCCCAACTCTTCTCCGACCATCGACTCATAGTCGACCCGGCTCTCGGTGCATCCGACAGGACCGCCACCCTTTTTCTCCCTCCTCCACCACTACCGAAAACTCCACGTCGGCTATTTCGACACTCGATACTGTGACAGCTTCGCGCGTGCCTGAATTGCAGTCGTTCTCCCAGCCGTCAACCTGGCGGCCATAGATTCGAAAGCATTCGGCCCAGCGCCAACTGCTGTGGCCGAAATGGCCCTGCCAAATGCCGAAGCCGAGGAATATGACTATGAGTCGCTGCCACCCA…
c131232/f1p2/2146 isoform=c131232;full_length_coverage=1;non_full_length_coverage=2;isoform_length=2146	GTGTGACCTCTCTTCTGACAAACTCGCCATACCCACCAGTCCATGTTCTGTTCGTTCATCTCGAGTCCGCGAAGAGCTCCCCATGAGCTTCTGACCACCAGGCATACCTTTTTCAGTGGCCCCGCGCCTTCCCCAGACAAACTCAAGGCGCCATTGCCTGAGGGCCGAGCCAAGCCTTGACGAGGAAGATCAAAAGTCGTTTTGGACGCGTGGGGGACGTACGAATAAAGCAGGATCCGGATCTTAACACCCGATTCGAAGACGGTTTAAAAAACGTGAAAATTTTGTGTTTCGCGCCAGAGCCCCATGGCTACCAGCACTGATGCGGCCCCGGCCGAGAAGCGCCGCCTTCAGCCGTCCGCCGCGGAGCTCACCACCAGCAGCGATGACTCTGCCACT…
c131243/f1p21/1601 isoform=c131243;full_length_coverage=1;non_full_length_coverage=21;isoform_length=1601	AAGTTCGACCAGACAAACAATACACTCTTTTCCTCCCAGAAGGCCGTCCCTCATTTTTCGCGCCTTCGTCTTTCTTTCTCCCTGCTATGCTTTTCTAAAAACAAAATCCATTTACACTGGACGTTCGTTGATCAGAACTCCAACCGCTCCTTGGTGCTGCTCAGCTTCATTCCTTCAGCTGGCGCCCGTCCTATCCTTCCTGCCACCCGCTGGCCTCTGATCCAACCACGACGCTCATTCTAACCGGAGAGAAGCAGAAAAAATCCTGTTCCGAACACTTGACCCTCCCACGACTTCAAACTATCTGTCCTTCATTTATAATATTGAGCACATCTCGTCTCGATACCTCCACGCCAAGTCATGGCACCTACCGCCCCCCTCAAGAACTTTGCTGCTCGC…
c131246/f1p2/1377 isoform=c131246;full_length_coverage=1;non_full_length_coverage=2;isoform_length=1377	GACGACTTCCAGACTGGCCACGAAGACATGTCAGATAGTGATGGTGCCGCAACCGAGACTGAGTCTAGAGGCTTCGGCAGAATGAAGCAAACCCCCAACTTGCCTGCTGGTCTTGCTCGCCTGAGCAGCCGCGAATCTTTCCACAGCACTGCTTCAACCTCTGCTGACGAGGCTCTTGATATCCTGCCTGATGTGCGCACGCCTACTGGCACCGTCTCGTCCACCAGGAGTCGCTTTAGCCTCAGCCGTCTGCCTTGGTCTCGTCGCTCTCGCCAAAACAGCGAGGAGCCCGCCGTTCAGAGTAGCCCAGTCAGCCATGCTGGTAGTGCAGGTACCCCGCGTGTGGCTGGTCAGAGCTTATTTGCTGAGCTTCAAGACTTTGACGGTAGTGAGGATGAA…
c131249/f1p7/2001 isoform=c131249;full_length_coverage=1;non_full_length_coverage=7;isoform_length=2001	ACGTCGTCCAGACGCAAAGTCCGACCCGACATCCAAACCCGACGCTGCGTCCAATGCTTCAATCGCGAAACCTCTCGCCCCCCCTCCCCGACCCGGCCAACAAGGAAACAACACTCCAGACTACTTTGCGCCCCAGCCTGGCGGCTCCCTCAGCCTGGAGCCCAATCCCTTTGAGCAGTCCTTTGGAGGAGGTGGTCCCGAGACGCCCGGAGGCACCAAGTTGCCCTCTGTCGCGGCCTTGACCTCGCCCTCTTCTCTTCTGCCCGGCACTGGTACGACACCTTTCAACTGGGGCCCAGGTTCTCTGCGCACCGGTCCCCTTAGTCCTGCCATGCTGTCCGGCCCGGCTACCGATTACTTCACGGAAGGTCACCTTCGCGGCGGCTTTCCCACTCCCAA…
c131254/f1p1/780 isoform=c131254;full_length_coverage=1;non_full_length_coverage=1;isoform_length=780	AACAACCGCTCGTACGCACAGAGTTCCAAAATGGCGGGCAACTGCACACAGCATGTAACGACAAAAGATGTCGTCGAAACCTACGAGAGAAAGGCGCAAAGCCTCAAAGCGACGCTGTCCGTAGAAGTTTCGTTTGAGAATGTCCATGTTCTACCACAGACACCACAATTGATCGCTCTTTTGTCAATTATTCGAAACAAGGCAACAGATCGCGCGGATTTCATCTTCTACTCGAACCGCATTATACGATTGCTAGTGGAGGAAGGCTTGAATCACTTACCAGTGATAGAGCACGACATCACCACACCCGTCGGCCGTGTCTACAACGGACTTATGTTCCAGGGAAAGATTTGTGGCGTCTCCATTATGAGAGCTGGCGAAGCAATGGAACAGGGCTTG…
c131255/f1p0/615 isoform=c131255;full_length_coverage=1;non_full_length_coverage=0;isoform_length=615	CAGCAGGGGGCTTCTTTGTCTTGCGGGCGCGCCCAACACGAACCCAATGCGCAGTGCAACAAGGCTGGGGGTCATAAGGCTCAAGCTCTTAAGATTAATCGCAAACAAGACAGGGCTTTCATTCTCATCATAAAGATGGGCGCGCCCGCTCTCCCCCCAAGATCTTTTTTCTTTTTTTTAATTCCCAAGTTTGTTCGCCCGAATCGCTAGTTCCTGTCGAAACCCCCAAGCTGGGACTTGTTGGCGATGACTTCACTCCTCGCCCTCCTCGTTACTCTCCTCGCCGCCCAAGGCAGCCTTGCGTGGGCGGCCAACACGCGCCGCGACACGGCCGCCTCGAGGGCTGCGAATCGCAAGATGCGCGAGGCCTGCTCCCATTTCAAGTGCTACACATGCTCG…
c131259/f1p5/2384 isoform=c131259;full_length_coverage=1;non_full_length_coverage=5;isoform_length=2384	AGGATTCACAACCCCCAACGCCGGCGAAAGAACATTCTCCCTTCGAACGACCGAGGAGAACCCTTTCTTTCTGCAACGCGTCCTCCGTCCTTTCGATATAAAGGCCTTGTCCTGCCCGCAACCTCTGGCAGCCCATCAACGCAACCCCTCCCCGGCTCTGCAGCCCCGCGCACGGTTTCGTCCGCCCAATCCATCCCACCTCCCCACGAACAAACCGCAAACTGCACACAACTCCAGAATCTCGCGGTAGCTGCCCTCGCGCCGCTCCCTTTCTGTAACCATGGGTCAAACCCTTTCGGAGCCGGTGGTTGACAAGAACTCATCCAAGGGCCAAGATGACCGCCTCTACTATGGTGTCTCCTCCATGCAAGGATGGCGCATCAGCATGGAAGATGCCGA…
c43723/f5p2/1944 isoform=c43723;full_length_coverage=5;non_full_length_coverage=2;isoform_length=1944	ATTGAGACGCAACAACGCGATGTGATTCACTCATAGTACTAACTCAGGCGCAAAAAACACATTGAACGCTCTTCTTTTCAATTCAAAATCTTTCAAGTGCCCATATAGCCTCATAGCGGCGCACTGTTAAGCATCTCATCCCAGCATCCGATAATCACAGTGCACCCGTCTTTGCAAGAAAAGTCGATGAGGAAAATGGCTACGGCCACGAGTGAGCGCATGTCACGCATTCATCAGCTATATCACAAATATCAACAAGGTCTTCATTCAGTCGAGTTGATCAATCGTGACGAAGCTGAGCGCAGACTTTCTCTGGAAGCGCTTGCTCTACGTGATGCGAAGGCTGCCCTGGAGGATTTAGCATCCGAAAAGGAGCTTCGTACTCTATTTCTTGAAGAA…
c131269/f2p0/1151 isoform=c131269;full_length_coverage=2;non_full_length_coverage=0;isoform_length=1151	AACGATATCTCGGGCGGAATTTTGGAGCAGACCTTCTCCACCGAAGATGAGCGCTTCGGCGTCTTGACCACAGAAGACCTTATTCCCGGCGGTCGCGACATTGATGTCACCAACGACAACAAGAAGCAGTACGTCGACCTCATGGTCAAGTGGCGCATTGAGAAGCGCATTGCCGAGCAGTTCCAGGCCTTCAAGGAAGGATTCCACGAGCTTATTCCTCAAGATCTGATCAACGTTTTTGACGATCGTGAGCTGGAGCTGCTCATTGGTGGTATCGCAGAGATTGATGTGGACGACTGGAAGAAGCATACCGACTACCGCGGATACACCGAGTCTGATGAGGTTATTCAAAACTTCTGGAAGACCGTCCGCTCCTGGGACGGGGAGCAAAAATCACGC…
c131270/f1p1/699 isoform=c131270;full_length_coverage=1;non_full_length_coverage=1;isoform_length=699	CAGACAGCTTCCACTCGCGCTACGTGCGCATGCTGCTCGACCAGGACAAGATCTCCACGGCACACAACATCCTCGCCGCCTTCTTCGTGTGGTTACTGCTGGCCAGCTTCATCGTTATCCCGGGCACATTCACCAGCATACAAAAGCAAATCGAAGACAATGGCGATGGAAAATTTCCCAGCAAAGCTGCCGAATCCATCGTCAAGGGCGTCAAGAACCTGGGGCTCCTGGCGCTGGCCGCCATCATGTGCTCCATTTCTGTCATTGGCATGGCATGCCTTTCCTTTATCCACATGAAGAACTACGTCTGGATTTCGAACAAGCTCTTCCTTCCTGGAGTGGCCAATTGCATAGCCGGTCTCGTCTCGACCTTTATTGGTGTCTATACGCAGCAGAAAG…
c131282/f1p2/2210 isoform=c131282;full_length_coverage=1;non_full_length_coverage=2;isoform_length=2210	AAGGCTACTGCGAGTTTCCCTTGTGCGTGTTTCGGATATTGTCAAGAGATTTACGGTTGTTTTGCGGGCGCTTAAAAGTTCTCGTCATTTCGTCATCGTCCAACTGTTTTACCACGTTCGTTGCGAATTTTCGGTAGAACTTACGTCTGCATTTTTGGGACTCTTGTCGGAACCTGCTTCTGTCATCCTCTCTCCCTTATTCCCGGTCTTCAAAAGCAATTTGCTTCTCTGTCCACTCGGCGTCGCGGTGTCTTTGCCAGTATTCTCTGTACGACTACCCTGTCAGTGTAGCGGCTTTTCGGTCCGGATACACGCCTCTCCATCCCTACGCCCATCACGATTTGTTCTCGCCCCAAGAGTTTACGACATCGCGTGTACAATCTAGCAAACGTTTGTCGA…
c131284/f1p1/3754 isoform=c131284;full_length_coverage=1;non_full_length_coverage=1;isoform_length=3754	accCAACGCAAGCTCCCGCTCTACAACTCTAAAATCTGCAAAAACTTGATACCATCATCCCCATCATCCCATCCATTCATCTCATCTTCAAGATGCAATCTTGCGGGCGTGCCGACAGGTACCGTTGTGGGTGCCTGTTGGCGCCACTGCATTCTCTATGCCGCGCCATGGAGTGTTTCACATGCTTGCCTCCCTTTTTGATTGGGCAATAAAACATTCCATACTTTCGACGCACCGATCGCATAATTCGCCAGTTCCTGGCTTCCTGCTAATCTCTTTTACCATTTGACGTGACTTGTTTCATTTTTGATCTTCTTTGCTTTCACCATTTTGTCCCATCTTCTTACCCGGCCCAACTTCTCTCATTCAACATCTGCGCCCATGACATGGCCAATACCA…
c219/f3p46/1096 isoform=c219;full_length_coverage=3;non_full_length_coverage=46;isoform_length=1096	AGCCAAAACAGCCCATTCACAAACCAAAGCATCTTCGCTTTTGACTCGCTTGACTTCGGTCGTCCATTCTTTCAAAACTCCCAAAGCCTCTTTTCGCTTTCAGTCACTCTTTCACCCACCCTTCCATTCACCACCAACCCCCCAACAAATCTTTCAAGATGCGTTTCGCTGCCGCCGCTGCCGTTCTGGCCACCTCGGTCCTTGCCGTCGAGCCCACCAGCACCACCTACATCACCGAGCACCTCACCGTCACTCAGTGCCCCGAGACTGTCACTGACTGCCCGGCCCGCGCCAAGACGACCTCGGTCATCATCAACACGGTTCCCCTGACCACCAGCACCGTCTACAGCACCAAGGTCCACACCATCACCAGCTGCGCTGCCACCGTCACCGACTGCC…
c174800/f2p0/1454 isoform=c174800;full_length_coverage=2;non_full_length_coverage=0;isoform_length=1454	cccccTCTTCTCCTCAAGCCATCCACCATCTCTACGGCTCTTCGTTGCCTATTCGTCTTTCTCCTACCCCTCTGCATCATTACACTCGATTCCCTCTCGTCCATCCCTTCCGTCCCCCACCATGGATCTCGACGCCAAATACGACCACTACGACTTCCCCTACGTGGCCAAGGAGGCCCAGAATGGCCACGCCGGCCACCTGGACGCCGGCCAGATTGCTCAGGTCCATCAGCTGCGCATGATGCTCGAGGCCGAGGGCTTGACGGAACGTCTTGACACGTTGACTCTGCTGCGCTTCCTCCGCGCTCGTAAGTTTGATGTTGCCCTCGCCAAGCAGATGTTCGTCGACACCGAAAAGTGGCGAAAGGAGACCGATCTCGACAACACGATTGCTTCCTG…
c131304/f1p0/1283 isoform=c131304;full_length_coverage=1;non_full_length_coverage=0;isoform_length=1283	GCCGCCGCCAGGGCTGGGCCGCCGCCCGACTACTGCGCTACTATGCGCTGCGCATGGCCGTGCTCGCGCTCGTCATGGTCGCGCACAGCCTCGTGCTGACGGGCGGCCAGCTCTGGTTCCTCAACATTGTGCTTTTTGCGCTGGCTGTCGACTACTTTCTCGCCGGCCTCGTCTGGCTCGCCGTGGATGAGGCGGAGGGCTGGCTCACCGGCCGGCTCGCGACCGTCCTTGACGAGACGGCGGCGTGCACGCAGGACAGCGACTCGGACGCCGAGCAGCCGCTGCTACAAGCCGGCCGGCCACAGAGGAGCCGCGCAGAGGAAAAGGCCGCGAGCATTTCCTGGCATTTACATAACGTCCTTCTTGTCATTTTCAGCGTGGTCGCCATATTCTGGAATA…
c131308/f1p0/827 isoform=c131308;full_length_coverage=1;non_full_length_coverage=0;isoform_length=827	GCAATCCTGTGATGACTTGGCAAGGATCATACACGCACGACTGTCTTAAACATCACTATGAATAGCCATGAATGGTGACATGTCTCCGGTGCCTGGACGCCTCAACTGCACGCCTACGCGCTGGTTGGCCGGATCCAAGACACCGACCGGCCCATGGCGAGGACCTCATTCCAACGATGGTGCTTGGATCCGTCTAGACTCGCCTGGTGCGAGACATGTCTCGCACCTCAAAAAACAGATAAGAAGGAGTCTCGCCGCCGTGTTCCTCACCTGCCAACAGAGAAAAAAGCCATCATCAAAAAACTGCCTCTCGTATCCAACCCCCGCGCATCGCAGCATGAAGTTGTCCGCCACTCTCGCCATGGTGTGCCTAGCCGGCACCACCAGCACCGCGCTCCC…
c131312/f1p0/1000 isoform=c131312;full_length_coverage=1;non_full_length_coverage=0;isoform_length=1000	ATGGCGAGGAGGAGCGCGTCTCGAGCGAGCGTCTGCTGGAAAAGGGCTCGCCGCGCTGCCCAAGCGCGCCGGAGCCGCAGTCCATCTGGCGCGACCGGACGTTTCTCCTCGTCCATAGCGCGCTGCTGAGCGTGTATCTGCTGCTCCTGGCTCTGGTGGCGGCGAGCAAGAGCACGTCTTGCTCGGGCGTGCCTGGCGTTGCCTATTCACCGGCGGCAAAGGTCATTGAGTGGAGCGATACCAAGTTTACCCTCGAGGACCATATTCAGGATTCAAGCATCTACTCGGGCCCGCCGTCTGCGGAACTCGACAAGGCCTGGCACGATTTGCTAAACAGCCAGAATGTGCGGGTAGAAGGCAAATACTTTAAACACCACGGCCGCGAAAAGATTGGCGTCG…
c131314/f1p1/1040 isoform=c131314;full_length_coverage=1;non_full_length_coverage=1;isoform_length=1040	AAAATCCTATTCCATCGAAAGGAACTGGCCGGAGCAGGCGGAGCTCCGGTACTGAGACTATCCATCTATCTCATATCCCACATGCGCCCATTTATCTGGGAAAGCTTTTGTTAGCCATATATTTGTTTTCATGTTGGATCAATGACTACAAGAATTACGAAACCTTGCATTACTACGTTCTCACAAGGGGTTGAAATGCCTGAACACTGCAACGGTCTTGCGACTTTCCAGATTCCAGAGGCTCGTGACAGTGTCCTGCCGTTGTGCAACCCTTGATGACCCGGCGCCAATCCGTGATGCGCGATGCTAACGAGACTCAATTCCTGTCTTGCCAATAAAATCGTCATCACTCCTATGCTCACACATCTCGCCTACCTTTTCTAGGCCATACAATCTCTT…
c131315/f1p4/1231 isoform=c131315;full_length_coverage=1;non_full_length_coverage=4;isoform_length=1231	GTCACTGGTGCGGCTGCTTGTCAACTTTTTCCTCTTTCTGGGCTTTGGGGTGTTATAGAAGTGATTTCCGCATAGTTAGGCAACCATCTCGACTTCCCCCCTCGCCACCATGGCCCAGTAAACGGACGGCACGCGCAATCGACGACCGAACAGCCAAAAAGGCTCCGCTGGCAACGCAAGGTCCGGCCGGGAGAGCCGCCACCCTCCCCCGTTTGGAGGAATCGCTTCTACGCCATCACGCGACAGAGTTGCGCCAAAGAAGAAAACGACAACTACGTTCTATCCCCATCACCAACCCGCAAAACCTAGGGGCCCGGACGTACCCAACCCGCCCCGAAAACCATGCGCCTCTTTCTCGTGCCCGTCTCGACGCGGCGCACGCTGCTCTACGCGCAGCGC…
c247/f5p15/999 isoform=c247;full_length_coverage=5;non_full_length_coverage=15;isoform_length=999	CTGCTGTCCATCTTCTCACTAGTCGTTGCCCTCGAGAGCCTCCTTGTTCTCCCTCTCGACCATCTTCTATTCTTCGTTTCGTCTCTCTCGTTGGCGATTCTTCCTCTTGTCCTTGTCCTGTATTAATTCATCTTTCGACCTATAACACTCGCTCTCCATCGACGCTCAACGGCTGCATTCTTGACTCCCTCTTTTAATTATTCAATCGATCCTAACCTTCTCGACACTGTCATTGATCTCTCCGTTCCCGATTCCAGACTCATCAGTCCACGACCTCTCCCACCTCGAAAACCAACCATGGTTTCATTCAAGACAACGGGCTTCGTTGCCGCTGCGGCTCTTGCTACAGTCGCTCAGGCCGATTATACGATTGACCCGAAGACAGTGCCCTTTGCCACC…
c43734/f1p0/831 isoform=c43734;full_length_coverage=1;non_full_length_coverage=0;isoform_length=831	AACGTTGCCGCATTTCACGATTTTCTCACACCATGTCTCGCGGACCCCAAGCTCGTCGTCGCTCGCCATCGCTCTGCTCCGTTTCTTCGGCCGAGAGCTCGTGGAGCGACCTCGACGGCACCACCACGGGCACCGCCGCCGCCGCCGCCGCCCCGGCCGTCGCCGTCGCCAACTGCCACCGGTGCCCGTCCCCAGAATGCCCGCTGCTCCGCCATCGCCAAAACAGCGTCTCGTCTGTCCGCAGCTGCGAGGACATGAGCGCCGACAAGACGCAGCAGCTCTGGCTCTGCATGCTGGCGCTGCAGCAGCGCTACGCCTGCTACAACTCGACCCGCATCGACCTCGCGCTTGGCGCGGGCGAGCAGGCTGTCAATTTCATGCCGAATCGCTTCATCATCG…
c264/f50p21/1510 isoform=c264;full_length_coverage=50;non_full_length_coverage=21;isoform_length=1510	AGTCTTCTTTGTTCTGGACGAGACAAGGTTTACCTTGTTGTCTCGATTGTGAGGGATCCTACGTATATTGCTTCTTTGTCTGCAGCCCACCTTCGCAGGGGCGAAAACGCCCCCCTAAACATCACCACTACAGCATCACCAACTTACACCAGCTCCCTGGCTCATAATCCGCATTATCCCCTCAGACACTACCCCTCCCATATTCACATACAAACCATGCCCTCCTCACCCGCCGCCACGCGCTCCCATCGGCAGTCCTGGCCGCCGACCCAGCTGCGCCTCGTCCGCTCCCACTCGGCCAAGAGCACGGAGCCGCGCCCGCTGCTCGACGACATTGACGAGGACCCTCTCACCTACTTCCTCACCCCGCACCACGCCGACGACGACGACACCGACATG…
c131340/f1p0/905 isoform=c131340;full_length_coverage=1;non_full_length_coverage=0;isoform_length=905	AGGATTATTTTCCCAACGAGTTACCCTGGACAAGAAGACCGCCACAAACGGAGCGAGCCCGAGGGCTCGGGACGCAATTTATGCGAACAAGTGTGGCACATGCCTCTAGTCCAGATCCGAACTCAACACTCGGAGCAATCTGTAACCCTAGTTGGCTGCTTCAACGGCCGAGTGATTTTGCCTCAGACTCAGACAATCGAAAACAACCAAAGACTGACCGAACCCACGGCAATTGGCATCCATACATACTCATAGGTAGCTTCTCGCCGGCCTTGGCCGAGCTGGTCAAGCAATGTCGGGCCCGCAGCCACGCAGCCAAGCAAAGAAGGACAGCGAATTCTTCTGTTTGATTTGCCCCAAGAGGTGGGGATGCATTATTATTCGATGTGGTGTACAGTG…
c131343/f1p1/2802 isoform=c131343;full_length_coverage=1;non_full_length_coverage=1;isoform_length=2802	GAGTCTCCGTCGATTTTGCTGCCGCATCCACATTACTGCAGTATTCGCAAACGCCCATCTCCCGAGCTGCCAGTACACAGCACTCAACAAGGACCTCCACCACAGCTCAAGCTACACAAGCTCGCTCTTGCATCACGAGCCACACCCCTCGCCACTACGACCGCCTCCGACCAACCGATCCAACAACACCATACTATCCGTCCTATACCAGGGGATGACTGCCCCGGAGCAGCCCGCTGGGGGACCAGAGCCGCCATCCCAGTCTCCCAGCGAGGCCCAAGCCCAACAAACTGAGGCTGATGTTGAGCCCAGAGCAGGGGACGCCGCTGCGCTTATAGACCCTTCCACAGTACAGCATGGAATGGAACCGTCTCAGACAATACAGTCAGCTCAGAACCA…
c131350/f1p1/1643 isoform=c131350;full_length_coverage=1;non_full_length_coverage=1;isoform_length=1643	TACCGCAACACCCACTGAAACTGGCCCTGTTACCTCACCCGCAAAGCACGGCCCCAGCTCCAATGCCATTCTTGGCATCACCTTGGGAACTATTGCGGCATTTCTCGCCATCCTCCTTTTCATCCTGCTTCTTCTGAAGCGCCGTAAACGCCGCACGAATCCTAACCAGGGCGCTGTTCTCAACCCTGACGAGAAGGATAACATTGCGTTTGCCAAGAGCGCGCAACCTCCTGTCTCGCACGTCAACTACCGCGGCCACAATCCTACTCTCTCCACCGAATCGTATTCTTCTGTCGCCATCCTTATGGGCCGAATGGGACCCCAGAAGCAAGTTGGTGCTACCGGGAAGATGTCGCGATCGTCATCGAGAAGCTCGACCAGCTCTGTGCATAAGCAGTT…
c131351/f1p4/897 isoform=c131351;full_length_coverage=1;non_full_length_coverage=4;isoform_length=897	CCGTCCTCCACAACAGCGCGGGCAACTATGCATCCACCACTGCTGATCCGAGAGCCAAGCCGACCATGTCAGAAGCAAATGTCACATACCACGCGTCTAGAGCTTTGCTTTGCCTTGTTCTTTCGCAGTTGTTCCCTCTCAACAAACAGATGGAGCATGCGTTCTCTGTGAAAAGATTGGCTTGGGCCAAAGAATGTATTCAGAAACTTATGGAGCGTCTCTCCAAGTTCTCCGACCCGCTCAACAAGTCTCTGAGGGAAGACCTCGGTGGTCAGATTTCGGCGGCTCTGCACGACTGGAATACTTTCCGCCGATGGGGACGGCACTATCTGCTGTCCCAACTTTCTGCCTATAAAATGCAGACTTGCAACTCGGACAAGGATCCGGGGGACAAGGATC…
c131353/f1p1/900 isoform=c131353;full_length_coverage=1;non_full_length_coverage=1;isoform_length=900	AGGACGCAACATGCCCATCCCCCCCTTCGACAACCTTGGCAGAGTCAGTACGAGCCTCGCGCCCCAAACGCCGCGACATCACGCTGTGCCATTCTTCCGATGTTTCGAGGGAAGGAAGAAACTGGCGGTCAGGACTCTCGGAGTGACGTTCGTTTCTCCCCTCCCCTCCCCCTCCGTCGTGTCAGGGCAGTGTGCTGGGCTGTGCGGTGTTCGCCTTGCCCAGTGAAGGAGCAACACCGACTTGCAACAGAGCACGACGGGACGAGTCACGACCGCAGCTGGCAACGACAACCTCTGAGAAGCGGAGGTTTTCGCCGCCGTGCAGCGTGCATGTCACAGCTTTTTGGGGGGGGGAGAGAAAACAGGCAAGTGTCGCGGGCCTGTCTCTGATGGCCCCAA…
c283/f34p121/1064 isoform=c283;full_length_coverage=34;non_full_length_coverage=121;isoform_length=1064	AACTAGTGTCAGACCAGAGATTAGCATAGTATGGCTCCTTTTTCCGTCCAAGGCAAGACTGCCGTCATCACCGGCGCAGGCTCAGGCATCAACTTTGCCTTTGCGCAGCTCCTCCTCGGCAAGGGCTGCAATGTCGTCCTGGCCGACATCAAGCTGCGGCCCAAGGCCGAAGAGCTGGTGAGCCAGCATAGCGCCGCCGGCGAGGGCCGCGCGCCGTCTTCGTCAAGACGGACGTGACGGCGTGGGAGGACCTGCGCGGCATGCTCGACACGGCCGTCGCCGAGTTTGGCGGCTTCGACATTGTGTGTCCCGGCGCGGGCGTCTTTGAGCCGCTGACGTCAAGCTTCTGGCACCCGCCCGGCTCCGACACGAGCTGGGACTTTGTCGACGCCAACCACT…
c131359/f1p0/1157 isoform=c131359;full_length_coverage=1;non_full_length_coverage=0;isoform_length=1157	AACACTCGATTTTTTCTTCTTCCCAGAATGAAGACAACGTCCAAGGTCTAGAGCTACCTACCCCACGCTGTCGCGCGGATGATCGTCCCGGTGCCCAGAGCCGACCGGGTACTAAACCGGATCAATGGACAAGACTTTTGCCCTGATCAACGGCGCAATACCATATTCCTCTGTCCCTAACCCAATCGTCCGAGGGATTGCATCATCCTGGCAGATGCAAAACATCCCGTCGTCCTCTGGAAACATGGCAGTTTCGCGACATGGGATGTGCGACTTGCATTGTCAATATCGCGGCAGGAAGAAGCAATAAGGATATGGATGGGCTGCTGGCCAATCGAGGCCACGGAGCGGTGTTTTCATGACTAAGTTAATAATTATTAGGGACCTTTTTTCCGCAGC…
c131360/f1p1/878 isoform=c131360;full_length_coverage=1;non_full_length_coverage=1;isoform_length=878	AAGTGCGGCCCTGTGCGACAGCTGAACCGCAGCCTCAGGAATGGCATCGTTGGTTGCCAGTTTGGGTCCGCTCTCGGCGACGCGGTTGTCCTGTATTACACTGAGTTTCTCTCGGCAGATTTCTCTGCCCAGGAGTATCCTTCCAGATCTTGGCTAGCCCCAATCCAAAGCGAGGATGTTGCACTCCGACGCCACGCCAACTGCGATCCGCGTCAGCCAGGAGACCAGACAGACGACACTGGCCATGCGCGGCTGATATTGGGGTCCTACTCGCACAAAATGGCAAGGGAGTTTCTGCGAGGGATTTTGCGATGCGCCTCGACATGTGTTCCGCAGGGCGTGCGACTTTGGGAACCCTTCGCATGGGTTCAGGTCTCAGGGTCTACGGTCCGGTCAAGA…
c131362/f2p4/1051 isoform=c131362;full_length_coverage=2;non_full_length_coverage=4;isoform_length=1051	CACCAACAACAACCAGCCATGGCTCCCCCCAAGGCGCGCCGCAACACCACCTTGGTCGCCGCCCTGTGCTACTTCATCACGATACCCTTCCTCATCCTCGTCCTCATCGGCAACACGCACATCAATGGCGTCCTCAACGATATTTACTTTTTCAAGCTCGACGTCTCCCACATCATCCCCATTGCCGTCGACAATTCCCAGCTGCTCAACTCGGTGGCCCGCAGCCTCGGCCTCCACGACTTTTACTCTGTCGGTCTCTGGAACTTTTGCGAAGGCTTTATCGATGAAGGCGTCACCTTTTGCTCCAAGCCGAAGCAGTTTTACTGGTTCAACCCCGTCGAGGTCCTCGTCAGCGAGCTGCTCGCCGGTGCCAAGATAGCCCTGCCCTCGCAGGTCATT…
c131365/f1p1/771 isoform=c131365;full_length_coverage=1;non_full_length_coverage=1;isoform_length=771	TGCTGCTGGAGCTGAGAGTATTCAAGCCTGGCTTTCGCGACATATGGACGGCCGACCGACACCCCCCGTCAAACGACCTTTCAACTACATGCGCTGGGCGACTGGAATCACGATTTTGCTGGGAGTGGGAACTGCCTTGGCCACTGCTTCTCCCTATATTCTACCAATTATCCAGAACCGAAACATCTGGGCGTCCATCAGCCTAGTGTCTGTTCTCCTCTTCACGAGTGGCCACATGTTCAACCATATCCGCAAGGTCCCATACATTGCCGGGGACGGCAAAGGTGGAATATCGTACTTCGCTGGCGGTTTCCAAAATCAGTTCGGCCTTGAAACGCAAATCATTGCAGCCATCTACGGTTTACTCTCTTTCTGCACCATCACTCTCGCCGTAAAAGT…
c131371/f7p7/2732 isoform=c131371;full_length_coverage=7;non_full_length_coverage=7;isoform_length=2732	GCGACCACAGCAGCCCAGAAAAAGCTCAAGGAGCAGTTCCCTTCGAACCCCCCTCGGGAGAAGTCTACGGTGCGACAAACACAACGGAACGGCAGGAGGCCAAACCAAACAAAAAAAAATGGCCACGGCGGCGGACGCAAATCGGGCTCCTCCGCAGGGCGGTGTGATGGAAGGAGCCAACCCGTCCAAATACAATCCAAACGATCCCATCATCTTGTTCATCATCCAAGCCGGCCTCATCATCATCGTCTGCCATGCGCTGCACTGGCCGCTCTCCAAGATCCGGCAGCCGCGCGTCATCGCCGAGGTCGTCGGGGGCATCATCCTCGGGCCCTCGGTCATGGGCCGCGTGCCGGGCTTCCAGCAGGCCATCTTCCCCAAGGAGTCGCTCCCGAACCT…
c131381/f1p5/916 isoform=c131381;full_length_coverage=1;non_full_length_coverage=5;isoform_length=916	GATTTTCAGCTTTTATATTTTGACCTTACTCGGCATGGGAGTTCTGCTCGGAAGAAGCTGGAAAATTGCGAAGCGGCCTTTTCTATACTCGCCCGCAAATGAGGCCGTCGAATATTACATCGGCGAGTTCTCGGACGGCAATGACCCCCACGGCAAGTTCGTTGGGGAACCTCGACCTTCACTCGAGAAGGCTTGGACAGACCTGCTAGGACCCATGAATGTGCGGCTATCACTGGAGGATGTTCAGGCGTTTGGTCGTGAATCGACAGCGGTCGGGATGTCAGATGGCAGCGGCTATCTCGGCACGTTGAACGTGTATCATGAGTTGCATTGTGTGAGATGGCTTCACAAATACATCTACCAAGATGAGTACTGGCCCGGGCTGGATGATGAGCAACG…
c174815/f1p0/1585 isoform=c174815;full_length_coverage=1;non_full_length_coverage=0;isoform_length=1585	CACATGTCCGAGGAGGAGACTCGCGAGCTGATTGCTCGCCAGCGCAGTGCTCTCTACGGCGAGGGTCCGTTCGCCGACAAGTCTAGCTACGTCGATGAGAGCGGCAACATTCGCAAGGGAGCCCCCGGCCCCAGCAGTGCCTCCAGCCTCCGCGGTGCTTCTCCTATGGGCTTTGATACCATTGGCCGCCCTCCTGCTGATGCTGGTACTCCCGCTCGGCCAAGGAGCATGGCCACGGCCAGAGCGAGTTGAGCCCTCGTCCCAATAGCACCACCAGCCCGCAAAGCGCAGCCCCAAACAACAAGGTCTTTGACAATGCGGTCGGTGCTCAGAGCCGCACTAGCACCTCCAGCCCTACCGGCGCCTCTCCTCCTCGCGATTTGGCCCCTGGATCCAAGC…
c131388/f1p4/1976 isoform=c131388;full_length_coverage=1;non_full_length_coverage=4;isoform_length=1976	AGGGCGCACAGCTGTTTGTCTTGGGCCTTGTTCGAGATGGCCCTCATTTTTCTCCTTGTCTACGCCGATGCCTAGGTATCAACTCTTTAGTTTCCTCTCGCTAATCTATGCCCTCATCATATGATTAGGTACATTTCTCGGACGTTTCTCTTACTAGCCGAACCGTTTCCATGGGCACCGGCCACAGTACGATCTTTGATGTGCTTGCCTCTCTATGCGGCTGCCCGTTTGGTCCTTCATCACCCGCATCCGCTTCCCTCCTCCTTCCGCCCTCCCCCTAGCCTCGACTGCCCATCCCTTTTGCTTCTTCGCTCGGATTTCCGTCTTGGTCAACCACCCAATGCCTCTGTAGTATACGGCTGCTTATCACTCATTCTGTCTTTTCTTCTCTCTATTGCC…
c131395/f1p0/1514 isoform=c131395;full_length_coverage=1;non_full_length_coverage=0;isoform_length=1514	cagtaGACCTGCACACGACGAGGAGGACGACCAGGGCGAAAGACTCATCAATGAGGAGTACAAAACTTGGAAGAAGAACAGTCCGTTCTTGTACGACATGATTCTTGGCACCGCTCTTACATGCCTACTCTTACTGTTCAATGGTTTCCTGACGTCAAGGAGCCCCGGGCAAAAACTTCCGCATGCACCGCCTGCTGCTTGGCACTCACACATCCGACGACAGCCCAACTTTTTGCAGATTGCCGACGTTCAAATCCCCAAGGCGCTCGCGCCAAACCCGGACGATTACGAGGACGACCGTGGCGAGATTGGAGGCTATGGCAGGTCGGGAGATATTGCTGCAATCAAATGTGATGTTGTCCAGAAGATTGAGCACCCCGGCGAAGTCAACAAGGCCCG…
c174817/f1p1/2582 isoform=c174817;full_length_coverage=1;non_full_length_coverage=1;isoform_length=2582	ACCCGACACAATAGAATTGCAAAGAAACCAACGATATCATCGCGGAGCTAGAAACCAAGCGAAAGATGCCATTTTACGGTTACGAGCAGCCAACATTGGTTATCAGGACTACGTCAATGAGGGAATCGACGAAGCTGTCCTCGACCAGCTCTTCGGTGACTTGGCCTTGACAAGTCTGCGCAAAAACCCGCACCTGCAGCCCCCGCTACTGCCCCAGTGCCTTCCAAGAAGATCAGCACCTCTGCTTCAAAGGCTAAGGACACCATTACAACGACAGAGACACCACTTGATAAATCAGAGGCTCGCAAAGACCGTATTGCAAGACTTCTCGCTGCGAAAGGATCAAAGACTATAAAGTCTGGAGGAGCCACTGTCATTGGCAAAGTTGCGAAGGCCCCA…
c131411/f2p0/1346 isoform=c131411;full_length_coverage=2;non_full_length_coverage=0;isoform_length=1346	ggcccgtcgtcaTGTCGTGTCGCAGCTGGACGAGCGCTACTTCCGCGGCCTCGAGGGCCAGTACTCGTTCCAGCTGTCGTTTCGCGTGCACCGGGCCGGCCACGCGGGGTACATTGTGCGCAGCGAGACGGCGCACCGCATGCGGCGCTCGGCCAATGTCGAGCTGGACCCGCTCGAGGCCGGCGCGTACGAGGTGTACGTCAAGATCAAGGCGTGGCGCGACGACGACGTGCTGCCCGTGCAGGCCACCATCCGCCGCTGGGCCAAGACGAAGCGCGACAAGGTCAGCCGCATCGGCAGGGCGTACGACCTCGCCCACAGCCGCGGCCAGACGGTCGAGACAGAGCAGGAAAAGGCGGCAAGGGAGGGGTATGAGAAGAGAAGGAGGGAGAAGAAGCG…
c131413/f1p8/2116 isoform=c131413;full_length_coverage=1;non_full_length_coverage=8;isoform_length=2116	GCGATACAAGAGGCCTATCATCGTCTCGGCTGTCGTCTTCATTCTCCTCGCCATTGGATCACTCATTATCGTCAGCTGACACGGCGCGTCTGCGGCGTCTCGTTGATCTACTCTTGATATTCTCAACCCCCATTCTCAGTTTCAGCAAATCACGCTTTCTCGCCGCTTTTTTTTTTCACTTGAGCCGCTGCGACGCGCGACTCAACGGCCCAACACCCGACTGTCGCACAGATTCAAGACTTGTCCACGTTGTTGCTCGCCTCGCTCTCTAGCTAGGTACACGCCACCACTGGCGTCTCATATACTGCCGCCTCTCTGCACCCCAAAGTACCCGCTGCGTCAACGCGTCGCACAATCGATCTCACTCCCTCGCCGCCCGCCGCCAGTACACAACGACAT…
c131415/f1p7/1362 isoform=c131415;full_length_coverage=1;non_full_length_coverage=7;isoform_length=1362	ACCCTCGCCGACGCCTCTATCCATATCCCGGTCCTCGTCAACCTTCGCTCCTTTTTGCCTCTCTTTTCGTGTCACCCTCTCGACACTGTCCGCTCCTTTGAAACAGTCTTCTCTTCGTCGCTTTCTATATATCAAGCCACTTTTCCCTTTTTGCCTCGAACCTCATTCCGTTCCTGTCTCTCCGACTTGCCAAGCTCAAGCTCGACGACTTCTTTCTTGCAACTTCAGACTATTCTTGTCAATTGCTGCAACGGCTGGTCCTACGCAAGCAGAATTTAAAATCTCTTGGTTTCCCCTGCCGTCAATTACATCAACAATTTCGACAACCATCAACTAAAGGTTTCGCATTCTAAAAACCAACCTTTACAAAATGAAGTCTTCACTTGCTCTTCTCGCGGC…
c131417/f3p4/2690 isoform=c131417;full_length_coverage=3;non_full_length_coverage=4;isoform_length=2690	ACGCAATTTTTTTGGTTGACTCCAGCCAAGAAGATTCTGATGTGCGATCCTTGAGCGCCAAAATCGGAGGCCTAGTGCCTGAACCTTTCTCATCAAACATGGCTACTTCAAGAATATTTGTCAATGGCCTGCCGACCAGCCTCACGGAGGCTGAGTTCCGGAAGCACTTCTCTGCGGGAAACCGCGAAGTCACAGACGTCAAGCTCATGGCACAACGCCGCATCGGCTATGTAGGCTACAAGTCGCCAGAAGACGCCGCAAAGGCCGTCAAGTACTTCAACAAGACCTACGTTCGCATGTCCAAGATTACCGTCGAACCGGCAAGAGCAATCTCAGATTCTACCTGGACCAAGGCCAACGTCGCCACCCGAGCCGTCGCTACGGAGGAGGGCAGCAGGG…
c131419/f1p1/2282 isoform=c131419;full_length_coverage=1;non_full_length_coverage=1;isoform_length=2282	CAAGCACACGCATGCCAACGTTGTCGATGCGCTGCGAGCCACGCAGAAGCGCAAGCAGCGCCGGATCAAGCGCGCCATTGTCGCCATCGCCGGCTGGGCCCTCATGGGCGCCATGACCTACCTCATCATGACGACGACGCCCGTCGTCCACAAGCTCTGGAACCCCTATGACATTCTCGGCATCTCAGACTCATTGGATGAGAAGCAAATCAAGAACCACTTCCGAAAACTATCCATCAAGTTCCACCCTGACAAGGTCCGGCCCGACGCCGCCAAGAACGAAACGGTCGAGTCGCTCAACAACCACTATGTCGAGCTCACCAAGGCGTATCAAGCCCTCACCGACGAGGAGATACGCAACAACTACATCCAGTTCGGCCACCCCGACGGCAAGCAGAG…
c131420/f1p2/3606 isoform=c131420;full_length_coverage=1;non_full_length_coverage=2;isoform_length=3606	AAGACAGAGGCTTTCGACACATTTCATCGCGCCTTCGTTCCGCGTCAACGACCGCTGCGCTTCCTCTATACCCATTTCTGTCGCTCTTCGAATTCGAATTTACTGCGAGCCTCTCCGCGTCCTGCTCTCGACTGGCGCATGGGCACCCGATTGCTGCCTCGCCCTCTTGGCTACCCGCCCACCTCGACCCTGCTGCCTGCATGCCTGCCACCATTGCCGCCCCGACATAATTCATCGCTGCCCGGTTGCGGCACTCTGGTCGTGCTAAACTCGATTTAGGACTTCCACTGCCAGCTGCCAACTGCAGATGTCAACCATGTCCAGCCCAATACCGATGAGAGGTCCCAGCGACGGTCCTCGCCCAGACATCGGCGGCACCCTTCTTGTTATACATGACTT…
c131422/f1p0/3082 isoform=c131422;full_length_coverage=1;non_full_length_coverage=0;isoform_length=3082	GGCGCCTCCCAGGACATGCGCCGGACTGCGAAATGGCCCAATCATGGAAATCGACCCTGAAACTTCCGCGCTCAACTTTCCCAGCGCGACCGAACCCGAAGCTTCAACGGCAGCATCTGCTGAGTTGCTCGGACGAATTCTATACCTGGCAGTCGTCAAGACCATCCGAGGACGAACCTTTTATCCTCCACGATGGCCCCCCCTACGCGAACGGCCCACTCCACACCGGGCACTCGATCAACAAGATCCTCAAGGACATGATCATACGGGTACAGGTGCAGAATGGCCGGCGCGTTCTCTATCGCCCTGGCTGGGACTGCCACGGCCTGCCGATTGAGATGAAGGCTCTCGGCACTGCAGGAACCAAGGGGCTCACCCCGGTCCAGGTGCGAAAGCAGG…
c131426/f1p0/1512 isoform=c131426;full_length_coverage=1;non_full_length_coverage=0;isoform_length=1512	GAGGACGCCCCGGGCCTTGGCGCGGAGCGTCGCCTTGAGCGCGTCTACGGCCGCGGCCGGCTCATTGCTGTTCATGGCCTTTATAAGGTCGTTTTGCTCCGTGTATGCTGGCAAGTGTCAGTGTGCTGCCCAAAAACAAAGACCCGTGACATGGAATCGGCGAGGACTGGTCACTCACGCTCCGGCATGGCTCGTTCCTTGTTGGCCAGGTTGAACTGGACAATGTCTTTGACGCTGCGGATTGGAAAATCGTCAAACGTCGTGAGAAATTTCGGAAGGCAAATGTTGTTGAATTCCCAGTCTGTCCCTCTGGCATCAGCAAGCTGCAGGTGCTCAACATATTCATGTGTCGCCCATGGCACTTCCGGGCAAGGGAGATGGTATCTGGGAACCCAGTAA…
c131432/f2p3/2036 isoform=c131432;full_length_coverage=2;non_full_length_coverage=3;isoform_length=2036	ATCCATCGTTTGGCGCCAACCTGATAGGTGCTCGCACGTTTGAGCAGCAGGTACGGGTTACATGCTTGGCTTTTAAAAGCCAACCCTTGCACTCAGTAACCAGAGTACTCATCTCAAAGTTTGTCAACGACCCAGCCCAGACAAAAATAGATCACAGCATGTCCGACTTCAGGGCAACCGTTGAGCCGACGCCCAACGGCTTTGCCGTGTGCGGGTACGAGAAGATTGAATACGACTTTGAGTTTCTCGACGGCGTCTTCCACGTCGCCAACCGACAGCTGGCAGACTGCTACGTCCCGTGGAGACGCTGCCTGGCCATCATGGACCTCAACATCTCCAACCTGTACGGGGAGCAGATCCGGCAGTACTTTGACCACTACGGGATCGAGCTCCAGGTGC…
c362/f22p9/667 isoform=c362;full_length_coverage=22;non_full_length_coverage=9;isoform_length=667	AGACACTCTCACAGAAACACACTTGCCCTTTACTTACACATTCAACTTGATCCTCTCACACAATGCTCCAGCAGCTTGCCCTCGTCGCCCTCGCCGGCCTCGCAGCCGCCACCGGCACCAACCCGCCGGCAAGGCCAAGGTGGTCAACAACTGCTCGTTTGAAGTGACGCTGTGGTCCGTCGGCAGCGACATCTCGGCGGCCAACACGCTCGCGGCGCGGGGCGGGCAGTACGCCGAGCAGTACACGCGCGACCCCAAGACGGGCGGGCGCAGCCTCAAGATCACGCGCGACCGCGACGGCCTCTACACCGGCAAGCCCCAGACCAACTTTGCCTACACCCTCGACCCGGACCGCATCTGGTACGACCTGTCCGACGTCTTTGGCGACCCCTTTGCCGG…
c43751/f1p0/2756 isoform=c43751;full_length_coverage=1;non_full_length_coverage=0;isoform_length=2756	agaCTTGCCGATTTTTTCTTTCCTCGTCTCCCTTGCCACATCGCACGCATCTTGTCCCCCTCGAGCTTCTCGCTGCCTTGACAGTTGATTCAGAAGAATCGCCGCTCCTCTGCTGATTATTATTTCCTCGTCGCTATCTTTTCCCCCCATCCTCACCGTGCCGTTTTCCCCTGGTGCGCTGCCCTCCGTTGGTTGTGTCTGTCTGCGCGCGCGCGTGTGTGACGTGTGGTCCCCCAGCCAGGCTCGCCCCGACTTGTCCGGCCGCGCTGCGTTTGCTCTTTGTCCGGAACTCTTCTCCCTCTTCCATCATCCAACTCTCCCATCGCAAACCCTCGAATTCGAGTCCAACATCGACCGTCTCGCGCCGGATTCTATTCCCTTGCTTTTTTTTCTTTTCTG…
c131439/f1p0/1224 isoform=c131439;full_length_coverage=1;non_full_length_coverage=0;isoform_length=1224	AACCTCTCATGCTTCAAGTCTCCCATCGTCAAGTCAGCACGGTGATGTGGCAAGTATTTCGCTAGTACCTTGCTTCACTACGTACACTTGCACTCTTCACCTTTGTTAGCTTCCTCACCTCAGACTTACGTCAGTTTCCCTTCACTTCTCATACCTTCAACCCGCGCGCGCTATCGGGAGGAACGCACGCTGAACGAGTCGCATCACCGCCCGCCCAAATCTGCTCCTTCTCCGTCGCCAGAAAATTCCGATCGCCAAACCGTCGACGTTCATCGCTGCTCGAACCAATAGGCGAAAGCCTTATTGTCCCAGCACGACCGCGAAACGACTTTCATACTGCAAGACCCGCACGTCGAGGTTGAGGTCGAGGCAGGGCTTGCGCCTGTCTGGTGTGAAAGC…
c174825/f1p3/1173 isoform=c174825;full_length_coverage=1;non_full_length_coverage=3;isoform_length=1173	ACCACGAATTGCAGCAAAATCGCTGTCGCACACACTCCATCATGGACTCCGAAGCTGCGACCGCTGCCCCGGTCGCCATGTTCAAAAAGCGCGGCGCCAAGGGCAAGGCCAACATTCGCAAGCGTCCCGCGACGCCGCCGCCCGCAGGTAGCGACAGCGACAGCGACTACTCGTCGTCCGAGGACGGGTCGGGCCAGCGCGTCAAGCGCCGCAAGAAGACGGCCGTCGTGACGGCCTCTTCCAAAGCCGTCGGCACCACTGCCCAAAGAGAAGTCACAGCGTCAGCGTATACGGCCGACCGCAGCGTCCCCATCACGTCCGCCAACGACGCCACCAAGCAGACCAACTGGTACGACGAGCACGCCGCCGACGCGCTGTCCGCCGAGAACTTACTCGGCT…
c131450/f1p0/1163 isoform=c131450;full_length_coverage=1;non_full_length_coverage=0;isoform_length=1163	acCCTTGGCCTAGCAGCGCCGACGCCAGAAACGAGATCACCGGGTGATGATCCGGCAAGACGCCCTCGAGCGTCCGCCAGCTGCTCCCGAGCGAGTGCGGTGCCTGCTGCAGGAGCAGTCCGAGAACGTTGCCGTTGTTAATCGCCATCGGCCAGTCCCCCTTCGAATAGCCGCCAGGCCGCGTCCCGCGCCAGGTCCACGTCTGCCTGGAACCGGTCCGACAGCAGAAGGCCTATCTTGTGCAGCGCCGCGAGATACTCGTTTTGCAGCGTCGCCCGGGGCGGTGGCTGGTTCGCGGGGCGATTCTTCCAGGTGGCGGCGCAGAATCTGGTGGTCGAACGAGGCACAGTATTAGCTTGACCTTGTGCGTTGTATGGGTGATGATATATCGACCCCGGA…
c131451/f1p2/1533 isoform=c131451;full_length_coverage=1;non_full_length_coverage=2;isoform_length=1533	TTGTCGAAGAGGAGCCCCTTGTCACCCCCGCATCGCCAACAAAGCTTCATAAGGATCCCCACCCGAGCAAGCCTACGATGCCGAGCAGGCTCGCATTGCAGAGGCCCAGGAGGCTAGCGGACTTGGAAACAGCATATACGGCTCCCGCTTCTTCGGATCTACCGACAATCTATCCATATCTTCCACCGCCTCATCGGCTTCCTTATGATTCGCAAGATGGGCCGTGGCATGAAGAAGAGTACCCGATCCCTAGTAGGCCTGTTTCGTCCCAAGTCCGTTATTGGCGTACCGGCGGCTGAGGCAGCCATTCCCGAGATTAGCGAGGCAACCGTCTCCATGATCACGGTGGAAGCCGAGACGCAGCGTGTCAATGTCACGGCGGACCCTGTGGCTACCAAC…
c131465/f1p5/2115 isoform=c131465;full_length_coverage=1;non_full_length_coverage=5;isoform_length=2115	gctcCCTCCGCCCAAGCAACACTGCCACGACCCTCGCCTCCGACATTGGGATTGGGCTTCAACGGACGCTCCATTACTGCGCCGTGCCCGCTTCATCTGCATGACGCCTCCCTCTCGCCGCCTCTAGGCAATTTCTCTCTCGTTGAATCATCAATCCGATCTGCGACCACCAGTACCGACCGGCTGCTGTAACCTTCGCTTCTATCCGTCGCCAACATGGCCATCCTCACCGACCTCGTTTTCGAGGCCACTCGTGTGGCTGTTCGAGCTGCTACGGATGAACCTTCTCCCACGTCCAATTCCTCCGCTATTTCCACCACCTCAAGCATGCCCACCGATACCAATTTTCAGAACAATAAAAACTCAGACCCCAACAAGGACAGAGGCAGCTCGCCGCTC…
c131487/f1p6/1649 isoform=c131487;full_length_coverage=1;non_full_length_coverage=6;isoform_length=1649	CAGGAAATTTCGGGCTTCTTTGTTCTGCGCCCCATCTCCATGTATATTTGGAGCACCATTCGCAAATGGTTCCAGGAACGCATTGAGAATCTCGGCGTTGAGGAGGCCAGCTTCCCCATGTTCCTTTCCGCCAAGTCTCTCGAAAAGGAAAAGGATCACGTTGAAGGTTTTGCTCCTGAGCTGGCCTGGGTCACAAAGGCTGGTGATAAGGATCTCGAGGTCCCTGTCGCTGTTCGTCCCACCTCCGAAGCTGTCATGTACCCTTACTACGCCAAATGGATCCGAAGCCACCGCGATCTTCCCCTGCGACTGAACCAATGGAACTCTGTTGTACGATGGGAGGCCAAGCAGACAACTCCTTTCCTGCGTACTCGCGAATTCTTGTGGCAAGAGGGTCAC…
c131489/f1p0/976 isoform=c131489;full_length_coverage=1;non_full_length_coverage=0;isoform_length=976	ATCCTCACGTTACCATTTAAGCCTCGCACTCGCACCAACTCTCCCTCGACTGCGACAACAAAACTCTGCATTTCCAAAACCCCTCTTGCCGCGCTGAAGCCATGCGGGTCACATCCCGGTCGCTCAACACGGTCTATCCATTATTCACGGCTTACAAACAGTTCACACACGGCGGCAACTTCTGGCGCGACGAGTATCTGCTAGAGCAGTGGGATCGGCTTATTCAACCCGTCATCTATCGAGACAATACGTACCATGGCTACAAGCTTCTGCGCCGCCTGGGCAGCTGGTGCTGGTTGACCAGAGATGCCCACACCAATGATTTCCTCACCGTCAAATTTCTCCCCCGCGACGGAAATAATGAGTTGGCCATGTGCAAGTATATCCAGAAGAACTGCA…
c131493/f1p0/613 isoform=c131493;full_length_coverage=1;non_full_length_coverage=0;isoform_length=613	ACCCCCAAAAAACCCCAACTCTGATCTTTGTCAAAACTACGCAGGTACGTCCAATGCCCGCCCGCGTTGCCTTGCGACCGCTGCTCGTCTCGAGCTTCTCGCGCCCATTCTTGGCCGCCGCATCTGCTGCTTCGCCGTTTGCCGCCGCCACCACCAGACTCAATCGCTCACCAGATACTCCAAGATTCACCTCCACCATGTCTGACCAAACCATTATTTTCACCAAGGACGCTCCTGCTCCTGTCGGCCCCTACTCCCAGGCCATCAAGACCCCCTTCGCCATCTACTGCTCCGGCGCCATTCCCCTCAAGGCCGATGGCACCTTTGTCGGCAATAACATCACCACCCAGACTACCCAGTGCTGCGAGAACCTCAAGGCTGTCCTGGCCGAGGCTGGCT…
c131497/f1p1/1699 isoform=c131497;full_length_coverage=1;non_full_length_coverage=1;isoform_length=1699	CACAGAATTGTCAGTGGTCTTCCCCAACAGCCGCCTCTTGTCAGTGCCAGCAAAGCTCGCTTCATGGTGAGTTGGTGGGATCGTGAGATTCACTTGTGGCTGCTGCAGCATCCTGCTTCCGACCTCGTCAAGCTCAATGGTGACAGCGATCTCGATGTTGACCAAAATCGAAAACTACTCAAAACAATCGTCGTCAAGGGAGACTCCAACATCTCCTCGGCTAGTATCAACGCCGACGGCACCTTACTCATTGCTTCGACGTCCACAGATGTCAAAGCCTTTGCACTGGAACATTCCAACCCCACAAAACCCGCTGATGTTACCCTTTCCTCTATCGAACTGCCCAAACAGATTACCAAGCTCGGTGCCAGCAAGGTGCAAATATCGCCAGATGGATCC…
c131505/f4p3/3609 isoform=c131505;full_length_coverage=4;non_full_length_coverage=3;isoform_length=3609	ACACATCTTTTGAATTACCAAAAACTCACTTCTCTCGTAAAGGCCTTGCCAGCGGGTGAAGAGTGAAAATGGATAAGGATAAGCTTGTCCAGTTGCTGCAGGCCAGCCAAGTTCCCGACACGGAACAGGTCAAGGCCGTCACAGCTGACCTCCAGAAGAACTACTACTCCAAGCCCGAGTCACTTCTGCTCCTCGTCGAGATTACCCTCACCCATGGCGATGCTCCCATCCGACAGCTCGCCTCGGTCCAGGCTGCCCGCATTGCTATCAAGCACTGGGACAGTGTACCCGACGACAAGAAGTCGCTGTGCCGCACCCACCTCCTCGAGGGCTCTCTCAAGGAGTCCTCTGCTGCCAACCGTCACTCGCTTGCTCGCTTGATTGCGGACCTTGTCACCC…
c436/f91p18/793 isoform=c436;full_length_coverage=91;non_full_length_coverage=18;isoform_length=793	ATCCAATCGTCTTATACCATATCTACACCAACACACCAACCTTATACCCCAACACCCAACAACCATCAACATGAAGTTCTCCAACATTGTCATCCTCGCCGTTGCCTCCGTCGTCCAGGCTGGCCTCGGCGACGACCTCAACTCCATCGGCAACAGCATCAAGACCGGTGCCGAGGGCATCGCCTCTGACGTGTCCACCGCCGGCGCCGGCGCCGCCTCAGCCGCGTCCACCGCGGCCACCAACCTTGCCTCGGCCGCGTCCAGCGTCGCCACCAACGCCGGCTCCGCCATCCAGAGCGCCGCCACCGAGGTCGCCACCGCCGCCTCCTCCGCCGCCTCCTCCCTGTCCTCCAAGGCCGGCGAGCTCAGCTCCTCGGCCAAGAGCGCGTCCGGCACCGC…
c131510/f1p1/2285 isoform=c131510;full_length_coverage=1;non_full_length_coverage=1;isoform_length=2285	TCTTCGGAACTGAGTCCAAGCACTCAGATGCCGAAGCGGTTTGACTTTGACACTACACCTGACAACTTTCAACGCAGCAACGAGTCGCGCAAAAGCTTAGAAGTCAGCTTTGCGACGCCAGCGGCAACCAAGCGCCCGACCCCTGCCAACAATGACAGCGACGACTCGGATGACGGTCTGTTCCAGATCCCCCTAGCCGGGCGCAGCAAAGGAAAGGGTAAAGGTAAAGCCGGGACTAGCAGCAAGCGACCGAGCATTATTGTCAACACGCAACGGCCTAAGAGCAAAGTTATGTCTGTGTCATTTCAGTCTCCTCAAGCAAGCACAGTTACAGAAATTGTGGACGATGGCAGAAGTAGCACGACGTCACGACGCACGCCTTCAACGCCTGGGTCGAGC…
c131513/f1p1/870 isoform=c131513;full_length_coverage=1;non_full_length_coverage=1;isoform_length=870	ACCAGTCGCAGTGGCAGGGAACAATAGCCCTGGTGATGCATCACTAGGTATTCGCCCAGCCTTCCGCCCGCCTCCAAGGAGGTCAGAGCACGAAGCAAGCACCAGCCTTCTTTCAACTACGGCCAGGCACTTGTTGATATAGCTGCCTCGAGCTACGTCAGGCCCATCGTCTTGACCGCCAATTACGAGTTTCGCCGCCCCCAAAGCATGTACAGATGGCACCGCGAGGAGGCTCTGTGCATCCTTGTGCCTTGTTCGTGCAGGGTTCTTGGCCTGAAGTACATATGCGGCGCGCCAGGGCGAGCTCCCGACCCAGCTCTAGGTTCGAGTAGAGAGCGGGACAGCATGAGGAAATAATGGCTTTGCGGCAGATTTGTTCTATGTGCATAAAGGCATCGC…
c131515/f1p1/1006 isoform=c131515;full_length_coverage=1;non_full_length_coverage=1;isoform_length=1006	GACCGTCGATTGCGCTGTGTGAGTTTGCGCGCATCACCGAGACGACCACGACCACGCCAACGACCAATTCCACCACCTCGACAACCTCGACTCTCAACCACACCATCATGTTCATCACGGCGACTCGCGCGGCTGCGCGCCGCGCCGCGTCTCACTGCCGCGTTTCGTCCCGTCCATGCCGAAGCTACCACTCCTACGACCACCCAGCAGCCGAGGGCCCGTTTGGCGCTGCCGAAGAGGCCATCCTGTCCGCCGCTACAAACACGTCCCCGAGCACGGCTTCTCGGCGCTCGCGCTCGGCCTCGGCGCGCGCGACGCTGGCTACCTCGACATTAGCCCTAGCATGCTCCCGGACAGCACCTTCAACCTGGTACGCTACCACCTGGTCATACAGCGACA…
c131518/f1p7/1092 isoform=c131518;full_length_coverage=1;non_full_length_coverage=7;isoform_length=1092	GTCCCAACATCCAATAGCTTCCCCCTTTCCTATTTTAACCATTGGCTCGCGGCCTTTTTCTTCTTTCCCATTTTCCTCCTTCCTATACATCTTTACACATCGCATAATACCCCGCCAAAATGTCCAACCTTCCTCCCGTCTACATTGTCTCGGTCGCCCGAACCCCCGTTGGTTCCTTCCTTGGCTCCCTCTCCAGCTTGAGTGCCACTCAGCTCGGCTCTGTCGCCATCAAGGGCGCCGTCGAGCGTGCCGGCATCAAGCCTGAGGAGGTCGAAGAGGTCTACTTTGGCAATGTCCTCTCCGCCGGTCTCGGCCAGGGCCCTGCCCGCCAGTGCGCCATTGGCGCTGGTCTGTCCCAGTCGACCATCTGCACCACCGTCAACAAGGTCTGCGCCTCGT…
c461/f36p20/1476 isoform=c461;full_length_coverage=36;non_full_length_coverage=20;isoform_length=1476	AGTCTTCTTTGTTCTGGACGAGACAAGGTTTACCTTGTTGTCTCGATTGTGAGGGATCCTACGTATATTGCTTCTTTGTCTGCAGCCCACCTTCGCAGGGGCGAAAACGCCCCCCTAAACATCACCACTACAGCATCACCAACTTACACCAGCTCCCTGGCTCATAATCCGCATTATCCCCTCAGACACTACCCCTCCCATATTCACATACAAACCATGCCCTCCTCACCCGCCGCCACGCGCTCCCATCGGCAGTCCTGGCCGCCGACCCAGCTGCGCCTCGTCCGCTCCCACTCGGCCAAGAGCACGGAGCCGCGCCCGCTGCTCGACGACATTGACGAGGACCCTCTCACCTACTTCCTCACCCCGCACCACGCCGACGACGACGACACCGACATG…
c174596/f1p1/1453 isoform=c174596;full_length_coverage=1;non_full_length_coverage=1;isoform_length=1453	gcGGTCGTCCCCTTCTGTCGAGGATCCTGCGCTAATAGACCCGCGGTCCGCCGCCGACAGCGGCCGGCGGCGCCCGGGCTGCTGCGCCGCTCCGACACGTTTGGGCAGCTTACCGCCATCTTGAGCGACGAATACATTGGCGAGAGCAAACCGCTGCTGCTCGCGGTTCCGACGGCCATTGCGCTGTCGCTGCTCATACCGCGCCTGCCCCGGCCGTCGTCTTCTCCTCAACGGTGCGGCCCTGTGCCCTTGGCCGCGCTCAACATACTCGCCGTCCTCACCCTGACAAAAAATGCTCGGTTTGGGCGGCCTCTTCCGTGCAGTAGGGGGAATTCTACGGAATTCATAATTAGCGCCGTGGCGTTGACCTACGACGAGAGCGCTCTGGTTCAACAAACC…
c131536/f1p4/1033 isoform=c131536;full_length_coverage=1;non_full_length_coverage=4;isoform_length=1033	CCCCGAGCGCAGCCCGACGCGCATCGGGCCTAACGACATGATTACCATTGTCGTCATCTCGCGGCTCTTCTACAACAAGGGCACGGACCTGCTCACGGCCGCGATCCCGCGCATCCTGGAGAACCACCCCAACACGCGCTTCATCATTGCCGGGTCGGGCCCCAAGGCTATTGACCTCGAGCAGATGATTGAGAACAATGTGCTGCAGGACCGCGTCGAGATGCTCGGCCCCGTCCGCCACGAGGAGGTGCGCGACGTCATGGTCCGCGGCCACATTTACCTGCACCCCTCCCTCACCGAGGCGTTTGGCACCGTCATTGTCGAGGCCGCCAGCTGCGGCCTCTACGTCGTCTGCACCCAGGTCGGCGGCATCCCCGAGGTGCTGCCCTCGCACATGAC…
c131539/f1p0/1461 isoform=c131539;full_length_coverage=1;non_full_length_coverage=0;isoform_length=1461	ATGGTAATGGTATTGCGCTGAGGACGGACGCAAAGACGCGCTTCTCCGACCCTCCTGCACCACCACCACAGCAGCCGCTTCCAGAAAAACCCGACGTGCCCAGTCTCAAACGCGCAGCTGGGAACGCCCAAAGTCCGGTCCACACTGTCTTCTCCTATCCGACAGGATAATCTCAGCCAGATCATTCAGCTGACAGAAGCACTCAACAATGCGAAGAGAGATATCGACACGCAGTCGGCGAGGATGCGTGAGCTTGAAGCGATGCTTGACAAAGAGCGAGAAGCGAGAGCTTTCGCCGAGGACCTGGCTATGCGCCTAGAAGAATCTGCCAAGAGCCAAATGAATGGTTCCGCCGTAACGCCTGCGAATGCGGAAGAGACACTAGCAGAACCCACCGTC…
c131545/f1p1/905 isoform=c131545;full_length_coverage=1;non_full_length_coverage=1;isoform_length=905	caACCGAATGCGAACGCTAATTGATGTGTTTGCCAACATTCACGGCCCTGCCGGCTCGCTCGTCAATTATCGCCTCGCTGCACAGCAGCCTGCTCTCGAAGAGGAAGTTGCACGCTCCTCTAGCTCGCAGGGTTCGCGCCAAAGAAGACCATGGTCGACCCTTTCCGGCTATACTCTGGCCGATATGCCCATCATGTCCGTCATCCCAATTCCTGTCACTACTGGTGAGCTGCTCGACGGCGAACAGTGTTACACCTTCGATTTCGCGCGCCGAGTAAGCCACGACTTGAGTGAACTCATGAAGGCCGACGCCGGCCAAGGAACAAGCCGATCCCTTGGATTCATTCTGGGCAAACCTGCCAACTTTGCACATTACAACAATAGTACCAACGCCAGTAA…
c131554/f2p2/997 isoform=c131554;full_length_coverage=2;non_full_length_coverage=2;isoform_length=997	ACCTCAACACAGCAGAGCTCTTCCCCTCGTCATTTCCAATTGACTATCACAGTCTAGCATAGGAACGATATTGAAAGCCTCCTGTCAACTGTCATCAAAGACTCGAACTCGAGCAACAATGAATCTCACTCCACTCCCCGACGTGAAACGGCTCAGTCCAGTGTGTATTCGAATTCTTGGCGGCAACCCTGGCAAATTCACACTGCAGGGAACGAACACGTATCTACTTGGCTCTGGAAAGCGCCGCATATTATTAGACTCCGGAGAGGGAAGGCCGGCGTGGGCCGTCTCTCTGAGGGAAGTGCTCGAGGCGGAAGGTGCCACTGTCGATACTCTATTGCTTTCACACTGGCATCATGACCATGTCGGCGGCATTGAGGATCTCCGCAGGGTTTCTCC…
c131558/f3p0/2729 isoform=c131558;full_length_coverage=3;non_full_length_coverage=0;isoform_length=2729	GTTGATCTGAAGGTTTCAAAGAACCTGCGACGAGCAACACGCGACGCAATTGCCTCCGCCTCAAGTGCACATTCGGAGGTGCTGCTGGAGGAAACAAAGGCAGAAACGATTCTGCTGCGTCTTACGGGTTCGAGATGCGCTCTGCGCACTCGACCGCATGTGTCCGGCGCAATGGCTTCTCCTGAGATGTTCCTGTCGTCACCATCACGTCCAAAGCGCCGAATCGCAACTTCTCCACTCGTCATATCCTCCTCCCCAGATCTTCCCTCGCTTCAGGAGTTAGGGTCGCGACCGCCAAACCCCCCATTATTCAAGTCGACTATCCAGACAGCACCAAAGAACGAGCGCTCAAGAGTCGGTTTCACTTCAGCGCCAGATCCCGGGCCGCAGACGGTGAAC…
c43772/f1p0/1308 isoform=c43772;full_length_coverage=1;non_full_length_coverage=0;isoform_length=1308	AGAGCATCCCAGCATCTATCTCCATCGCAAACCTATTTCCACCCTGCACATCAATCCTGCCCTCTCATATCAAGCCGCAGTCGGAAAGAGGTAAGGGGCTGGTGCACAAAAAATTGGTCCTGTTACCGACCCAACAAACTCAGGCTGCAGGCTTTGGACCCCATCACTCCAGCAGCAGAGTAGACAGAGTGATTGTACTGTTGTTGATTGTCCTTCACAGAGATCCAAAGACAAGAAAGAGGTCACCATCGGTAGGACTATCGATCTGTTCATCGTCACTACTCTGTGACGTTGCACCGACGAGAGCTCCATACCGAAGTACCCTGAACAAGAGAATCTGTACCGTCAAGCGAGCCGCCGTCCGACTGTATGCCTTGGCCTTGGTCATTGTATCTTGAC…
c131562/f1p0/1430 isoform=c131562;full_length_coverage=1;non_full_length_coverage=0;isoform_length=1430	AGTCAACTCCTTACTATTGGAAGACTGGTCAAATTCCCTCTTACATTATCGCGCCCATTTTCCACCGTGTCATCGCACATGAGAAAAGTACTGAGCAGAATCGGATCCCAACCCGCATCCCTATCGCTACTGTGGAATTCGTCAATAGGCGTAAGTATCGAGTATCAATTACTTGAAAGTATCGACAAGACGATATAACACTGGTTGTCTATCTTCGAGCGGCATCGCAACAAATACTCCTCAGCGCAGCTCCGCTCTCTGTCCGTCATGGACCAAACGGATCCGGAGGTTACGGGTGACCAACCAAGCAGCCATCCACCACCCGATTTGCACAATGCGGCACACCCTGGCTCGGATTATGAACATGCTGTCGGGGGGTGTAGAACTGCTCTCAATTTG…
c131566/f1p0/2384 isoform=c131566;full_length_coverage=1;non_full_length_coverage=0;isoform_length=2384	GAACTAGAACTGCCTGATTGCCCTGGCAATTTCTGGCACGAGATAGCAACATGACCCATTCCGATTGCAAAGCAAGGCGCCCAGCTGTGCCTTCGTTTTCGGTGAGAAAGTCGGCCGCTATCCTCAAATGCGGGTCACAGTATTGTTCATTTCTGGACATGTATGTGGACTGTGTTTACTAGGGCATGCGGGGGAGGCGGCAAGGGTTCGCCTTGGGTCCTGATAGGAATCAGCGCCTGTCCACCACCTCGGGGTAGCTGGACTAGACCATGTCTAGCGCCAAGAGATATGTCTCTGTGCTTCCCTCGCCACTCTGGAAGTGGTCGGTTGGGGATTTCTATTTTGATCTCGACTGTTTTCTTGTTGACCGCAGAAAGGCCCTTGCGCAAGATTAAACAG…
c131567/f2p14/2011 isoform=c131567;full_length_coverage=2;non_full_length_coverage=14;isoform_length=2011	AACCTCCTCCAACCTCGCCTTGTCTCCAGCTCCGTGGTTCCTCGACAATCACCATCTGCACTTGCCCTATCGTCCGTGACTGCGAATTCCCAGCGTCGGCACATAGACAGCGGGACGAACCAAGGATCCCTCGCCCTCCTCACCCTCTACCTACCGCTATCTCTCGACAGGCTGCGCCGGCTGCCTCTCCCCCCACCTACAGCGGTCGAGCGTTTTCGTCAACGATCTACCACAGCCAGCCAACATGTCGGACCCGCGCGAGTCGTCCTCGTACTCCATTGTTCCGAGAATTCGCTACAATACCATTGGCGGTATCAACGGTCCTCTCGTTATCCTCGACAATGTCAAACTGCCCAAGTTCAACGAGATTGTCACCTTGACACTTCCCGATGGAACGGA…
c496/f257p69/1788 isoform=c496;full_length_coverage=257;non_full_length_coverage=69;isoform_length=1788	AATATTAATCCCGTCGTGTCGGCAGCTTCATCCCGTCACGTTTTCTTTCCATCTCTTTCATTTCTTCCATTTCCGATTTTGGCAACCGCTCCAACCCGCTCTTTGTTGGTAGCCTTTTTCCCCCCGACTCGCTCGACGACTTACTCTTCTTACGCTCTCTCCAACATCTGCCGCTCGTATTCAAACGGTCAATCCCCCGCTCGACTGTTTAAAACGACAAGCCACCAGCTTTCTCGCCACATATTTATACCGACAAGCATTCTATACAAATAATTCATCATGAAGGGCTTCGCTCTTCTCTCGGCCCTGGCCGCCGCCGGTCTCGTCTCCGGCAATCCGACCAAGCGTGCCGACCCCACCCCCATCACCATCAAGGGCAATGCCTTCTACAAGGGTAAC…
c131569/f1p0/922 isoform=c131569;full_length_coverage=1;non_full_length_coverage=0;isoform_length=922	CTTCTGGGGCATCCACTGGACGGTCATCATGGGCGCCATTTCCATCTTTTGGTTCTGCGCCGTCTTCAACGTCAAGCTCGTCAGCCACCTCATCCAGAACCGCGGCATCCTGCCGTCCACATCGCTCATCAACCCCATGGAAGTGCTCATCATGACCAACGGCACCCTCATGGTCATACCCTGTAAGTGAGCTCCAAAAAACAGATGCGAAAAAAAAAAAAAAAAACCTGGCCGCTGACAATACTGCAAGCCATCTTTGCTGGGCTCGAGTGGGCCAAGTTTACCAATTTCGAATCCGGGTCCCTCACACTCACCTCGGTCATCATCATCCTGCCCTCGGCACCCTCGCCGCCCAGCGCATCTCCAGTCAAGGGTCCCAGAGCTACCAGGCCGGCAGCG…
c499/f8p56/1065 isoform=c499;full_length_coverage=8;non_full_length_coverage=56;isoform_length=1065	AACTAGTGTCAGACCAGAGATTAGCATAGTATGGCTCCTTTTCCGTCCAAGGCAAGACTGCCGTCATCACCGGCGCAGGCTCAGGCATCAACTTTGCCTTTGCGCAGCTCCTCCTCGGCAAGGGCTGCAATGTCGTCCTGGCCGACATCAAGCTGCGGCCCAAGGCCGAAGAGCTGGTGAGCCAGCATAGCGCCGCCGGCGAGGGCCCGCGCGCCGTCTTCGTCAAGACGGACGTGACGGCGTGGAGGACCTGCGCGGCATGCTCGACACGGCCGTCGCCGAGTTTGGCGGCTTCGACATTGTGTGTCCCGGCGCGGGCGTCTTTGAGCCGCTGACGTCAAGCTTCTGGCACCCGCCCGGCTCCGACACGAGCTGGGACTTTGTCGACGCCAACCACTA…
c131575/f1p0/1363 isoform=c131575;full_length_coverage=1;non_full_length_coverage=0;isoform_length=1363	ATCCTCGTCTATAGAGCCCCCTCTACATGACGGTGCCCTGGACGGAGCATACACCGGTCGGGGTAGCGATGGCGCTGGATGTTGTGCGACCAAGCTGACACGGGGGGACAGAACAATCTCTGCTCTGAGCAGACACCACCATGGCCTCGCCCCTACCCTTGGCCTAGCAGCGCCGACGCCAGAAACGAGATCACCGGGTGATGATCCGGCAAGACGCCCTCGAGCGTCCGCCAGCTGCTCCCGAGCGAGTGCGGTGCCTGCTGCAGGAGCAGTCCGAGAACGTTGCCGTTGTTAATCGCCATCGGCCAGTCCCCCTTCGAATAGCCGCCAGGCCGCGTCCCGCGCCAGGTCCACGTCTGCCTGGAACCGGTCCGACAGCAGAAGGCCTATCTTGTGCAG…
c131579/f1p1/1346 isoform=c131579;full_length_coverage=1;non_full_length_coverage=1;isoform_length=1346	ACGTATCCCGAGGTCTACATTCTGGATGGAGGCTACAGCGGCTTTTTTAGCACTTTCCGTGGCAGATGTTTTCCTCCAGAGTACGTGGAAATGTCTGACGAGAAGCACCAGCGCACTTGCGAGCGCGAGATGGGCAGACTCAAGGCTCGCAAAGGCGGCCTCAACCGCGCGCAGACTTTTGCTTTTGGCCAGAAAGACCACTGTATAAATGACTCTCCTACTGCGCCCGGTCGACCGACGTCGCGGCAATTCCCCATCATGGGCAGCTTTTCTCCTATCCCTGAGCGATCACACACTCGTCGCATGGCTTCCTACTAATGTTTGGCCTGCCTGCTGTGCTACACATCCCCGGTGCATTGTCTTGGCTCTGCAAGTCCACGGCACCGCACCTCGACTACT…
c131582/f1p2/1683 isoform=c131582;full_length_coverage=1;non_full_length_coverage=2;isoform_length=1683	GGATCTCAATGATCTGAACCAGGCCTGGGATCTCTACTACCAGGTCTTCCGCCGAATTTCCCGACAACTACCTCAGGTCACCACTCTGGACCTGACATACTGCTCGCCTAAGCTACTCAACGTCAAGAACCTAGACTTGGCTATCCCAGGCACATACCGTAGCGGGCAACTACCCGTGCGAATCCAAGCGTTCGAACCCACTCTGACAGTCATCAACTCGAAGCAGCGTCCTCGTAAGATCACTGCCAGTGGCACAGATGGGAACGCATACCCCTTTCTTCTCAAAGGCCACGAAGACATCCGACAAGACGAGCGCGTCATGCAGTTGTTCGGTCTCTGCAACACCCTGCTGGCCAGTGATGCAGAGTGCTTCAAGCGCCACCTCACCATTCTGCGTTT…
c131585/f1p1/1074 isoform=c131585;full_length_coverage=1;non_full_length_coverage=1;isoform_length=1074	ATCGACCTCTTCGTCGCTCACAGCCACGGGGTGCCCTAGCGAGAGGCTGAGATGGCGATCCAGTACATACGAGCACCACCATATTCTCTGCCGAATTACAAGCACGTCCTTGGGCAGCTGCAAGTACCGGAACGGACATCGGTGCAGGCCGGCTTGGTAGAGGATCCGGGTCAGCGCGCCGTGGACCGTGGACGCAGCCCGCGACGACATGCGGACGACGAGGTACAGCTCCATCGCCAGGAGGACCTGAAGCGTGTACATGTCCTGCTCGCCGGCGATGATGCCGAGCAGGCTGGTCAGGACAGCAGGCGAGGTGATGCAGCAGCGAGGCTCCAAAAGCTGCTCGTCATCATCGGTGGCTGCAATGTTCCACACGCATTGGAAGCAGACGGCGCGGCA…
c131587/f1p0/1043 isoform=c131587;full_length_coverage=1;non_full_length_coverage=0;isoform_length=1043	GCTTGACTTACATGCATCACCCTTTCATGCCTACATAGGGCATCCTTTGTCTGTTACGCGCTCCGTTCGCCTGTCCCCTCGGCCTTGCGTTGATCCTTGGCCGTGTTGCGACTCTTGCCCACCACCACCATGGCCGCGCCAAAGCCAAGGGATCCCTTGGATGCGCTGCAGGGTCTCCTCAATGATGTCCTCGTGCAAACCGGCAAAGCTTTACGTGCATCCCGACGGGATAGCCAAGGAAATCTCGCGCTACCACAGGGCATCTCACAATCAAAACTGCCACAAACCATTGACACCTTCCACAAAGCCCTCGATGACCTAGAAGGCGATATTATGAAAGCCAAGTCCGTCATCCTCCGCGATCTCAACCAACTCCAGGCCGACCAGTCTACGGCCCAA…
c131590/f1p0/1492 isoform=c131590;full_length_coverage=1;non_full_length_coverage=0;isoform_length=1492	AGACCAAGAGACTCGCTCGGGCGATCTCCCGCGCTGTGATGACGACGCCCAGTGGAGCCACGCGTGACAGCAGCGAGACAGTTCAAGTTAAAACGGGACTTGCGACACGCGGCCTATTAGTTCTTATTATAACTATCTCGTCTAGCCCCCACGATTTTCTATTCCGTGCGACATCAAAGTGCATGACGGACGTGATCAGGGCATGGGTGATGTCTTGGATCCCAGCAAAGTGACCCCAGTTCGCGATTCATCCACACAGAATTTCACTTGATTAGTGTCGTATCGTACACTAGTTCAGCGCGACATCCCGAGGCAAAGATCGCCACCAAATTTCAGAGCCGCCCTTTTCCACAATGACTATTGCCAGCCGATTACGTTTGGTCACATTGCTGCTTTTCG…
c131591/f1p0/983 isoform=c131591;full_length_coverage=1;non_full_length_coverage=0;isoform_length=983	ATAGTCACATCGTTCAATTCCTGCTACAAACACAGATCGCATGAACATGGACAAACAGCCGTCCAAGTTGGATCACTTAGCCCGCACTTCGACAGAGCCACGCGAGAAGAACTTAATATGGGTAAAAATTGTGGGTGTCGACACTGTCAATGAGAAGACTCGGCTCTTAAAGCTCGGGTTGCAAGAAGGCCCAGCGAAGTTTCTTGCTGGACAGTGGCTGGATACGTTTGTCCCCGGTAACCCGAAACCAGGTGGCTTTACGATAGCCTCGGCGCCGTCAACAGCCGCGCGAGCCACGGAGCCGTATTTTGAATTGGCCGTCCAAGAAGCGCCCGAGAATCCTGTGGCAGCATGGCTCTGGAAGCCGGAGAACGAAATACTGCATAGATTCATACAAGT…
c131592/f1p2/1167 isoform=c131592;full_length_coverage=1;non_full_length_coverage=2;isoform_length=1167	AATGTCGGCGTGTCCCTCGACAACGCTGACAAATTGCAATACGCCGCCATCGAAAAAATCCAAATCGCCAGAATGAAACGTATACGCAAGTCTCTCCGGGCCATCAAAATTCCGACCATCAAAAAGGACACACTCGACAGCCTGTCTCTATCTCTAGGCCCAGAGCTTGATGTTGGCCGCGACGACGCATTGCCCTCATGCATCTCTAATACCTTCTTCGCGCCCTGCGACTGGCCGCTTGACGTCCTTGAGGACCGAACCTGGCATGAAAGAAGATACTGGTACGACCTGGGCCAAGTGAGGCGCGACCCGGCCATTTTGCTTCATTATATTCAGGCGACAATGACCTGGTACGAAGAGTGCCTCGACCGACTGTCAAACTTTGGGCCAGACCTGTGG…
c131159/f1p0/793 isoform=c131159;full_length_coverage=1;non_full_length_coverage=0;isoform_length=793	ACCTATGTACAGATGATTTCAACACTGCATTTATTCGTCCAATATTCACCGCGCTTTTTTTTTCATTTAATTCTTCACAAGTTCACGTTGCCTTCTACCTTGGCTTTCTTAGCCTGCCTCTCTTTGCGCTCTTTCCTCTCTTTCCGTCTCCTCAGCACTAATTCGCCCGCCGTCCATCTCCCTCCGCATCGTGACCACAACAGGCGCTGCTGGCCATGGCCATGTACCAGCACCAGCACAATGACTACGGACATCATCGCAATTATTTGCAACTATCATGGCCTCTACCAAAGCACTGTGCTGGTTTATGAGGGCATGCAAGCCACTGTCGCTCCTCTGCCTTTGACACAACATCGGACCTTCATTACGCGGCGTCGAAACATTTGAAGCATCGAGATG…
c131596/f2p1/1544 isoform=c131596;full_length_coverage=2;non_full_length_coverage=1;isoform_length=1544	ACACCTCCCCGATCAGGAACGCCAAACACTGAAGGTGGTCCCAACCCCTTTGGCGATACTCCCGAGCCTGTCGCCAACCAGCGCCTGGCCGCCACCACTGGCACCAACCCCTTTGTCAGCCCTGCCGTCTCGCGGCCTGCCTCCAGCTTTGGCTCCTCCAGCGCCATTGGGCCGCGATTTGAAGAGCGCGCCCAGCGCTACTTCCACTCGCGCCGCGTGGCCAAGGGTGACGTTGAGAAGCCCTGGCTGGAGAAAAAGGACAAGAAGGAGAAATGGGTCACCATTATTCCCGTGATTGGCATCCTCGTTGGTCTCGGAATCTCTGGCTTCCTAGTCTGGGATGGTCTCCGCAGTGTCATCCACCACAAGTACTGCCCGCTCATCGATGACAACTTCGAC…
c131604/f1p18/1432 isoform=c131604;full_length_coverage=1;non_full_length_coverage=18;isoform_length=1432	AACTGACCGTGGCTGTGGCAGTAGCTGTGGCTGGGGGCTGCCCGTGGGCTGCCTCACAGGTGGCACTCACACTATGAGCGCCATATTACATCATCACTTGGGTCAACACAGGGAACAGCTGCAGTTATTCAACTTCAAAACCGGGATGGAGGCCTCGTCAACGTAAATAATAACTTGGAGCGCCGCGAAACTCGTCCGCGACCCATAGCCCATCCCGGTTCTGCTTCTTCACCACGGCTCATACAGTCCAAGTTCATTTCTGCTGTAAGCGCCTGAAACCGTTGCTAGTCCTCCAATCGTCTCATCCGCAGGGTGGCCCAATTCCTCGCAGCATAAGTAGGCGGGCTAGTCCACGCAACCAGCACTTCTTCGCCCGCACTTCCAAACTTCCCAACAGCC…
c28809/f2p2/989 isoform=c28809;full_length_coverage=2;non_full_length_coverage=2;isoform_length=989	AATCGCACAATGGCCACTTCCCAAGCCGTCACCGCCAGCGCCGGCCAGCGCCTCGCCGGCAAGACCATCCTGATCACCGGCGCCTCCGCCGGCATCGGCCAGGCCTGCGCGCTCGAGTTCGCCCTCGCCCAGCCGCACGACCTGCGCCTCATCCTCGCCGCGCGCCGCATCGACACCATCCGCGAAATTGCCGCCGCCATCACCCAGCAGGTCGGCGACGGCGTCAAGATCCTGCCGCTACAGCTCGACGTCAGCAAGCCCGACGAGGTGCGCGCCTTTGTGGGCCAGCTGCCAGACGAATTTAAGAACATCGACGTTCTGATCAACAATGCCGGCGGCGTCCGTGGCGTCGAGACGGCCGGCAACATTGCCGAGGCCGACATCAACATCATGTTCGAC…
c131609/f1p22/2317 isoform=c131609;full_length_coverage=1;non_full_length_coverage=22;isoform_length=2317	GGGGCCGACCGTTTCTGCTGGGCTTCCAACTGCGACTGGATTGGCCCCCTTGCCCGCCCACCTCGTTGCCTGTCGTCCGCCTTTCGGCCCCTGCTCATCAAGCCTCGCCTGGTCCCATGTTCCCACCTCCCGGCAGCCCGGCCCTGGTTCAACGGGCATCCCGGCGCTGCCACAGGAATTTGGGGGTCAAGCAGGAGGAGGAGGGGGCGTGTGGAGGAACACAGAAACCAAGCTCACGCTTGCGCTGCCCAATTGGCAATCGTCAAGACCTTTTTACCAGCATCATGGCTTACATTTGTGGTGGAGTCGGTATATAGGTCCCTAGCTGCCGACCCAATTGCCCTTTTCCTTGCCTCTCCTGGGAGGCCCTCGAACACTCTCACAGGCGCGCCGGCTTCG…
c131615/f1p6/3013 isoform=c131615;full_length_coverage=1;non_full_length_coverage=6;isoform_length=3013	ACCCTTGCCTGGGCCTCCGTATCACATCCGGCCTGCCAGCTCTCTCTCTCGTGCCACCTCGAGCCGCCCATCCCGCCAAAGACCTCGATTGCCTTGCTTGCACACCGCACACCATCAGTCACATCATACATGTGCCTATCCACTCGCTACCCGCACTTGGGGTACAATTAGGCCATCAACAACCGCGCCTGTCTCGACAACACACGCCACACGCCCGCCATCCGTGCAACTCTTTGCTTCCACCAAGACGTCCTCGAGCCATAGGCCCCCAGTCGGCCGGCTCCTGAAGAAATTCCGCCTCTTCACCCTGCGGCCACCCGCCGCGGCGAGGTCGATCTGGATCGACTCTCAACTTCCAGCAACCGCCCCGCTGACACTTCTGACGCTCCCACGACCACG…
c544/f5p17/793 isoform=c544;full_length_coverage=5;non_full_length_coverage=17;isoform_length=793	ATCCAATCGTCTTATACCATATCTACACCAACACACCAACCTTATACCCCAACACCCAACAACCATCAACATGAAGTTCTCCAACATTGTCATCCTCGCCGTTGCCTCCGTCGTCCAGGCTGGCCTCGGCGACGACCTCAACTCCATCGGCAACAGCATCAAGACCGGTGCCGAGGGCATCGCCTCTGACGTGTCCACCGCCGGCGCCGGCGCCGCCTCAGCCGCGTCCACCGCGGCCACCAACCTTGCCTCGGCCGCGTCCAGCGTCGCCACCAACGCCGGCTCCGCCATCCAGAGCGCCGCCACCGAGGTCGCCACCGCCGCCTCCTCCGCCGCCTCCTCCCTGTCCTCCAAGGCCGGCGAGCTCAGCTCCTCGGCCAAGAGCGCGTCCGGCACCGC…
c174854/f1p0/1531 isoform=c174854;full_length_coverage=1;non_full_length_coverage=0;isoform_length=1531	GGAAGCGAATCGGTTGAGATGGAGCTAGAACAGGACGCGAGATGCACGGCAAAGGGCAGCCCTTGGGCTAATCTGCTGCCGACTGGGAAAGAAGCCCAAGATCTCTTAGCCAAGTTTCGTGCCTGGTTGCCCAACTTTCCGTTTATGCATCTCCCGGCCTCTACGACAGCCGCCACGCTATGCGCAGACAAGCCGTTCCTATGGCTTTGCATCACGACATTGACCTGCATGTCCAACTCGCAACATCGAAAATTACGGGATGTTGTCCGTCGCGAGTTATCCGAGAGAATCATTATCAATCATGAGCGAAACATTGACCTGTTGCTGGGCCTGATTGCCTACCTGGGCTGGTCATGTCTTAATATCAGACCGGAATTCAAGCCTTTTATTGTCTTGTAT…
c131623/f2p0/1442 isoform=c131623;full_length_coverage=2;non_full_length_coverage=0;isoform_length=1442	GACCATCACATAAATTCTCCAGAGTTGCATGTAGTCACAATAAGAACCAGCCGGCAACTGAACCCATATTTTACTCGTTGACGAAGATCTGGTCGCTTACACGCAGGTGTGTTGCTATGGCAACATCCACCACCTGTCACCTCCACACTTTCGCACCACCAAACAACCCAGCTTCACCGTCCTGCACACGACAACGACGTTGAGATTCCCCAGGGCTCAATTGGCAGGCATTATCACAGGGACGGATCTCTGTACCTAGGCTGGCAAGATGGCGACAATAATTCTGCAGCCGAGGCCTGCGACGCTCTTCGCCAAGGTGCGACCGCTGGAGGACTCGACGCAGCGCAAACAGCTCTGCTCCAAGCGACCGATACGCCCGAGCCAGGCCTTTGCAGCCAA…
c131624/f1p1/842 isoform=c131624;full_length_coverage=1;non_full_length_coverage=1;isoform_length=842	ATGGCATTCCTATCTTCGCGACCGAGGCATAAAGACTCATCGACAATGAAGTCATCGAGCTCCTCGCCAAATAATCAGCCGGCTCCGCGAGGGAGAAGCCGCCTCGACCAACGGCTGCTGAGCCTCGCCGTCGCAACGGCCAGACGCGGTCCAGTACCAAGGCACATTGCCTTTATCCTGGATGGAAATCGACGCTGGGGGCGGCGTCGCGGCCGCTCGCTCCGCCAAGCGTATCTCAAGGGATGGCAGCAAGTAAAAAAGCATCATTCTCAATATTTGCTTCGCATATGCCTCGACAGCGGAGATTCAGATGGCTGTGCAACGGAGCATCCAGGAGCGCCTCACCGAACAGGCGGCTGCCGGTGATGCGACGCATAGCCTCAGCAGCGCGCCGATCAA…
c131627/f2p5/1429 isoform=c131627;full_length_coverage=2;non_full_length_coverage=5;isoform_length=1429	CAACGCAACTGTTCGACTTCGGCGAGGAGACCACTCGGACGAAATCTCCAAGATTTGTGAACACATTTCAAAGGCCATACGCTTCTCCGCCAATGATACTCAAGCTCATATGCTTATGGACTATCTTGAAAGCTTTACTACGGGAAGCTTGGAGGCCTATCGAAGGTCCATGAAGCGCTGGGTCCGAGACTACAATCCGAGGGTGGAGATCATCTTTGGCTTTGTCGAGCCCTACAGAGATCCATACGGCGTGAGGTGCGAGTGGAGAGGTGTTATTAGTGTTGCTGACCTACAGGAAACGGCCAAGTTGTCAACGCTCGTGGAAAACTCAACCGAGTTTATTCGAAAACTTCCATGGGCAGTGTCTGATGTCAACGATGGAAAAGGCCCTTTTGAGAA…
c131630/f1p2/1596 isoform=c131630;full_length_coverage=1;non_full_length_coverage=2;isoform_length=1596	aggagaaacagTCCGTGGTTCGCAAAGGATAAATAGGACAAGTATTCTCGTCGAAAAGAAGACAGTTCACCATCCAGAGCACTCGAGAGAACCAACTCTCCAGGAAGCATTCGACAAATACAACCTTTCACCCTTTTACAACCCCCCATTATCAAGAAACCATGCGTCTGTCTCTTCTTCTCGCCATCTTGCCCGTCGCCCTCGCCGCCCCAGCGACCAAGCGCGATGAGCCCGCACCGTTGCACGCCGCCGCCGTGGAGAGCGCCGCGATCCCCGGCAAATACATTGTCAAGTTCAAAAGGGCAGCGCCTCGGCCGATAACCGCATGCACATCATGGCCGAGCACGCCGAGCACGTCTACACCAACGTGATGCAGGGCTTTGCCGGCTCCCTCGACGC…
c131631/f1p5/1375 isoform=c131631;full_length_coverage=1;non_full_length_coverage=5;isoform_length=1375	AATCACTACTTCCCAGACACAGCATCTCTCGAAAGAAAAGCCTTTACCGAGGACCCTTTTCCTCTCTTTTCTTCCCCTTCTTCGACTTTTGTTCCCAAGACAAAAGCCAGAGGACTTCTTGTCATCCTTTCGTGCTCGTTACGGAAGGCTGTTGAGAAGATTCTCTCGCTAGGCAAAAGTCGCCAATCTGGACTTTGAAGCCCGTGTCCCCGTGCCCTTCAGCATCTTTCCCTCGACATACAGGGACAGCGAGTCGCAGACGACCACCCAGACTCACGAGGAGATTGCTATCAATCTCCCCGCCAACCTAGCAGCCGGACGGGAAGGCCAGTACTCTTCTCACAAGGTCAACGAGGAAGAAGTCCGTTTTACCCGTGAAGAAGATCTTCGCCGCCGTCC…
c560/f164p61/2124 isoform=c560;full_length_coverage=164;non_full_length_coverage=61;isoform_length=2124	ACGAACCGTCCATCCAATTCGAGGTCGTACCTGAAAGCTCCTTGCAGCCTTTCGTCCTTTCGTTGACTTCTATTCTATCCTCTCTTACCGCTTCACTCATTTAGCGGGCATTCTTTCTTTACTTCTTTTTCACGACTTCGAACAGGTTTCCCACTTTCACCATGAAGGCCACTTTCTTCGCCGCCGCCGCGGCCATGGCTGGTGCCGCCAGCGCCAACAACCACCGCCACGCTCACCAGAAGTTTGCCAAGCGCGGCCATGCTGCCAGTACTGGCTTCCCCATCGCCGCCACCGGCGAGGTTTGCCTGCCCGGCTGCACCACCATCTGGAAGACCATCACCGGCGAGGCCACCCTCGTCCCTGTCACCGTCACCACCGTGACCTCGACCTCGACCAACA…
c174856/f1p1/1804 isoform=c174856;full_length_coverage=1;non_full_length_coverage=1;isoform_length=1804	gaGCAGATCCCGCCGGCTGCCATGGCTCAGAATACTCGTGTCCGCCAAGCTGCCACCTCTCTCGTCACGCAGTTCCCAGCAAACGGGCGCATTCCTTTCAAGCAGATCCTGCAGGCGACCTGGGTGGCCACGGTCGCTCTCATTCTCGGCATAGGCTTTGTTTTGGGCGTCGTCTTCTCCTCCGACGGAAAGCCCACCAGTGGCAGCACATGGTATCAGCACACGCCCACATTCGTCTCCTTGGGCGCCGTCGTGCTTCGAGGCTCGGTCGCCGCTCTGCTCGTATCGCGCTGTACCAGAACCTCTGGCAGAATGTGGCCACGCAGGCCCCGACCAAGAAGGACGGGCTGGTCGAGACAGGCGCAGAGGGCATTCCCGGTCAAGACAGTCGAGTCTCTG…
c131634/f1p1/1541 isoform=c131634;full_length_coverage=1;non_full_length_coverage=1;isoform_length=1541	GGCAACCGCGGCAAGCGCGACAGCCAAATTATCCTCATGTCGTTTCTGCAAAAAGTCATGTTTGACGAGCGCATGACGGAACTCGAGTATGAAATGTTCAACGGCCTGTGGAAGGTGACGGGCATATCACCCGACTACTACGAGATTGTGCTCATGGTGGACGCCGACACCAAGGTCTTTCCCGACAGCGTGACGCACATGGTGTCGGCCATGGTCAAGGACCCAGAGATTGTGGGTCTCTGCGGCGAGACCAAGATTGCCAACAAGCGGGCCAGCTGGGTTTCTGCCATTCAAGTCTTTGAGTACTTCATCTCTCACCACCTGGCCAAGTCATTCGAGTCGGTGTTTGGTGGCGTCACCTGCCTGCCCGGTTGTTTCTGCATGTACCGTATCAAAGCG…
c131639/f1p2/1872 isoform=c131639;full_length_coverage=1;non_full_length_coverage=2;isoform_length=1872	ATCGCCCAACCGAGCATCGCCACATTCTTGCGATTGATCTTGATCAATTGTACGACATTTGTGATCGCATCTCCTCCGTTGCCCCGCCTGCGCGCGACGCCTACCTTCTTGACCTGCGCCCGCGCGACTTCCTCCGATCGGTCCCGCGACCGACTCTGCCACCGCCTCACCGCATCACGAACCCATTCTCGCTCTACTTGCCATACCGATATCTTGGCTGGTATTCAACTTTGGCAACCATTGCAATTATCCAAAGCCTGTCCCACACTATATTGCTTCCTTGTCCGTGTCCATCTCCCACCAGACGGCACCGGCAAGCGATACGCGATGAAGTATTTGCCCGTACAAGACTTCGAGGCCGTCACCGGCGCTCTCAACTTCAATACTCCAGACTGCAAC…
c131646/f1p1/951 isoform=c131646;full_length_coverage=1;non_full_length_coverage=1;isoform_length=951	ATTCCATTTTCAACCGACAATATGGCGGTCGATGCGCAAAATGAAGGATATCCTCATCGACGAACGATACCGCATCGACTATAAAATTGGTGAAGGGGGATTTGGTCTCGTCTATGCAGGAACTGATACGAAGTTAGGCGACGAGGTTGCTATCAAACTTTCGCATGTCAACATCAACCCCGAAATTATAAAGGCCGAGGCAGACACCTACACGGTGCTTGCTGGGGGTGTCGGAATACCGCGAGTCCGATGGTTTGGAGAGGAATGCGACTACTATGCCCTGGTCCATGAACTTCTTGGGCCATCCCTCGAGGATCTTTTCAACTACTGCGACCGGCGATTCTCGATCAAGACGGTTCTCCTCATAGCCAATCAGGCTATCTCTCGAATTCAATACAT…
c131647/f1p7/1251 isoform=c131647;full_length_coverage=1;non_full_length_coverage=7;isoform_length=1251	AGTGCCAACAACACTATGGCGCATAACATTTACAATGATGGCAAGCTCACTCGAACTGTGCTTTTGCTACTTTTCAGGATAATGTCGAGCAGAATTATGCGCCGGTGCTTCCACCAACCCAATAGTATCGTCTTCGTCACACCCAGTGTCTGCATCAAATCTACCTCCTTCACGACGCTCGCTGAAGCCGAAGCCATGAGATTCGTGTCCGCATCGTCAACCGTGCCAGTCCCGAAGGTTCATATGGCATTTGAACACGACCGAATCGTCTACATTGTCATGGAGAGAATACGGGGCCAACCACTTTCTGTAGGGTGGGTGCAGAGGTCCGCAGCATCAAAGGAGGCCATTCTTTCCCAGCTTCGCGATATGACGCAGGAGATCCGCCAGATACGAGCA…
c131651/f1p28/1893 isoform=c131651;full_length_coverage=1;non_full_length_coverage=28;isoform_length=1893	ACCATCACCGGCGAGGCCACCCTCGTCCCTGTCACCGTCACCACCGTGACCTCGACCTCGACCAACACCTCAACCGTCACAATCACACCCAGCCCTACCTCGGTCTCGGTCCCTGTCCAGACCAAGACCGTCGTCGTCGTCCCTACCCCCGAGGTCCAGCGCTGCCCTACCCCCGGCACATACACCTTCCCGGCCACGACCATGACCGTCACTGACACCACCACCGTCTGCGGCGCCACCACCACCAAGGTTCCCGCCGGTACTCACACCGTCGGCGGTGTCACGACTGTTGTCACGACCCTGACCACTGTTACTTGCCCCGTCGCTACTGTCGTCACCAACGGCGGCGTCGCCACCAGCACCATCAGCCTGACCGAGTACGTCTGCCCCACCGCCGGT…
c131655/f1p5/1075 isoform=c131655;full_length_coverage=1;non_full_length_coverage=5;isoform_length=1075	AATCCCATAAAGTCGCTCCCCAGCGCCATCAAGCAGGTCTTTTGGCGCATCACCCTCTTTTACATTCTCGGGCTCTTCTTTGTCGGTCTGCTGATCCCGTATACAGACCAGGAGCTGCTCAACGCCGGCGCCTACGACGACCCCCACGCGTCGCCTTTTGTCCTCGTGGGCAAGTATGCCGGCCTGAAGGGGTTCGACACGTTTATGAATATTACTATCCTGGTGTCGGTGCTGTCCATCAGCGTCTCTAGCGTCTACGGCGGGTCGCGAACCCTCACGGCTATGGCCAGCAGGGCTATGCCCCGAAGCTGTTCACCTACATTGACAAGTCTGGACGACCCCTGTTTTCTGTCATTCTCATCATCCTCTGCGGACTGATTGCCTATGTCAGTCTGGATG…
c131656/f3p45/1067 isoform=c131656;full_length_coverage=3;non_full_length_coverage=45;isoform_length=1067	ACGGTAGTCGAACCAAGTCATCACCAACCCCAAAGTCGTCAAGATGGTCCGTTACGCTGCGACCGAGATTCTACCCGCCAAGTCGGCCCGCGCCCGTGGTGCCTACCTCCGTGTCTCTTTCAAGAACACTCGCGAGACCGCCCAGGCCATCAACGGCTGGAAGCTCGAGCGTGCTCTCCAGTTCCTCGAGAACGTCAAGAGCCACGACGAGGCTGTCCCCATGCGCCGTTACGCCGGCGGTACCGGCCGCACTGCCCAAGGCAAGGCTTTCGGTGTCACCCGCGCTCGCTGGCCCGTCAAGTCGGCTGAGCACCTGCTCACTCTCCTCAAGAATGCCGAGGCCAACGCCGACGCCAAAGGCCTCGACACCGGTGCCCTCGTTGTCAAGCACATCCAGGT…
c131667/f2p3/2047 isoform=c131667;full_length_coverage=2;non_full_length_coverage=3;isoform_length=2047	ACAGGCATGGATAAAGGAAAAAGAAAAACTTCAATACGCCCCTCGTCCTTTTATTTCTCCGCGACCTTTTCACTCAACCCTGGCCCTGGGCTGACCCTCCCCCCTGTCCTCTCCGTGGCTTGGCTGTGGATTCTCTCCCTGTCAAGCGCCCCCGCTGCCGCTCTCAGCGGCCACTTACCCACTGAACCACAATCCCGGGTTTGCAAGGCCCCGATTCTCGTCTCCCACGTTTTCTGATCTCGCCCTCTTTTCTTTTCATTGTCCTTTTTTTCTCTTTTTTTTCCCCTACCTTCTTAACAAAGTAATCACAATTCGCAACACTCTCGCCACATTTTTTTTTCTACCTCTACCAGTCGCCAACAACCTACACATCACCGTCCAACGTCCGACGTCCTGCAC…
c131669/f1p2/897 isoform=c131669;full_length_coverage=1;non_full_length_coverage=2;isoform_length=897	AACCAAGCACACCGAAAGGAAACCTCACAGTCACGCAATCGATAGCGCATTCAAGCTCAATCCGAAATCATGGCGCCCAGCCGTACGCGCACCATGAAAAACAAGAACGCCGCGCCCAAGGGCGCCGGTGGCAAAGGCGGCAAGCGCTCTGACACCGACGGCGTCTCCAAGTCTAAAGTGTCCAAAGCCCCCAGCTCCTCCAAGCAAGTCAAAGACAAGAGCGTCAGCGCCCTCTTCAAGAAGCGCAAGCCAAAGAAATATACCGAGGCCGAGCTGGGCGTTCCCACACTCAACATGGTGACGCCCGTGGGCGTTGTGAAGCCCAAGGGCAAGAAGAAGGGCAAGGTCTTTGTCGATGATCGGGAAAGCATGAACACCATCCTCTCCATCGTTCAGGCC…
c131670/f1p0/1340 isoform=c131670;full_length_coverage=1;non_full_length_coverage=0;isoform_length=1340	ACTCCATCAGGGATGCTGATCGGAAGCCCATTGGGGCCCTGACAGCCACGACGCCAGCGCTGGTATCGACGGCACGCGTACAACGGGATGACGTCGAACCACAGCAGAGATGGACCGGTCGGGCAAGTCCTCGAGTTTAGCCACCGCGGAGGCCTCCGTGTCGGCATCCAGCAGGATGGGGAACCAACCGGCGCCGGTAGCCCCGATGACGTCCTTGGCGTGCTCGTCGCCGACGTAGACCTTGTACCAGCTCTCCGCCGCCGGCACCGGCCCCTCACGAGCTGCGACAATACGGGTCAGCATGGACTCGGCGGCTCGGAAGATGCGCACGTCGGGCTTCTCGCACCCCACGTCGTAGGACATGCAGTGAAAGTCGACGTCGTACGCCTCCTGCGGGGG…
c131671/f1p0/767 isoform=c131671;full_length_coverage=1;non_full_length_coverage=0;isoform_length=767	GGAGCAAATTAGATGCTTCGCTTGTCAGTACTTGTTCGCTCGTTGTTTATTTATGGCTGACTAGGACCTGGCCAGCCGCCAGCCAGTCACCGAGTCAGAATCCCATGTCGCACAACTGCCTCATATTGGCATGATCGACAGTCCGTGGTTGTTTCGCTGCGGCGCAAGACGAGCATGCACAAAACCGGCCACCGCTGCATTTCATTCTTCAAGGGTTCCATGGGCTATCCCCTCGTGGCCATGGCTTGGTCATGGCTTCCGCCACAGCTGCAACGCGACGTATTGGTAATATCATGAGTTGCTCGGTGCCATGACGACTCGACCCGGAGATGTCGGCTAAATGACGATATCGAATTTTGCCCCCGACCCGACACTGCCGCACGACCCATTCCCCCATCT…
c131677/f1p0/1048 isoform=c131677;full_length_coverage=1;non_full_length_coverage=0;isoform_length=1048	TGCTCATCAACATGGGTGCTCGATACGCGCCCTGCATGCACAACATCAAAGCTATTCAGGGTGCATCAGCCGACCGACCAATTTATTTCCTTTGCCCGAATGCTACGACCAACACCGAAATCTGCCCTCTCTCCACACTCTGTGGCTTCGGAGGTGTACCCGATCCCGTCTTCGACGGAAACGCGGATCAGCACCCAGCACCCGATCAGTGGTACCGATTCATTATTCCCATCTTCATGCACGCCGGAATCATTCATATCGGATTCAACCTACTTCTTCAACTGACAGTGGCCAAGGAAATGGAACAGGCCATTGGATCTGTCCGCTTCTTTCTTGTGTATATGAGCGCTGGTATTTTTGGCTTTGTCATGGGTGGTAATTTCGCCGCCCCTGGTATTG…
c131688/f1p2/1748 isoform=c131688;full_length_coverage=1;non_full_length_coverage=2;isoform_length=1748	AACCAGACCCAGCCGCTTGGAATCGATGGCGAGCCTATCAACGGAACCAACGCCTGGAATAATCTCCCCGAACCTCAATACATCAAGGACGGTAACGTTCTTCGTCTTTTCCACACTCCGACTTCCCGCCGCCTTCACTCCCACGATGTTCGCCCTCCCGTGTCCGAGAATGATTGGCAAAACGAGGTTTCTGCTTACGGTTACGAAGGCTTTGACGGCGATGCCAACGATTACTTCAGAGTTGAGATTGTCAAGAAGCAGTCAGACGGTGCCATTGCCAAGGAGCGTCTCCGCACCATCGAGACCAAGTTCCGCCTTGTCCACCTTATGACTGGTTGTGTTCTCTTCTCCCACAAGGTCAAGCTCCCTGACTGGGCTTCTGAACAGCAGGAAGTTACC…
c131694/f1p1/1214 isoform=c131694;full_length_coverage=1;non_full_length_coverage=1;isoform_length=1214	ACAGAACCGCTCAACAGGCCAGCCTACTCTCCAGCCTAGCCACGTGCAGTTTCCCTTGAAATGCGACAATCGGGCAGACTAGCAACCAAGACGTCCTTACCATCGGCGGGATTCTCTCCTCTCGCCCAAGCAGCCAGAGCCCAGCGACCAGCTCCAGTCTTGTCCTCCTTGTCCTCGACCTGCCTGTCTGCTCTGCAGCCATCGCGCGCGCCCTACGCCGCTGCTCGCCACATCGCCAGCATGTCGATGCCCGGAACAAGCGGCCATGGCCGTGCCTGCTGCAACATCCCACCCGTCGTAGCTGAAGGATACGTCGCCAAGGGCTCCTACGAGCAGCTAGGCGGCAGCAAGACCTATGTTACTGGCCCGGCCGACGCAACACTGGGCATCGTGTCCATT…
c623/f71p52/948 isoform=c623;full_length_coverage=71;non_full_length_coverage=52;isoform_length=948	AACAAGGAGAAGCGCCCCAGTCTGGACTCTCATTCTTTGGATGATGGGAAAGCTGGGTGTCGTGACCTTACTGAATAGACCAGGTTTGCTTTCAGCCTCGTGTCATTTTCTTTACTCTTTGAAAAAGAACTCTTGCTTCTTCCCTCTGCATTTCGACTTCGATTTCATTCCAACAACGAAAACAAAAAACACACAAAAAAACACAAAAAAAGGGTTCGTTTGGTTCAGCTTGCAGTCTTGTTGACCTTTGCTCTTCCTCTTCCTACCCACCTTTCCACCCACCACACTCACTCTCTGCATCACCAAAACACACAACGCTTTACAAAGGAATACAAAAAAAAAACGATAAACCCGATTCTTTTTTAAAAACAAAGTCTTGCTTCGTTTGCTTTTCTTTCT…
c131700/f1p1/938 isoform=c131700;full_length_coverage=1;non_full_length_coverage=1;isoform_length=938	ATAGAAAAAATACCTTGTCAACAAACCTCTTATCCAAATATAGTTATACATCTATTAAAATCCAGGATGGCCAACCGAATTTCTCTCCTACACTACCTCCAGCGGGGTCTCGAGGCACTACCTGTTATCGACAACAATCAGTCGAAGGAAAATACTAGAAATGCCCTATACCAGGCCCGTGATATTGGTTCAACTGCGTTGTGGCAAAACTTCAATATCGCATCCGTTCTCCAGCAGTTTGGGCCGTTGTTGGCAGCAGCTCGCATTCAAGCTGAACCGCACGGGACCAGCCCACCAGAGGTGGTCGCAGCCGAGATAGATATTCGCATCGGTGTGGGAGAGTACGTACGCCCGTTTGTCCGCCGAGCCCTTCGCTGTGGCTTCGAAAGTCTCGCCGGT…
c131703/f1p0/1299 isoform=c131703;full_length_coverage=1;non_full_length_coverage=0;isoform_length=1299	ACCACAACATTTTTCGTAAACCGCAAAAATGGGAGGCGGTGATCTCAACTTAAAAAAGTCTTTCCACCCAACGCTTCGGCGTAACCAAGCGGCTGTTTACGATGAAGAACAGAAAGCTCTGGCCGAGCGCAAACGTACACAGCAACGCATCGATGAGATCAAAGAAGAGCGCGCCAAGGAAGAGCTACAGCGACAGCTGGAGGCCGCAGGAGGAAAAAAGAGATTGGACAGAGTCGACTGGATGTACCAAGGGCCTACCGATGGCCAGGCCGGCACGACTGAAGAAATGGAAGCATACCTTCTCGGAAAGCGACGAATCGTCAACCTGATCAAAGGCAACGAACTCGAGAAGCTGGAGAAGAATGCCGGACAAGAGAGCTTCATGGCTCTGCAGAATGC…
c634/f235p71/641 isoform=c634;full_length_coverage=235;non_full_length_coverage=71;isoform_length=641	ATCAGACATCCACTCGCTGAGCACATACCCACAACACAACACTCTCAATATCACCTACGATGGCTCGCACCAAGCAAACCGCTAGAAAGTCCACTGGTGGCAAGGCTCCTCGCAAGCAGCTTGCCTCCAAGGCTGCCCGCAAGAGCGCCCCCTCCACCGGTGGCGTCAAGAAGCCTCACCGTTATAAGCCTGGTACCGTCGCTCTCCGTGAGATTCGTCGCTACCAGAAGTCCACCGAGCTCCTGATCCGCAAACTCCCCTTCCAGCGCCTGGTCCGCGAAATCGCGCAGGACTTCAAGAGCGATCTCCGCTTCCAGTCTTCTGCCATCGGCGCTCTCCAGGAGTCTGTCGAGTCTTACCTCGTTTCCCTCTTCGAGGACACCAACCTGTGCGCCATTC…
c131707/f1p1/1043 isoform=c131707;full_length_coverage=1;non_full_length_coverage=1;isoform_length=1043	GACGAGCGTTGCTTCATTCCGGTCCTGGAGAATACCCAAGGCACGTTGAGGCGCCCCCTACCTGCAGACGCTCCAAGTAAACGGAATTGTTCTGCCGGCAACCACACCCCGGAGAAGTACTATGCCGGTGCATCACCCGACAGCCCCGACTTGATCGACTTGACACCACCCCAGCCTGTCCAGCAGCAGCAGCAACAGTCTCTGCCGAAGCCTTCACCAGTCCTCATCCAGTCCAAGCTAACCCATTTCGCCAACCCCTACGCTGCCGCCGCACCAGACCGCCGCCCAGAGCTCAGCGCGCAGCTGCAGCGCGAGTCCAACGAGATCCAACGCTGGCAGGTCCAGCTCGCCGCGCGCCTCGAGACGGAGACTATTGGCTGTGTGCCGCCCACCGCACAC…
c636/f260p80/1500 isoform=c636;full_length_coverage=260;non_full_length_coverage=80;isoform_length=1500	ATCCTCCTACAACAACAAGGCAGCTGTCAACCTCCTCCTCCAAAAACATCCTCTTTCCATCGTCATTCTCGGTCGTTGCATCGAGAATTATTCACACTGTAAACAAGTCGCCGAATCGCCCCTCTACGTCCCCCGATCATCCGCTTGCCCATCATGAAGAGCGCCCTGATCGCCGCGGCCGTCCTCGCCGGATCCGCCCACGCCGGAATTCACAAGATGAAGCTCCAAAAGATTCCGCTCGCTGAGCAGTTGGTCGGTGCTTCTTTCGAGGCTCAGGCTCAGCAGCTGGGCCAAAAGTACCTTGGTGCCCGCCCTGCCAGCCGTGCCGACATCATCTTCAACGCCAAGGTTGCCGAGTCCAAGAACGGCCATCTCGTGCCCGTATCCAACTTTGCCAAC…
c638/f96p19/790 isoform=c638;full_length_coverage=96;non_full_length_coverage=19;isoform_length=790	ATTCTCAACCCGCCCAACCAGGAAACTCAGCAACCATGGCCCCCCAGAAGAAAGTCGCCCGCGCTCCCCAGGAGAACATCTCCCTCGGTCCTTCCGTCCGCGATGGCGAGCTCGTCTTTGGCGTTGCCCGCATCTTCGCCTCCTTCAACGATACGTTCGTCCACATCACTGATCTCAGTGGTCGCGAAACCATCACCCGTGTCACCGGCGGAATGAAGGTCAAGGCCGACCGTGACGAGTCCTCCCCCTACGCCGCCATGTTGGCCGCCCAGGACGTCGCCGCCCGCTGCAAGGAGCTCGGCATCAACGCCCTGCACATCAAGATCCGCGCCACCGGCGGCAACGCCACCAAGACCCCCGGTCCCGGCGCCCAGTCGGCCCTCCGCGCCCTCGCCCGCG…
c131714/f1p2/1160 isoform=c131714;full_length_coverage=1;non_full_length_coverage=2;isoform_length=1160	ACGCTCAGAGCGCCCGGATCACCTTCGTGAGGTGGTCCGTGAGCGCACCATCGAGCGCGACCGCAGCCCTGCAGGGTCGCGTGCGAGCCGCAGCCATCGCAGCCATTCGAGGTCGCGCAGCAGAAGTATCTCCAGTCACAGCCGCAGCGGTGGAGCGAGCGTACGCCAAGAGTACCCCAAAAAGGGCAAGACTCGCATTCCCAGCACCCTCGTCGAGAAAAAGATTATTATCGACCTAGGATATCCTTATGTTGAAGAGGGAAATTTAATCATTATTCAAAAAGCCCTTGGACAGGAGCACATCGATGAACTCCTCAGACTGAGCGAGGAATACTCAAAAGCCTCTGTGCCAATCACTGTGCCAGCACCACCAAAATCGGCTGCTGGCGGCATCATCGA…
c648/f51p96/1762 isoform=c648;full_length_coverage=51;non_full_length_coverage=96;isoform_length=1762	TGTGTGTTTGGATCAGATTGTAAGCCTCCTCAAAGCTTGTACCACCATTCAAACTTCGTCTCAAAGAAAATGCACTTCAAGCTTGGACTCCTCGCCGCAGCGGCCACGCTGTGTAGTGCCGCGTTCCGCGATGGCTGTGCTGACGCACCCTGGAACTCGAACACGGACTACTTCCTCAACAAGTTTGACAACGACGCCAACTTGCCCTTTTACCCTAAGTACAACAAGACCTACGTCACCATCAAGAACCGCCAGCGGAGATTTGTCGTGCTGCACTGCTCCAAGGAAGCGCCTCCGAGGTCCGTTGTAGGCGAGGAAGCCCTGATCATCCAGGTTCCCGTCAAAACGTCGCGGCTCTCGATGGTTTCTCCCAAACATGATTGAGATGCTGGGCCTGTC…
c649/f115p23/785 isoform=c649;full_length_coverage=115;non_full_length_coverage=23;isoform_length=785	GATCCAAATCACACTCGTTCACACAGCCCCGTCAAAATGAAGTTCTTCACCATCGCTACCGCTCTGGCCACTGTTGCCCTTGCTGCCGAGGTCGGCGCCCCTGTCTCGCAGATTGCCGACGGTCAGGTCCAGGTCGGCACCCAGCCCGCCGCCCAGCCTACTACCGCTCAGCCCCAGCCGTCGGTCCCTGCTGTGCCCTCCGTGCAGCCCTCCGTCCCCTCGGTCCAGTCCTCCGTCCAGCCTGAGCCGTCTGTTCAGCCCCAGACCTCCGCCCAGCCGGAGCATGCCAGCACCGTCAGCTGTGAGCCCGCGCCCGAGCCGGCATCGTCTAACCCGCTCCCCTCCGGCACCCCCATCAACCCCGGCGGCGGTGGCGTCGTCCCTGTCCCCAGCAGCGGC…
c174872/f1p7/2226 isoform=c174872;full_length_coverage=1;non_full_length_coverage=7;isoform_length=2226	AGGTCGTACCTGAAAGCTCCTTGCAGCCTTTCGTCCTTTCGTTGACTTCTATTCTATCCTCTCTTACCGCTTCACTCATTTAGCGGGCATTCTTTCTTTACTTCTTTTTCACGACTTCGAACAGGTTTCCCACTTTCACCATGAAGGCCACTTTCTTCGCCGCCGCCGCGGCCATGGCTGGTGCCGCCAGCGCCAACAACCACCGCCACGCTCACCAGAAGTTTGCCAAGCGCGGCCATGCTGCCAGTACTGGCTTCCCCATCGCCGCCACCGGCGAGGTTTGCCTGCCCGGCTGCACCACCATCTGGAAGACCATCACCGGCGAGGCCACCCCTCCCCCCCCCCCCCCCCCCCCGCCACCCTCGTCCCTGTCACCGTCACCACCGTGACCTCGACCTC…
c131731/f3p3/1674 isoform=c131731;full_length_coverage=3;non_full_length_coverage=3;isoform_length=1674	ACGACATTTTCCCGTGTGCGCTGGGTTTGGTGGCCCTTTGCATCGCCGTCGTCGTCGTCTACCGCCTGACACTGCACCCGCTCGCACGGGTGCCCGGCCCCGTTCTCGCCGCGGCCACGGGCGCCTACGAAGCCTACTTTCAGCTTATCAAGGACGGAGGCGGCCGGTACTGGGTCGAGATTGACCGGCTGCACGATATCTACGGGCCCATTGTGCGCATCAACCCATGGGAGGTGCACATCAAAGACGCGGACTGGAACGACGTGTACAAGCTCTCGGCCAGAGCGGCCAAGCCGTGGTGGTACTACAAGAGCTTCGGCACCGCCCTGAGCACGGCGACGACCGAGTCGGACCAGCTGCACCGCGTCCACCGCCAGCCGCTGCAGGCCTGGTTCTCGT…
c131735/f7p1/1830 isoform=c131735;full_length_coverage=7;non_full_length_coverage=1;isoform_length=1830	CCTTCGCTGACCTGACATCACCATCCATCACCACCCGGCATCCTCGCGACATCCCGTGCTGCCTGTGCATCTCCCATTTTCACGCTCAAGTCCTGAGCTGCGGCTCTTCGACATGCAACCCCAGCCCATGGCCTATGTCGAGCTCTCTCAGACCCTGGCAGAGTCGTTCAACGCGCTTGCCGATGAGGTTCAGACACTGGCCGACCGCAAGACCGTTTTGGAACACAAGCTGCGCTTTGCCCACGAACAGTTTCAGTACCTCGCCGACAAATATGCTCCTGCTGCACCAGAGATAGCCGACACTCTTTCCAAAATACAACTTCCTCCTTATACTTCTGTTGATAACACATCGCCCGTTCCGCTACCTCAGCGAACAACACAATCCTCACAACACCACCT…
c131736/f9p34/1328 isoform=c131736;full_length_coverage=9;non_full_length_coverage=34;isoform_length=1328	ACGCTTCAACTGCCACCGGTTTCTCTCTCAAGTGTTCCATTCAAGCTTCCTCTGCAACACCTCAGCTCCGTGCTTTGTCTCGTCGACTCAAACACTCCTCCACAATCCCGTGTTTCACAATCATCTCCATCAAAATGAAGTCCTTTTTCGCTCTCAGCGCCCTGGCCGCCATTGCCACTGCCCAGGAGATCTCTAACCTGGCCACGTGCGGTCAAACTTGCGCCAACAACATGATGGCTGCTTCCAAGGCCCAGGAGCTCGGCTGCTCTGCCAACGACCTCAAGTGCCTCTGCGACAATGTCAACTTCGGCTACGGTCTTCGTGACTGCTCTGCCGCCATCTGCCCCAGCGAGGATGCCGCCAAGGTTGTTGCCTACGGTATTGCCGCTTGCAAGGCTG…
c131737/f1p12/1713 isoform=c131737;full_length_coverage=1;non_full_length_coverage=12;isoform_length=1713	ATTCCACATATCAGTGCATTCATCTCGTCAGAAGCGCCGCTTCCATGGATTATACAACTCGCCTCTTCTCTCACGGTCCAGATGATGCGTCCGCGGACCGTCCGGCCTTGGTGGACGCCGACTGCCCGGCGCGCCACATCTCGCGGCGCCAATACAAGTCTGCCGTAAAACGCATAGCCGTCGGTCTTGCAAATCTCGGCGTGGCAGACCAGGACGGTGTCGGGCTTCTCAGCGACAATGACATTTACTATTATGTTCTCGGCGACGGCGCCGTGGCCGCGGGCGCCGTATACGCCGGCATCCCAACCTTTGTCAAGCAGGCCGAGCTGGCCACCGCCATCCAGACTGCTGGGATCAAGTGGCTATTTGCCGCGCCCGCGTTTCTGGAGCTCGCCCTGG…
c131739/f1p0/987 isoform=c131739;full_length_coverage=1;non_full_length_coverage=0;isoform_length=987	GGCTGGCTGGGCTCTTGTCCAGGGCCCCCATCGCCCCCCCCCACTCGAGGCTGAAGAATCAAGCGGAACAACAAAAAAAAAATAAGAAATCACGAGCCGATTCAGTTCTCACCGAGTGGCGAGATTTCTTCGGCCGTTCCCACCCCTCTCTCGTCTAGTTGCCGTTTTAAGCATGTATACGAATATGCAAGGCAAAAAAAAAATTGTCAAGTACTCGCAAACATGATGCATACAGCTTCATGCAGTACGTATATATCAGGGGTATACTAATAGTAATAAGAGGCGGGTGGACAGGCTCACATTTGCATGGCCTGAGTTGAGTTATCGCCAGCTGCCAAACTCGGCGTGGCCCGTGGCCCGTCGCATTTGTGTTGAACTTTGGCACCGGCACTGGAAGAG…
c669/f157p68/1788 isoform=c669;full_length_coverage=157;non_full_length_coverage=68;isoform_length=1788	ACACTTCTTCTCATCACAATCCTTTTTTTCCAGTCCGTCCTTTTTTCACGTCGTCAAGCTAGCTTCGACTCTGCACCTACAGCCTCTTTTCGCTGTTCGCACTTCCTTCCTTTGATTCATCAAGTCAGTCTTTGATAGACTCACTTCTCATCACCACTCCTTCTTATACCGGCCGCGCCGAAACACTTTCGACTCGCATCGTTTTCATTGCCTTGTTATCAAACAAGCAAATCATCTCAAAAGCAACACGTCTCGAAACGTTTCACCACTTTCCTTCCGCAACTCGAAAAGAAGGCCCTCCAGTGTCCGACTAGCTTCTCACTCGTCGACTTACACCACCCCCACCACCAACCGTCAACATGTTCTCCAAGGTTGCCGTCGCCCTGCCTCTGGCTGCCT…
c131749/f1p0/1307 isoform=c131749;full_length_coverage=1;non_full_length_coverage=0;isoform_length=1307	AATGCCCAAAGAGGCCAGCCTGCTTTGCTACCTACCAAATCCGCCAGGAGCGAGCCGCTCCGAGTTGACTTTGTCGTGGCCTGTCGGTTACGTCGTCGATGTCCAACTGCTAGCCCATTATACGGATCGCTCTTTTTGCCTCTTGTGCTATGCTGGCGCCATGTTGTATATTACCTAGCTATGCCTGCCTGGGAGCCACAAGCTTCATATTGTTGCTTGTCGCTCCCACGCTCATGGCAATCTTTCGTCAACCCGCATCTCGTCGCTAGTACTCTCTCTATTCGTGTATGATTTTTGTCTTTTTGTCAGCTTCTCCTTGCCTCTCGAAACTCGTCAACTTCCCTATTACATTAACTCAGCAAATCAAAAACCGACATCATGTTTACCGTTCCTAGGGCA…
c131752/f1p3/1321 isoform=c131752;full_length_coverage=1;non_full_length_coverage=3;isoform_length=1321	GTCGTGGTGGCAACCGTCAGCCTTCCGAGTTTGGTAGTGAGCGCAGAATGCGCGACCCTGCTCTCGAGTCTAACCGCGGCCCTGCTCGAGAGATGAACTGGGAACGCCGTGGTCCTCTTGCCGCCCTCCCACCCCACGAGTTTGGTGGCCGCGACAACAGCCGTCCTCCTCGCCCTGCCCCCGAGGGCATGGGTGAGCGCAGCGAATCCTTCCGTGGTTCTCGCACTGACCGACCCGAGAGAGCTGAGAGAGCTGAGAGAGTTGACAGAAGCCCCACTGCCGCCGAAAAGGACTTCCAATGGCGCGACCGCATGCGTCCGGACGCCGGAAAGCAGTCGCCTTCCCAGGAGGGAGGTGAGGATGCTTCCGCTGCTCCTGTTCCCGCTGCTGCCCCTGCCA…
c681/f127p36/1727 isoform=c681;full_length_coverage=127;non_full_length_coverage=36;isoform_length=1727	ACGACCAGACATCCAGACACACATTGACAGACCGACCTCTTTTACACTCTTCGCTTCTCTCCCCCGATGCCAGTCTCGTTACTCGGCCTTTGTTCTTGTTGATACTTTTCTTGTCACTTTCTGTTTTGATCTTTGCCCGTTGACATTGGGTGCCCGACTTGCTGTTCCTTTGCAGCAACACGACGACTTTCACGAGCGCAATTCCTGCCCCAATTGGTGGAGCAGAAACTAGAATAGCCACCCACGCCAAAAGTCCCCCTCCAAGTACACCAGCCTCTGAGGCGACGCCGATATATTCTCTCTGCGGCCGGCTTGATCTCTTGCGGCTCTTCAATCTTTTACATTGCAAACGGCGATTGTGTAAATCTGGTTTCACAATGGCTGGTTTTTATATGCAGT…
c690/f46p18/1776 isoform=c690;full_length_coverage=46;non_full_length_coverage=18;isoform_length=1776	ATCCACTCCCGCATTCGCGATTACACTCATTTCTTGCTAGGCTGAGCACCCTCGTCCTTCGTTTTCTAGCCCCAGACAGTACCTTTGATTCAAAAACCTGCCAAGATGCAGATGTCCATTATTCTCGCCGCCGGCGTCGGCAGGGCCGTCATGGCAGCCGTCCAGATGCCACAGAACGGCACTGCTACCCCCGCCGCTGCCTCGCTCATGTCTATGCCCGAGACCGTTGGCGAGTTCGACCTCGTCGGCTGTGCCGGTGACGGGGCCGACTTTGCCAACTTTCAGATGGTTGCCCAGTCTGCGCTCATGTCCCTGAACTTGTGCGCTGCCAGCTGCCCGAACAAGTACTTTGCCACCCACGACGATGAGTGCCACTGCGCTGATGCGACCGCAGAGGAT…
c695/f5p63/1827 isoform=c695;full_length_coverage=5;non_full_length_coverage=63;isoform_length=1827	ACACTTCTTCTCATCACAATCCTTTTTTTCCAGTCCGTCCTTTTTTCACGTCGTCAAGCTAGCTTCGACTCTGCACCTACAGCCTCTTTTCGCTGTTCGCACTTCCTTCCTTTGATTCATCAAGTCAGTCTTTGATAGACTCACTTCTCATCACCACTCCTTCTTATACCGGCCGCGCCGAAACACTTTCGACTCGCATCGTTTTCATTGCCTTGTTATCAAACAAGCAAATCATCTCAAAAGCAACACGTCTCGAAACGTTTCACCACTTTCCTTCCGCAACTCGAAAAGAAGGCCCTCCAGTGTCCGACTAGCTTCTCACTCGTCGACTTACACCACCCCCACCACCAACCGTCAACATGTTCTCCAAGGTTGCCGTCGCCCTGCCTCTGGCTGCCT…
c131768/f1p0/1469 isoform=c131768;full_length_coverage=1;non_full_length_coverage=0;isoform_length=1469	AGCCATCTTTCTCTTCTTACTTCTCCTTTGCGCAAGTCACCTCCCAGATCCTGCGAGCGCGGGGCGCACAACGAATCGTCACCATGCTCAACGAAACGCTCACCTCGCTGGTGCAGCGCAACGACTTCACCTGCCCCGTCGCGGGCCAGCCCGACCTCTACGGCCTGGGCATCCGCATCGGCATCTACATCCAGATGCTGGCGGTGCAGCTCTCGGCGCTGCTGAGCATGGTGCTGCGCCAGGACGACTACCTCGGCGAGAGCGTCGTCATCTTCATCCTCGCCGTCGGCAGCGTCCTCGTCAAGCTCATCGTCAACAAGCAGATCCTCGCCGTCGAGGCCGCGCCCATGATTGCGCTGCTGCTGGCCCAGGTCGGCGTCTGCCGCTCCATCGGCCAGA…
c700/f196p119/1664 isoform=c700;full_length_coverage=196;non_full_length_coverage=119;isoform_length=1664	ATCCACTACGGAACACATCATTCCCTTTCCCCTTCGCAGACGGTACTGGTGCCCGGTCTAACCATCCTTTCATTCATTCACTCCTTCTATTCGCAAAATCCTCATTCCTTTTTACAGACTTGTCCTTGGCTTGCGCAGGTCGCTTCACTCAATCTTCCATCTTCAAGCTCTAGCAACGTCCGTGTTGTACACGACAATCGTCATCAGTCGAAACTCCTTCGACTCGTTCCTTACCATCCTTTCGCGTGGATCCCTAGGCACCAGACAAAACCAACCGCTGCGCGGCTTCGACCTTCCTTTTTCCCCTCTTGTTTCTATACAGGCCCAACTTTTCGTCAAGATGAAGACCTTTACCTCTGTGGCTCTTTTCAGCCTTGTCAGCATCGTTGCGGCTTATCC…
c702/f122p43/1702 isoform=c702;full_length_coverage=122;non_full_length_coverage=43;isoform_length=1702	ACACACGTTGTCAACACTCCCACCCGCCATTGAAAGCTCCTCGTCGGTAGGCGTTAAGCCATAAACAAAACGACCAAGATGTCGTCCGCTATTACCTCCCAGAACCGATTCGCCTACTTCGGCAACGACGAAGACGGTGATGCCAAGCCCAATGCACCCGTCAAGACTGTCGACAAGGCTACTACCCACACCACCAAGCGCAATGTCGAGCCTCAGGCTCCCGTGAGAGCTGCTGGTGCTACTGGCAACCGTCGTGGCGGCCCTGGTGGTAGCGAGGGTGCATTCCGCGATCGCAACGCTGGCAGCACTCGCAACCAGACTCGCTCCACCGATGAGGCCCCCCGCGAGGGTGCCCGTGGTGGTGCTGCGGCCCGCGGACGTGGCGGCCGTGGCGGCCGT…
c703/f112p19/1311 isoform=c703;full_length_coverage=112;non_full_length_coverage=19;isoform_length=1311	AGTGCCGTCTTGCGGCTTCTTACCTTTCTTCCGTTCTCATCGCTCAACCTGCTCCCTTCTTCCTCCATCCCAATTTTTTTTTTTTTGGATTTGCCCCCCGAGTCCTCAAGCTTCATCCATAGTTTGAGCCCCAGCATATCTCTGGTGCTCGCTTTATTCCTCGCATCTCAAAGCTTCTCTTTCTTTCACAATGGTCAAAGCCGTTGTTGCTGGTGCCTCTGGTGGCATTGGCCAGCCTCTTTCTCTTCTTTTGAAGACCAGCGCCCTCATCGACGAGCTCGCTCTCTACGATGTCGTCAACACTCCCGGTGTTGCCGCCGACCTTTCTCACATCTCCTCCCCGGCTAAGCTCACCGGCTACCTGCCCGCCAACGATGGCGCAAGGGCTGCTTTCAAGGA…
c131783/f2p3/1839 isoform=c131783;full_length_coverage=2;non_full_length_coverage=3;isoform_length=1839	AGCCTTCAAAATGCCAAATTGGTGGTACTTAGTAGGTACTTGGGTCTCCTAGGGTTACACTAGTATCACAGCGCTTTCCCCCATCATCAAACTCAACTTTCCATTACTCTCATCATTCACCATGCCTCTCGATAGTCCGCCCCCCTTCCGGTATCGCCAGCCGCTCATGCCATACGTTGAGGACGTCGAGAAGTACTTACCTGGCGGCTACCACCCAGTTGACCTTGGCGACACGATCTGCGCTGGCGAGCGGGCGTACCAAGTTATCCACAAACTTGGCTACGGGGGCTTATCGACAGTCTGGTTGGTTCGCTCGTGTGCGCGCTCGCCGTCGTACTTTGCCTTGAAAGTTCTTCGTGCCAACCTTGGGGACATGAAGGACGGAGAGCTGCGTATCCT…
c131784/f1p1/1080 isoform=c131784;full_length_coverage=1;non_full_length_coverage=1;isoform_length=1080	CACCAAGTTTGAAGATGGCGAAATCGTCAAGGATCTCTCCTACCTCAACCGCGACCTGAGCAAGGTCATCATGATCGACACGGACGCCAAGCTCGTGCGCAAGCAGCCCGAAAACGCCATCATCATCCCTCCTTGGAAGGGCGGCCCCGACGACCGCGGCCTCGTCAACCTGATCCCCTTCCTCGAGTACATCCACACCATGGAGTACGACGACGTCCGCCGCGTCATCAAGTCCTTTGAGGGCAAGGACATTCCCGTCGAGTTTGCGCGCCGCGAGGCCCTCATGCGCCGCGAGTTTGAGAAGCGCAACAAGTCGGCCCGCAAGCCCGCCGTCTCGGGCATGGGCGCCCTCGGCAACATGCTCGGCCTCAAATCGAGCAACATGAGCTTGATGCAGGC…
c131791/f1p1/871 isoform=c131791;full_length_coverage=1;non_full_length_coverage=1;isoform_length=871	GCAACTACGTCGCTGGCAAACCCGGCGCTGGGCCGAAGCGCACGCGCTCGCGATTCCGCGAAGACCTCGACGACTTCCCAACTCCACCGGACTCACGCGTGCAGTCGCCCGACGCAGAACCCGCCGTGCCCGTCGTTCCCGACACAAAGTATGATCATGGCACTCAGCCCATTGCTATCCCAAGCCAGGGAACGCCGACCACATCTGGACAGCGTTCCGTTGAGAAGCTGCGAGAGAGAGCGTTGACGGAAGGCTCAGGAAGCTACACCGCACCTTCGCCAGAGCAGCATCTGTCCATGTCTCTCGCGTCGATTGATTCGGAAGGCTCCTGGCTTTCAGGTGGTGCTGGTATTCGGCGATCTGGCGCGATGAGAGACAGCCTCCTGCGCGCCAACCGCC…
c131793/f1p1/759 isoform=c131793;full_length_coverage=1;non_full_length_coverage=1;isoform_length=759	AGAGTGAGTTGTGAATATACTTCTTATGCCGCGGTACTCTTGATATACGCAGGCAGCTGTCCAACCTGCCGGTCCGACACCCGCCCGCACCATGCTTCCATCGTACCATGATCGCGCGTAGAAACAACCATCCCAAAAACGCCAAACCGCAATGCCAAATGCCAAATTATCCTACACACACGGTGTCTTCACAGCACCGTCACTTTCGATTCGCCGCAGCCAGCGCCGCCTGCTCCGCCCTGTACCGCTCATTCTCCAAATCCCGCCAGTCCGGCGCGACCGGTTCATTACCGCTCGTTTCCTTGACCACGCCTCCAAAAGCCGACGAGCCCGCATACAGCTGATACCCTTTATCACCACCACCGCCGCCGTCGGTCGCGCGCGGCCCGTTGCTCGACT…
c724/f90p31/661 isoform=c724;full_length_coverage=90;non_full_length_coverage=31;isoform_length=661	ATACAAATCTCCCATACAAATCTGCTCCCGCGTAACTTCGCAACACACACAACACACTGCACGCCTTTTGTGCAACTTTGACGTCTTTTCACAACTTCATTTTCCCCTTCAAAAACCCCTCAAACACCGCCGATATGCCCAAGGCCGCTGCTGCCCCTAAGCGTGGAGCTCGCGTCGAGAAGAAGCGCGCCAAGAAGGACCCCAACGCCCCCAAGCGTGGTCTCTCCGCCTACATGTTCTTTGCCAACGAGCAGCGTGACAATGTCCGCGAAGAGAACCCCGGCGTGTCGTTTGGACAGGTCGGCAAGATCCTTGGTGAGCGCTGGAAGGCTCTCTCGGAGAAGCAGCGCGTCCCCTATGAGGCCAAGGCTGCCGCCGACAAGAAGCGCTACGAGGATG…
c726/f101p37/919 isoform=c726;full_length_coverage=101;non_full_length_coverage=37;isoform_length=919	ATCTTCATCATCCGTCTTGACATCTTCATCTTTTCCATCCACACTCCATCTCATCTCAATTCATCATCGCATCAACACTTTCATCTGCGCCTTGTACATTGACTCTTATCCGACCACTGGACCCTTTTTCTCCATCCTCATCTCTACACATCGCCGCCTCAGTTCGCATCACTGCCGTGTTTTGTTGAGCTCCCTACCTCGCATTGACTATCCAATTCTAGTCCTTGCAAACGCACTCTTCATCTCCTTGACACATTTCCTCCATCTCTACCCCGCCGATTCCTTACGTTTGGCTATCCCTTGTCCTTGATCCATCGCATTTACACGGATACATCCCTCTGAAACCAACCGCCATCATGACTCGCTCCCACAAGGCCAACGACCGTGATCACAAGGGCA…
c131799/f1p1/1884 isoform=c131799;full_length_coverage=1;non_full_length_coverage=1;isoform_length=1884	GCCGCCCCAGGCGTCGAGGCCAGACAGGCCGCCGCCGCTGAAGCTACCTCCCGTGTTGCTGGTGGCGACGGCGGCGGAAGCGGGCTTGCTCTGCGGTGCCGAGAGGTTGAAGACGGAGCTTGTGGATGCGGGCTGCTGCGGCTTCTGGTAAGCGGTGGGGGAAATGGGCGGCGGCGAGGACTGCGACACGGGGGCCGACAGGTCAAAGAGATCGCCCATGGCGGAGGAAGACGACGTGGTAGCCCGCGCGGGTTTGGAGGGAGCGGGAGCGGAAGCCACGGGGCTGGCAAAGTCACCGAAGCCACCGCTAGACGAGGCTGCGAAATGGCTGTTGTTGCTGTGGAAGCCGCCGTGATTGGTAGCGGACTGCGGCGGCGCGGGCTTGTTGTCGAAGAAGCT…
c131804/f1p2/4206 isoform=c131804;full_length_coverage=1;non_full_length_coverage=2;isoform_length=4206	TTTTTTTTTTTTTTTTTTTTTTTTTTTTTCACTTAACAGCTTGTCCTTTGTAATAGCCTAATCTCGTGATCAGCTTGCCGCGTTTCCGTAGATCTTATCCCCTAGCTACCTCGCAACACTTGGTACCAGCCAGCAAGGTTGCGATAGATCGGAGACTAGATGGCGGCTCTCAGGTCTATTATTCTCATTCACGCAGATAGTTCACTCCGAATTTCCACTAGGCTTCTGCCTTTCGGTCCGCGAGAGAACTTGGGAAAGCATAAAGTGGCTAACGTCCTCCTCCCCCCAGTAGCCAATGTGAGAGGCAATTGTGCTAATGGGACTGAAATCGAGAGCTCCCTCCTGAATACTGAAATCGACGCGTCCATTACGATTCAGTGCCCAGACTTTCCTCTGAGC…
c741/f246p65/2479 isoform=c741;full_length_coverage=246;non_full_length_coverage=65;isoform_length=2479	ACCGCACAGCGTGATTGCGCACAGCAGCAATGGGTTTCGCAAGCAAATTCAAGACCAAGAGCACCGTCTCGGAAGTCGCCTCTGGCGTCGACCGCACCGAGAGCAACCCCCAAAATGATGTCGCCCACGCCGACTTCCACCTTCGCCGCATGAAGGATCAGCATCGATGGGATCCCTTCATGGACCACGAAAAGATTGACAGTGTCGAGAGAGCCATTGCCTCTGGCGACCCCGAAAAGGAGGCCGCCGTCGAAGAGTCCATCCTCCACGACGATTCGCCCTATCTGGAAGTCCGCTCCTCGGTCAAACCTACCGACGACCCGAGCGAGTATGTCGATACCGTTCGTGCCTGGGTCATTGGCTTCGTCATCTGCACCGTTGTCGGCTCCATCAACGTCC…
c743/f31p8/1569 isoform=c743;full_length_coverage=31;non_full_length_coverage=8;isoform_length=1569	AACTTTTTCCTGACCCTCACTTTTCCTTTCCCCCCCTTCCCACCACAGAACAACAGACAAAACCCGTCAAGATGGCCCCCAGCAACCTGCCGTCCGTTTTCAACGCCACCAGCCAGGACATTGAGATGCTCCTGGCTGCCCAGTCTCACCTGGGTAGCAAGAACTTGCAGGTGCACATGGAGCCGTACCTGTGGAAGACCCGTGTGGACGGTGTCAACGTCCTCAACGTTGGCAAGACCTGGGAGAAGATTGTCCTCGCCGCCCGCATCATCGTCGGCATCGACAACCCCGCCGACATTTGCGTCGTCTCCGCGCGTCCCTACGGCCAGCGCGCCGTCCTCAAGTTCGCCGCGCACACGGGCGCCACCCCCATCGCCGGCCGCTTCACCCCCGGTAGCT…
c262268/f2p8/1707 isoform=c262268;full_length_coverage=2;non_full_length_coverage=8;isoform_length=1707	AAGGACCGCCTCCTCCTATCCTGCCAGCACCCTTCTTTTCTCGAGCGCATCCCAGCTCCTTCTTTTCCTTCCCTTCTTTCCTTGGATGAATTGAGTCTCTTGTTACTTGTTTTCATCTTTCACTGCCGCCATCATGAGTTCCCTCCGCTTCCTTGACTTGGTCAAGCCTTTCGTGCCGTTCCTCCCTGAGGTTCAGCAGCCCGAGACCAAGATTCCCTTCAACCAGAAGATCATGTGGACAGCCCTGACACTTCTCATCTTCCTGGTCATGAGCCAGATGCCCCTTTACGGCATTGTCTCTTCCGACAACTCGGACCCCCTCTACTGGCTGCGTATGGTCTTGGCCAGTAACAGAGGAACTCTGATGGAGTTGGGTATCACACCCATCATCTCCTCGGG…
c131818/f1p1/1116 isoform=c131818;full_length_coverage=1;non_full_length_coverage=1;isoform_length=1116	GCGGCAACCCCCCGGGCGTGCCAGAGCACCTGCGTCCGTCCATCGCGCCGCCCACGAAATTCGAGAGCATAGCCGAAGCCAGGGCGTTACTCTACCACCTGCTGGACGAAGCGCTGCGATTCACCACCGCCGTTCGACCAAAGATCTATGCGGGTCACCTAGACGCCAGCAGCTTGCAGGATCTCGCTTCCGCGCAGCAAGCCCTGCTGTCGCGCTTGACTCACTGGCACGTTCTCTTCATTGTCCTCACCAGCGGCTTGAAGATGACACAGGCAAACGTCTGCACGCAAAACCTGCTGCTCATCTACTACAACACTGCCGTCATATGGGTTTCCACATCGCTGCGCAGAGACGAAGTCGCCTACGACGCGCACATGCCCGCCTTTAGCACCATTGTCT…
c131819/f1p0/788 isoform=c131819;full_length_coverage=1;non_full_length_coverage=0;isoform_length=788	CATCTGCTTCGTAAGTCATCGACATTTACCGGCCTCGACTTTGCGCCGCCGAAGAGGTTCAAAGACGACGGCAACGCGAGCGACGCCGGAAGCATCAAGAGCAACCGTAGCGGCATCTCAGCTGTGCAGCTCGGCGCAATCAGAAATGGTGCCGGCCGCGTCAGCCGTCTACCCGGCGATACCGTCTTTACTACGGGCAACTTTGGTGACCAACTGAAGCCTCAATGGGGTATGCGTCAATAAGCAAATCCTGTTGTAAAATCAGGACCACCATGCATTTCGGAGTTTCGATTTTGAGCAACGGCGCATTTTCTTCTCGTTGCTTTACGCATCTCTCGGCATACACTTTTTCGGAGTCGACCTGGAATCACAAAGCAGCATCTAGTTGCATTTTGATTT…
c131820/f1p0/975 isoform=c131820;full_length_coverage=1;non_full_length_coverage=0;isoform_length=975	ATGCACACCAGCAAATGTGGCCCGCGCCGTTGCCGACCGCCAACACCAGGGAGATGCACGGCGTGGAAAATGCCGGCAGAATGGCTTGGAACAGAGCTCCTTTCCTGAGCAGCGACCAAAATATATACCTCCATGTTCACGAGAGCCCCGGTAGCATGGAGTCGCGACTGCACAGCGGACTGGGGATCATGGAACCACTGGCCGACTACAATGCGCTGCTACCCGACTCCGACTTGCAACTGGACTTCTCCTGCTCCATCAATAGGAGATGCTCTATTGCCATCTCAGATTGTACTTCCGATACACTCTACTCTATGCATCAAACCTCGGGTGCCGAACGCGCCGGGCACACGGACACGACTCGTCCATCCTCGTCCGGCCCGCCCTCCCAAAGCCCCA…
c131824/f1p1/2042 isoform=c131824;full_length_coverage=1;non_full_length_coverage=1;isoform_length=2042	gactACTTTTCAGACTCTTGGCGGCCCTGGAATCGCATTTGGATTTCGTCTTTTAGCTCAGATAAACACCATGACGGCCTCGTTACTTGCAATTAGTCTCTACGGCCTCGCAGCCTTGTCCAGTGTCTCAGCCGCTGCTAACATACGCTACTGCTCCGTGTTTGAGAGAGCCAGTTCTACCGTCAAGTGTCGCTCACTGCCAAATAATTTCCTTCAAGTACGAGACGCTGCTGCTTCTGCTTCCGCCACGGCGTCTGCATCTTCGGGCTCAACACCGGACATAACCATTTTGCAAAACACCTTCAAGGCCCTCGCCGACTTGCAAAATGACTACTTCAAGCAGAGTAGAAATACTTGGCCCGACGCCATTGACTGGACTGCTGCCGTCATCCAGACCAT…
c131825/f1p0/1681 isoform=c131825;full_length_coverage=1;non_full_length_coverage=0;isoform_length=1681	AGACTCATCACGACAAAAGCTCACCATATCTATTCTCGTCCTTCATCAATTCCCTACCCTAAATACGTCTTCGAGGAACCTCCAAACTAGCCCCTGATCCTATCGAGCTCTCCCTGTCGTGAATAGTCAGAGTTCCGCTCCACAATCATGCAGCCAGCATCATGATCAAGGCATCTTCTACGCAAGGTTCTTTCCACAAGAGGGTACGCCGTGAATCCCTCCCTCACACACACCAGCCTCCCGTACCATCCTCTAAACATCCGCCGCCCTAGCCCCAAGATCGTAGCCCAGTCACCCCAGGATGCATCACCCCGCCGAAAACTCGACTCGCCCGCCACTCATCGACTTTGACGTCCTCCAAGAGTACATCATCCCCGTCAGGCCTTTTGCAACCGCTAC…
c755/f39p14/1856 isoform=c755;full_length_coverage=39;non_full_length_coverage=14;isoform_length=1856	GATTCTTCTTTGCCTTTCGCTGGTGCTTTACAAGAGGCTCGTCTTGATCTTTTGAGAGGCAGCTGTGCTGTTCAACTCATTCTTCCTCTTACTCCCACGACAACTTGACCTACATCTGTGGAAAAAACACTACAAAAGTGGCTGGAACACTTTTGGTTTACAAGTTATACCAAAGTAACACATCATTTCCGCTGCAGAAAAAAAAAAACCCCCCCAACATGTCATTCACAACGCAACGCTGGGCGGCGCGCTGCTGCTTCATGGCCCTCGCGATGCTGTCCGCCATCACCACGGCTTTGCAAGTCACGCCCGACTCTCCCTGTGCCTCGCTCTGCCTGGATCCCTCAACCAGCGGCATGGTCGATTCCAGCATGCCCAACATGCACCCCAACGACATTA…
c758/f27p5/1808 isoform=c758;full_length_coverage=27;non_full_length_coverage=5;isoform_length=1808	ATCCATCGACAACCTCGTCTCGTGTCAAAATGGCGCCAACAGCTGAACCCATCGAGCAGATCCTCGCCGAGCTGCCCGCCAAGTACCGCGGCCCGGGCGGCGCCGTCGCCGTCGTCCAAGACGGCCAGCTCGTCGGCCAGAAAGTCTGGGGCTTCGCCGACCTCCAGGAAGGCGTGCCGATGACGAGCGACACCGTGATCCCCATCTGCTCCATCTCCAAGCAGATGACGTGCGGGCTGCTGACGGACCTGCAGCTGCGGCCGACGCCGGCCATGGCCGCACGCAGCGCCCCGGCCGCGCAGCAGCTCGCCGACGCCGTCGCCGCCGTGCTCCCCCTCGTCCGCGACACGGGCCTCACCCTGGACCTGCTCTGCAACAACCAGTCGGGCCTGCGCGACT…
c131832/f1p0/1500 isoform=c131832;full_length_coverage=1;non_full_length_coverage=0;isoform_length=1500	ACACATCCTCTTCACGCTCTGCACTGTTGTCAACATTCTCCTCATCGCTCTCTCTCTGAAAGTGCAGCTGTTCGTCGCCATGTCGGGGTCTTACTACAATGATAAGAAGAAGCTGGCCGATGCAATTGCTCTAGCCAAAAGCTTCTCTAAAGCGAAACCGGCAAAGTCGTGCGGAAATTCGGCACGCCCTGCCCGAGCGTCCGGTGCGGGAAGGCTTCACAGCGGTGCCCGGCAGCAGCTGACACAATCCGTTGTCCGCCTCGGCTCCCTGAATCCGGCCGCGAAAATTAGTCACCGGCAGCTACCTCAGAGTGTTCATACCCGTCGCCAGGCCTCAATGTCAATGGCGGCGTGGCAGGCCCAAAAGGATGCTCCGTCGATCACTGGCGGGCTTGACTT…
c761/f32p17/1377 isoform=c761;full_length_coverage=32;non_full_length_coverage=17;isoform_length=1377	GAAAAGAGAAACCTGCATTTAGAATAAAAAGGGTCCAGCACCCATCCTCTAAAAAACGGGCACCGTTTAAAACCACTTTCTTCTTTCTTCCGACTTTAAACCTTGGGCCCAAACCCGTTTGCTGTTTCAAAAGGATAACTAATTCTCATCACTCCATCCTCTCTCGAGAAAAGAGAGAAAGAAAGAAAAACCAGCGTTGGACGAAGTCGCTTCTGCTCTCCCTCTTCTTCTTCATCCTCTCTCTCCCCTCCCAAGACAACGGACGTTCCAACATCCGGCCAAGACTGGTTCCGCTTTCGGCTCACGGTTCATCGGTCGCCCTACACTCACTCCTCTTTGGCTATTGTCCCCAGCACAGAGCAGCTTCCCCCTCTGCATCGCCCAAACTCAGCTTGCGGG…
c131834/f1p1/1901 isoform=c131834;full_length_coverage=1;non_full_length_coverage=1;isoform_length=1901	ATCCAGCACGTATCTGGTCTCCATACATATCACTAGACGGGATGTTTTTGGCGATGTTGATGCCGATCTGAGGCGGGGAATCCCTCCATGTCTCTATTGAGCACCAGAATACGAGAAAAGCGCATAGGCTATTGAGCTTCTGTATCATATAATGAGCCGGCTCCCTGATAGCTGTCCTGGGAATTCTCATCCTGCGGAAACGATCACATCAGACCATGCGCAAACAGATGGTTCTCGCTGCCAGCGCAGCTGCTGCAACCCAGCCTATCAACGTTGAAATTGCCGTTTCGAATGCTTATTCAGTTCCGGGCCAGTCCTTCCTCAGCTACTCCATTGAACTGTCATCGTTCCCCGACTTCGCCGGCAACCTCTCCAACCCCAACACCTTTACCAACAACC…
c131836/f2p6/1441 isoform=c131836;full_length_coverage=2;non_full_length_coverage=6;isoform_length=1441	CGCAAGCAACGACTTCTATTCCGCGACAAGGCCCCGATTCTATGCTTACCCCTCCACATTTTCTTTTTTGGAAAACGTCATCACTTACTTGGCTTAGTAACAATGCTGCTCCAACCCATTTTTAACCTCGTCCTTGGCGCTCTCACTCTCCGGGCGGCGGACGTGGCCTGCCCCGGACCAGCGCCGAAATCGAATCCGCGTACAGCCAACGGGGTCGCCTGGAAGGTGCTCACAAATAATATCAGACGACCGAGGGGTCTTGTGCAAGATTCTCTCGGCAACATCCTCGTGGTCGAGGGCAAGGGTGTCCGACGCCTCGAGTTGAACGACGCCGAGGGCATGGATCTTTGCATCAAGAACAGCACCCAGCTTATAGTTGAAGAGACGCTGAACCACGGC…
c131839/f1p1/845 isoform=c131839;full_length_coverage=1;non_full_length_coverage=1;isoform_length=845	ACCGTTCTCGTCATTACAGTCACAGGCATCAACTTGGAATATTCAACCTGTTCCTATACCTTGTATCACCCCCGACAATTTATCAGGACGGCAGCGGCCATCTCACAGCCCCTTCAACAAGCCATTGTGCAGAGCTTTTGATGCCCGACTTTGGACGCCCGACTTTGGACGCCCAACCAGCCATTTCTCAACTGCGCAACCGACCAACCTCATCAACCATGTGCTGCATGAACAGGGTGCAGTATAGCTGTGGCTGCGTAAAGGACAGCAAGTTTGAGCAATGCGAGCAGCGCAAAGACACGCCGGTGAAATGCGACAAAATTACCCGGAGCGTTCCCGAAAACCTGCTCAGTTACTGCATGTCCCATTGCATGCCGGACAAAGGCCGCGGCCTTACAA…
c131842/f2p2/1125 isoform=c131842;full_length_coverage=2;non_full_length_coverage=2;isoform_length=1125	TCGCCCTCTTTCTACTGCCGTTCAATCTCTACACTCTGCAGGCACGGGGATGGACCTCGCCTCTAGTCCTCAGCATGCTCATTATTGGCTTTGTCCTCATCATCAGCTTTGTGGTGTGGGAAAGATTCTTCGCGCCAGTCACCTTTATCCCGTACTCGTTGCTTCTGGACCCAACCGTGTTCGGCGCGTGCATCTTGTCGGCGACATTGTTCCTGAGCTACTCGACTTGGAGCGCCTTTTTCCAGTCGTATCTGCAAGTGGTCAAGGGTCTCAGTATTGACGAGTCGACCTACGTCATTCAGACGTACTCAGTCACATCCGTCGTCTTTGCCGTCGCTGCGGGCGGCTTGATCCACAAAACCGGCCGATTCAAGCCGGCAACGCTCTTCGTCGGCGTGC…
c772/f67p23/1455 isoform=c772;full_length_coverage=67;non_full_length_coverage=23;isoform_length=1455	ACATCACCAAACCTTCGTTCGTCCAGTCCATCGCCTTTGAGCGGCTACACAGCCTTTTCGCGTCTCTTCAGACTTCGCAAAGAGTATTTCCAATACTCGTTCCACTCCTTCATCAAACCTTGCACACGGCTGTGTTAGCTTTACCGCTTCTCTCTCTCTCTCTATACGCACTCGTGCGCTTCGATTCGCAGTCAATTACACCAAAATCAACTCCATCAGCTTACTTCAAGATGCACTTTTCCACCATCGCTACCGTCGCCACCATGGCCGCCGTTGCTGCCGCCGAGGCTCAGCCCTACCGCCTCGCCGTCATGCCCGGCTTGAGCCTCATGCGCCGCTCCACCGTTGGTTACAACCCCGAGACCACCAAGTGCGGTGCCGGCAACACCTGCGCTGAGG…
c774/f74p20/1146 isoform=c774;full_length_coverage=74;non_full_length_coverage=20;isoform_length=1146	ATTCCTGAGCAACAAGTCCACGCGTTGACTCCTCGCCAAGATGCTATACCAACTGCTTTCGCTTTCTCAGCTCGCAACTGTGGTGTTGGGCCATCCCAATGTATCGCCAGATGTCAGCACCGCCCGAGTTGTCTCGAGAGATGGACGGTGCGGGATAGGTTTCGGCACGACGTGCGAAAACGATGAATGCTGCTCGAGCGCGGGATGGTGCGGAGTTGGGTACGATTACTGCTCTGCGCCGGCCTGTCAGATTGACTTTGGCCCGCGGTGTGACGCCAATGTGCGACCCAAGGGTCCGGCTACGGAGCGGGTTGCACGGCCGCACATTGGCAATATTCCCTACGGCGAAGCCATCTACCACTGTGAGCGGTATGGCGATATTGCCCTGACCTTTGATGA…
c775/f82p21/680 isoform=c775;full_length_coverage=82;non_full_length_coverage=21;isoform_length=680	AACCCGCAAACACATCTGAGGATTGCTTAGGACGGCAAAGAATTTTGTCGAGGCAAGATGCAGATTTTCGTCAAGACCCTCACGGGCAAGACTATCACCCTTGAGGTGGAGTCTTCCGACACCATCGACAACGTCAAGTCGAAGATCCAGGACAAGGAGGGCATCCCCCCTGACCAGCAGCGCCTGATCTTTGCTGGCAAGCAGCTCGAGGATGGCCGCACCCTGAGCGACTACAACATCCAGAAGGAGTCCACCCTCCATCTCGTCCTCCGCCTCCGTGGTGGTGGCAAGAAGCGCAAGAAGAAGGTCTACACCACCCCCAAGAAGATCAAGCACAAGCGCAAGAAGACCAAGCTGGCCGTCCTCAAGTACTACAAGGTCGACAAGGACGGTGGCATT…
c776/f60p26/1312 isoform=c776;full_length_coverage=60;non_full_length_coverage=26;isoform_length=1312	AAAGCCGTTTCCCGTTTCCCGTTTCCCAGGAGCCTCCTCGTGCAGGTGCCCCAACTGGCAACGGCCAATCTCACTTGCCATTTATTAGTATTGCCCGTTTCTTAAACGCCTGCTCTCCGTTTGCTGGCTCCTGCTCGTCTTACATACCACCTGCTTATCTTATTTAACGTTGCCCTCCCCCCTCCTCCGGCATCCTCCCCTTTCCACGTCTCTCCATTATTTGCCATTCCATCGTTTCGTTGTTTGTGCGCCAGACTTTTATTCTTTCTTGTCCATTTTACTACTCAGCTTTAATCTTGCTTCTCGTCGTCGTCTGCACGTCTGCTTCCACCTCAAACACGTCCACAGCACACCCGCGATACCCATATAACGCAACCATACAAACCCCCGCCATGTATT…
c777/f157p54/1892 isoform=c777;full_length_coverage=157;non_full_length_coverage=54;isoform_length=1892	AGAGACGCCCAGAATGCCCACTATCCGACATTTCGCTGCGGCGCTGGCCGTGGCCGCCTTTGCCGCCCCAGCAGCCGGCCTCGTGGCAAAGACGGCTGCTGGTGATGGGACGTGCACGAAGACGACGGTTGCGATTTTAGGCGGTGGTATGGCTGGCATCGCTGCAGCGCAAGCACTTGTGAACAACTCGATTACGGATTTCATGATTCTCGAGTACAATGACAGGATTGGCGGTCGCGCGCAACATGCGAATTTCGGGAAACAGAAAGATGGTTCGCCCTACGTGATTGAGCTGGGCGCGAATTGGATACAGGGCCTCGGCCACCCTGGTGGACCTGAAAATCCCATCTGGACTCTTGCCAAAAAGCACGGGCTGAAGAACACATACTCCAACTACAG…
c131851/f1p30/1064 isoform=c131851;full_length_coverage=1;non_full_length_coverage=30;isoform_length=1064	AGGCACCCTGCGGGCACTGTATTATCAGCAGGGGCAGCGCCCAATGTCGCGCAGGCTGACCTGCCTCACGCCTGCAACAGGAACCCGGCTGGGCTCCTGCTGTAAAAAAAAAAAAAAAACACACACACAATCACAGACGTGTTTGACTGGCTTTCTCTTTGGCGGCCTACGCCACCCCGAATAGTGTAATTATGCTGACCTGTGCACTGTGCAGCCCCTCATCTCTTCCCAGGCGGCCAACCCCCACCATCCACATCACCAGCCGTTGTTTTGGGCACCCGCTAGTTATTGCGACAACCCGACTGAACTAGTCTTAAAGCTGCCGAGCCCTCTTGCTCTCCCTCTCTTTCACATCTCGAGTCGATTTGCAACCTTTCTCGTTCCTCTCAAACCACATCA…
c781/f143p47/965 isoform=c781;full_length_coverage=143;non_full_length_coverage=47;isoform_length=965	ATCCTGAACCACGCACCTGGACGACTCGCCACTAACATCAACTCGAAGCAAACGAGTCGCCATGGGCAGAGTTATTCGCAACCAGCGCAAGGGCCGCGGCTCCATCTTCACGGCCAACACGCGCCTGAACAAGAACCCCGCCAAGTTCCGCACTCTCGACTACGCTGAGCGCCATGGCTACGTTCGCGGTGTAGTCCGCGACATCATCCACGATGCTGGTCGCGGTGCTCCCCTCGCCAAGGTCGTTTTCCGTCACCCCTACAAGTACAAGCAGGTCTCCGAGACCTTCATTGCCAACGAGGGCATGTACACTGGCCAGTTCATTTATGCCGGCAAGAAGGCCGCCCTTACCGTCGGCAACATTCTCCCCCTCGGCGAGATGCCTGAGGGTACCGTCGT…
c783/f124p30/1108 isoform=c783;full_length_coverage=124;non_full_length_coverage=30;isoform_length=1108	AAGCGAAGCCGAAAAGTTCCCATCGCGAGCTCTCCATTGTGACCTGCGCAACAACACCAACACACACAACTCTCCCCCCCAACGACAACAATCATACAACATGGCTGACCGTGGCGGAGCAGCTCCCGACCGCGGTGGACGCGGTGGTGGTTTCGGAGGACGTGGCGGCGACCGTCGCCCTCGCGGCCGTGGTCGTGGTCGCCGCGGCGGCAAGGGCGAGGAGAAGGAGTGGCAGCCCGTCACCAAGCTCGGCCGTCTCGTAAAGGCCGGCAAGATCAACAGCATGGAGGAGATTTACCTGCACTCCCTGCCCATCAAGGAGTACCAGATTGTCGACCACTTCCTCAAGGACTCCCTCAAGGACGAGGTCATGAAGATCAAGCCCGTCCAGAAGCAGAC…
c131857/f1p0/679 isoform=c131857;full_length_coverage=1;non_full_length_coverage=0;isoform_length=679	GCATCTGGTCCTCGATCCAGGCCACCATTTCCAAGATTGACTTTGACTATGCCTCATACGCGGAGCTGCGTCTAGGGGAGTACTGGGCGTGCAAGGCCGAGCAGGATGGCTCTCGCGCGGCGGCGGCGAAGAGGTTCCTTGCGCGAGGCATCGTGGGGAGCGAGTAAATGCTCGAGACCTGCCAAAGTCGACGACGACAAAGCAGGATTCCACACCAGCCCACGTCTTGAACACTCAGCCTACATCTACTGTACGAGACGAGGCTATACACTACTAGCATAGCATACATGCCCGGCCACGCTCATCAGTTACACGCCTGCGCATGGTTGGGTGCCTCCCCTTTCCTTCGTTATAATACCGGCGGCTTCCTTTCTCTCCTTGTGCTTGCATGGCCGACCT…
c131859/f1p1/1938 isoform=c131859;full_length_coverage=1;non_full_length_coverage=1;isoform_length=1938	CTGCTCAGCATCATGGATTCCGGGGTTACGAGGACGATTTGACCGACGCGCTCATCAAGCAGTTCAACGACAAGATTCAAAAGCTTTTCGCCGAGAAAAAGCGAGAGTTGGAGCGTCTGCAAAAAGAAAATGCGGCTGAGCTTGACAAAGCATCCGCGACTATTTCAGAGTTCGAAGGGCAGAAGGCTGCTAGGACTCAGGATCGAGTGTCTGCCAAGCAACGACAAGGCGCAATCGAAAAGAGAACAATAGTACTGCAAAACGAAGCTTCGTCAATTGATGTCGACGAAGGTCTGAAGGCTATTCTTGATGGTCAGCTGGGAGAGCTGGAAAGCAAATTTTCGCAAGTTCATCGAGAATTCGAGACAGCAGCGTGGGACAACCAAATTTCCGATGAAA…
c131861/f1p2/1518 isoform=c131861;full_length_coverage=1;non_full_length_coverage=2;isoform_length=1518	ACGCGCGTACCATGGACAACGATCGTTCTGGGCAAGTTATCCACTGCCTGGAACGCTGTCCTGCGGTTTCTCAGCTCTGCTCTGCGGTTCTGGAATCGCAGCTCGATCACCCAGTCATGCCAGTACCCTCTGACCTACGAGCAACAAGGGCAAGGAACGACGAGTTTGTCGCGCGCATCAACAAGGACGCCATTGCCACTCTTGTATCTCGACACTGCGAGAAGCCGTGCCAGATCAATGACTTTAAGCGCGGCAGCTTCAACGTTTGCTTTTTCGTTGGGGTCCTTCAGGGCGACTCACAATGGACGGTGCGGGTCCCGATCGAGCCCGCCGTCCATGACACCTGGGGCAAGATTCAAAACGAGGTATGTCCGGGACAGGACTACGATCCCGTTACCT…
c790/f116p26/1218 isoform=c790;full_length_coverage=116;non_full_length_coverage=26;isoform_length=1218	GCGCGATGGTTGACGGCTCTTCTCCTGCACAACGTTAAACAACCACCACCATCACCTAATTACTTCAATTACCTTTTGCCCTTAAATAACCTGCCTTTAACAAGAAGTCATGGGGGGCAAGACTGCAAACAAAGCCGGCTACTTCGACAAGCTCAAGGGCTTGCTCGAGGAGTACAAGTCGATCTTCATCGTCGAGATTGACAATGTCACGTCTCAGCAGATGCACGAGATTCGCCACTCGCTTCGCGGCAAGGCTGTTGTGCTGATGGGCAAGAACACCATGGTTCGCCGTGCCCTCAAGGGTTTCATCAGCGACACCCCCGAGTACGAGCGTCTCCTGCCCTTTGTCAAGGGCAACGTCGGTTTCGTCTTCACCAACGAGGACCTCAAGGAGATCCG…
c794/f141p48/1347 isoform=c794;full_length_coverage=141;non_full_length_coverage=48;isoform_length=1347	AGCCCGCACTTGTAATTTACATCAACAAGAAGAAGACTAGTTCTCATCTGCCACTCGGATCATCCCCAAGTCTTTTTGTCTTGATCCATACGAGAAGCAGCAGTATTTCATACCGAGGGCCGTGCCTGAACTCATTTTTATCCTTACAATTTTCTTGTATCGTTTCCTCTATCGAGCGACCACACACATCGATCACCATGTCTTCCGAAGCAGGTACCGAGCCCAGGGTCGAGGAGACCCAGCCTTTCGAGATTCTCCAGACCACGGACGAGACTACCGCGACCGAGCCTACGACCACCGATGCTGCCACCAGTGAGGTAGCCGTCACCGAGTCTGCCGTTGCTGAGCCTACTGCTGAATCTACCGCCGAGCCCGCTGCTGGGTCGGAGGTTGCCGCGA…
c131867/f1p1/2065 isoform=c131867;full_length_coverage=1;non_full_length_coverage=1;isoform_length=2065	GTACCCAGACCCCCACGGAAGGTACCCAGACCCCCACGAGCTTGCTACCTACGAGCTTGCTACCGACCAGCCTGCTACCGACCAGCCTGGTTCCCATTTCTACGACCGAGACTACTACTACCGCTACCCCTACCTCAGGCAGCCCTACTGAGACGAGCGGTCAAAGCTCTACGGAGACTAGCACTCAAACTACAGGCTTCCCGACCCTTACGCCGCCAACGCTGACGCCGACTCTTCTCCCCGGTGGCAACTCTACCACCACTGGCGGACAGACGAGCATTCAGACTCCGACGCTGACTCCCACCGACTCTGTCAACAGCACGGAGACCGCGACGACGGCAACCCTCACGTCAACCACCCTGCCCACCTCTACTGATATTGGTATCATCACCTCGTCCC…
c131870/f2p3/1769 isoform=c131870;full_length_coverage=2;non_full_length_coverage=3;isoform_length=1769	CAATGGGGGGCAAGAAGAAGCTCAAGTCGGACAATCAGACCGTCGACGGCTGGGAGCTCACCGTCGGCATCGAGATTCATGCACAGCTCAACACTGCGCGCAAGCTCTTCTCGTCCGCCGCCACCTCGTTCAACGACAACCCCAATAGCCATGTCACGCTCTTCGACGTCGCCATGCCCGGAAGTCAGCCAAGTTTCCAAAAAGAGACGCTGATTCCCGCCCTCCGCGCCGCCCTCGCCCTCCACTGCGCGATCCAGAACCGCAGCCGCTTCGATCGAAAACACTACTTTTGGTGGGACCAACCCGCCGGCTACCAGATTACGCAGTACTATCAGCCATTCGCCAAAAATGGCCACATCACCCTGCTGGCTAGGGACGGTATTGCGGCCGAGGACGGCG…
c131871/f1p2/1621 isoform=c131871;full_length_coverage=1;non_full_length_coverage=2;isoform_length=1621	AGGTCGAGCTCGCCCAGAACCAGAGCATCACCCCCGATGAACAAAAAGTCACCGCCCTGGCCGTGTCCGCCGGCTTCACGGCCAGTCTCGGCGGCCTCATCTTTGGCTACGTCAGTGGCGAAATCTCCGGCTTCTTCCCCATGGCCAACTACGCCGAGCGATTCGGCGAGCTCAGCGCCGCCGGCACCTACGAGTTCAGCGCCGCCCGCCAGGGCACCATCGTCGGGCTTGTCAGCATCGGCGCCCTCATCGGCGCCCTCGTCGCCGGCAAGATGGCGGATCTGCTCGGCCGGCGGCTCGCCATCTCGCTCGCGGCCTTCTTCACGTGCGTCGGCACCGTCATCGAGATCTCGTCGACGACGCACTGGGTCCAGTTCGCCGTCGGCCGCCTCGTGACGG…
c131872/f1p1/713 isoform=c131872;full_length_coverage=1;non_full_length_coverage=1;isoform_length=713	ACATAGAATGATAAGGTTGTATGTCAAAGGGAAACAGCCCAAAACAAGAGTTAAGGTTCCTAAATTATTGTTGAGTGAAAATAAGAAGGTTTTTATTAAAGTCGACAAGGAGATAGGCTTAGAAGCAGCCATAATTTTATGACCTCGTAACAGAGCGCTTGTTAAGTTATAAAAGCATCGAAATATAACGGATCTAAACAATATACCGAAACCTTGTCCATAAATTAATGTAGTTTGTTATTATACTATAAAGCGGCAAATTTATGGGGTAGCAGAACGTTGAATTAGACTAAATAACAAGTTTATAAATTTGTTATGTTAATTCAAGTGAGAATGGTGACATGAGTAACGAAAAGAATAGTAGATTTTGGTAATAAGCGCTTATTGCGAACAATACAT…
c131877/f3p1/2077 isoform=c131877;full_length_coverage=3;non_full_length_coverage=1;isoform_length=2077	TTCTTATTCCATCTTTCTCTCTTCTCTTTCGTGCGCCTTCTCCGAACAAGATCGAGAATTACATCTTCGTACCCCAACACGCGTATCTTCCTCCCGTCTCCCGTCCAGCTCACGATTTGCGGTCTTCGCTTGGCGTCTCCTCCGCGAATCTCGCGAGACCAAACGCCCAACGCGAATCTCGTGATACCGAACACATAATCGCAAAAGATCTCTAGCGCCACCGATCCCTGGGCATTCGAAGGCTGCATCGTCCTTCCTCGACTCATCGTCGCTCTACGCGATCCTATCTTTGCCCAGTAACCCTGCTCGCAGTTTCGCCCAGGAAGAACTGCCAGAGACTGATTTTGCTCCACAAACACGCTTGAGTTTCAGTTACCGAACGACAGTCTGCGCTGCAAA…
c809/f80p34/951 isoform=c809;full_length_coverage=80;non_full_length_coverage=34;isoform_length=951	ACATTTCAACTTGTCCAAGCGTCTCCAACTTTTGCTTCAGCACACCCAGAGCATCACAGCCCATCCGTCAATATGCCCCCCAAAACTGGCAAGAAGGTCGCCCCCGCCCCTTTCCCTCAGGGAAAGGCTGGCTCCAAGAAGGCTCCCAAGAACCCTCTCATCGAGCGCCGCCCCCGCAACTTTGGCATCGGCCAGGACATCCAGCCCAAGCGTAACCTGTCCCGTATGGTTAAGTGGCCCGAGTATGTCCGCCTCCAGCGCCAGAAGAAGATTCTCCAGATGCGCGTCAAGGTTCCCCCTGCCATCGCTCAGTTCTCCCACGTCCTCGACAAGAACACCGCTGCTCAGGCCTTCAAGCTCCTGAACAAGTACCGCCCCGAGACCAAGACGGAGAAGAAG…
c813/f54p16/820 isoform=c813;full_length_coverage=54;non_full_length_coverage=16;isoform_length=820	AGGTAATTTTGGCCACACACGCTCCCCAATTTTGAGAAATTGAACGGGCGCCTCAACTCTTGTCATCGCCAAATCTACGGTCCACCACAACACCACACTTGTCGCCCAAACACACCAACCGCGACAAGATGCGTACCTACGACGATTCCTTCTCGGGACAGAGAATCTACCCTGGCAAGGGTAAGATCTTTGTCCGCGGTGACAGCAAGGTCTTCCGCTTCCAGAACGGCAAGTCCGAGTCGCTCTTCCTGCAACGAAAGAACCCCCGCCGCATCTCCTGGACGGTCCTGTTCCGCCGTCAGCACCGCAAGGGCATTTCCGAGGAGGTGGCCAAGAAGCGCACCCGCCGCACCGTCAAGGCGCAGCGTGGCATCGTCGGCGCTTCCCTCGAGGTGATTA…
c814/f80p33/771 isoform=c814;full_length_coverage=80;non_full_length_coverage=33;isoform_length=771	GCACCCAACCGCCCTCCCACACACACACCTGTAGAAACACGAGATGCCGGGACTTGCCAGCTTTGCAGCGTGAACCCATTCGGTGTCTATACAGCGAGTAGCGAGATACGGCCGTGTGTATTTCCAAAATGTCCCAGCATCGAAGCCAGGTCATCTACGCTCCCTCCCAAGAAGCCGCCACCGGACTCCATTCCGTCTTCTTCGCCGGCACGACGAGCAAGGTCGACGCGGTGGACTGGCGCGAGACGCTCGCCTCCCTCCTGTCCGGCACACCCGTGACCATTTACAACCCGTTCCGTGCCGACTGGGACAGCACGTGGCGCGAGGACGTCGACAATGCTCCCTATCGCGAGCAGGTGGAGTGGGAGCTGGAGAAGCAGGACCAGGCCGACACCGTGG…
c815/f71p20/888 isoform=c815;full_length_coverage=71;non_full_length_coverage=20;isoform_length=888	AAGCGAACCGTCCAAAATTCGCCGCCTTCGTAAAGTGTTGAAAACGACCAGCAATTACGGGTAAAGTAATCACAGCCATCCGACAACAACAACCGTCAAGATGGTCGCCGCCAAGAAGCACGTCCCTATCGTGAAGAAGCGCACTGCGCGCTTCTTCCGCCACCAGTCTGATCGCTTCATGCGCGTCGACCCCAGCTGGAGAAAGCCCAAGGGTATCGACAACCGTGTCCGCCGTCGTTTCCGTGGCAGCATTGCCATGCCCTCGATTGGTTACGGTTCCAACAAGAAGACCCGTTACATGATGCCCTCTGGCCACAAGGCCTTCCTCGTCAACAACGTCAAGGACCTCGAGCTGCTCCTCATGCACAACCGCACCTACGCCGCCGAGATCGCCTCGGC…
c816/f73p22/945 isoform=c816;full_length_coverage=73;non_full_length_coverage=22;isoform_length=945	ACACCACAGCGTCACCACAACCGACTGCATACACATCCGCTCACACTCGCGACAATACCGCAGCCATGGCTAATGATGAATATGATTTCCTCTTCAAAGTCGTTCTGATCGGAGACTCCGGTGTTGGTAAATCCAACCTTCTCAGCCGATTCACTCGCAACGAGTTCAACCTCGATTCCAAGTCCACCATCGGCGTCGAATTCGCCACGCGCTCCATCCAGGTCGACTCCAAGACTATCAAGGCACAGATCTGGGATACTGCTGGTCAGGAACGATACCGTGCCATTACCTCTGCCTACTACCGCGGCGCTGTAGGCGCCCTCCTCGTTTACGATATCAGCAAGCACCAGACGTATGAGAACGTCACACGATGGCTGAAGGAGCTGCGCGACCACGCCG…
c817/f34p7/1812 isoform=c817;full_length_coverage=34;non_full_length_coverage=7;isoform_length=1812	ATCCTCGACCTGGGTTCTCTTTCTTCTATTCTCTCTGTGACTGAAGGGGATAGCTATTCTGCCATCTAGACACAACCCTGCACAGCACGCCAACACTCCCTTGCCGCAATGCCTTCCACCGTCATGCGCATGCGCACCTTGGGCGCCTTTGCCCGCCACGCGGGCAACCCCACGGCCGTCTTTGCCCGACAATTCTCCGCGACGGCCCGCCGCGCCGAGATCAACAAGGTGCTCCCCTCGGCCGCCGAGGCCATTAAGGACATGAAGCCCAACAGCACGCTACTGTGCGGCGGCTTCGGCCTCTGCGGCGTCCCCGACACGCTCATCGACGAGGTGCTCCAAAAGCCCGAGCTCGTCGGCCTGACGGCCGTCTCCAACAATGCCGGCACCGACCACTCC…
c818/f112p39/690 isoform=c818;full_length_coverage=112;non_full_length_coverage=39;isoform_length=690	ACCCACGACAACATCACCAACACCCCTCCCACCACCACCACCACAACACCGCCAACATGGGTCGCGTCCGCACCAAGACCGTCAAGAAGTCCGCCAAGGTCATCATTGAGCGCTACTACCCGCGCCTGACCCTCGACTTTGAGACCAACAAGCGCATCTGCGACGAGATTGCCATCATCGCCTCCAAGCGTCTCCGCAACAAGATTGCCGGCTACACCACCCATCTGATGAAGCGCATTCAGCGTGGTCCCGTCCGCGGCATCTCCTTCAAGCTCCAGGAGGAGGAGCGTGAGCGCAAGGATCAGTACGTTCCTGAGATCTCGGCCCTCGACCCCTCGCACAACGAGGGTGGCCTGCTCCAGGTCGATGGCGAGACCAAGGACCTGCTCAAGCACCTCG…
c820/f67p59/2220 isoform=c820;full_length_coverage=67;non_full_length_coverage=59;isoform_length=2220	ACGAACCGTCCATCCAATTCGAGGTCGTACCTGAAAGCTCCTTGCAGCCTTTCGTCCTTTCGTTGACTTCTATTCTATCCTCTCTTACCGCTTCACTCATTTAGCGGGCATTCTTTCTTTACTTCTTTTTCACGACTTCGAACAGGTTTCCCACTTTCACCATGAAGGCCACTTTCTTCGCCGCCGCCGCGGCCATGGCTGGTGCCGCCAGCGCCAACAACCACCGCCACGCTCACCAGAAGTTTGCCAAGCGCGGCCATGCTGCCAGTACTGGCTTCCCCATCGCCGCCACCGGCGAGGTTTGCCTGCCCGGCTGCACCACCATCTGGAAGACCATCACCGGCGAGGCCACCCTCGTCCCTGTCACCGTCACCACCGTGACCTCGACCTCGACCAACA…
c131896/f1p1/1082 isoform=c131896;full_length_coverage=1;non_full_length_coverage=1;isoform_length=1082	ACACACCTGCGTCATTGATTTTGCAGAAACCTGCGCACGACTCCTCATTTCAGACGCACAAACGGGATTCACTCGACATGTTGCGAAACCCGACCGCGCTCGCCTTTACAGCGCTGCTCATGGTGGCTCAGGTGGCCTGCGCCTCCTTTGGCGACGACGCAAATGACCAGGTCGGCGAAATGTCCATTGTCTTTCCACAAAACGACACATACGCAGTCGTCTCGCCATTTCCCGTAATTTTTGGATACCAAAACGCGCCCGCATTGCTATCCTACAATTCCGAGCTCTCGTGGTCGGTTCAATGCGCGCAAGGCTCGCTGTATGGCAGCGACACCATCAATGGCTACAAGTATGCCGAGGTGCCGTCGGGCGCGTACTATATCCTCAATTCCACCAAGA…
c131901/f1p1/1765 isoform=c131901;full_length_coverage=1;non_full_length_coverage=1;isoform_length=1765	ATGCATTGGATACCCATCGTCTCAATAACGCCGTCACAGTATATGGCTCTTCCGTGGAAAGCTCTTGTCCTGCTCATCTCCTTCTGCCACTTCGTCTTTGAATCATGGCTTACTCTGCGGCAGATGCGCGCCCTGCGGGACACCGCAGTGCCACCACGTCTCGCCGACAAGTTGGCGCAGCAGACGGTGGCGGATTCGCATTCCTACAAGCAGGCCAAGGCGAAGCTCAGTCTTGCGACGGGCGTATGGGGACAGCTCATCAACGCGACAATCATCTCCTTTGATGCGCTGCCGTGGCTGTGGGACACCATCGGCGGCCTAGCGCCAGCAATGGCCACCAACACCAACCGCTCCATCGTGTTCGCTCTGTGCTACATGTGGTTCTGCAATTGCGTGTAC…
c830/f93p47/1964 isoform=c830;full_length_coverage=93;non_full_length_coverage=47;isoform_length=1964	AGGGCCAATTTTTCCTCCCTTCACCCCATCCTCGGCTTTGACCAACTTTGTTCTACGGTCGCTTCTGCACCTTGTTGTCGCACTCTTTTTGCGCGCCAGGTTCTAATTTTTTTTTTTTTCGTTTCATTCTTTTTATCTCTTCTTTAATATACCGTCTCGGCCTCTCCTTGCCTCTGCGACGCGCCGCTGTTACGGACCCTGTCGTTGTTTCGATCCGCCGACTTTCCACCCGTCGTTGTCCGCGCGCCCGCCGCCTTCCGCCCCAACGGAAAAAAAAAACAGAGATTCTCGCTGCCCACACCAACCACGACCAGACAGACAGTCCCACGATCCCGTCTACGCGAAAACAAACCCCATCGACAAGAGCGAAACACGAACAAAAGGCGTTCCAACCATGGT…
c831/f76p17/775 isoform=c831;full_length_coverage=76;non_full_length_coverage=17;isoform_length=775	ATCAACGCAGAGTACATGGGCCATCATCCGCTGCCAAACTCGTGTCTTTGACCACAATCAAACAACTCGCTCAACTTCCGATACTTCAGTTTTCTCCCCTGCCTCGTACCATCAAAATGCCCCCCAAGGCTGCCGACAAGAAGCCCGCCTCCAAGGCTCCCGCCACTGCCTCCAAGGCCCCGGAGAAGAAGGATGCCGGCAAGAAGACTGCTGCTTCTGGCGAAAAGAAGAAGCGCTCCAAGAGCCGCAAGGAGACTTACAGCTCTTACATCTACAAGGTCCTCAAGCAGGTCCACCCTGACACTGGTATCTCCAACCGTGCCATGTCTATTCTGAACTCGTTTGTCAACGATATCTTCGAGCGGGTCGCCACCGAGGCCTCTAAGCTTGCTGCCTACA…
c832/f129p54/1201 isoform=c832;full_length_coverage=129;non_full_length_coverage=54;isoform_length=1201	ATAATCGTTGGCTCTCTCCCCTTTCTTGGTTTGTTTCTGCTTCTCTCCCATCCCTAATAACTATCACTCACCTTCGCTTTGAGTCTACAGAACACTCGTTACTTGCAAATTCTCCATTTTCAGACGCAGTCTTCCATCAACACCGCCAAAATGAAGTTCATCACTCTCGCCTTGGTCAGCACTGCCACCGCTGCCATGGTAGCCCGCGACGCTACCGTAGTCAAAGCTGTCATGTCCACCATCGGGACCGACCTTGACGCCGTCAAGACTGCTGCCGATGCCTACAAGGGTGACAAGACCGACCTTGTCAAGGCCGCCGATCAGCTCGTCGCGGACCTCAAGGATGGCAAGACCAAGGTCGAGGCCGGCCCCGATCTGACCATCAACGATGCTGTTGAG…
c833/f176p50/1433 isoform=c833;full_length_coverage=176;non_full_length_coverage=50;isoform_length=1433	ATCACCAGACAACACAAAGAAAACAAGTCCCTTACTACACTACTACACCCCCCCTCCCTGAGCTCACAGACCAAGAAAAGAATCATGCGCTTCACTACCCTCTCCATCCTTGTGGCGGCCGATGCCATCTTGGCATCGCCCGTTGAGCGGGCTGCCAAGCCCGCCGCGACGCTGCCCTTGAAGCATGTCATCAACGTCAGCTCCGCCAGCGGCCTCATTGCCCGCGGCCAGGCCCGCCTCAACAAGATCAACGGCGGCAGCGGCCAGGCGGTCCTTGGCAACGTGGATGCCTCTGGTCCGGCCCAGAACGACGACGTCAGCTACATTGCCTCGGTCGCCATTGGCAGCGCCAGCTGGAACCTGATTGTCGACACTGGCTCCTCCAACACGTGGACCGGT…
c834/f150p56/1127 isoform=c834;full_length_coverage=150;non_full_length_coverage=56;isoform_length=1127	ACGGTAGTCGAACCAAGTCATCACCAACCCCAAAGTCGTCAAGATGGTCCGTTACGCTGCGACCGAGATTCTACCCGCCAAGTCGGCCCGCGCCCGTGGTGCCTACCTCCGTGTCTCTTTCAAGAACACTCGCGAGACCGCCCAGGCCATCAACGGCTGGAAGCTCGAGCGTGCTCTCCAGTTCCTCGAGAACGTCAAGAGCCACGACGAGGCTGTCCCCATGCGCCGTTACGCCGGCGGTACCGGCCGCACTGCCCAAGGCAAGGCTTTCGGTGTCACCCGCGCTCGCTGGCCCGTCAAGTCGGCTGAGCACCTGCTCACTCTCCTCAAGAATGCCGAGGCCAACGCCGACGCCAAAGGCCTCGACACCGGTGCCCTCGTTGTCAAGCACATCCAGGT…
c836/f76p26/2090 isoform=c836;full_length_coverage=76;non_full_length_coverage=26;isoform_length=2090	TTTTTTTTTTTTTTTTTTTTTTTTTTTTCGTTCCTTCCGGCCCCTGTCCTCTTTTCTTCACATCTTGAAGTTGCGCTTCGTCGCTCCTCTCTTCACATCATTCGCTTTGTAACACCGACCTCGACATTTTTTTTCCTTCTACTGTCCACCTTTTTCCAAACCGAGCCCATCGTCACCCCTTGACCCCCTCTATCGACTGATTCACATCAACCACCCTTCACCCGAGGCGGCCATCGGTGCCGACTCCTGATCCATCCTCTCGCCTTTCCACCACTATGCGCTTCTCCTTGGCCCTCGGGCTCGCGGCCCTTGCCGCCACGGTCGATGCCTCCATTGCCCGCCGTCAGAGTTCTGCGTCGCCTGGTGCCTCTGCTACACCTAGTCCCAGCGCGCCAAGTA…
c131910/f1p1/1528 isoform=c131910;full_length_coverage=1;non_full_length_coverage=1;isoform_length=1528	GTGCTCGATTCGTCCGGATCAAACGCTTCTTCGTTGGCACTTGAAGACCCTTCTGCTCGGCCATGCTATCGATGGTTGAGATTCAGCTTCGAGACGGCGCCATTTGCGCCTTGAAGCACGGCGACATTATTCGCGCCCGTGGCGTCCGATATGCTCAGGCTGCCCGTTTCCAAGCCCCGCAATCTGTCCAGCCATGGACGGGCATCGCTGATTGTACAAGGCCGGCATCGATATGCCCTCAGCTGCCCTCCCGCCTCGAGGATCTCAATGGCAACATCACCGCCGGGCACGCCATGGATGAAGACTGTCTGCATGTCAGCATATGTGCGCCTTGGAGGGAGGACATGACAGCGTTGCTGCCCGTCGTCGTCTTCATTCACGGAGGAGGATATACGTCGG…
c851/f26p9/1605 isoform=c851;full_length_coverage=26;non_full_length_coverage=9;isoform_length=1605	AAAACCAGTAGAGTCGCAGCTTTCTCGTCAGCGTCTCCAGAGTTTTCCCATTCACACCAGACATGTTTTCAAGACCTCGCGCCGGCCTGCTGGCTCTCGCGCTTGCAGCCGCCCCGTGCGTGGTCCGCGCCGGCCCCTGCGACATCTACCAGGCCGGCGGCGCGCCGTGCGTCGCGGCGCACAGCACAACCCGCGCCCTCTACGACGCCTTCCGCGGCGCGCTCTACCGCATCTCCCGCGACTCGGACGACGCCGCCATCGACATCCAGGCGCTGCAGTATGCCGGCGGCGTGGCCGACGCCGCCGCGCAGGACGCCTTTTGCGCCGGTACGACCTGCCTCATCACCACCATCTATGACCAGTCCGGCAAGGGCAACCACCTGACGCAGGCGCCGCCGG…
c853/f61p22/1418 isoform=c853;full_length_coverage=61;non_full_length_coverage=22;isoform_length=1418	GCTCAACCTGCTCCCTTCTTCCTCCATCCCAATTTTTTTTTTTTTGGATTTGCCCCCCGAGTCCTCAAGCTTCATCCATAGTTTGAGCCCCAGCATATCTCTGGTGCTCGCTTTATTCCTCGCATCTCAAAGCTTCTCTTTCTTTCACAATGGTCAAAGCCGTTGTTGCTGGTGCCTCTGGTGGCATTGGCCAGCCTCTTTCTCTTCTTTTGAAGACCAGCGCCCTCATCGACGAGCTCGCTCTCTACGATGTCGTCAACACTCCCGGTGTTGCCGCCGACCTTTCTCACATCTCCTCCCCGGCTAAGCTCACCGGCTACCTGCCCGCCAACGATGGCGCAAGGGCTGCTTTCAAGGACGCTGACATTATCGTCATCCCCGCTGGAATTCCCCGCAAGC…
c854/f22p19/3327 isoform=c854;full_length_coverage=22;non_full_length_coverage=19;isoform_length=3327	ACGTAACAAAACATTCTTTCCTATATAAATACAGGCCCTTGGTCCGCTGTTCGAGGTGGCCATCTTCTTACCTCTACAACCCAGACAAGGACATCTTGTTTGTCTTGACCATATTCTTATTCTTTCACAAAATCACAACCTCAACTGACCTCGTCGCATCGCCTCACCTTGTGCCGGCATGACGGAAGCCCATCTGTTCCCGGGTACCCTCCCGGACTGGAGCAACCTCAACGTCATCCACCGCAACACGCTCTACCCCAGAAGCCATTTCTACTTGTACAGCAAAGAAGAGGACGCCTTGACCCGAGACCTGAGCAAGGCAAAAGTCCAATGCCTCTCCGGTACCTGGAAATTTGCCGTTGCCAAGTCCCCCTTTGAGGGACCCCGCAACTTTTATCA…
c131927/f3p3/1542 isoform=c131927;full_length_coverage=3;non_full_length_coverage=3;isoform_length=1542	AGGCGAACAGGTAGGAAGGAACTCGAGCCGTGCTATGAGCAGCAAACTTTCCAATTGCTGTTGAATTATAGCATTACCTTTAACCATCAAACACAAGGCATTGGTAATTGAAGAAAATTCTCTCACGCGGTTGCCACCATGTTTGAAAACCTCTGCACGCTACCGCTCCGCGCGGATGTGTTCGCGACCGCATTGCATCCCTCCGAGCCACTGCTTACCGTTGGTCTCTCGAATGGCCATGTGCAGACGTTTCGCCTGCCGCCTAGCTCCTCTGATGAGAGTGCGGACGGAGATACCAGCATGCTGAGCGATGGGAAAGGTTACCTGGAAACAACATGGGAAACTAAGCGGCATAAGGGAAGCTGTCGCTGTTTGGCTTACTCGCATGATGGCCGCGCC…
c131928/f1p9/1790 isoform=c131928;full_length_coverage=1;non_full_length_coverage=9;isoform_length=1790	GCGCCTCCTCGCCTGTACGCTCAGAATCTCGCCGCCATGGGCGATCTCCAGGGACGCAAGGTCTTCAAGGTCTTTAACCAGGATTTCATTGTCGACGAACGCTACACTGTGACAAAGGAGGTCGGACAGGGTGCTTACGGCATCGTCTGTGCCGCCGTTAATAACCAAACCTCGGAGGGTGTCGCCATCAAAAAAGTCACCAATGTCTTCTCCAAAAAGATTCTCGCCAAGCGGGCGCTGCGCGAGATAAAGCTGCTCCAGCACTTTCGCGGCCACCGTAATATTACTTGCCTCTACGACATGGACATTCCACGGCCGAATGATTTCAATGAAACCTATTTATACGAAGAGCTCATGGAATGCGATTTGGCTGCCATTATCCGCTCAGGCCAGCCCTTG…
c131932/f2p2/1168 isoform=c131932;full_length_coverage=2;non_full_length_coverage=2;isoform_length=1168	AACAATCCTTCAGTTTTCTTCCCCCTTTTCAATCATCCAGCATTTTATCTAGACTGGGTCGTGACGCATTCCTCCTTTTCCAGCAACCTCGCCGTCTTGCCGCTTCGTCCACCGTCTCACGCACCAGTCAGTAGCCGGCTGCCAGAATGACTGGGCAATCGAAGCCTGCCATTTCGCCTTGGGGGGGCGCCGTCGCCGGTGCAACCGGTGCTGTCCTTGCCAATGCCCTCGTCTATCCTCTCGACATTGTCAAGACAAAGCTTCAGGTTCAAGAACCGCCGAAGGCGGGTGCGCCCAGGAGCGTCAGCGATGCGCCGCATTACACCTCGACCTGGGATGCCATTTCCAGAATTCTCAAGGACGAAGGTATCGAGGGTCTCTACACCGGCATGAGCGGAG…
c861/f56p15/803 isoform=c861;full_length_coverage=56;non_full_length_coverage=15;isoform_length=803	GCTGCTTCCAGACCTTTCCCTCTTCCACAGCTTGTCTCTTGCTCCAAAACTTTCCACAAAGCTCGTTTCTTTTCAGCAACCACAGCAATGGGTAACTCCAAGGTTTTCTTCGACGTTGAGTGGGAGGGCCCCGTCTTCGAGAACGGCAAGCCTACCTCGAACGTTCAGCTCCAGAAGGGCCGCATCAACTTCAATCTCTTTGACGATGTTGTCCCCAAGACCGCCGCGAACTTCCGTGCTCTCTGCACTGGCGAGAAGGGCTTCGGCTACAAGGGCTCTGCCTTCCACCGCATCATCCCTGAGTTCATGCTCCAGGGCGGTGACTTCACCCGTGGCAACGGCACTGGTGGCAAGTCCATCTACGGCGAGAAGTTCGCTGATGAGAACTTTCAGCTGAAG…
c862/f116p36/1258 isoform=c862;full_length_coverage=116;non_full_length_coverage=36;isoform_length=1258	ACCACCATCTTGGTGTTTCCTTCATCTCTTGCGACGAAACAGCGCACCGACAAGATTTGAAAGCAGCTGGTCTGGTTTTCTCAACGCCTGCCTGTGTGGCCTCGCGTATCGACAAATATCCGAGGGCACGATCTCACCCTCACCAGCAAAGTCACGCAATTCACTTTGAACGTGACCCCCCTTCAACGCTCTCAGCCGACCATCCATCCCGCAAACCGGGCCACGAACCATTCGTTCACGCAGGAACAGGAAACAATCCGCCATCATGGGCATCTTTTCAAATGGCGCGCGATCCTACCGCATTCTCCACCGCAAGTGGCCCAAGATCTCGCGCAAAGCCACCATCTGGCTGATGCCGCTCGAGCTCGCCGGCCTCATCGCCGTGCTCGTCATTTACGG…
c864/f23p7/984 isoform=c864;full_length_coverage=23;non_full_length_coverage=7;isoform_length=984	TTTTTTTTTTTTTTTTTTTTTTTTTTTGGATTTCTTCTCCTTCACGTTGAGCCCGCCCGCAAGCCCGCAAGCCCGCTGCACCTTCACCCACCAACAACACACGCATCCGTCCCTCGACAGCGCAGGGGGCCAGTGTAAGCGGGGGTTGCATGTATATCCCGCGCGGCGTGAGCGAGGTGGACGGCCTCGCTCCCACGGCCGCCGGCGCTCCGACATGGCGCCGCGGCCAGCCCGAGATGGTGCTGCCCGGCGTCGTGGACAGCGGCGGCGGCGGCGGCGACCGGCGGCGGCTCCTCGAGCGCCGCCAGTTCTCCGACGACCCCCTCCAAAACACAAACATTAGCATCGGCGTCATCATCGCCATCGTGCTCGCCGCCTTCCTCGCCGCCCTGTTTGCCT…
c865/f175p58/1916 isoform=c865;full_length_coverage=175;non_full_length_coverage=58;isoform_length=1916	AAGCTTCGTGCCTTGGCTTTCTCCCCTCGTCGCATGTTGTTGACTCCTTGACGGACGCCGACAGCTTTCCCACTCGAGTGAAACCTCGTACCTCCAGGCGAGGCTGGCTAGTTCTCCATCATGCCCATTGGCAACCTGTACGTCATTGCAGGCGTCTCCGTCGTCGGAGGCGCCCTGTTCGGCTTTGATATCTCGTCCATGTCGGCCCAGCTCGGCGAGCAATCCTACAACTGCTACTTCAACGACGGCCCCAAGGGCCCTCCCTTTACGCAGGAACCATGCAGCGGTCCCAGACCGCTCACCCAGGGCGGTATTGTTGCCTCGATGGCTGCTGGCTCCTGGCTCGGCGCCCTCATCTCAGGTATTCTTTCTGATCGCCTCGGCCGTAAAAAGTCCATC…
c131938/f1p2/1144 isoform=c131938;full_length_coverage=1;non_full_length_coverage=2;isoform_length=1144	ACCACCAAAGTGTTGGTTGCTATCGGAGGATGGGGAGATTCTGTGGGGTTTGAGGAAGCCGCAAAAGATGCGACAAGCCGAAGTCTATGGTCCTCGAATGTGAAGCAAATGATCGCGACGACGGGGGCAGATGGCATTGACATCGATTGGGAATATCCCGGCGGTAACCGGGACGATTACAAGAGCATCCCCAATAGCCAGCGCGAATGGGAAGTGGATGCCTATCCTCTCCTTTTGCGTCAGCTCCGAGTGACATTGGGGAAAGATATCATCCTATCAATCGCTGTACCTGGGCTCGAGCGTGATTTAATGGCGTTTACAAGCGACACGGTTCCAAGAATCGTGGAGCAAGTCGATTTTATCAACATCATGACATATGACCTTATTAATCGCCGAGAT…
c868/f19p13/1384 isoform=c868;full_length_coverage=19;non_full_length_coverage=13;isoform_length=1384	AAGAAAGAGTAGGTGTAGACATTCTTACATCCCCGTGCTTACACGCGACTACTTGCCGTGCCAACCTCACTCTCCCATCATGGCTCCCATAACCTCCCTCCTCCTCCTGCTCCCCATCTTCCTCGCCTCGCTCATTTCCGCCCAAAACGCAACCTCTTCCTGCGGCCAACCGCACACGTCCCCCGAGGAGGCCTTCTCCGCCTGCTGCCCGTCCTCCTCGCCCGACACGGGCAACAGCACCCGCCCGCACGTCGGCACCTTTCAGATCCTCAACGGCCGGGCCTTTTCCTACCGCTGCAACATCTTCGTCGACCTCGAGGGCGTGCAGGTCGACGCCGTCGGACCGGGCCCTTGCGCCGAAGCCTGCTCGCAGAACCCGGCCTGCGTGTCCGCCGCCTG…
c131942/f1p1/1614 isoform=c131942;full_length_coverage=1;non_full_length_coverage=1;isoform_length=1614	CGGGGCTGGAGGTTTGGCTGCCAATTTCATGAAGAAGAGAAACAACAGAGAGGAGGAATATTCCGCAGTATCCACAGATACACCTCGCCGCAACCGCAGCGGGCGTGGTCAACCAAGTGACTACGGCAGCGAATACACCGACGACTATACCGCCACGCAGACGTCTTTGTTGCCACCGTCGGCAAACCCAGCCACCACCTACACCACACGAACGACCGGTGATACGGGGAGACCTACGACGCCACGTTCATCTTATCCGTCACGTCGCGACCACGATGAATCGGACTATTCTTCCTACGTCAGCCCGTCACATCGAAGGCCAGCGGAGAACTCTGGAGGTGGAGGGGGTGGAGGTGTGGCCAAGGGAATACTCGGCGGACTTGGTATGGGGTGGATTGC…
c131944/f3p3/2213 isoform=c131944;full_length_coverage=3;non_full_length_coverage=3;isoform_length=2213	aTCTACACATCAACCACACAACACCAGCCATTCCCAGTCGCTCCTTGTCGCCCATCAACACGCAGTCTGCACATCCTGCAAAGCGCCATCTCGGTACCATACGCGCTGCGTCTAGTTTTTTTGTCTTCTTTTCGCACCATTTGCAAAATTCCTCTCAGCGCTGCCCGCACACGCTCGAAGTTTCGTCCTGGCCAAGTGCCAGAGTTTGACAAACCCTTGTCGCGACCTATGCCTCGCTCTTTGCTCGACATCGTCACGTTACAACCATCCGCTCGAATCTCTCGTCCTCCTATTCAAATCCGTGCCACGTCACCTCCCGGCGCCTGCTCGTGACCATGGATTACGCTCCAAATGGCGTGTCTCCTCGCTCTTTTGCCATCACCCACCAGCGGCCCAAAA…
c174908/f1p3/2992 isoform=c174908;full_length_coverage=1;non_full_length_coverage=3;isoform_length=2992	AGTCTCTCGTCCATCATTCCATTCCAGTCGTTGTACTCTTCTGTCTTTCTATCCCTCGTCATTCTCTCGTTGCTTTCCTTGCTTTGCACACCAATTGAGCAGTATTCTTGAATCGCTCTCGCGACCTTGCTTTATTATCCTCGCATCACTTGCGCCCGGCGATTACTCCCCGCCACGCCACGGCGCTTTTGCCCATCATGAGCGACACTGAGCTAATGCAAGTTTGTTCAGTCGGCGGAAACCCGGTTTCTGCCTTTCTTTCTTGGCGACTGCAAGCAACAAATGCCTGCGATGTTACTCTAGTCTGGAAATCGGGATTCGAGCATGTTTCTCAATATGGCATCTCCTTCAAGTCACCCGTCTTTGGAAATGAGCGCTTTAAGCCACGACATGTCGTCC…
c887/f47p13/1638 isoform=c887;full_length_coverage=47;non_full_length_coverage=13;isoform_length=1638	GCAACCATACTTAACCCGCGTTGGATCCATTTCCTCTTCAGACTTCCTTCTCTTATTCCTACATCGACCGAAATCCTTTTCAACAATATCAACGACACAGTCTTCCCGTTACGCCGCTGCAATTCCCACTGAGCTCTAGCCTTTGCACGCCAGCCAGCTCTCACACTCCTCGGTTACCATATATACACCCCCACCATCAACCACGACCATCTATCAGCAACATCGAGACAGCAAGATGATGCAGCATCCTGTATACGGGATGCCTCCGCAAAGTGCTGCAGGCTATCCCCAACAAATGTACTACGATGATTTCAATATGGGCCAAGCACCTGGCCGCCGACTTTCGCGAGGATCCATGGGACAACGTATTGGCACAGCTATGCGAGTGATGAAGCCAGC…
c888/f90p37/1052 isoform=c888;full_length_coverage=90;non_full_length_coverage=37;isoform_length=1052	GACAGCAGACAGCCAGCAACCAGCATCTCCATCATTCTTCATACAGAGATAGAAAAGCCATCACCATCCTCTTTTACACAGTTCACAACTACCCAGACAATTCTAACAACTTTTTATACACCCACGTACACAACCCAACTCGTTCATCAACAACCAGCATCCTCACCATGTACGGCCTCGTTTCCGCCCTCTTCGCCGCCTCGGCCGCCCTCGCCGCGCCCGTCGTCACGCCCGACACCAACACGTGCACGGCCAAGTCGCTCAAGGTGACGTCGTTTCTCGTCAAGGATTTCGACTTCCACGCCAGCTGGACCTTTACCACGCCGGCGCACCAGAACTCGTGGGGCTACGTCAACTTCACCCTCGCCAACGCCGCGGTGCCGTACGAGTACCAGTGCA…
c131962/f1p2/987 isoform=c131962;full_length_coverage=1;non_full_length_coverage=2;isoform_length=987	ATCTCAGAAAACCCTTTGGCCGAACAGTTGACTTGCCAGGGGTTGCTCTTTTTGCCCTGCCGAATTGTGCCCGAGTTTCCGTCGGTAGACATGGATGGAGCTAGTGCTCGCGCCTTGCATCATGGACCGAGCCATGTGTGTGTGTGTGGCCGCATGCAATGGATCGGAAGCCCCTCAATTGAGCTGATTTGAGGAGAAGCTCTGGCGTAGTTTCAGAGCGTCGAGAGGGACGTCAATGTTGCTTTTGATTGAAAAAACCCATTACCGTCTACAACCACGCCCGTGGCCCCAACCCCAAGAAGCTCAACATCATTCTGGAAGAGCTCAACGTTCCGTACACGCTGATCGATATTGAAAACCCAAAAGACGAAAAGTTCCGCAAGATCAACCCCAATGGCC…
c891/f94p46/978 isoform=c891;full_length_coverage=94;non_full_length_coverage=46;isoform_length=978	ATCGTTTGCATCCTTGATATCTCTAATTGCTCAATACACTTGGCAGCAATCATGGCGGTTGGAAAGAACAAGAGACTCTCCAAGGGCAAGAAGGGCCTCAAGAAGAAGACTGTCGACCCCTTCTCCCGCAAAGATTGGTACTCCATTAAGGCCCCTAACCCATTCAACATCAGAGATGTCGGCAAGACTCTCGTCAACCGTACCACCGGTCTGAAGAATGCCAATGACGCACTCAAGGGACGTATTGTCGAGGTCTCCCTCGCTGACCTCCAGAAGGATGAAGATCATTCGTTCCGCAAGATTCGCCTCCGCATTGACGAGGTGCAGGGCAAGAGCTGCCTCACCAACTTCCACGGTCTCGACTTCACATCCGACAAGCTGCGCTCTCTCGTCCGCAAG…
c892/f51p12/873 isoform=c892;full_length_coverage=51;non_full_length_coverage=12;isoform_length=873	GAGCTTTACGACGAACAACGAAACGAAAATAGCAAGCGCCCACATTCCCCCCCGCGCAACAAAAGAAAACATACGACGGAAGAAACCGTTAATATGAGCTTTGTACCTGTCAACCCGCGACCGATGCTGCAGGAGCTCGTCGACAAGACGGTGTCGGTGCGGCTCAAGTGGGGAGAGACCGAGTACAAGGGAAAGCTGGTGTCGCTGGACGCGTACATGAACCTGCAGCTGGCCAACACGCAAGAGTACATTGCGGACAAGTTTACGGCAGACCTGGGGCAGGTTCTGATTAGATGCAACAATGTGCTATGGATCCGCGGTGCCGATGATGGAGATACCAAGATGGAGGATTAATGTGTCCGCGTGTTGCTTTGAGAATTTGCTCGGCGTTTTTTGGGT…
c131966/f1p2/2592 isoform=c131966;full_length_coverage=1;non_full_length_coverage=2;isoform_length=2592	GGCTGGGACGATCTCGGCGAAAAGCGCGCTCATGAAAACAAAGGCGGCGCCGACAAACCGGTGAAAGCGTGGCCAAGACTGGCGACCCCGAAACCGTCAACGACAAACCCGTGCGAAAGCAGAAAAAGGTTCATCTAGTCTTGCTCACGCATGGGCTGCACAGTAATCTCGGCGCAGATATGCTTTATATGAAGGAATCTATTGATGCCGCGGCGAAACAAGCAAAGGTGGATGCCAAGGCGAGGCGACAAAAGGAACGAGAAGATGCTGGGTTGCCTGTTGATGCAGCCGAGGACGACGACGACGAACAAGTTGTCGTTCGTGGATACTCTGGCAACGCGACAAAAACAGAAAAGGGAATCAAGTATCTTGGCAAACGACTTGCACGATATGTTTTGG…
c131968/f1p8/1616 isoform=c131968;full_length_coverage=1;non_full_length_coverage=8;isoform_length=1616	ACAACCATCCGACACAAACGTTCCGAGCACCAAAAGAACTTTTAACGCGATTGACCAAAATCAAACTCCCTATACATCTTTATATACATTGCCCACCGAAAAAGTGCATTTACATCAACCATGTCCTCTGAGCAGACACCCAAATCAACTGCTGAAGCCTCAGCTGCTGCAGCCGACCGTGACTTTGACATTACCGACTTGGTCAAAGACAGAATTGATGGTGCATGCGGTCACGGCGCCACTTGGCTCTCACCATACCGAACTCTGGCAGAAGATGAGGAGCCAAGCCTGGATGCTCAGCAGAACGACCCTGAACCTCCGCCTGGGAGGTTTTCCGGAGTACGCAGAGCATCGCTTTCTCGGCAATCAGCTCATTTTCAAGTACATGGGACCCAAGAG…
c900/f84p17/1878 isoform=c900;full_length_coverage=84;non_full_length_coverage=17;isoform_length=1878	AACAAAACAACCGAACGCCCTCAAGTCACTCATTCTGCGTTCCAGCGCTCATCGTCCCCGTTGTCTTTGTCGCTCACTTCCTTCCTTTGATCCATCACCCTTTGTTCAGCCGGATCATTCCTCTCTTCTTCTATCTAACTTCTTTTTCTTCTCTTCTTTCCCAGTCGTCGCCTTGGACCATTCTTGTCCCTTTTTTGACATTCGATTCGACGTTGTCGGCCCCTGGAATTTTTTGCAACGGTCGGCCCTTCGTCCCAAAAGCAACGGTAAAAGCAGGAGGCTTTTTCTGCAAGCACCAAACGTCTCGCACACATCCCGAGACACACAAAGAAGTAGCCGCCACTTCAACACGACTTGGCTCTCCCACATCCTGTGCCTCGCCATACGCCGCGAGAAATC…
c901/f66p14/938 isoform=c901;full_length_coverage=66;non_full_length_coverage=14;isoform_length=938	ACCGCCACTTTTTCTTCCAATCATCCCACCTGCCACTGTTCAACGTGCTGTCTTTTCGCTTCGACCTATATTAAACCTTCTCAAAATACTTGCCTCAAGATCAATCGCAAGAATGGCTCGCAAGTTCTTCGTCGGCGGCAACTTCAAGATGAACGGCTCCGTGTCGTCCATCAAGGAGATTGTCAACAACCTGAACAAGGCCAACCTCGACTCCTCTGTTGAGGTCGTCGTCTCCCCCAGCGCCATCCACCTGGTCCTCGTCCGCGACGCGCTCCGCCCCGAGATTGGCGTCGCCGCCCAGAACGTCTTCGACAAGCCGAACGGTGCCTTTACCGGCGAGCTGTCCGTGTCGCAGCTCCTCGACAGCAAGGTCGACTGGGCCATCCTGGGTCACTCGGA…
c131974/f1p7/1216 isoform=c131974;full_length_coverage=1;non_full_length_coverage=7;isoform_length=1216	CCGACCGTCTGTACAAGGAGAAGAAGATTCGTGGCTTCTGCCACCTGTCCACCGGCCAGGAGGCCGTCGCCACCGGCATCGAGCACGCCCTAACCAAGGAGGACGATATCATCACCGCCTACCGCTGCCACGGTTTCGCCCTGATGCGCGGTGCCAGCGTCCGCTCCATCATCGGCGAGCTCCTCGGCCGCCGTGAGGGCATCGCCTACGGCAAGGGCGGCTCCATGCACATGTTCTCCAAGGGCTTCTACGGCGGCAACGGCATCGTCGGCGCCCAGGTCCCCGTCGGTGCCGGCCTGGCGTTTGCCCACAAGTACAACGGTAACAAGAATGCCTCCGTCATCCTCTACGGTGACGGTGCCTCCAACCAGGGTCAGGTCTTTGAGGCCTTTAACATGG…
c174913/f1p3/1768 isoform=c174913;full_length_coverage=1;non_full_length_coverage=3;isoform_length=1768	TTATCGAAGCTACCATTCAAGGTGCCGGTGGAAACAACATGGATGCTGCGATATGCAACTTTCGACTGCCAAACGGCGAGCAGGTCCAAACCACAAAATACGAAAAGTCTCTCGCTATTCCTTTCGATTTTGAACGTCGCCGCTCTGCTTGCGTTGTCCGTGGCGTCGCTGGTGGTGCCATGCTCATCTGCAAAGGCGCTTTCGAGGAAGTTTACTCGCGATGCTCCAGGATGCACACAGAAAAAGGCGGGAGCGCCATGGCTGGCCATCACCGTGCAATCCTCAAGCAACAAGTCAAGACGTTGAACAACCAAGGCTACCGAGTCTTGGCAGTTGCTACGAAGCAGCTTACCAAGACGCAGATTGACGACGACGACAGTTTCGAGGAGATTGAGACGA…
c904/f103p35/2062 isoform=c904;full_length_coverage=103;non_full_length_coverage=35;isoform_length=2062	AAAATCTAAGCACATACACTTCAAGTTCAGACATCTTGCCCACGCCAACAAACCTACCTGCATCACTTTGCACCATGAGACTGAATCCGCACCGCGTCAAGCGCCCGCTCTACTCGAGGGCAGAATTTTGCGACGCTGTGCTGGATGAAATCGAGCGTCAGCCACTCAAGCAGAAAGACAGGCGCCGAATCGAAGCGACGCACTTGCGCTTCCTGGACTGGATCAAATCGCTTGGTGTCTGTGTAGAGGATGGGCCAAACCTCGACTCACAGTTGGACCCATCCAGGAATAAAATTCGCCTCCTAATAACGCTAGATCTGGCGGATCTGGAGGAGGATTTGTTGACTGTTCTCACGACGGTAAAGCGGCATACTGTGCCCAAACTACCCGATGGTCACT…
c131977/f1p2/897 isoform=c131977;full_length_coverage=1;non_full_length_coverage=2;isoform_length=897	GATTACAGGAGCCGACATCAAAGTTATTTTTGACCCTGTCGTTACTGACATACTGCGTCTGATTCGGGGGCAAGTACAGTCAGTTGAACGAAAGAGGAAAGCAGTTCGATCCATTATTCTTGTCGGTGGCTTCGGAGGCAACGAATACCTCCGAAGCGAAGTTGCAAGGGCCAACCCAGGGATCACGGTAGTTCCGCTAGACGATGCATGGGCTGCCATAGCCAAAGGCGCTGCTCTGTCAAAGATGCCAAGCCAAGCAGTCGTCACTGGCGTTGCGGCAGTGCGGCATTATGGCGTACAGGCCCTCGCGGATTTCGACAGTTCAATTGATCAAGGACAGCCCACGGTGTATGATGCTTGTACAGGGCTGTATAAAGTGTCTCGAATGTCATGGTTCAT…
c910/f20p10/2175 isoform=c910;full_length_coverage=20;non_full_length_coverage=10;isoform_length=2175	AGTCCTTCTCGGTTTTTTTTTCTTTCTCCTCTCGATTAGCTGGTCTCATCCGTATTCTCTCGTGCCCTTCTTACTTGCATTTTCATCCTTCTCTTGTGCTCGTCTTCGCTTACCTTGCCTCTCTCCCACCTCCATTTGCATCAAGTACATTGACCAAGTTTTTTTCAAACGGGACTGTGTCCTGCAAAAAAACCCTTGGGTCGTCTTCTCTGGCTGCTTTGGCCACTTAGACGGCAAAATCTCCAAAAGCACCTACCCTCTTTTCCCAACCAAAAACAAAGAAAGCAAAAACCCGTATTCACAATGTCCGGCTTTGACGACAAGAGGCGTCCTACAGCGCTCAACCTGACGCCCGCGCGGTCCGCGACGGCCAACTCGATGGAGTCGGACGAGTCGTCG…
c912/f13p5/2019 isoform=c912;full_length_coverage=13;non_full_length_coverage=5;isoform_length=2019	AAAAACAAACCGCTCCAAACTTTCTTTTTCCCGCCTTGTGACGACCCTTGTTTTTTTCTTGCTATTTTTTTTTCTGCACGCGACGCGAGATAGAGTCCAGTCATCGTCTTGTTCAGGTTTCTTTTATGCTTCATAGCCCCCCTGCCGCCGCTCCGATGACCTCCATCGCCGTCGACCCCGCACCTGCCGAGGCCGTCGCCGCCGCCCCCCCTCGGCGGGCTCCTCTCGGCCCCGCATCCTCGTCCCCGAAAAGCTGTCCCCCGACGGCCTCGCCCTGCTGACCCCCCACTTTGACGTCGACGTCCGGCAAAACGTCAGCGCCGAGGAGCTCGTGCGCATCATCCCCGACTACCAGGGCCTGCTCGTGCGCTCCGAGACCAAGGTGACGGCCGAGGTGCT…
c131986/f1p1/1234 isoform=c131986;full_length_coverage=1;non_full_length_coverage=1;isoform_length=1234	AGTTCATCGGAAGAGAGCGCACCGGCAACTCGAAGCCGCCAAAAAGCCAAATCGACGCAGCCATGGCCAGTGTCCACGCGTGCCTGCGCCAATTTCGGTGCACAAAGCCCGCTCTGGGCTCGCAATGGCTGCCCTCGGCCGCGAAGCGAGCCGCTCCCTCGACATCCCTAGCCATCAGAACGCTCACAACGACGACAGCGACGCCGGCCAACGACGACACGTCAAGCTTTGACAACAACAACAGCCTCAAGGCACAGCTCGAGGCGATCCGGATCCCGCACGTCGGTGTGGTCCACGCGCGGGCCGTACCCTCGACGCCGTCGTACTTTGCGCGGACGCCGCAGTTCAACGACCTGCACATTCAGCTGGCGCGGCTGCTGGCGCGGTACAACCACCTTC…
c917/f9p12/1628 isoform=c917;full_length_coverage=9;non_full_length_coverage=12;isoform_length=1628	GACTCCGACCATCTTTTTTTCTTTTTCCTTTCTCTGGCCCATCCAATTCCCTATTTACTTTTTGACTTTAATACAGCAACACCCGCCACCATGGACGAGATTGCCAAGGAATACGACGTTGTTGTCCTCGGCACTGGCCTGACCGAGTGCATCCTCTCCGGTGTTCTCAGTGTCAAGGGCAAGAAGGTTCTGCACATTGACCGAAACGACCACTACGGCGGTGAGGCTGCCTCCGTCAACCTCGAGACCCTATTCAAAAAGTACGGCAGTGCCACCGGTGACAAGCCGTGGGAGAAGTATGGCCGCCTCAACGACTGGAACATTGACCTGGTCCCCAAGCTGCTCATGTCCTCTGGCGAGCTGACCAACATTCTGGTCTCTACCGATGTCACCCGTTAT…
c131992/f1p0/926 isoform=c131992;full_length_coverage=1;non_full_length_coverage=0;isoform_length=926	ATGCCCGACGCACCCGCCAGAACCTCGCCGTCGCGCGCATCTCCATGTGGGTGCAGCGAGGTAGCTGCCCGCACATGGTGGAGTCGACCGCCCTGCTCTTCGCCGCTGTCCTCAGCGACAAGGTCGCCGCGACCCAGAGCGCTGGCTCGTCCACCTATGCGGTCCGGGCTGCTTATTCGGCCGCCTTTAGTCGATTCGTCACCGGACTCCTCGACGGCCACCAGGACAAGCTGCGCAAGCAGAGCATGTATTCCATCGCCAAGTTGATAGGCCTGCCGGCCACCTTTGTCGAGCTGCGCCACCAAGTCATCCACGAGCAGCTGCCGTCTCTCGTCAAGCTGCGTCCGGCGGCGCACATGGCTCTCGACTGATCTGGACTATTACTGGAAGCAGCTCGAC…
c131993/f1p0/726 isoform=c131993;full_length_coverage=1;non_full_length_coverage=0;isoform_length=726	CGGCAAGTCGTCGCTCCTCCTGGCGCTCCTCAGCTTCCTCGACTACAGCGGCACCATCCGGATCGACGGGCGCGACGTGCGCAGCATCCCGCCAGACCTGCTGCGCTCGCGCATCATCACCGTGTCGCAGGACGACGTGGAGCTGGCGGCGTCGATCCGCGTCAACCTGAACCCGTACGAGGCGCGCGACGACAGCGACCGCATCTGCGACGACGTCATGATTGACCACCTCACCCGGGTCAAGCTGTGGCCGCTGATCCAGGCCCACGGCGGGCTCGACGTGCAGCTGCGCGACCTGGCCTTTTCCAAGGGCCAGAAGCAGCTGCTGTGCATCGCGCGCGCCATGCTCCGCCGGCAGCACACGTCGGCCAGCCTTGTGCTCATCGACGAGGCGACGAG…
c922/f26p17/1428 isoform=c922;full_length_coverage=26;non_full_length_coverage=17;isoform_length=1428	GATGCTCGCTGTGCGAGGTACGGGAACCTATCCTCAAAGAAAGCTTGTTGCAAGTCTCATCAACCCCAAAGATCGAAGCAGTGGATGACGGGAAGCGAGCACACCCCGTCACAATGACCCCCTTCTCCTACATCACCAGTCTGTACACGGCAGCGGCAGCGCTCGACCTCGTCACCTTCTTCGTCCTCGCCTTTGTCTGCGTCCTGCAATTCTGCTTTGTCCGCCGCCACGGCGATGCGGCCCGAAACTGGGTACAATGGGCCCGACACTCCCTCGCCCTCTTCACCTTCACCATGTTTGTCCTCTGCGGCGGCCTCATCATCGCCACCGTGTACAGCCGCTTCACCGACCGCCACATTGAATTCTTCGAGTCGGAACAGAAGGGCCTCACTCAGGCGC…
c924/f71p18/797 isoform=c924;full_length_coverage=71;non_full_length_coverage=18;isoform_length=797	AATCCCCACAACACTTTAACGATCTGGGCCAGCTGCGTAGAAGTTCACCCTCCAGCAACCATTCACGGAGAAAGTCAAGATGGCTCCCCGCGCCCACTCCAAGACCTCTCGTGTCCCCCGTAGACCCTTCGAGTCTGCCCGACTTGACTCCGAGCTCAAGCTCGTTGGCGAGTATGGCCTCCGCAACAAGCGTGAGGTGTGGCGCGTCGGTCTGACGCTGTCCAAGATTCGTCGTGCTGCTCGTCAGCTTCTTACCCTCGACGAGAAGGACCCTAAGCGTCTGTTTGAAGGCAACGCCCTCATTCGCCGTCTTGTCCGCGTCGGTGTCCTCGACGAGTCTCGCATGAAACTCGATTACGTCCTTGCCCTCAAGATTGAGGATTTCCTCGAGCGTCGCCT…
c132000/f5p6/1765 isoform=c132000;full_length_coverage=5;non_full_length_coverage=6;isoform_length=1765	ACCTCACCTTCTCCCTCCGCTGGCGTCTCTGGCCATCCACCCCCATCAACCCAATCCGCCGCCGAACTTGGACCGGATTGTCTGCTCCCTCGCACCTACCCCTTCTCTCTCCTCCTTCCGCCGCGACGCGCACACGGCCAACCATGTCGCTCGACCCGCCGACGTACCTCGCTTCCCTCCAGAGCAACATCCGCCAGCGGCCCATTCCCTGGGAGGGAGCGGTCCGCGCCGGCACCCTCACCGAGGACCAGCACGCCAAGATTCGCGCCGTCGACAAGGCCAAGAAGCCCGGGCAGCGCAAGGAGATTGTCGAGGCCGACCTCGATGGCTACCGCGCGCTTTTCGTTGGCGGCAATGGCAAGCCCAGTGTTCTCGAGACGGCTGCCAAGCAGGCCAACG…
c132003/f1p3/1770 isoform=c132003;full_length_coverage=1;non_full_length_coverage=3;isoform_length=1770	CTCGAACCTCATATAAAAAAGACTTGCGACGTTGCGAACATCCAACATGGCGCAGCTTCCACCATACAAGCACACTGCCGGTCTGGACAAGAAACTTGTCAGTCCCGAAGATGGCCACCTCTCCTCTGACGAGCTTGGTTCCGTCCACAGCGGCGAGGATATCCTCGGCCTGCAAGATATGGACCCGGCGCTGAATATGAAGATGCATCTCGTCAACAATGCAATTGACGAAATCGGATGGACCAATTACCATTTAAAGCTCTTCTTCCTCAATGGCTTCGGCTACTGCGTCGATTCCATGATTCTGCTTTTCCAGTCCGTCATCGCAGGACCTGCCTATAAAGAATTCGGCTCTCACGGCTACAAGAATGCTCTGACAATCGCCGTCTACTCCGGCAT…
c132005/f1p4/1897 isoform=c132005;full_length_coverage=1;non_full_length_coverage=4;isoform_length=1897	GATGCAATCCTAGGGCATCTCTCACACACATATCGAACAAGTGCCTCTTGCTTGCTTGTTTGCGGACTATTTATTGCCCATTCTGCCCTCATCCAGCATGCTGAATCCCAATGTAGATTGGGCGGCGCCCTTTCAGACCGACCGGCTTCTGGAGATCCGGTCCTCTGGCAAGAAGAAGATGCCCGGGATTAACGCCATGTCCGGGATTGACAAGCAGCTTCATTCTTGCCCTGTCAAAGTCGGGAAACTTGGCATAGACGGTGACTGGCACGATTTGACCTTTCACGGCGGCCCGGACAAAGCCATTTTGGGTTACTGCTCTACTCATTACGCAGACTGGAGGAAGAGCTATCCCGAGCGCGCGGAAAAATTTGTGCCGGGCGGCTTTGGCGAGAATTT…
c937/f73p35/1542 isoform=c937;full_length_coverage=73;non_full_length_coverage=35;isoform_length=1542	ACCCTCGCCGACGCCTCTATCCATATCCCGGTCCTCGTCAACCTTCGCTCCTTTTTGCCTCTCTTTTCGTGTCACCCTCTCGACACTGTCCGCTCCTTTGAAACAGTCTTCTCTTCGTCGCTTTCTATATATCAAGCCACTTTTCCCTTTTTGCCTCGAACCTCATTCCGTTCCTGTCTCTCCGACTTGCCAAGCTCAAGCTCGACGACTTCTTTCTTGCAACTTCAGACTATTCTTGTCAATTGCTGCAACGGCTGGTCCTACGCAAGCAGAATTTAAAATCTCTTGGTTTCCCCTGCCGTCAATTACATCAACAATTTCGACAACCATCAACTAAAGGTTTCGCATTCTAAAAACCAACCTTTACAAAATGAAGTCTTCACTTGCTCTTCTCGCGGC…
c939/f60p27/1835 isoform=c939;full_length_coverage=60;non_full_length_coverage=27;isoform_length=1835	GCAGCCAGAGGTTCTGGTCTCTCCCCTCTTCTTGATCACAACACGCTCGTTCTCCGTCCTACGCCCAAGACTTTGACGACGTGAACTGCACCATATTTTCCTGTCAGCATTGTGGTAAGACAGTAAAGCTTCAGTCTAACAAGAGGCTCCAATGGCACACTCAGGCGACGACCAGAACATCCTTAGCTCGCTGAGCGAGCTTCGACTTGCGCAGTCTCAGCTGGCTGCGGCTGTTGATACGCTCACAGCAGCCATCAGCATGCAGCAACAAACCGGCGCAACTACATTGTCGGCCGCATTTCCGGGAGACCCAAGGGGTTCCGGCCAAAATGACACCAGCGAGACAGGACCAGAACCGCAGAATCCTGCGTCACTGTCTCAAAAGTCGGGCTTTACGTC…
c132014/f1p7/1143 isoform=c132014;full_length_coverage=1;non_full_length_coverage=7;isoform_length=1143	ACTCTTCCGCCGAAGAGTGAGAACGTGCAAAGATTCAATCTCGAGTACGCGCGAAGCCATGGTACCTGCACGCGCCCTCTACGCCATCACCACCTGGGTGTGGGATGACGACTACGAAAAGGAAGGCCTGCAAGAGCCCGAGATCTACGACGACAAAGCTGCCGCCAACACGGCCGCCAGACATCTCATGAGGCGCCTCGCCGATCGGCTCAACCCTTTTGGCGACCGGGACGAGTACAATTTCGAGGATAACCTCGACGACGAGGGCCTGTACCGAGGTCAGCTGGAGGGCGGTCCGCACGGTCGCATCGCTGTCGAAATGTGCGTCTACAAGGTTGCCCTCAACAAGGCCAGCACGCGGGAGACTGCGAAGCGACCCCTGGACAATGCCAAGTACGC…
c943/f34p16/1666 isoform=c943;full_length_coverage=34;non_full_length_coverage=16;isoform_length=1666	ACCGACTTCTCCATGACATATCATCCGTGTCATCTTCGTTACGTCTGATAATTTTCCCCCTGACCATAGCGACAGACAAAACAAGAAACACACTCTACGTCCTCTTTTTTCTGCATTCCCGACTCGTCGACTTTTCAACTCTTCTTCACTTTTCTCGTCAAACTCACCTCGTTCTGCTGCTTGCATCGGTGCCTCACCATTCCCCCTCCTGTGCCCCGCCAGTCCGCTTGTGACCACGCTTGCTGCCCAACGCACGCCAACCCGTGATACAAAGTCGCTGCGTCTCGCTGATTTTTTCTTCTCCTTCATCTCGCTCACGATTCTTGCCATCGTCTTCTATTATTATCCTGCTCTCGAGAATACCCCAGCCGACTCTTCTTTACCCCTCGTAGACTTTGA…
c944/f54p21/761 isoform=c944;full_length_coverage=54;non_full_length_coverage=21;isoform_length=761	TGCCACTCGTTCTCTCTTCATCCATCATTGTGCATCCTGACAATCATCCATCATCGCGGTCGATAATCCATATTATCATCACACAATACACAACATCTTGCTGTTTCCAACACTCTCTTCGAACCCACCACATTACAACAACACACACACACATCACCACCATGCGTCCCCGTATTCCCCGTCTTCCCAAGGCCAAGCGCTCCGAGGTCTGGATCATGGGCGCCGCCGGCGTGGGCGTCCTCGCCCCGCTGTACATGATTATGCCCGGCGCCGACGAGCGCCTCGCCAAGCAGACGACCAAGTGGGCGCCGCGCTGGGAGAAGAACATCACCTACTTTGCACCCCCCGTCGAGCGCGGCATGCAGCGCCTCGAGCCGCCCCTGGCCCGCGCCGTCCAGC…
c945/f42p19/1523 isoform=c945;full_length_coverage=42;non_full_length_coverage=19;isoform_length=1523	AAACAGCTTCCTGGCGTTGTATCTTCCTTCCAACATCTACCGCCCATCTTTTATACCTATTCCTCAGATTCATAGAATTGATCTCTATTAATCTCATCTCACGAACAACATCACAACCAATTTCCACCGTCAAGATGGCCATCACCAAGGTTCACGCTCGTTCCGTTTACGATTCTCGTGGTAACCCCACCGTCGAGGTCGATCTCGTCACTGAGACCGGCCTGCACCGTGCCATCGTCCCCTCTGGCGCCTCTACCGGCCAGCATGAGGCTGTCGAACTCCGCGATGGTGACAAGTCTAAGTGGGCTGGCAAGGGTGTTTCCCAGGCTGTCGCCAACGTCAACACCGTCATTGGCCCTGCTCTGATCAAAGAGAACATTGATGTCAAGGACCAGTCCA…
c132019/f4p4/1817 isoform=c132019;full_length_coverage=4;non_full_length_coverage=4;isoform_length=1817	aagcCGTGTAAGGGAGCCGATGCAATCCTAGGGCATCTCTCACACACATATCGAACAAGTGCCTCTTGCTTGCTTGTTTGCGGACTATTTATTGCCCATTCTGCCCTCATCCAGCATGCTGAATCCCAATGTAGATTGGGCGGCGCCCTTTCAGACCGACCGGCTTCTGGAGATCCGGTCCTCTGGCAAGAAGAAGATGCCCGGGATTAACGCCATGTCCGGGATTGACAAGCAGCTTCATTCTTGCCCTGTCAAAGTCGGGAAACTTGGCATAGACGGTGACTGGCACGATTTGACCTTTCACGGCGGCCCGGACAAAGCCATTTTGGGTTACTGCTCTACTCATTACGCAGACTGGAGGAAGAGCTATCCCGAGCGCGCGGAAAAATTTGTGCCGGG…
c132023/f1p3/1492 isoform=c132023;full_length_coverage=1;non_full_length_coverage=3;isoform_length=1492	AATGAAAATTTCTTTTCCTCGAATTAGATTTCTGCAGTCTTCTATTGTTCGGCTGGAATACAAAACTGGTCTGACCTTTCTACATTTCACCGCCGCGTTTCTCGGCCAGCCGCCTCCCTTCTTCATCAGATTATACTCAGTATCCCTACCTACGGAGTAGTCACATCCCGGCTCCACCATAGCTGTCTTTGACCAGGTCCCTGTCTGTTTTGTTGGCTGGCTTTTTCTCTCCTCTCCTCGCACTCGGACTTGCTCGGAGCATCTTCATCCCTCATTCTTCTTTCTCTTCCCACGTCAAATCCCATCCGATATCCATTCACCATGTCCGCCGAAGCTCCTCCCGCGGCCACCACCACCACCACGGCCGAGGCGCCCAAGACGCCTCTCGCCAGGCTCACG…
c952/f12p4/1323 isoform=c952;full_length_coverage=12;non_full_length_coverage=4;isoform_length=1323	acgTCAACTACTGCCGCGGCTCCTCGCTCTTGTCTACATCCCTTTTACCCTCGTCGTCGTTCTTGTTGCCGTCGACTTTTCAAAAACACACGGTCCAAAATGGCCGCTCCCTCCTCCAAGCAGAAGCTGGCGCTCGCCATCTGCGAGTTCCTCGCCACCTCGTCCACCGACGGCACCCTCACCGCCGACGACAAGGATTCCATCGACGTCGCCATTAACTGCATCGCCGAGTCGTTCAAGGTTGACCCGACCGACAAGGCCGCCGTCGCCCGCGCCATTGGCGCCCAGAACTTGCTGCAAATCTACTCCGTCTACGAAGTCGCCAAGTCGCGCAACAATCCCGCCGCCGCAGCCGCTGCCGCCGCAACCACCCCCGCGCCTGCTGCCGCAGCTGAGACC…
c953/f38p7/928 isoform=c953;full_length_coverage=38;non_full_length_coverage=7;isoform_length=928	GCTCCGTCCCTGACCTCAATGTACCGCTCGCATCACAATTACGCCAACAACGAATTCCAGTGAACTTCTGACACGTCGAAACTGAACCGATTCATTCCCACAGCCGCTACATACACCGAAGTCATGGAGTTTGGCCACAAGGGAGTGCTGTCCGAGGATGGCATCCACGTCGATATGGAGCACCTGAAGAAGGGGGAGGTCAACCTGGGTACCTCAATTATGGCGGTTACATTCAAGGACGGAGTGATTCTCGGCGCCGATTCGCGAACCACGACGGGCTCGTACATTGCCAACCGAGTGACGGATAAGCTGACCAGAGTACACGACACCATCTGGTGCTGCCGATCGGGCTCGGCGGCCGACACACAGGCTGTCGCGGATATTGTGCAGTACCAGCTG…
c132026/f1p0/738 isoform=c132026;full_length_coverage=1;non_full_length_coverage=0;isoform_length=738	AACCTGCTTTCTTCATGTACATGGCTGCATAAATCACACCTTGGCATCACATTTTGATTTACACGAGATTCATACACCGCACCATCACGATGGCTGCCACCACCAGCACCAACACTCCGCTCTTCCCCGCCTCTCTCATCGGCCCTGACGCGGCATCGGCCTTTCCGGCAGGCTATGAGATCCGTCCCCTCCAAAAGGGCGATTATGCCAAGGGCTTCATCGAGTGTCTGCGGGACCTGACATGGATGGGAGACATGACCGAGCCCCAGTTCCACGAGCGCTACGACGAACTGGACACCGGCGGCAAAGGACCGTACTACTACCTCGTTGTTGAGCACGCTGGTCATATCGTCGGCACTGGCTTGGTTCTCGCCGAAAAGAAATTTATTCACAATCGCT…
c955/f20p6/1061 isoform=c955;full_length_coverage=20;non_full_length_coverage=6;isoform_length=1061	AATGCAAACGGCATTATAAATCACAAATTGAGGAATTCAAGGCGTTTTCACATCCATCACTCGCAGAAAGCAAACCCCTTTTTTCTTTGACGAGACACCTTTGAAAAAAACTACAACCTACGCTGCTCAAGAATGGCATCCGCAGCAAAGACCATTGTCGCCACCGGCCTCACTTCCGGCTTGGGCTTCGAGGCGCTCAAGCAGCTCCTGCAGGCGCCGCAGCCGTACCGCATCGTCTTAGGCGCCCGGAACGTTTCGGGCATGGAGCAGTCCCTCCGCGACGTGCCATCTGCATCCCCCAACATGGTCGAGGTGCTGCCCCTGGACCTCGCCGATCTCCAGGGCACGAAGCAGTTCGCCGAGGCGGCGCTGCGCGCGGTCGGCGACGCCAAGATTGAC…
c957/f79p32/815 isoform=c957;full_length_coverage=79;non_full_length_coverage=32;isoform_length=815	ACGCCCACTTTCAACCTCACGACAAAACACACTCAACAACCCGTCGACAATCCCCCCAAATACCGCAGCAATGGCGTCCGAGAAGACTGGCAACCCCATGCGGGAGCTCAAGATTCAGAAGCTTGTTCTGAACATTTGCGTCGGCGAGTCTGGTGACAGACTGACCCGTGCCGCCAAGGTGCTCGAGCAGTTGTCTGGTCAGACTCCTGTCTACAGCAAGGCCCGCTACACCGTCCGTACCTTTGGTATCCGCCGTAACGAAAAGATCTCGGTCCACGTCACCGTCCGTGGCCCCAAGGCCGAGGAGATTCTCGAGCGTGGCCTCAAGGTCAAGGAATACGAGCTCCGCAAGCGCAACTTCTCCGAGACTGGCAACTTTGGATTCGGTATCTCCGAGCA…
c958/f93p85/1963 isoform=c958;full_length_coverage=93;non_full_length_coverage=85;isoform_length=1963	ACACTTCTTCTCATCACAATCCTTTTTTTCCAGTCCGTCCTTTTTTCACGTCGTCAAGCTAGCTTCGACTCTGCACCTACAGCCTCTTTTCGCTGTTCGCACTTCCTTCCTTTGATTCATCAAGTCAGTCTTTGATAGACTCACTTCTCATCACCACTCCTTCTTATACCGGCCGCGCCGAAACACTTTCGACTCGCATCGTTTTCATTGCCTTGTTATCAAACAAGCAAATCATCTCAAAAGCAACACGTCTCGAAACGTTTCACCACTTTCCTTCCGCAACTCGAAAAGAAGGCCCTCCAGTGTCCGACTAGCTTCTCACTCGTCGACTTACACCACCCCCACCACCAACCGTCAACATGTTCTCCAAGGTTGCCGTCGCCCTGCCTCTGGCTGCCT…
c959/f51p31/882 isoform=c959;full_length_coverage=51;non_full_length_coverage=31;isoform_length=882	AATCGTAGCTCGAGCACGACCCGTTAGAATTTGACCGGAATTTCACATAAATCAGTCACCATGGCCAACCCCAGAGTCGAAGAGCTTCCCGACGACGAGACCCAGCGTCCTACCGTCGACCAGAACGACAGCAGTGACGAGTCCGACGTTGAGGAGGGCGAGGCCAACCTGCCCGCCGGCTCTACCGCCGTCGTCCATTCCCGCAACGAGAAGAAGGCCCGCAAGGCCCTCGAGAAGCTGCACCTCACTCGCGTGCCTGGCATCACCCGCGTCACTCTCCGCCGCCCTAAGAACATCCTTTTCGTCATCAACAACCCCGAAGTCTACAAGTCTCCTAACAGCAACACTTACATTGTCTTTGGTGAGGCCAAGATTGAGGACATCAACGCCACCGCCCAG…
c43851/f1p1/1406 isoform=c43851;full_length_coverage=1;non_full_length_coverage=1;isoform_length=1406	GATTTTATGAGACAGGCTGGAGATGTTCTCTTTTGCCGACGTATTGCTGCTTCCTAATGGAATGTCGAAGGGATGCGGAATTGTGGAATATGCGACCAGGGATCAAGCCCAAGCGGCTGTTACCCAGCTTAGCAACCAGAATCTCATGGGTCGTCTTGTATATGTCCGCGAGGACCGCGAAGCTGAGCCCCGGTTCATCGGATCTAGTGGCGGCAACAATCGTGGCGGTTTCGTTGGTGGCAATATGCATGGCGGCGGCGGCCCAGGCGGATTCAACCCCGGATACGGGGGTGGCCACGGCCATGCTGGCCCGGGCGGACCTGGAGCTGGCGGCCCAGGCGGCCACGCTGGCCCAGGCGGCCCAGTCGGCGCTGGTAGCGCTGGTCGTCAAATCTATGT…
c132037/f4p3/1909 isoform=c132037;full_length_coverage=4;non_full_length_coverage=3;isoform_length=1909	GGCAAGACGACGCTCCTGCAGGCCCTCCGCGGACGCTTCATCTGCGACCCGCCAACGGCGCGGTCCTACCCCTACCTGTCCTCGGACGCCGTGTCGACGCGCCTCCGGAGCCCCAACCGCGCCATCCAGTACGTGGGCTTCGACGCCGACGGCTCTGCGTCGGCCACCGCCACCTCGGCGTTCCTGTCCGCCCGCTACGAGTCGCACCGCGAAATTACCGACTTTTCGCTGCGCGACTTCTTGCTCGGCAACACGGAGCTCAACCCGCTCGAGACGTCGCTGGACGGCACCGTCTTCCCCGCGCTGCTGGACCGCGTCGTGGCGGACCTCAAGCTGCACCACCTGCTCGATCTTCCGGTGACGTTTCTCAGCAATGGCCAGGGTAGACGGGCGCGCATC…
c966/f14p3/1058 isoform=c966;full_length_coverage=14;non_full_length_coverage=3;isoform_length=1058	CCCTTCTCTTCATCTAAAAACTACAGCTTAGGTTCACAACGCTTTCAAAACTTTTTGGTTCTTTTCAATATCCACACATTCGCTTTGCACCATATCCAACAAACATCGAAACCTAGTCAACATGAAGTTCTCTCTCATCGCTCTCGCTACCGGCGCCGCCGCCATGATGAACGGCACCCGACCTGAGCCTGGCAACATGACCACCTATACTACCGTCGTTACTGCTTTCACTACCTTCTGCCCTGGCCCTACTCTGATCCCCGTCCACGGTAACAAGACCATCACCGTCACCAAGGCCACCACCCTGACCATTACCGACTGCCCTTGCACCATTGTCACCAGCTCCTTTCACGTTCCTCCCCCACCAACGTGCCTCCTCCTCCTCCCGGCAACAAGAAC…
c968/f74p29/1304 isoform=c968;full_length_coverage=74;non_full_length_coverage=29;isoform_length=1304	AGACACAGGCAGCCGTCTCCCTCATTTCCTTTTATCCTAAGCGATCTGCGTACAAGCCCGATCCCGTCTCTCACGACTGCACCTGCTCGCCCCCCTGACAAGCACGACTTGAAGGTCGTAGCAGTGCCTCATCCGCCCTCTCTGCTCTGTTGCTCGGACGGCGCTGATACCCCACCACAGTCACAGCCGGCGAGCAACGCGGGCGCTCACGCTTTGCGACTCGACAAGACGACAACCTCTACGGCCACGGTCCATCCTTGACGACGGGACAAGAGGCCGGATCATCCAGCCCTTGTGGTATTCTACACTTGACACAACCTACGACCACGCACCTACCTAAACGCGACAATGTGGGGCTGGTTCGGTGGCGGCGGTTCGGCGCAGAACCGCAAAGACTCG…
c132041/f1p0/1124 isoform=c132041;full_length_coverage=1;non_full_length_coverage=0;isoform_length=1124	GGAGTCGCGGGTGGCTGAGATATCGGCATCATCGTCCACTACATCATCCACCTTCTCCGTCTGCCCCGAAAGTGGCACCACTGTCGACTCTGAAGCACGCGGAAGCACGACATCCACAAGCCAAGCGACATGCTCAGACACGGTTGGTACGCTGCAGCACTTTTGCGCCGTGTACTCTTTCAGCTTCTTCCTCTTCAAGGCCGCCTCTTCCGGCGTGTCGAATCTGGTCTCGTGGACTGTGCTGAGCTGCTCAATGAGACTCGAGGCCGCATTGTCAATATCTGTCAGAAAAGACGGGGTTTCTCTCAGCGTGCCTCGCCACGCCACCATTTTGGCGCCCCAGCCCTCGTGGATGTGCCCGAAGCAGTGCACCTGCGGCCGCGCCCTGGCCACGGCGGC…
c132043/f1p1/1571 isoform=c132043;full_length_coverage=1;non_full_length_coverage=1;isoform_length=1571	GCCGACATCCCACCAAAGACTCTGCCATGCCTAAAGTCAGCATCGACAGCTTGCGCAACAAATACGCCAACCAAATCGTCATGCGATTCAACATTACGAATATCGAAGAGGAGAAGGCGCTCGCCGAAGCGTCCAGTCGCCTCTTCCTCGACGTCTGGGCCGTCACTCGCGATTATGTCGATATTCGCATGCCTACCAGTCAGGTCTCGCCACTCCTTGGCCTACTTCCAAAGAAGCTACAATCTTCGCATTTTGCATTGATATCCGACCTCTCTAGGGCGATATACGATTCTCTTGCTAAGGACTCGCCATCCCGTCTTATAGGGCCCAAGGGCACATTTGAGCGATTCCCAAGCCGTCTTACAGTGTCTGATAGTCTCTTCTTCCAAAGATATCACC…
c132044/f2p0/997 isoform=c132044;full_length_coverage=2;non_full_length_coverage=0;isoform_length=997	acaGTGCCTCGAAAGAAGCAACCAGGAATAACAACACTAGACGCCTCATACCCCCAACATACAACACCGCTACCATGGGTCTCCTCCTCGGTGTTCACCACATTGGCACGCTGCTGCTCCTCGTCACGGCCATTCTGCTCTTGGTGGCCTCGATTTCCTCGCCCGTCGTCAACAACCTGGCCCTTCTCAAGGTCACCTTTCGCAACGGCCTTGACACGGAGCGCATGACCTTTGGTTCCTTTGGCTACTGCCAGATGTACGATGGCCAGTCCGACTACTGCCAGCGCCACATTGGCTACAACCCCTGCGCCTCATCACCGGCGTCGACTCCGAGGTCGACAATGGCTCCGTCGGCCGCAACACGGCCTCGGGCCTGACCCGCGTCATGGTGCTGCACCC…
c132045/f6p5/742 isoform=c132045;full_length_coverage=6;non_full_length_coverage=5;isoform_length=742	AGACACGACTTGCTGCTTCTTCCCATCCTCGGTCGCGCTTCAATCATCTCGTCTCGCTTCCTCTGCTGCCTCAACTTACACCTGCGCCTCACACAAGAGACCGCTTAGCGTCTGCGCCAACGATTTCCTCACTAACACGCGATTCTCGCAGTGCAACTTTGACGTCTTTTCACAACTTCATTTTCCCCTTCAAAAACCCCTCAAACACCGCCGATATGCCCAAGGCCGCTGCTGCCCCTAAGCGTGGAGCTCGCGTCGAGAAGAAGCGCGCCAAGAAGGACCCCAACGCCCCCAAGCGTGGTCTCTCCGCCTACATGTTCTTTGCCAACGAGCAGCGTGACAATGTCCGCGAAGAGAACCCCGGCGTGTCGTTTGGACAGGTCGGCAAGATCCTTGGTG…
c132049/f1p8/828 isoform=c132049;full_length_coverage=1;non_full_length_coverage=8;isoform_length=828	CCCACTACTTTGTGACCAGCACGCTGTCCGTGTCCAAGCTGCTGAAGCTCCGCCAGGCTCTCAACAGCTCCTCCGAGGGCAAGTACAAGCTGTCTGTCAACGATTTCCTCATCAAGGCCATGGCCGTTGCTTCCAAGAAGGTCCCTGCCGTCAACTCGAGCTGGCGTGGCGAGACGATCCGTCAGTTCAACTCTGTTGACGTGTCGGTGGCTGTCTCTACGCCGACGGGCCTCATCACCCCCATCGTGACGGGCGTCGAGGGTCGCGGCCTCGAGTCCATCTCCAGCAAGGTCAAGGAGCTTGCCAAGAAGGCCCGCGACAACAAGCTCAAGCCCGAGGAGTACCAGGGCGGCACCATTTCAATTTCCAACCTGGGCATGAACAACGCCGTGGACCACT…
c978/f21p9/1129 isoform=c978;full_length_coverage=21;non_full_length_coverage=9;isoform_length=1129	ATCTTTGTTTCACCCAACTGATCAAAAAACCGACAACAGTATATAATAAAGCCCACAGACCTGGGCGGCCGCGCCAATCACCTTGCCGGCGCAAACTCAACGCCCCGACCAACTACATCTTCCGCTCTTGACAGAAAGTATACCAGGTGCGGTCAGAATGCGTTCCACAACACTGGCCATGGCCAGCCTCGCCACATCCACAGCCTGGGCCACCACCTCCGCCGCCGGCATCTTTTTCCACCTCGCCGGCCACAGCAGCCGCCTCACCGCACGAAGCGGCGACATCTGCCCCGTCGGTCAGGCCGCCTGCGACGCCTCGTGCATCGACGCCGCGTTTGAGTGCTGCCACGTCGGCCAGGGCCAGGCCTGCCAGGAGGGCTACCGCTGCTACGACCAGGG…
c980/f30p13/1611 isoform=c980;full_length_coverage=30;non_full_length_coverage=13;isoform_length=1611	AGTTCTCCAAATATGTCTTCATCAACGGCTGCCACGCGCCTTCTTCTCCTCATTTCCAACCCCTCTTCCTCATCCGCTTCACGAAACCCTGAATTCTAGATTCAACAACTTCTGTCTCCCCAACGCTTGTCCTTGATTGATTTCCGTCCCTTTCTTGCGTATCGCCGCGAGCGCCTGTCGAATTGCTAGACTTGCCTTGCATTGAGCCCCCGCCACAGCCGCGACGCCCTCACACGGTCGGCCGTCCTGTCCTGCCCCTTCTTTCCCGTCCCTCCAACCAACGAGAAAGAAGGCGACTCGTCTTACATCAACTTACAAATTGACGGCGACGCTGCCATTTGCTCAGCCCTCTATCCGTCATTCTGTGAGGCTCCCGCCGAAGCACAGCTCCCGTCTTCT…
c132054/f1p1/742 isoform=c132054;full_length_coverage=1;non_full_length_coverage=1;isoform_length=742	AGCCAGCGTACATTCTTTCGTCTTGGGTGGGCTCTTGACGTTTGTCGCGCTCAACATCCCGTTCTTTTATATCCAGTACTTTGCGATTAGCAAAGGCATTGCGAAAGGCGAGGTGGGCTTCTACCTCTTGTCCGTCATTACGACGGCTCTGTGTTTGGCCGCATCGTGCCCAATCTGTTTTCCAACCGGTCGGCCCATTCAACATTGTGTCGGGCTGCACTGTTCTGTGCGGTGGGCTGATGTTCTCGCTCATTCACCTGTCCAGTCTGGGCGGTGTGGTAGTGGTGGCCCTGCTGTACGGATTCTTCTCGGGGGCGTTTGTATCGCTACCGCCGACGTGCTTTGTGAAGCTGTCACCGGACCGCGGGGTGATCGGGACGCGGATGGGCATGGGCTACG…
c132055/f1p16/2354 isoform=c132055;full_length_coverage=1;non_full_length_coverage=16;isoform_length=2354	CGCAAACAATCCGCATGATTCGTGCTGTCAAATTGTTTGCCGAATCGCACGATCAGGGCTCGGTCGGCGATTTAGTGTCGGGCAACTGGACTTGGTTCCAGTTGGCCATTTTCGAAAACGAAAACTCGACGACTCCCAAGAAGATGGCAGACGGCCAAGAGCTGATTGCCACGAGCCACGCAAACAAGGTCGGTTCGACCAAGTTTGAGTGGCTCGAGGGCGGCACGGTGGACACGAGGCGAGTATTTCTAAAGGCACTCGAGCCAAACAATGTCATCGCGGTTCGCCTTTGTGCTCGCTTCCAGGGCTGGGAGATTTTTGCGAATACCGGGTACCTCGTTCTCGACATCGCGGAAGATAACAGTCCTTACCCGGTCATTCCCATCAAGATTTCCCCTA…
c989/f12p2/797 isoform=c989;full_length_coverage=12;non_full_length_coverage=2;isoform_length=797	GCGCCAAACGCAAAAGAGACATGGGGCACCCCAAACGAAGCTTTTCTGCGCGGATAACGAACGCGCCTCACAAATCGTGCAGCTTCACATCCCCCCACACTCAATCCCATTCCATTCAATTCACCTCCGCGAACGCGTCGCCAATTCCCCCCGTCACACGACCATCACCATGGCTGACACCGGTCTCCCTCCCAACTGGGAAGTGCGCCACTCCAACTCCAAGGGCCTGCCCTACTACTTCAACGCCGCCGACAAGGTCTCGCGCTGGGAGCCGCCCGCCGGCACCGACAGCGACAAGCTCAAGCACTACATGGCCAGCCACCACAGCGCCGGCCAGCGGCCCGGCGCCGTGCCCTCTGTCCCCGAGGGCAAGATTCGCACCGCCCACCTGCTCGTCAA…
c994/f84p43/1634 isoform=c994;full_length_coverage=84;non_full_length_coverage=43;isoform_length=1634	ACCCTCGCCGACGCCTCTATCCATATCCCGGTCCTCGTCAACCTTCGCTCCTTTTTGCCTCTCTTTTCGTGTCACCCTCTCGACACTGTCCGCTCCTTTGAAACAGTCTTCTCTTCGTCGCTTTCTATATATCAAGCCACTTTTCCCTTTTTGCCTCGAACCTCATTCCGTTCCTGTCTCTCCGACTTGCCAAGCTCAAGCTCGACGACTTCTTTCTTGCAACTTCAGACTATTCTTGTCAATTGCTGCAACGGCTGGTCCTACGCAAGCAGAATTTAAAATCTCTTGGTTTCCCCTGCCGTCAATTACATCAACAATTTCGACAACCATCAACTAAAGGTTTCGCATTCTAAAAACCAACCTTTACAAAATGAAGTCTTCACTTGCTCTTCTCGCGGC…
c132067/f1p1/1341 isoform=c132067;full_length_coverage=1;non_full_length_coverage=1;isoform_length=1341	ATCCTCTTCTACACATGCAAGCTCCTTCCCCCCCCCCCCTCCTCTCCCTCCCATCATTCCTTCTATTATCTCGACTTCATACCACGCGTTTGTTCCGTTGTTGCCGGCCACTTCACCTCCTTGCCAGCTGCCAGGTGCCAGCTGTCCGCCCGCCTCCGTTTGTTGACTCCCGCCTTTTTTACTATTTTATACTGGGGCGTTCCTGCCTCCTTGCGCCAGCGAGGTTCTGCCTGCCAGCTGCGCGTCCAATCTGCAGGCTGAATTGAGCCATCGCTGCCTGCCAGCCTACCAGAACCTCCGTGTCTGGCTGGCTCCACCCCAGTCCACCTCAAGGAAAAAAAACACCGCCCAAGATGCCTCGGGAAGACAGCCCTCCTCCTCCTCCTCCGCCACCGCCCA…
c132068/f1p0/980 isoform=c132068;full_length_coverage=1;non_full_length_coverage=0;isoform_length=980	atctcGCATATTTTTTCATCATTCTACAATTAAATTCTTTTTCCGTCCTTCTACATTTGAATAATATTTATACATCGTCAGCACATACAGCACCATGGCGGACAAGCTAGAGACACAGCCTCCCGAGGTGACCGTTTACGAGCTCAGCTACCCGGCGCCGTATGTGCTCCTGGTGACCATTAACCGTGAAAGGTCGATGAATGCCATCCACACAGACGGCCACTACGAGGGCGAGCGGCTCTTCCAGTGGTTCGACGACGAGCCCTCGCTGCGCGTCGCCGTAATTACCGGCAAGGGGAAAAAGGCCTTTTGCGCCGGCCAGGATCTCAAGATGCTGATGGAGCGGCAGCTCTCGGGCGAGCAGTCCAACGTGCCCGCGCTGCCGGCGACGGGCTTTGG…
c132070/f1p8/860 isoform=c132070;full_length_coverage=1;non_full_length_coverage=8;isoform_length=860	GCGGCGACTTACTTGTTGTGCAGCGTGGCCAAGAAAGCGGCTCACGCCGGGCCCGCGAGAGCAATGCCGGCTGGCGAGATGGCCCGTGGTGGCGTCAGTCTGACTCTGTACGAGAACTTGGTCTGATCAAGGGCCTGACAGAGGGCACCAAACTCTGCCGCGCCAACGCAGAGGGCTACGCTGAAGAGTACTTGTCTGCCAAGGGAGGTGTAGAGCAAGCCAAAGCCAGGGCGACGGAAGACTTGAGCGAAAGCAACCCTGTACGAACCTCGGATCTGTTTTTGGCCATCCAAGCTATCGAGACGGACGACGACGGAACCCTGTTTGCTCGCACCGCCTCAGCCGAAAAAGACAAGGAGGACAAGGCTGACAAGGAAGACGATGATGGCCACGTTTCGT…
c999/f53p26/1325 isoform=c999;full_length_coverage=53;non_full_length_coverage=26;isoform_length=1325	AAGACTACCAAGCACTCATTCTCTGAGCATTGCAGGAAGCGATTCGAGATTTGTTCTGTTCTGCAACGATCGCACCAATGGCGGTTCCTTCTGAAGGTTGTGAAGAGTGCGGCTTGCCTGAGATATGGCTCTGTGGCCGGGACGGCATACGACACCAGTTTCAGCAGCCATTATCTGCTCTCAATCTGGAGCAACGGGACGAATGTTTCGCACTGGTATTTGCGCGGGCAAATACAATTACTGAATGCAAATCCTGTCGAGCCGAGTTGGCCAGGCGATTCTCTGTCCCAACGTTTTGGTGGACGCAATACTGCAAGAGGGCCAATGGGTACTTTGGCTCACAAGAGATTGTACTTGGCGGCGACAGCCCTCCAGGAATTACCACTTGGGCACGCTTCC…
c132072/f1p4/1013 isoform=c132072;full_length_coverage=1;non_full_length_coverage=4;isoform_length=1013	CGCTGCACACGGCCGTGCAGCCCAACCCGGGCCAGCTCGACGTCATCAACCCCAAGACGTACGCGGCCGTGGAAAAGGTCTACGCCGAGCTCTCGCGCCGCTTCGCCGACGACTTCTTCCACGTCGGCGGCGACGAGCTCCAGGTCGGCTGCTTCAACTTTAGCAAGCCGATCCGCGACTGGTTCGCCGAGGATGCGTCGCGCACCTACTTTGACCTGAACCAGCACTGGATCGACAAGTCCATGCCCATCTTCACCAGCGAGAAGAACACGGGCAACAAGGACCGCCGCATCATCATGTGGGAGGACGTGGTGCTGTCCCACGACGCCGCCGCCAAGAACGTGTCCAAGGACGTCATCATGCAGTCGTGGAACAACGGCATCACCAACATTGGCAAGC…
c1001/f16p1/1157 isoform=c1001;full_length_coverage=16;non_full_length_coverage=1;isoform_length=1157	ACATTCACCTCATTCACCCTCTACACAACCTTTTCCCGCCCCAAAAAAATGACCATGGAGAACAACCCGGACAGCACTCGCGTCCCCTACCGCGAGCAACGCGTGACCTACAGCAACAGCTCTGACGAGGTCCCCTTCATGAGCCTCTCGCTGCGCCTCCACGGCCACACGTTTAGACTCTGCTTCAGCGCGGCGCGCTTCCACCAGTCCCCCGCCCGCCTCGCCGAGTTCCACGCCTTCCACGCCAGCCGCAGCAGCGGCAGCAGCAGCAGGCCCTGGAACGAAATGTTCGACTGGGCCCTGGCACCGCTGCTGCCGCGGCTCGACGAGCTGGCGCCGCCGCCGGCGGCCGCCGTCGCCGCGCGCCCCACGCTGCAAGACTACGTCGCCGGGCCCGAC…
c1003/f33p7/1473 isoform=c1003;full_length_coverage=33;non_full_length_coverage=7;isoform_length=1473	atCCCACCTTTTTTCCTCAACACCGCTTTTAGCTTGCACCACGAGCTACAGAAACCATCTCTTTTTCTCCTAGACACTCCAGAAAATCTAACAAATCTCATTTTCAAAATGTCGCTCTCCAACAAGCTCTCCATTACCGACGTCGACGTCAAGGGCAAGCGCGTCCTCATTCGGGTCGACTTCAACGTCCCCCTTGACGGCACCACCATTACCAACCCGCAGCGCATCGTCGGCGCCATCCCGACCATCAAGCATGCCCTTGACCACGGCGCCAAGGCCGTCATCCTCATGTCTCACCTCGGCCGCCCCAACGGCCAGGTCAACGCAAAGTACTCGCTCAAGCCCGTCGTTTCGGAGCTCGAGAAGCAGCTGGGCAAGTCGGTCACGTTTGCGCCCGAC…
c1004/f54p11/1473 isoform=c1004;full_length_coverage=54;non_full_length_coverage=11;isoform_length=1473	ATCGTATCTCTTTCGTGTATTTGCATCCTGTCTCTCCATTTTGCATAATAGCCTTGGTCTACTATAAGCTGCAAGTGTCCTTCTACCCTACGAACCCGGCCGATTCTTCTCTTGCGATCTGCGTTGAACACGCACCGAGATCAACAATCACTCAACAATCACAACGCCTCGTCTGGCCAACCACAACACACCCAACAACTCAAACAACCCTCCACAACAGCAGCCATGGCCGTTGGTCGCGCCCTCTGCGTGGCTCTGCCGCTCCTATTAACGATCGCCTCGCTGGCTGCCCTCCTCTACGCCACCCTCGCCGGCGTCGCCCACCATAACACCTTCATGTTCAAGCTCGACACCACCAACCTGACGCTCGACAGACAGGGCATCGAGAACATTGCCAAG…
c1006/f20p13/1488 isoform=c1006;full_length_coverage=20;non_full_length_coverage=13;isoform_length=1488	ATCACAAACAAAAGTCAACTTGTGTCTCCGCGCAACGCACCGTCGTCTGTCGATACTTTCAACCCGATTCTAGGGCACCAAGCTACCCTGACCAACTCCCCTCATTGCACCAGAGTTCAACTCCCGTCCTCCGCCTCTCGCCGGATACCTGAACCCCCGTCAACCTCGCAACGTTCTCAACGTCATTCATACCTCCAAGCCACACCACGCACATTTCCATCTCCATCCAACCTCGCACATCTTCAAAAATGTCTGCTACCAACGTGGAGAAGGCTACTGATGCCGCCGTCAATGACGTTGCCAACACTCTGAGCAACACCTCTATCAATGACAAAGCCGCCGCCAACGAGGCCGCCTCTGCCTCCGCCGCAGAGGGTCGTCGTCTTTACATTGGCAACC…
c1007/f23p11/657 isoform=c1007;full_length_coverage=23;non_full_length_coverage=11;isoform_length=657	ACCGATCCGCACAATTTTCCTTGACAGAAACCCGCTTTGCACACACAATGAGTCAGACTACAGTGGACGTTTTATCCTCAGTGCCAGCCTGGTACTTTGACACCGAAGGCCGATACATTGCCTTTCGCCAAGACGGAACAGGCGAGCTGTGGTGTGCGTGCAACTTCAACTACTGGATCGCCGCCGAGCTCGAATGGACCGTGGCCGAGACGGCCGAGACGGCCGAGACGGCTGATATGCAGATCGGCGAGTCCCCGGCCGTCGACATTGAGACAGGAAATTCCCTGCGTATCCAGATGAAGCTGACAACGCGCTTGCCGCCAAGTGCGCAGTCGTCCATTTTGACACAGAGCACCCTGCTGAATGAGCATAGCCTCGGGGAGGAGGCGTTTAAGACAA…
c132080/f1p0/1957 isoform=c132080;full_length_coverage=1;non_full_length_coverage=0;isoform_length=1957	ACAAACGGCAGTATCACCAGCAAGACCAGAGCCTCAATTGACCATGGAAACGGAACCGGCGACCATGGAAACAGACCCAGCAACCGTGGAAACAGAACCGGCGACCATGATCCTCACCGATCGTCCCGCAATTACCTATGAATCAGCCGTCGCCAAGGAAGAGGACATGATTGTCAAATGCCAAGACTACCCAGAGACCAACAGCCTGTACATGAAGCTCTGGGACCAGAGCGACGCCATCTCGGCGCTGACGCTGCACCATCTGGGCCTCAGCGGCCAGCACACCTGCAGCGTGTCGCACCCCAGCCAGTGGCTGCGCGGCGCGTTCAACGTGTGCATCCCGTGCAGGTGCAGCAGAGGCACGGCGCGCTGGACCTGCTGCTCCGCTGCCCGATGCCG…
c1009/f51p19/2794 isoform=c1009;full_length_coverage=51;non_full_length_coverage=19;isoform_length=2794	AAAAGTACGGAGGACATTCAACATCCCCCCCCTCATCAGTCACTGTCCTTGTTGCTTCCCCACGACTTTTCCACCCTTCTCCCGCATCGTCGAGGCGCACATTCAACGCAATCCCCGCGCGCGCAAGCGCAGGACAAGCCAGCTTCCCCTCGCAAAGCGATTCGCACCACCCCGTCCTCCCCGCCATGGTGTCCCGACTCTTTCGCAAGCGGCACGAGGCCGAGGAAATCACGCCCATTCCCGCCTACGCCGCCGACCTCGACGTCGCCGGCATGGAGCAGCTCAAGCACCTCCACGAGTTTGAAAAGATGCACAAGTTTGACCCCAACTTCCCCATCGATGAGCTCAACGACCTCGACGCCGCCATAGCCACCTGCAACGCCGAAAAAGGCATCGAGA…
c1010/f9p7/1787 isoform=c1010;full_length_coverage=9;non_full_length_coverage=7;isoform_length=1787	ACCCACGGTAATCCTATATCTGAATACCGAGCCCAACCACCTGAACTATGATACAAGAGTAGCGACTTCTATCTGCTATTACAACCTGCGAGCGCAAAGGGAGCTGCCACACTCGATCGCACTACCTGGGCCACGAGTGACCGAGCCAGCATTCGACGCACCATCGACCAGGCTTTGGCATTTGCAAAAAGACAGACATGGCGAGCCAGCAGGCAGCTGCCTCGCCGCAGCCCACGATCCAACCTTGCCGCTACAAGGTCGGAAAGACGCTCGGCGCAGGATCATACTCGACCGTCAAGGAGTGCGTACACATTGACACGGGCCGGTACTATGCGGCCAAGGTCATCAACAAGCGCCTCATGGCCGGGCGAGAGCACATGGTGCGAAACGAGATTGCGG…
c1011/f60p23/1009 isoform=c1011;full_length_coverage=60;non_full_length_coverage=23;isoform_length=1009	ATCCTTTCTGAGACAATCGAGCACCCAACTTGTTCACTTTCTTTTCATTTCCTATTCTTCCGTCTCATACTTTGAATTGCCGAATCTTCTCTACGCCCGCTCTAATTACCCTAACGGATTCACCCGATCTACAACCCCGAAACGACACCGCGACGCGACTTCACAATGGCCCCGAAGGCGACCAGCAACAAGTACTCGGTCATTCTCCCGACCTACAATGAGCGCCGCAATCTGCCTATCATCACCTGGCTGCTGAACCGCACCTTTACCGACGCGAAGCTCGAGTGGGAGCTTATCATTGTCGACGACGGCTCGCCCGATGGCACGCAGGAAGTTGCGAACCAGCTCGTCAAGGCGTACGCACCGCACGTTCTCCTCAAGCCGCGCGCGGGCAAGCTG…
c1012/f10p3/1343 isoform=c1012;full_length_coverage=10;non_full_length_coverage=3;isoform_length=1343	AGAGCTTCCCATCCGATGCTGCTGATCAAACAAGCACCATCACAAACAGAGAAGATCCATACGCCAAGATAATATCAGTTCCCGTCCAAAGAAAAATTAACGGGACTCTCATCCCGCAGCTCTCGATCCGCCGCAAACACTCCACGATAACGTCCCCGCCGCCATGCCGGAAGCGCCGCTTACATGCGACGAGGTCCTAGGCCGGGGATGGAACGACTTTTCCGAGGACGAGAAGCGGTCGCTGCTCCGTGCGGAGCGCAAGAAGATGACGGAGACGCTGGACCAGCTGCACGAAGACTGTCGGCCGCCCATGAAGGCGTTTGACGGCTGGTACGAGCTGGCGCCGTTCCAGCTCCGATGGAACTTTGACGAGTATCTCGACGAGGTGCCCGAGACGAT…
c1013/f49p19/724 isoform=c1013;full_length_coverage=49;non_full_length_coverage=19;isoform_length=724	AGTGAACCCACGGTAGTCGAACCAAGTCATCACCAACCCCAAAGTCGTCAAGATGGTCCGTTACGCTGCGACCGAGATTCTACCCGCCAAGTCGGCCCGCGCCCGTGGTGCCTACCTCCGTGTCTCTTTCAAGAACACTCGCGAGACCGCCCAGGCCATCAACGGCTGGAAGCTCGAGCGTGCTCTCCAGTTCCTCGAGAACGTCAAGAGCCACGACGAGGCTGTCCCCATGCGCCGTTACGCCGGCGGTACCGGCCGCACTGCCCAAGGCAAGGCTTTCGGTGTCACCCGCGCTCGCTGGCCCGTCAAGTCGGCTGAGCACCTGCTCACTCTCCTCAAGAATGCCGAGGCCAACGCCGACGCCAAAGGCCTCGACACCGGTGCCCTCGTTGTCAAGCA…
c1014/f47p12/1418 isoform=c1014;full_length_coverage=47;non_full_length_coverage=12;isoform_length=1418	ACGGCTGGACCTTGACATTGTACCTCTCTACTAACCACCAACCACCACAGCCGACAAAATGAGTCACCGAAAGCACGAGGAGCCTCGCCACGGTTCGCTGGCCTACCTTCCCAGGAAGCGTGCCGCCCGTCACCGCGGAAAGGTCAAGTCCTTCCCCAAGGATGACCCCAAGAAGCCCGTCCACCTCACCGCCGCCATGGGCTACAAGGCCGGCATGACCACGATCGTCCGTGACAGCGACCGCCCCGGTGCGAAGTCTAACAAGAAGGAAGTCGTCGAGGCTGTGACCATCGTTGATACCCCACCTATGATCGTTGTTGGTCTTGTCGGATACATCGAGACCCCCCGCGGCCTGCGCTCGCTCAACACCGTCTGGGCTGAGCATCTGTCCGACGAGCT…
c1016/f83p21/1370 isoform=c1016;full_length_coverage=83;non_full_length_coverage=21;isoform_length=1370	ACCGCACACCACCACGATAAAAGACGACGGCACCGCCCCTTGCTTGGCCATTAACAGATTCATTTCTCTCACGTTTCAAAAGAACAAGAAGAACATTTCTGCTGAATTGGTATTGCAAATCAAATACAAAAAGTGTTTCACGCGGGAAAACGGATCGCCTCCAGAAACGGGACCGGACCACCACCTCTCCACACAACACAAAGGCTTGCCCGCATACCTCAACCACCTGGCTTTGCCCGTGCCTGCCTCTCTCGCTCGTGGTCTGCTTTCTGCCTCCTTCAACATCTGCTGTCTGCGCAACAAGAAATCTTCTACGCATACAAAAACACCCTCTCTCCATCTATACCCGCCCGTCATTTCGCCATGTCTTCCATTCTCGGCAACAAGGACGTCAACGCC…
c1017/f32p6/667 isoform=c1017;full_length_coverage=32;non_full_length_coverage=6;isoform_length=667	GCCTCCGTTCTCACGTATATAATAGACCCGAGGAGCCCAGCTTCTTGTTGTCTCTCTCCTTCCTTCCACAGTCTCCCTCTTCCTTTCCTCCATACCACAGTCCAACTAAAATCATTACCTTTCCACAAACATCATGAAGTTCCCCCTCGTCTTGGCCGCTCTCTTTGCTGGCAGCCTCGCCACTGTTGCCCAGCCTGGAGTCGGTCCGCCCGCATTGGGGACCTGCCGGGGTGCGGACGTGGCAATCGCGGCCGCTCTCGCCGTTCTCAGGCGGTTGTTGCCCGTCTATCCCCAACTGGAACCGGCTATCAAAGCCGGCGTCGCCAGATTCAAAAACGAGATCAGGTGCGGCCCCGCTCCCGACGAGCCCGAAGCTCCGGCGGACGACCAGATGGACTG…
c1020/f50p21/1119 isoform=c1020;full_length_coverage=50;non_full_length_coverage=21;isoform_length=1119	ATGCGCACAAAGTCAAGATCATCCATATTCCAAAAACGTTACTCATGAGTGAAGACGTGGAGCTTGACAGCGCAAAGGAGCGCAGGAGGCGACAAAATCGACTCAACCAGCAGGCTCGGCGGAAGCGGCTAGGCATCTTGGCACAGGCTCAAGGCCCAGCGCGTAAATGGATCATATACTCGGCCGGGCTCGACGAGAATGAGAAGCACGACAAGGTGGCATCATCGCCATCCATCGAAAAATGGATTTTTTGCCAGTCCAACGGGCCAGAGCGGTCGGAGTTTCTCAAGCGCCTTCAAGATGCTGTGACGCGTGACCCCGCGCGACCGTCTTTCGATGCCCAACTTTTGACCAATGTGACGCAGTTCAACATAATCAAGGCCATGGCCAAGAATGCTG…
c43861/f1p12/1205 isoform=c43861;full_length_coverage=1;non_full_length_coverage=12;isoform_length=1205	ACACCTCATTCTTCAGTTCAAAGGAACAAAAGTTTTTCTTCTCTCACCTCACTTTTCTAATCAAGAACAATGGCTCCCGTCAAGGTTGGCATCAACGGCTTCGGCCGCATTGGCCGCATTGTCTTCCGCAACGCCGTCGAGCACAACGACATCGACGTTGTTGCCGTCAACGACCCCTTTGTTGAGGTCAAGTACGCCGCCTACATGCTCAAGTATGACTCCTCCCACGGTGTTTTCAAGGGCGAGATTGCCATTGACGGCAACGATCTCGTCGTCAACGGCAAGAAGATTCGCTTCTACGGCGAGCGCGACCCCGCCGCCATTCCCTGGAAGGAGACCGCCGCCGAGTACGTTGTCGAGTCCACTGGTGTCTTCACCACCATCGACAAGGCCAAGGCT…
c1024/f66p20/1189 isoform=c1024;full_length_coverage=66;non_full_length_coverage=20;isoform_length=1189	TCGCAGACACATTCATTGGATTGCGAAGATGAACCCCAAGTTCGAGCCATTGCAAAACGATTTGCTGCTCCGTGCAGCTCGCGGCGAGGTCGTTGAGCGTCCACCTATGTGGGTTATGCGACAAGCTGGTCGCTACCTACCCGAATATCATAAAGAAAAAGCTGGTCGTGATTTCTTCGAATGCTGCCGTGACCCCGAAATAGCCTCGAACCTGACTCTCCAGCCAATTGACCGCTACGCCGGCCTCATCGACGCCGCTATTATCTTCTCGGATATTTTGGTCATCCCTCAGGCCATGGGAATGCTCGTAGAGATGGTTGACAAGAAGGGTCCGCATTTTCCGGAGCCTCTTAAGACTCCGGAGGATGAGCAGTACGACATGGTTATGGAGCGCAACGT…
c1025/f38p6/815 isoform=c1025;full_length_coverage=38;non_full_length_coverage=6;isoform_length=815	ACCAACCCAAGAGCAACGAGTGTCCCTCGTCATAGCACCTCGGTCAGACTACACCGCCGCCGCCATTGAATATTCGCGCCTTGTGCTTGTCCAATTCTCTTCGTCTTTGCTCTAGAATACCGAACAACCCTCTCCGCCAAAGCAGTCATGTCCGCTCCCGTTATCCCTCCTGGTAGCACCATTGTGCAGTCCTTCAAGAAGTCCTTTGTCGATGTTCCCATTGATGAGGCGAATGGTCGCGCTATTGCCACCACCGAATTCCTCGAGGCTGCGGAGTCGCTGACGACCATCTTTGACGCCCTTGGATCCGTCGCTTTCTCGCCAGTCAAGAACGACATGATTGGCAACATCAAGAAACTCCGCGATCGCCAGCTTGCCTCTCCCCTCGAGTCCGAGAAC…
c132099/f5p2/2356 isoform=c132099;full_length_coverage=5;non_full_length_coverage=2;isoform_length=2356	ACCAAAAACACACAGTCATCCATATTTTTCTAATCCATCTTCTGTTTGAACCCAATTTCCCATTCTTCAAATTATTGCCGCCACGGCCAGAGCAACAAAAACAGACCGGCCCGCAACGCCGCCCGCCCCGTCAAAGTCCGACCTTCTCCGTTCGGCTCGGCTCAAACTCAAACCCCAAAGGGCTGGCATACAATACTACCCACCCCGGCTAAACAAGCTTCGCTGGCAGCTTCTCTTGTCGACCGACCCCCCCTTGACAACAAACGCAACCCCGCCGTCGTCGGACTCGCCTCTCTCCGCGGACGGATACATACCCTGCAGAGACGCCGTTGCTGGTCCATACTAACTAGCTACCTCTATCCGTACGCGACCTACAAACACGGTAGTTAGCCTATATAC…
c132101/f1p0/738 isoform=c132101;full_length_coverage=1;non_full_length_coverage=0;isoform_length=738	AGCATCAACACAGGCTTTACACCGCTTGGACACCGTCGCCACTCTTCAGATGAGATGCGACCGGTGTCGGTTCTGCCGCCTATGCCGCCGCCACCGTCTGGTCCGCTGCCTGCCCTGCCAGATTGTGCGTCTAGCTCCAAGTCAGAGAAAGACAAAGCTCTACTGAACCGCCGAAGCATGCCACAGATCATGCCTCCTCCAATTCCGCCACCGGAGCGAGAACTCCCCCCCCTTCCCCCATTGCATCCCTGCGGGTGTGATTGACACTACCACACTACTACTAGACCTTGACCGCCACCGGACTCGAAATCTTCGTTTCAAGAAGTTGCTGTCTTTCTATCATGTCATTATTATACGAAACCTCGAAGGGATTTTATGCTGGTGCCGGCACCAGGCAAC…
c1030/f44p19/1104 isoform=c1030;full_length_coverage=44;non_full_length_coverage=19;isoform_length=1104	CTCCTCCTTTTTTTTCCTTTGCTCTGCACACCACCACCACCACCACCCCATCTTGATCCCATCAAACTTCACTTGATCCTTCCCATCCTCAACAACCACAAACATGGCTGCCACCACCACCGCTCCCCTCCGCCTCGGCTCCAAGGCCCCCAACTTCACGGCCGACACGACCAAGGGCAAGATTGACTTTCACGAGTTCATCGGCGACAGCTGGGTCGTCCTCTTCTCGCACCCCGAGGACTACACCCCCGTCTGCACCACCGAGCTCGGCGCCTTTGCCAAGCTCGAGCCCGAGTTCACCAAGCGCGGCGTCAAGCTGATTGGCCTCTCGGCCAACACCATCGAGTCGCACGACGGCTGGATCAAGGATATTGCCGAGGTCACCGGCGGCCACGTCGG…
c1032/f48p17/733 isoform=c1032;full_length_coverage=48;non_full_length_coverage=17;isoform_length=733	ACCACCACCAAGTCTTCAGCTTTCGCTTTTCCCTCTTCTCCTCCCAAACGGCAGTGAACCTTTTCCGGGCGAGCCTCTTACCAAGGAACCCCCTCCCAATCTACCTTTTTTTTTCCACTCCTTCTCCAAGATGTCTGAGGAGAATGTCGCCTGGCCTCTGGCCGACGCCGCGCTGACCCAGGAGATTCTCGACCTCCTGCAGTCGGCGACGCACATTCGCCAGTCGAAAAAGGGCGCCAACGAGGTGACCAAGGCGCTGAACCGCGGCACCTGCGAGATTGCCATCCTGGCCGCCGACACGGAGCCGCTCGCGATCCTGCTGCACATCCCGCTGCTGTGCGAGGACAAGGGCACCCCGTACGTCTACGTGCCCAGCAAGTCGCTGCTCGGCCGCGCCTG…
c1034/f15p0/1014 isoform=c1034;full_length_coverage=15;non_full_length_coverage=0;isoform_length=1014	AAGCTCCAATGATGAAATCCGCTCCGCACTCCGCGCAAACCACTGACCATTTAAGACAACCACAACAACCAACAACTTTTCCTCTTTCCATCGTCTCCAACCCTCCAATCCATCACCACCCGAAACTTTCAAACCAACCACGCATCCTCCATATCCACCATGCCTGCTACCGCCATCATCGGCTCCACCGGGCTTGTCGGCTCCCACATCCTCTCCACCATCCTGGCCAGCGAGTCCTTCACGCCCGTGAGCACCATCACGCGCCGCGCGCCCAAGACGACCTCCCCCGCGCTCAACGCCGTCGTCAGCACAGACACGACGCAGTGGGCGGGCCTCCTGTCGGGCCTCTCGCCGGCGCCCGCGGCCGTCTTCTCCGCGCTGGGCACGACGCGCGCGGCG…
c1035/f48p11/1408 isoform=c1035;full_length_coverage=48;non_full_length_coverage=11;isoform_length=1408	AGTTTCCCCAAGCTCATAGTTACAAAAACAAAGCCTTCACCCTCCTCCCTCCCAGGCTGTTTTCCTCTCCCACACCCATCCACGCCAACATTTCCGTCTTGAAACCGTGAAACACATCCTCTCAGTTTCGCTTTTCAACATGGTAAAGAACGCCCCCCTCGGCCTCGTCGGCCTCGTCCTCATGGGCGCGTCGCTGCTCTTCCTTTTCTTCATCATACTCGCCGGCGTCACCACCAGCACGCCATTCAACAAGACCTATTTCCTTCAGGCCGACACGTCGGGCATTGATGGCGCCCACTCCGTCTCCCAATGGACCTACTTTTATGTCTGCGGCGAGGGCAACACCGATTGTGGCAAGGCCACGGCCGCCCTGCCCTTTGGCCACGCCTGGAACAAAGA…
c1037/f33p8/1089 isoform=c1037;full_length_coverage=33;non_full_length_coverage=8;isoform_length=1089	ATAACCCCGCCCTACAACTTCGCTCTTTAAATACCATGGCGACGCCACTGACACAGTTCACAGATCGGGTTCCCGCATCTTGCTCTCTCGAACAACCATCCCAAAATACACAGAGGGTCAGGTTCCAACTGCCAACTCATCCTCCCACTTCTCGCACGCGTCGCCGTTGCCGTGGTACAATGGCCACACAAGTTTACCAGACCTTCACCAGCAGCCAAGTTCTTGACAACATGCTCGTCGACGCTGCAACGCTATTTAATGAAAACTATGGAACATGGGGCGAGAAAGCCTCTAAACCAGGATCCCCTGTTCGCCTGAGCGCTTCTCGACTTCGAAAGCAATATCTACCCGATGATTCCCAGAGCTCCTATACTCGGGTGCTTGTGGATGGAGTGCTTG…
c132110/f1p0/979 isoform=c132110;full_length_coverage=1;non_full_length_coverage=0;isoform_length=979	CCTTTCTTTTTGCTTGGTGTCCGTCTGTGGACGCCACTTTGTAACTTAGATTTAAAATATGGGATTCGTTAAAGTTGTGAAGAACAAACAATACTTCAAGAGGTACCAAGTAAAATTCAAGAGGCGTCGTGAAGGGAAAACTGATTATTATGCTCGTAAACGCCTCGTTGTTCAGGACAAGAACAAATATAACACACCTAAATATCGTCTGATTGTGCGTCTCTCCAACAAAGATGTAACATGCCAGGTGGCCTACTCTCGGATTGAAGGTGACCATATTGTGTGCGCTGCTTATTCACATGAGTTGCCACGTTATGGTGTGAAGGTTGGTCTGACAAATTATGCTGCAGCATATTCAACTGGTCTGCTATTAGCACGAAGACTGCTTCAAAGACTTGG…
c1039/f42p23/1383 isoform=c1039;full_length_coverage=42;non_full_length_coverage=23;isoform_length=1383	ACCGAAACCCGAACAGCAATTTCACAATATTGTATACTCCAAAATGGCTCCCGTCAAGGAATACTCTCTTCTCTGTCTGGAGAACCCTCTCCTCGACATCCAGGCCGTCGGTAACCAGGAGCTCCTCGACAAGTACGAGCTCAAGGCCAACGACGCCATCCTCGCCGAGGAGAAGCACGTCCCCCTCTACGAGGACCTCCTCAACAACTACGAGGCCAAACTGATTGCTGGCGGCGCCGCCCAGAACAGCGCCCGCGGCGCGCAGTATGTCCTTCCCCCCAACAGCGTCGTATACCTCGGCGGTGTCGGTGACGACAAATACGCCGCCACCCTCCACGATGCCGTCAAGGCCGCAGGCCTCCGTGTCGAGTACCGCGTCGATCCCAAGCAGCCCACCGG…
c132112/f2p2/605 isoform=c132112;full_length_coverage=2;non_full_length_coverage=2;isoform_length=605	GCAATCCAACCCAGCAAATACCGCCAAAATGGTCAACCACCGCGTCACCTACCGCCGCCGCACCCCCTACAACACCACCTCCAACATTACCCGAGTCTCCAAGACTCCTGGTGGCAAGCTCCGTGTTCTTCACCTCAAGAAGCGCGGTACCGTCCCCAAGTGCGGCGACTGTGGCTCCAAGCTCTCTGGCATCCCCGCTCTCCGCCCCCGCGAGTACGCCAACATCTCCAAGCCCCAGAAGACCGTCCAGCGCGCCTACGGTGGTTCGCGATGCGGTAACTGCGTCCGCGATCGCATTGTCCGTGCTTTCCTGATCGAGGAGCAGAAGATCGTCAAGAAGGTCCTGAAGGAGCAGGAGCAGGGCAAGAAGAAATAAATGGAGTTAATCACACATTTTTA…
c1041/f26p1/1073 isoform=c1041;full_length_coverage=26;non_full_length_coverage=1;isoform_length=1073	GAGTCTGTGAGCTTAAATCTGGCCGACTCTCCAGATCTTCCTCTCCGTCTTCTTCAACCTTCCTACCCGTCTCCAGTTCTCATCCCATCGCGGGCCGCTGCCGCCTGACTCACCCCTTCTCAGCTGGTCGCTGTGCCTCGTGACATCATCGTCCCCAACGGTCCGTGGCCTCACAGTACACTATGGGTCACCACCACCACAAGAAGAAGAAGCTCTACCTCGAGCGTCCTCTGCCCGACGAGATCCGCAAGCGCACCCGCGTCACCCGCATCGCGCCGCCCTCACCACCTCCTCCTCCGCCGCCCTGCCCCGCGCCCGTCGTCATCTGCCCCGTCCCGCAACCAGAGCCATGCCTCCCACCAGCACCGCCGCCGCCACCGCCGTGCCTGCCAGAGCCGG…
c132114/f1p1/1707 isoform=c132114;full_length_coverage=1;non_full_length_coverage=1;isoform_length=1707	AACGCAAGCAGAAGAACGTCAACATGACGAGTGCAGTCACGGCTCCGATGCGCGCCGGCGGGTGGAACGTCATCCTCACCATTGCCAACAAACAGTATCTGGGGGTATCTACCAGAACCCGCGCGAGCCGACCGTGACGTTTGGCGACTTGTGCAATGAGCTGGCCCTCTGTTTTGACTATCCAGGCGGCGGAAAACTACTTAACGCCGACAACAATGACAACGTCAACAGCCTCAACAACGTCAATAACATCAACAGTGTCAACAGTGTCAACAGTGTCAACAGTGTCAATACTGCCAACACCGTCAATGCCGCCAGCGCCAATAGCGACAGCAACCAAGATCAAGACACAATCAACGAAAAGCCATGGTTCGACATTGCATTCGCGCTCGCGGAAAC…
c1043/f27p8/991 isoform=c1043;full_length_coverage=27;non_full_length_coverage=8;isoform_length=991	ACGCCTCCACAGAGACGCACCCGCCTCCTCTTATATAAAATACTCAGCTTGGCACATCACTCGACACTTGTCCGCACCCTCGATAGTGTTTTTCTCGTCATCTCGATATCATCTTGGACTCGGAGCTTGACATACACAAGCCACACTCGATACCCCCGCCATCAACACGAGGCCACTACCAGTATCAACCACACAACAGCCAGCCAATTGACAACACATGCACCGATATACACCAATCGTCGCGATGAAATCGTTGACTCTTGCCCTCGCCGCCATCATGGTCTCGCCCATCTTCGCCGCCCCCATCGGCCCCAGCGGCCCCTGCCCAGACTACAAGGTCGATGCCATCCTCAACGGCCAACTCGACCCCTCGGCATGCTGCTCCTATGGAACGTGCAA…
c1044/f33p23/1422 isoform=c1044;full_length_coverage=33;non_full_length_coverage=23;isoform_length=1422	ACTCCGCTTCTGTCCGACTCGTCTCGTCGTTGCTTCGATTTATAAGACGCGCTAGATCCAGCCGCCCGTTATTCACCGAACGCTCCGCCGAGTCCGCCGTTGTCCGTTTGTTGTGCAGTGATTCTCGTACGGGTTTCACCTCTCGACAAATCGCCCGCAAACCATGCTTCCCGGTCGGCTCTCTCGCCCAGCGCTGGCAGCAGCTGCTGTCGCGCGCTCTGGCGTCCGAGCGATGAGCGCGACGACTGCGATGCAGTCCAAGACGCCCAGCATGGGCGACATTGACCCGGCCAAGTCCTCCGTCGAGGCATTTCACGACAAGCAAAAGACATTCCGACAGAAGCTAGCCCAGGCACAGAAAGAACAAGGAGCTCGAGCCGCCGCCGCCGCTTCGAGCGC…
c1045/f68p33/1638 isoform=c1045;full_length_coverage=68;non_full_length_coverage=33;isoform_length=1638	AGGTCTAACGCAGTCGCCCTGCTTGACAGATATACCTAGATATACATGTACCAGGTTGTCCCACCGCCAAATTCATTCCTTTTCTTTCCATAGACGCGCGACATCATGTCAGCGCACGCGCTCGGTATGGCTACAGGCCCAGACAAACTCGACGCAGTGGCCAAACTGGTCGACAAGCTGACCAAGGATATGGGCAGCCTTTCCATGAGCCCTCAAGAACGGAATACTACTCTTGAGGAGCTAAAGGTCTATGGCCGCGATCCTCGCTACGCAGACCCCATCTTCACAAAGGAGGGTATATCTATGCTACTCACATTTGCCTTTCATGACAAGGCATCGAGCGACACCTCGCGCGGCGCTCTCAGGGTTCTTGCCAATTCCATGGTTCTCAAACCTGAA…
c1047/f29p5/1044 isoform=c1047;full_length_coverage=29;non_full_length_coverage=5;isoform_length=1044	AATATAGTCTAACATAACAGCTAAGGCTAAAGACAAATCAACAGAGTGCTGAATACAAGGCAAACGACAAAACACACTAATCGAACCCAACATGGCCAACATTACCCTCATGGAGTTTTTACAGACCGACCCGGCTGCGTTTCAATATTACGATCGCAACCAGGCCAATACAAGCACTTATCATGAGAGATTCGATATCACTCGGGTTACCAATATCCATACGTGGGATGAGTTCAACCTAGGCACCATTATGAACCAGTTTCGCGACTTACTCGACAACGTTCGGGTTGGAACTGATGCGCGCCCGATCACGCCCCCTCTACGCTTCGCGGCCGAGGACTACCTACGGGAACTAGTATGCGTATATGCCGACCGTCCTGTTCGCCGCGCCTTAGCCAG…
c1053/f44p8/765 isoform=c1053;full_length_coverage=44;non_full_length_coverage=8;isoform_length=765	ACCAAGATTGGTGCGCCAATGCCCTACTCCTCCACCCAGCGCAAATCTAACGACCTTGAACTCACTCATCCCCAAACGACACGTCCTCTTGTATCGACAATCCCCAGGCGCAGGATCATTCAAGATGGCGACCGAGTTGACCGTCCAGTCGGAGCGTGCTTTCCAGAAGCAGCCTCACATCTTCCTTAACTCCAAGACCAAGGCGAAGAGCGCCAGACCCGGCAAGAGCGGACGCAGATGGTACAAGGATGTCGGTCTGGGTTTCCGTACCCCTAAGACCGCCATTGAGGGCAGCTACATCGACAAGAAGTGCCCCTTCACTGGTCTCGTCTCCATTCGTGGCCGTATCCCCACCGGCACAGTCGTCTCCACCAAGATGCACCGTACTCTCATCATCCG…
c1054/f18p6/1287 isoform=c1054;full_length_coverage=18;non_full_length_coverage=6;isoform_length=1287	AACCACAAACGGGCCAAGTCCCCGCGTCGTCAGACGAGACAACCGTCCGTCGCCGCTCTAGCTCTTTTTCTGTTCTCCTCGAACAAGTTCTGTGTCGGTCTGGAGAGGTTGTTGGTTTCATCAATTGACTTGTACCATTTTTTTCTCGCCCATCGTCCTTGATACACTTGACAAGCCCACGATGCGTTTAATTGCGGCTCAGATGCTCCGTGGCACGGCCCAGCGGAGAGGCTTCGCAACGACGCCCAGACGGCTCGACAACTATGCCTTTGTTGGCCTCGGCCAGATGGGCTACCAAATGGCCAAGAACTTGCAGTCCAAGCTCCAGCCGAGCGACAAAATCTCGCTCTACGACATCAACACAGACGCTATGAAGAGACTGCAGGTTGAGATGAAGGC…
c132127/f2p1/3113 isoform=c132127;full_length_coverage=2;non_full_length_coverage=1;isoform_length=3113	ACTGCACAGAAACCTGCGGATTTCACTCGTTCGCCGCAATGGCTCCCAAATACAAGGACAAGGACGGCGGCGTCGTCCTGACCTTTAATGGCCAGTGGATCAGTTGGTCGCACACCGTCATCGCCTATACTGCCTTTCTCAGCGCCTTGATTGTCGGTGTCGCGCTTCACTACCACAAGATTGTCGAAAATGAATTCTACCGCTACCCTGACGAATGGTTCCCCTCCGTCTCCGCCACCATTGGCGATCGCTACCCTGAGCGATCTTTTTTCATGATCTTTATTGCCATCACCTCTGGTCCTCGTTTCGCCCTCGTTGGCCTGTGGTACCTCCTCACCCGGAAGCCCGACACCAAGCTACCAGGCTTCGTCGCGACCATGGGTGTCTTGCGCACTCTGA…
c1056/f24p11/1424 isoform=c1056;full_length_coverage=24;non_full_length_coverage=11;isoform_length=1424	GGCCTAGCAAGCCGTGGACGGCATGGATCTCATTCGTGCTTTACTGTCCGTCTGGACGTCTGCGAGATCAGTTCTGCTCACGTTTTGGCGAAGGCTGATCTATGGAATAAAGGTCATTGACGTCGAACGTGGCGCCGACCAATTTCCACCAGCTCCCAAGGCCATCAGGGAAGCAGCCGACGCGTTCCTTGAATCGCTCCAGACGGATGCCATCGAGGCCCTCGCTTCGCGGTATAATGACGGGAAACCTTGCAGGGTCTTCTTTCGCTTGCATGGCAGCTTTAACGTCTGCTATTTTGTGGTATTTGAAGAGGGGCCCTCGTGGACTGTTCGCATTCCTATTACCCCACGATTGTACAGGCCTTGGGATAAAATACTGAGTGAGGTTGCGACGCTGAG…
c1058/f64p23/1444 isoform=c1058;full_length_coverage=64;non_full_length_coverage=23;isoform_length=1444	AACACGAGATCCAAACTGCCACTTCCATGCTCTCCGGCCAATCCCAGCTAAACGGTAGGTAGAGAAATCCCACGTTCGAGTTCAAGATGAGAAGCGCAATCATCGTGGGGAGCGCCGCGTGGACGGGCGCAAAGGAATACACCGACGAGTACGCGGAGCGTATCGTGCAGTTCCTCAAGTACACGCGCGAGGACGCGCTGTGCGAGTACGCCTCGAACCTGCGCCAGGGCATCTATTGCGACATGTCTGCCGAATTTACGGTCGGCCGCCACCACATGGTGCGCAAGCTGCGCTTCGAGGACGGCGTGGAGTGGGTGGCCCGACTGCGGATGCCACCGATTTGGGGCGACAAGGAGCCGAGCTCCCACGCCCTCAGCATAGCGTTGAGTTCCGAGCTCG…
c1059/f84p22/1190 isoform=c1059;full_length_coverage=84;non_full_length_coverage=22;isoform_length=1190	TTTTTCTTCTTCTTCTTCTGCTTCTCCTTCCTCCCCCAGCCCGCCTCTGCTCCAGCATCCGCCAGTCTGCTTGTCAGTTCGTCTCAATAACTCTTTTAATTTTATATCCATACCCAAGCTCAATCACACCCCTCCACACAGTCACAATGTTCGTCAAGACTCTCATCTTCGCTCTCGCTGCCGCTGGCGCTGCGACCGCCCAGGTCCAGAACTACACCAGCTCGCTCGACATGAAAATCGACCCTAACCAGGTCACTGCTCAGGAGCGAGCTCAGTGGTGCAGCGCCGAGACCAATAGCTGCTCTCAGCTCTGCAACAACAACGACAGCACGAATACATGCTCTCCCACCACGCTCGACTACTCTTGCATCTGTAGCTCCAATAACAGCGCTCCAGGTC…
c132136/f1p1/738 isoform=c132136;full_length_coverage=1;non_full_length_coverage=1;isoform_length=738	CAATACATTGAGATCAACCCGTACAAAAAGGCTGAATCATTTTTGGCCATGAACCCCCGAGGCCTTGTGCCAACACTTGCCGTGCCAGCTGGTCCGCAAGAGTCAGCGCGGAAGCCTCTGTTTGAAAGCAACATTATCAGCGAGTACTTGGATGAGGAATACGGCGATGAATCAAAACATGGACCCCATTTGATGCCCAAGGACGCCTACGAGAAAGCACGCGCTCGCCTCTGGATCGACCATATCAGCAACAAAATCATCCCTGCATTCTACAAGTTGCTGCAGCACACCGACGAGAAGCCATTCACGTTAGATGAGGCCAGGAAAGAGCTTCATAAACATATCCTCGCACTCACAGATCAGATGGACTCGGAAGGTCCGTTTTTTGCAGGCAAAGAG…
c1065/f22p8/2051 isoform=c1065;full_length_coverage=22;non_full_length_coverage=8;isoform_length=2051	ATCCAACGGCTCTTGTCACCTCTTTTTCATCAAACGGCTCTTGTAACACTCCTTTTTTTCGCCTCTTCACAATCGACACATTCCAATCTTCCGACTCCAACCTCCAATCCCGACCGACCGACGATTCCCACCCCGTTGGACGGACTGCGCCCGATTGAATCCCATTGTTTCCGAAACATCCACCCGCTTGCACCACCACACTCCTTTTTTTCGCCACCAGTATTTTTTGCATGGTGATTGCCTCACCGCGGGACAAAACGCGCGCGCGCCATTTCGCTCCATCCCCCTCACCACGACTACGCAACACCATACGTACACCGAATAGCATCACACCAGCATACAGCCGGCAGCAATGGTCAACGCCACGTCGGCTAGCCTCTCGTTGGCCGCCTCCATGGC…
c1073/f21p118/1794 isoform=c1073;full_length_coverage=21;non_full_length_coverage=118;isoform_length=1794	ACTCACAAGCAACAAACGGGTCGCAAATCATCTCGCGGAGTCTGTCATCTTTTCATTAAGAAGGTATTCTTCTCGCCCGGGCCCCCTCGTCAATCCCTTTTGTGCGTCATTCACTCATTTTCCACCCCCACCCCTCATCCTCTCTCGCTCTTTTCGCCGCTCTCTAGACAATTCACCCGAGAACACCGTCCCGGCGGCTGCGTGAATCCGTTCATCGCCGCCCGCTTCGGCCTCTTCTCTCGTCATCCCCGACCGAGCCATTCTTTTTCCAGCCCGAACCCGACCGTCAAACCCAAACACCCGCCGCCATGTTCAAGCGCTCGTTCCGTCATCACGACGCCGTGCGCGTGGACAAGTCTGCGCGCGTTAAAAAGTCGGGCTCCGTCCGGGATCCCATGA…
c132146/f1p2/1642 isoform=c132146;full_length_coverage=1;non_full_length_coverage=2;isoform_length=1642	GGCAGCGTACGTGGCGTCTGCCTGACTGTCCCCGCGTTGCTGCCCTCGGAAATCATCTACCTACCTAGTCAGCGATCCCATCCTTTTTTTCGCCAACCAACGGGTGCAGCAAACGACAGCGCGATAGTCATGGAGAGCGCACCTTTGCTTGGGCATGCCCCCTCCAGCGAGATAGGTCATGGCCGTGCAACGAGACTTGATCCTTTCAAGCAGCATTTCCACAAGTGGCGCACTTTCTACATCTGCGTCCTGTTCCTCATTGTCACCGACGTGCCGTCCTTCATGGGTGAAGGCCCTATGCTTCGCATGCTTGAGCTCGGCGCCTGTCGCGAGTATTATGCACTTCATGACCCCGACTCGATTGACAGTCATGGCAACGTCCCGGAACGTCTCTGCAAA…
c132147/f1p1/1042 isoform=c132147;full_length_coverage=1;non_full_length_coverage=1;isoform_length=1042	AAGAACCGCATTATTGCCGACAACGGCTCTATCCAGAACATTCCCAATATCCCTGCCGATATCAAGGCTCTGTACAAGACTGTCTGGGAGATTTCCCAGCGCCAGATTGTTCAGATGGCTGCCGATCGTGGTGCATTTATTGACCAGTCCCAATCTCTCAACATTCACATGCGCGACCCAACTATGGGCAAGATTACCAGTATGCACTTTGCTGGCTGGAAGCTTGGTCTCAAGACTGGCATGTACTACCTGCGCACGCAGGCTGCTGCCGCCCCTATCCAGTTTACTGTGGACCAGGAAGCCCTGAAGCTGGTTGATGCCTCCATTGCCCGTGAGCGTCTTCCGAAGAAGCGTGCTCCTCCTGCCGGCACAAGCTACATGTCCTCGTCTGCTTCTCCC…
c1076/f16p5/841 isoform=c1076;full_length_coverage=16;non_full_length_coverage=5;isoform_length=841	TTTTTTTTTTTTTTTTTTTTTTTTTTTTTTTTGGTTAATTTCGTTTGGGCTGGCTCCCTTCTTTTTCCTGGTCGATTTCGCTACTACGCCTTGTTATTTTTTGGGTCATTTGCTGGAAATCGTTTTATAATTGCTATATTCCAACATGGGCAGACTCATCAAGAACCACTGGGCACGCCTGATTATGCTGACGGCAGCTACCTACCAAATCGCCGCTGCTGTCGAAGGCTTCCTCTGGCCCAAAATCTTTTGGGACTTTGCCACCAAGAACCTCGACGGCGCCGTCAAGCCTATCCCCGTCCTCCAACTCCTCAACCTCTTCTTCGGCATCGGCATGCTCGCCCTCGAATGGCCCCTCGGCGTCGTTGCCGGCAGCAGCCTGCACCGCTCCCTCGAGTT…
c132149/f1p1/940 isoform=c132149;full_length_coverage=1;non_full_length_coverage=1;isoform_length=940	aaaACTTTATCGCGAAAAAAAATGCATATCACATGCAACAAGACTGATGCTGGACCGGATTACATTCATTTTGTGCGACTGTGTGAGAGTGTCATTTTCATCACGTGGGGCTTGGGTCTCGCGTCGAAGCGTTCCAGTTCGCGCGATGGAGCGTCAAACGTCGACATGCGCAACAGCAGGAAGCTGACACCACACGCTGACTGGAGCAACGCGGCAGAACCATGAACGCGCTCCTGGCCAGCATCTTTTCGCCTCTCAAAGAGACGGCCAGTTCGCGCAATGGCCAAGCTCTCGACCGTCTTGAGGGCTTCGCCACACCGACAAAAAACGAGGGCCTCCGAAGCGGACGGCACGCAAGTCGGTGTCGTTTGATATGACTCCCAAGGCACAGGTTAAGCA…
c1078/f21p3/752 isoform=c1078;full_length_coverage=21;non_full_length_coverage=3;isoform_length=752	CCGTCCCTTTTATGGCAAGATTTACTCTGTACAGAGGACTTTAATTGCACATCGAGCTGTTGAAGAAGCCACGTGCCAGAAGCGATTCTCACATTCCCAAAGCCTGTTGAGAGGTTTCCTTTGAATTTAAAAAAAAAAAAAAACAGCCTGCGCATTCTGCCTCGTGCGCACACTCTGCTACCCAGCATGGTCCTTACTGTGTATTTGGTCATCTACCATTCCCAAGCGCGAAGACGTACCCCCGCTCACTGGTCTATTATGGTCACGGAAGGTGAACGCGAACAAGAGGGATTCATATACCATGTCGTGGGCTCCAAATTCACTGGCTACCAGATCCAGATCAAGGAACACTACAACCTCGCTGCAACCAATAGACGCCATACAGTTGTTCTTCTGGGC…
c1079/f49p12/1081 isoform=c1079;full_length_coverage=49;non_full_length_coverage=12;isoform_length=1081	ATCCTCTTTTCTTTTTTTCCCTCGTCTTGTCCCCCCCTCCTCCAACCCAACCGTCTTGTTGTCCCAGCGTCGTGTCGCCGCCCACACCGGCATCTCCAGAGTCTGTTTTCATTTCTCTAACGAAAGGCGCCACGACATTGCGGCGCGTAATCTTCTTCTTCCCATTCGTTACGAACCCTTGACGTCGACTCTCCACTCGTACCACGATGCCTCAGTACGCTACGCGAGACGGCGACACGGCGCAGTTCAAAAAGAACAAGCAGTCTATGGCCGATCTCAAGCTGCGCAGATTAACCGAGCTTAACAACCGTCTGCGCGAGGATCTTGAACGCGAGCGCATCCCCGTCAGCACTGCTTCGAGAAGCATCATCGCCTACTGCAACGGCACGAGAGACTACA…
c1081/f44p12/727 isoform=c1081;full_length_coverage=44;non_full_length_coverage=12;isoform_length=727	TTTTTTTTTTTTTTTTTTTTTTTTTTTGCCTCCTTCACTGTCATCAAGCACTAGTAAAAGGTTCGCTCGCAAAAACCTAGTCAGTGTGAATATTCGCATCTTTCCAATCCACAGGTCACGGAGATGGGGCCCTGTTCCTACTGCCAGCGCAGGGGCCTTGCTTCTTGTCAACCTTCTTCATCCGATTCTTCTCGGTGCGCTCAGTGCGTGATTCACCATCAGCCCCGTTGCGATCTACAGGGCGTTTCGCCAAATGAGCTCCGTCGCATACAGCAGCTACACATGCATTTCGAGCTCGAGCTCGAGTCTGCCGAAGAGGAGCGCCGTGTCGTGGATGCCAAGATTCAACGTCTGCGGAAACAAAAGAAATTGTGGTTGGAAAAAATGGTGCGTGCGGTT…
c1082/f19p8/1770 isoform=c1082;full_length_coverage=19;non_full_length_coverage=8;isoform_length=1770	ACTGTCGCGTGCCTCCATCCAGCACGAGCAACAAGCAACGATGGCGTCCCGATACACTTTTGCGCTAGCCTACGGCTTCTTCCTAGCCGGCCTCGTCGGCGCCGCCGCCGTGGCTCGCGACGAGACCTCGCCCCTGCAGATCCCCCGCCTCCAGCCCGACCCGTCGCGCTACATTGACCCCGACTTTCCCGCGCTCGCCTTTGAGCAGGCCTCGTTTATCAACTACGCGCTCAACAACGACGGCAGCCCCAATGTCTTCTCGCGGAACCTGGTCGACGCCATCTACGCCCGCACCGGCGGCAAGCCCATCATCCGTCTCGGCGGCGCCACCGCCGACTATGCGCGCTACGTCGCTACCCAGGCAGCGCCCGTCCTGCCGCGGGCCAAAGCGGGCACCGC…
c43871/f1p0/870 isoform=c43871;full_length_coverage=1;non_full_length_coverage=0;isoform_length=870	GGGGGGCTTGGATGCAGTATCAATCAACCTTGGGGCATGAGAGACGGGTGCCCGCTGCATGGCTGGCGTTTACGGTTCCTTTTCTTGTCATCTTCCTTTCAATTTCTACGCGGCATGGCCCTGATACCATTTTACATTTGATAGGAAAACTCTGACTCATCTCAAACGACGCCGCTTATTTGTTCTTTTCGTGTTGGCGGATGTGAGGTTGGATGAAAGCCATTGACTGACCTATTGTACCCGGATTTCTCCAGACTTGCTATAGCCGGCAAGATACGAGGCTGATGCTTGTTGTGCATCACATACACTACTCGGAAAGCTTCTTTCTTTTTTCTCTGGCCGATTTTTCTTTTCCTGCAAGCTGCGAAGCTGCGGCACGATGTCGTACATTGAAGGGTT…
c132156/f1p1/2287 isoform=c132156;full_length_coverage=1;non_full_length_coverage=1;isoform_length=2287	AGTATCATTTGCTGCGTTATGACTTTGAATTACTTGAGTATTCGTTCTACTGGGGCTCCCTCGCTGCGCTTCTTCGTCTTGTTTCAATAACCCGCAATGTTTCCCATCAGCGTCTTGTTGCTAAACACGGTCGAAATCGCGTCAATCAACGAAGCGCCCTGGTTGGCGTTCATTTGCGGCGCGATCAAACCACCGACAACATCCACCAGCACCGTCGCCACCGAGCCGCGAATGATGAGGCTGCGGTGGTTCAGCACCTGCTCAACGTACATCGACCGCTGTCCGTTGATGTAGCATTCCTTCCCTGTCACCGTCAATTCCAGCATGCCGTCCGCGAGGGACTGTGCCTGGCTTTTGAGAATGGGGCCGAGGTTCGCCGTCAGCCCCGCGAGGTCGAGA…
c1085/f92p37/2535 isoform=c1085;full_length_coverage=92;non_full_length_coverage=37;isoform_length=2535	AGGTTTTCCTTGTCTATTCTCGATCCCCTAAGACGATCGAAGCTATGGCGCCTGCACTCAAGCTCCTGGCCCTCTGTCTCCCAGTGGTCGCCGCGCGCGCGGCGGCGGCGCTGACATCTCGCGACAAGAACATCGACCCAATCGACTATGTCGACCAGCTCATCGGCTCCAGCAATGGCGGAAACGTCTTCCCCGGCGCCACCGTGCCGTACGGCATGGCCAAGGCCGTCGCCGACACTACCAGCGGCAGCAACCAGGGCGGCTTCACCCTCGACGGCACCCCCGTCACCGGCTTCAGCGTCCTGCACGACTCGGGCACCGGCGGCTCGCCATCCCTGGGCAACTTCCCGCTCTTCCCCTACAACGCGTGCGCCGACAATGACGTGAACCGCTGCGACT…
c1086/f16p17/2465 isoform=c1086;full_length_coverage=16;non_full_length_coverage=17;isoform_length=2465	AAAACAAAACTAGAGCAGAAAGACGCGGCTCCTATCTGTATACGTCAGCCTCATTGCACTCTATTTTGTCCTGTTGCTGGCCTGAAATACCATGAAAAGATTGGGAATCCACATTGTCTATGCGCTGCTGATCTCGGGAATCGCAGCGGTAGCCACCACAGCCCACAATGTTCCCCGATATTTGGATAGCGGCGAGACCTTCACCACTCAAAGAGACGTTGATGGCTGGGTGGATCCCGAAGACCTAGTCCCGATGCCGCAATGCATCGCGCAGCAAGATCAATCCGCCTGGCTGGGTACCATGACTAAATGCGCTCGTCAGCGATGCACTTCGCAGTTTCCGTTTTTCTGCACACACCACCGCTGGCTGACGGAACTAAGCTGTCTCAGCGTCGAGTT…
c1087/f68p21/1803 isoform=c1087;full_length_coverage=68;non_full_length_coverage=21;isoform_length=1803	ATTCTGGTTGTCTCTTTTGGCTGGCCAGGGCAAGTCTAGCCTCACTCCTCACTGCCCATTGTCCCGCAACGTCTTATGTCCTGACGACGCAGTCTCACCTCTGATGCAGGCCCTTTTTCAAATCAAGCAACGCTCAAACTTCATCACCGCCACACCTCGGTGAAGGCGAACATCATAACTGTCACTCGCTTTCTTGCTGTCGTTTCTCTTCACGTCAACTCTGGAGGTGGACTTGAACACCATTCACCTCACAACGGGCCATATCACCAAACGCTGTACATGGACCCCTAGTCGTTCATCTATTTTTTCCACTGCAAGTTTGGTCAATTCACGTCATCCTTCAAAGTTGCAACGTCATTCATTATGGGAGAGATTCACATCGCCGACAAGAACCTCACC…
c132160/f5p4/2349 isoform=c132160;full_length_coverage=5;non_full_length_coverage=4;isoform_length=2349	TCCATTTAATAAACTTGCCTTTGGCTGTTCGATTCATCCTCTCTCGAGACTGCTCTGCATATTCCGACCCCAAAATCTACGCAACTGCTTCTGGACCTTGTTCGTCTTGCGACCAATAGCTGCCGTTTGCTTTCCGAGGTCCCTTACACCCCCGCCATTCATCCTCCTCGTCCTCGCCTCCCACTCGTCTACCACCAACAACCCCTTTTCACCATTCACAATGTCTGCTGCATACAAGCAATTCTTGGCCTCGCCAAACGCCTCGCTGCTGGCTGAGAACGCGTCGCTGCATTACATCACTACCCTCTCCAACTTTACTGGTGCTGCCGAGATCATCAAGCACCTGGCTGCTCTGCGCAGACAGGTCACCAAGAAGCAGGAAGAGATCCTTAGCCTTGT…
c1092/f29p21/1248 isoform=c1092;full_length_coverage=29;non_full_length_coverage=21;isoform_length=1248	ATCATCCTTCCCACAAGCAAACACCCTCACACATCCCTACCATTCCTACCATCATGGCTGCCAAACCCCTCAAGATTGCCGTCATCCCGGGCGACGGCATTGGCACCGAGGTCATGCCGCAAGGCGTGCGGTGCCTCGAAGCCATCGGCCGGCTCTTCGGCATCCCTCTCGAATTTGAGTCGTTTGACTTTTCCAGCTGCCAGTACTACCAGAAGCACGGGGCGATGCTCCCCGCGGACTGGAAGGAGACGCTCATGCGGTTCGACGCCATCTACTTTGGCGCCGTGGGCCTGCCCGACGTGGTGCCCGACGACGTCTCGCTGTGGGGCAGCCTGCTCAAGTTCCGGCGCGAGTTCGACCAGTACATCAACCTGCGGCCGTGCCGGCTGATGCCGGGGA…
c1093/f27p14/976 isoform=c1093;full_length_coverage=27;non_full_length_coverage=14;isoform_length=976	AACCGCAAACGACAACGCGCTCTCGCAGCGTCCCCCCCTCTCCAGACCAGCACCGCACGACCGTAGCCAGCCATGCCATCCGCCAAGGGCTACCACCCCGTCGACGCTGCCGACCACGACAGCAGCGGCGACTGGGACGCTGACCTGACCCGTCGCGAGGCCCGGCTGGCGCACAAGCAGAAGCGCTTTCGGGTCTTGATGATTGGCAATGTCCTCGTGTTTCTCGTCTCGATGTGCTTGGCGGCTATTTCCTGGCTCGCCAAGCCGTCACTGCTCGAGTGTGACCGGATGACCTCGCCGTACTCGCCGGTGTTTAACGGAGGCGTAGAGCATTGGGAGGGTGACTTTCAAAACGCCTTTAACCAGACGTCCAAGTACAGAGGACCGCCGACGCTCGAA…
c1097/f10p1/974 isoform=c1097;full_length_coverage=10;non_full_length_coverage=1;isoform_length=974	AGGCAATACCAGTTCCTTCTTCTGCAGCATATCCGTGGCGACTAGACTGCAAAGAGTTTCAGTACCAACCCCTCGTTTACGTTTATGATTCGATCGTTCTCTCGCGCCCTCTCCATTTCTGCCAGAATGGCGCTTCACCCCCCACAAGGTGACAAGCTCATCTTCGCCCCCGGAGGCTCCGGTGCGCAGGGCGCGCAAGCGGCCCAGTTCACGCTGGGGACGCTCTCCCGCGCAGACCTCGACGGCAGCTCTCCGATCCCGCAGTTCCACCGGTGGTTCTCGGAGGCGCAGGACGCGATCCGGGCGCAGGGCGCGGGGGCGGCGACGGCGACGGCCGAGTCGTGCACGCTGTCGACGGCCGAGCTGCCGTCGGGGCGGGTGTCGTCGCGGATGGTGTAT…
c1098/f16p15/1283 isoform=c1098;full_length_coverage=16;non_full_length_coverage=15;isoform_length=1283	GGATGCTCGCTGTGCGAGGTACGGGAACCTATCCTCAAAGAAAGCTTGTTGCAAGTCTCATCAACCCCAAAGATCGAAGCAGTGGATGACGGGAAGCGAGCACACCCCGTCACAATGACCCCCTTCTCCTACATCACCAGTCTGTACACGGCAGCGGCAGCGCTCGACCTCGTCACCTTCTTCGTCCTCGCCTTTGTCTGCGTCCTGCAATTCTGCTTTGTCCGCCGCCACGGCGATGCGGCCCGAAACTGGGTACAATGGGCCCGACACTCCCTCGCCCTCTTCACCTTCACCATGTTTGTCCTCTGCGGCGGCCTCATCATCGCCACCGTGTACAGCCGCTTCACCGACCGCCACATTGAATTCTTCGAGTCGGAACAGAAGGGCCTCACTCAGGCG…
c1099/f8p2/1151 isoform=c1099;full_length_coverage=8;non_full_length_coverage=2;isoform_length=1151	AGTTCATCTCGTTCTCTCAATTGAATTTTTTTTTCTTTTTTTCCGCTTTGTCTCATATCTCATTCTCATCTGTACCAGTCCGCTTACCTTGTACATGATGAGCGATCCGTCTCCAGGCCTTGTCCCGATTATTGATCTTGCCGCTTCGGCTCCGACGGAAGAGCAGGCAAACGACCTATGCAAGGCATTTCGCGAGGTAGGCTTTGCCTATATCAAAAACCACGGTATTCCAGAAGAGACAATCCAAGAAGCATTTTCCTGGAGCCGCCAATTCTTCGACCTGCCGCAGAGTGAAAAGGACAAGGCGCCGCATCCGCCGGAAGGATGGCACCACCGCGGCTACTCGAGCATCGGCCGCGAAAAGGTCTCCCAGCACGTCTTTGACGCCGCCTCCATCGC…
c132172/f1p0/1548 isoform=c132172;full_length_coverage=1;non_full_length_coverage=0;isoform_length=1548	ATCGACCGTGCAACTATCCGTGTGCGATGAAGATTCTCTCCCTCTTGGCGGCGACAGCGGTCGTGCCCGGGGTGCTAGCGGCGCAAACCCCAGCACCCGGTGGCTTGGCAGAAGCTCTCGGAGAATTTCCCACATGCTCGCTGCCGTGTCTGGCCGAATCCTTGAACAAGACAAGGTGCGACTCGACCGACACTGCCTGTATCTGCGCCGATCAGCCACTGCAAGACGCCGTGGCGAGCTGCGTCCTACAAAAATGCAGCATCCCGGAAGCCCTGTGTAAGTCATCCAGAGAGAGCATGCTGCTAACCCCAAGAAACGCAAAATCTAACCGACATCGCCAGCCGTCAAAAACATCACGAACACAGTATGTGAGGTGCCGCCTCGCGACCGAAGCCGCAA…
c1103/f75p18/735 isoform=c1103;full_length_coverage=75;non_full_length_coverage=18;isoform_length=735	GAAAAACTGTACTCCTACCATCGACCGAAGCCAACGTAAACCGCCACGATGCTCATTCCCAAGGCCGACCGCAAGAAGATCCACGAGTACCTCTTCCGCGAGGGCGTGCTCGTCGCCGCCAAGGACTACAACCTCCCCAAGCACCCCGATATCGACGTCAAGAACCTGTTCGTTGTCAAGGCTTGCCAGTCCCTGACCTCGCGCGGCTATGTCAAGACCCAGTTCTCGTGGCAGTACTACTACTACACGCTGACCCCCGAGGGCCTTGACTACCTCCGCGAATGGCTTCACCTCCCCGCCGAGATTGTTCCTGCCACCCACATTAAGCAGCAGCGCTCTCACGCTCCTCCCCGCGGCATGCTCGGTGAGGGCGAGCGCGAGCGCCGCCCCTTCGGCCGC…
c1104/f42p21/1892 isoform=c1104;full_length_coverage=42;non_full_length_coverage=21;isoform_length=1892	GACGACCCAAGCTAATGATAGCTTCCCTCCTCCTTCTCTTCTCTATCTCTCTCAATTAATCCCCAAGCTCCTATTCTCCTCTTCTATTCTTCTCTACTCAGCGCCGACAACTCGTCATGGACGTCAAGACTGTTGAGTTTAAGCCTTTCCAGGACCAAAAGGCTGGCACCTCCGGTCTTCGCAAGAAGGTCACCACCTTCCAGCAGGCCCACTACAGCGAGTCTTTCGTTGCCAGCCTTCTCCTCTCCATCCCCGAAGGTGTCGAGGGATCCTTTCTCGTCATCGGTGGTGATGGCCGCTACTGGAACCCCGAGGTGATCCAGCTGATTGCCAAGATTGGTGCCGCGTACGGCGTCAAGAAGCTCCTCATCGGCCAAAATGGCATCCTGTCAACCCCGG…
c132178/f4p50/2711 isoform=c132178;full_length_coverage=4;non_full_length_coverage=50;isoform_length=2711	GGGACTTTTTACAAACTGGGAGCTCACACGGTGGCTTGCAGGAGTTGGGAACTTTTTTTCTCCTTCCCCGGAAGGATGGGCGCCAAAACGGTTCACTGGAAGATGGGGCGGAACTGGTGCAAACGGACAAACGGGGGCAATGCTGAGAAGTATGAGGGGGGGCTGCAGTCTGTCAGAAAGTGTATATAATCATGCCCCTTCCCACTGCCGCGAGGTCCTTCGCCCTTCTTCACCGCACAGCGTGATTGCGCACAGCAGCAATGGGTTTCGCAAGCAAATTCAAGACCAAGAGCACCGTCTCGGAAGTCGCCTCTGGCGTCGACCGCACCGAGAGCAACCCCCAAAATGATGTCGCCCACGCCGACTTCCACCTTCGCCGCATGAAGGATCAGCATCGAT…
c1107/f13p1/1142 isoform=c1107;full_length_coverage=13;non_full_length_coverage=1;isoform_length=1142	ACGATGGACTTATTTTCATCATCACTCTCATCATCAAGTTGATTCCTGTAGCCATCGCCACTTTTTCCCACCGCAAACAGTCAGACACCATCCACCATCCACCCCATGGACAACCCCCAAGCCAAGGAAGCCATGCCCGACAGGCCGTCCTTCGACTCCCTCCCCCTCCGCCCCGACGGCCCTCCCGGAAACGCCTGGGGTCTGTACGGCGCCTCAGACGAGCTCGGCGCGCTGCATCTCCTCACGCCCGCGCGCGTCGCCGCCGCCGCCGCCGCCGAGATCCGCGACGGCACGCGCGTGCCCACCGACTGGCCGCTCGACCGCATGCAGCCGCCCGCCTTTGGGCGGCAGCCCTTTGAGCACCGCATCCTGCCCAAGGCGGCGCACATCCACGACGAC…
c1111/f39p12/1145 isoform=c1111;full_length_coverage=39;non_full_length_coverage=12;isoform_length=1145	AATCCAACTCTCCCTCGGAGCCCGTCACCCGAATTCACGACAACCACCGTCATCACCCTCCGAAAAGAAATCATCCAAGAGATGAGTAGTCGCAGTGGGAAACTTGCCCCTGAAGTCAATCGAGCTCTGTTCGTCAAGAACTTGAGCTACAACGTGACGCCGGAAGAGCTTTTCGCTCTTTTTGGAAAGTTCGGACCTATTCGACAGGTTCGACAGGGCATCGCCCCCGGAACCAAGGGAACGGCTTTTGTGGTCTATGAGGATGTCATTGATGCCAAGCAAGCCTGCGACAAGCTCAACGGCTTCAACTTTCAGAACCGCTATCTAGTTGTACTATACCACCAGCCCGACAAGATGGCCAAGTCAAAAGAGGACCTGGAAGCACGCCGCCAATCATTA…
c132184/f1p0/1284 isoform=c132184;full_length_coverage=1;non_full_length_coverage=0;isoform_length=1284	GCATACGATGCAGCACAGTTTACATTGTTCAAGACTATTTGGAAATGGCGGGACGATACGGCTAGGAAGGAAGATGAAAGTCCCAACTTTGTTCTGGGAACAAACCATCTGGCCGATGTCTGCCGTGCCAGTCCCCCAGACGCCAAGGCTCTTCACAGCCTGATGCCCCTCACGGCGCCTATGGCCAGGTCAAGAATTGACGAAATCTGGGTGCGAGTTTTGGAAGCCAGTCACAATCCAGGACTTAGTCTGCTGCAGTTCTTTGCAAGCATTGCCCCTGATGCGGCGACGAGAAATGCGCTGCCCAAGCCAAGCCGTGACTTCACCAAGTTGCCCGAGATTGGTGGTTCAATTACCTACAGAAGTTTGTCTCGCTCACGATTGTTTGGCGACATAGCC…
c132186/f3p0/1285 isoform=c132186;full_length_coverage=3;non_full_length_coverage=0;isoform_length=1285	ACCCCTCCAACATACATTCAACAGAGAAGCAACGTCAAACAAACAACAGCTGCCGAGAGCGAGGAAAGACTAGGGCTGGGAAATCTACAGACGGCGTATTTATATCATAGGACTCGCACGCAATGGCGGGAAAATGTGTGCACCAGGGCTGCGGCAAGCTCTTTACCGACATTACTGAAGGGTGCAAATACCATCCAGGACCGCCCATCTTCCACGAAGGACAGAAGGGATGGAAGTGCTGCAAGCCTCGCGTCCTCACATTTGACGAGTTCATGACGATCCCGCCCTGCACCGTCGGCGTGCACTCGACGACCGACAAGCCTCCTGCGGTGGAGGAGAAGAAGCCCCAGGAGGACGACGCCGCGCTGGCCAAGAAGATTGCCGAGCTGACCGCCGGAC…
c1116/f36p10/990 isoform=c1116;full_length_coverage=36;non_full_length_coverage=10;isoform_length=990	AAGAGGCACATTATTACTTACCTAGTTTAGTCCGCCACCAAGCCTAAGATACCTCATTCTTCCTCTAATCACCATCTCATCCATTACCGTTGACTTTTATAGTGTCCGGTTTATCGACGAAATTGCAACTTTTTACAAGCGGCGCATCTTCTAACCGACCTGCGCTAATTTGTCCAACCCCTTGAGCTGCGCAAACAGCTGAAACCACGACCGGCATATTCTGGTCGTCTTTCGCTCATCGCCGCCTTCCAGCCCGTTTGTCGCTAGTAGAGAGACGTTCTCATCTCTCTCAACGACCTCGACTTTCACCGACCCCTCCCTCACATCCTCACAACACACATCCCGCCAGCATGCTGTCCAGGACTGCCCGGTTCGCCTCAGGGCGCGCCCTCGCCGCCA…
c1117/f11p11/2276 isoform=c1117;full_length_coverage=11;non_full_length_coverage=11;isoform_length=2276	TTTTTTTTTTTTTTTTTTTTTTTTTTTTTTTTTTTGATTCATAATTCGTCAAATTCATAAGTATCGAAAGTGTAAAATAGAGGGGAGTGATGCGCTAAATCAAGATGCGGGGTATAACTAAATCATAAAACAGGCTTGATAAGAAGAGAAAAAAAAAAAGGTCATTCAAATTCAGTCAACTTTTTTGCCAATGTGCCCCCTTTGAATATTCCCACCAAATTTTCCAAATCATTTCGTGGGCATTTTTAATGTCTTTCGTTTTGGAAAGTCGCAGTCGCTTACCGAGGATTTTTGTGTGTTTGCCTATACAAGTCCTCCAAAATGCGCTTCATCACGCGATTCTCTCGAGGATGCCTGAACTGGATTTCAAAGTGCCGTGGCTTGTGTCGGGACGTGGTG…
c1119/f37p7/952 isoform=c1119;full_length_coverage=37;non_full_length_coverage=7;isoform_length=952	ACCACCACATTTCCTGCTCCATCACATCTGCTTCCTCGCTCCCCCAGAATCCTACGATCCCATCTTCGAGAAGCGCACACCTAGCCATTGCTCAACAGACGTGCCTCGTCTTCCTTTTTAATCCTGTCGTAACCCCGACAATCTCTCTCGACTCCAAACACATTCTTCACCATGTCTACCGAGACCGCCACTCCTGAAGTCCTCTGGGCTCAGCGCTCGTCGAGCTCCGACGCCGCCAAGAACTTTGTCTGGCTTACCATCTCCGTCCCCGACGTCCCCAAGGACGACATCAAGCTGGACCTTAAGCCTACCTCGCTCTCCTTCACCGGCACCTCGGGTACTCTTAAGCGCAAGTACCACGTCGTGCTCGACTTCTTTGCCGAGATCGACCCCGCCGAG…
c1120/f46p12/892 isoform=c1120;full_length_coverage=46;non_full_length_coverage=12;isoform_length=892	GAGTCCACCGAACTTTTCCTCGTTTAACTCCTCTCACCCATCTTGCGAGCCTCCAAATCGTCACAGATTTCGTCAAGCATCTCGATTCTCGCAAGAACACCGATATTTTTCTCGAGTTAATCCGTCAAAATGGTTCTCGCTGTCGATCTCCTGAACCCGTCCGCGGCTTCTGAGGCCCGGAAGCACAAGCTCAAGACTCTCGTCCCCGCTCCCCGATCCTTCTTCATGGACGTCAAGTGCCCCGGCTGCTTCGTCATCACCACCGTCTTCTCCCACGCCCAGACCGTCGTCATCTGCCAGGGCTGCACCACTGTTCTGTGCCAGCCTACCGGCGGCAAGGCCAGACTCACTGAGGGCTGCTCTTTCCGAAGAAAGTAAACTGCTTCGCGTTCGGGGCAT…
c1121/f92p39/1489 isoform=c1121;full_length_coverage=92;non_full_length_coverage=39;isoform_length=1489	GCTTTGCTGCCGCTTGAAGCTTCCGTGATACCTTCTATTTCCAGTCGCGTCGCCCACACCCGCCATAATGCCTGCCGCGCCGCTTAGAACCGCCAGGCTGAACATGCTGGCCCAGCATCTCTCCGCTGGCGCCGCCCGTTCCTTCTCCACGGGGTCGGTCCTCCGCAGGGAGATCCAGGACGCCTATATTCTGAGCGCTGCCAGAACCCCCACTGCCAAGTTCAATGGCTCGTACCTCGGCGTCAGCGCACCCCAGCTCGGCGCCGTCGCCATCAAGTCTGCTCTGGAAAAGTCCAAGGTTCCCACCGACAAGATCACCGATGTCTACATGGGCAATGTCCTTAGCGGGAGTGTCGGCCAGGCCCCCGCCCGCCAGGCCGTCATCTTCGCCGGCCTGCC…
c174618/f1p1/1333 isoform=c174618;full_length_coverage=1;non_full_length_coverage=1;isoform_length=1333	ACGGTCGCTCGCCGCCATGTCGAGTCCCGATGCCGGCACGCCGCCTCCGGCGCTGCTGCCGCCGCCAGAAGGCATCTTTCGGTCGTTTGACGATTTGATGGCGTCGGTGCAGCGCGTCGCCAAGGACCAGGGCTACGGCATCGTCAAGCTGCGGGCCTCCAACTACCGCGATGGCAAGCCAACGCGCTACGACCTGGTCTGCGACCGTGGCGGCGTCAAGTACAGCAGCACGGCCAAGAAGCGCAACCCGTCGACGCGCAAGATTGACTGCCCGTTCCGCGCAAAGGCCGTCTGCGAGGTGCAGCTTGGCAACCAGTGGCGATTCGCGCTGCAGGAGCCACGACACAACCACGAGCCCGCGTGCCGTCGAGCACGCAGGGCGCCGAGGCGCCGCCGCTG…
c1124/f38p19/2228 isoform=c1124;full_length_coverage=38;non_full_length_coverage=19;isoform_length=2228	AATCCAACTCCAAGTTGCCTGAAACTTTTTATCCCCTCACCTGCATCACTCTTTCCACCACCCACTGACCGGTCTCCTACATCAACCGCTCATTCCCGTGAAATTCAATTCCTCTCAACAACTCACAATCATGGCAAACACCGAATTAGATCAGCTGGCTATCAACACCATCCGTCTACTGGCGGTGGATGCCACCTTCAACAGCAACTCGGGCCATCCTGGTGCCCCCATGGGCATGGCTCCCGTTGCCCACGTCCTGTTCAACAAATTCATGCGCTTTAACCCGCAGAACCCTTCGTGGCTGAACCGTGATCGTTTTGTCCTATCCAACGGTCATGGCTGCATGCTCCAGTATGCTCTGCTTCACCTCTTTGGCTACAAGTTGTCCATCCAGGACCT…
c1125/f1p18/1255 isoform=c1125;full_length_coverage=1;non_full_length_coverage=18;isoform_length=1255	GAGGAATGCTGGCTCTTCAATTAGGGGGAAGAGGGGGACGGACACATATAGTTAAACCACCCCTGTTTAACAACAGCTGATTATGACCCCAGCGTGGCTTTCAAATCGCCTTCGACGCCCCGCACTCGTTAACCAGGTATCCTTCCTCCGTCACCCTGCTCTCCATGATTCTCCTCGAGGACAGCTCTCAAGAGCTCCAGGAGCCTCCTCGGGAGCATTGGGCCTGTCTCCCCGAGCTCCCTCTATTCTCTGGGCCGACCGTTCCGACCCTTGGACGCCGGTTTTTCAAGCATTCTCCCACCACCATCCTGAAACTTGGAGCGGACCATGGCGAGGGCATCATGACGGCGCTCGCCCATTTCATCCTGGGCCCCTGCGTCCCGCGCGTCATCAGCATCG…
c1129/f18p5/742 isoform=c1129;full_length_coverage=18;non_full_length_coverage=5;isoform_length=742	ATCACCATATTCCATCATCACTATATTCTTGCCAACACCAGGACTGTCCCAGCCTACATTCATACACACAAATATGGAATCGACAGCATTACCCCAGCCTGATTTCGCAGGAGCGGCTAATAGCCTTCGACATGTGGCCGACAACTTTACACTATGTGCTAATTTGCCCGCTATTCGTGGCAGCAATGAAATTCTTCAGGCGATTACCGACCTAAGCACCCGGATGGACCGCAAGTTTGAAGCTATGGACCGCAAGATCGAAACAGTGCACAAAGAGTTGAACGACAAGATTGCATTACTAGACCGCAAGCTAGACGACAAGATTGCATTACTAGACAATAAGATTACATTGCTAGACTGCAAGCTACATGCTTCGATTCGGAATTCCTCCGCGCTCTC…
c132204/f1p2/1294 isoform=c132204;full_length_coverage=1;non_full_length_coverage=2;isoform_length=1294	CAGCTACATCTTTATTTTATCCTCGCCCTTGTCCAGAATTCACCATGGCTCAACCAGGCGGAGTGCAGTCTCTCAAGTGCGTCGTGACTGGTGATGGTGCTGTCGGTAAAACATGTCTTCTCATCTCATACACCACCAATGCCTTCCCGGCGAGTACATCCCGACAGTCTTCGACAACTACACCGCCAGTGTCATGGTTGATGGCAAGCCCATCAGCCTCGGTCTCTGGGATACCGCTGGTCAGGAAGATTACGAGCGACTTCGCCCGCTGTCCTACCCCCAGACAGACGTCTTTCTCATTTGCTTTTCCGTCGTCAGCCCTCCTTCCTTTGACAACGTCCGCGCCAAGTGGTACCCCGAAATCGACCATCACGCCCCCAACATTCCCATCATCCTCGT…
c1133/f46p9/1188 isoform=c1133;full_length_coverage=46;non_full_length_coverage=9;isoform_length=1188	CCTCTCTTCCCTTCTACTTTAACCCAACCATCCTCCGTTTTCTTGCCGTTGGCTTCCTCGATTCTCACATTCGCCATCGAGTATATCAAGACCCTTTTGATACTTTCGTTCGGTAGTCGCTCACGCGAACCTTTTTTTTTCTTTTTCGAAAGCGCTTTTTTCCCAAGCCGAACAGACCCTTTTCCGTTGTCGCCCAATCCTTGCGACAACTCTTCACTTGCAGACCTACATCGCTTTTCATCACCCACCAAGCGTCTCTTCCAGCGCATCATCATGTCCGGAAAGCTCGATAAGCCCCTTGACGATATCGTCTCTGCCCGCCGCAAGAGCGCTGGCAGTCGCCGCTCTCAACGTGGTGCTGCTGGCCGCCCCACTGCTGGTATCCAGAAGGCAAAGCCT…
c132207/f1p1/2217 isoform=c132207;full_length_coverage=1;non_full_length_coverage=1;isoform_length=2217	gcCTCTTTTGCTCCCGGTTTGCCCGGCGTCATCTCCCTTTGCCCTGCTCTCTCCATCACAGATCCTACCTTCGTCGTCCAGTCATCTGTTGCAAACCGCTCGCGCGCCTTGATTCCATCCGGCTACCCTGTTTTACACCATCGCCAACTCTCGCGGCCCAACAGCTCAACGGTATCTGATCTGCGCTCACTGTCCTACCCACACCAGCACGCCGCCGCACGCTACCGCCAACACGCCGCTACAGACCTCCAAAACCTCGATCAGTACCTAGCAGCCTGATAGACGCAACACGCAAAGAGGGAGGGGGAATCGGCGAAAAAAAAAAAGACCTTGATGCCCGTCCCTTATTATTCTTGCGACAAGGACGACATCTTGCTCCCCTCCTGCTCCAAAGCCACC…
c1136/f11p19/1382 isoform=c1136;full_length_coverage=11;non_full_length_coverage=19;isoform_length=1382	ACCGTTTAAAACCACTTTCTTCTTTCTTCCGACTTTAAACCTTGGGCCCAAACCCGTTTGCTGTTTCAAAAGGATAACTAATTCTCATCACTCCATCCTCTCTCGAGAAAAGAGAGAAAGAAAGAAAAACCAGCGTTGGACGAAGTCGCTTCTGCTCTCCCTCTTCTTCTTCATCCTCTCTCTCCCCTCCCAAGACAACGGACGTTCCAACATCCGGCCAAGACTGGTTCCGCTTTCGGCTCACGGTTCATCGGTCGCCCTACACTCACTCCTCTTTGGCTATTGTCCCCAGCACAGAGCAGCTTCCCCCTCTGCATCGCCCAAACTCAGCTTGCGGGCGGAGCTTGATCCAGGACATCAATACAACCAAAGACAGAGAGAGAGAGTAGGAGTCCAATC…
c1138/f37p10/1668 isoform=c1138;full_length_coverage=37;non_full_length_coverage=10;isoform_length=1668	ATTCATTAGTGAAATAAACCCCTCCACAGAGCTCGGCTTTCCCTCATCGACGTCTTTCCAAGTCCTTGTCCTGGCGCCTGCACCTTTTTGACCGACTCGAGACGCCTTTCGGCCCCGGATACTTTATCGAATCTTTGTCCATATCTGTTTATTGCGAGAAAATTACAAGTTCGGTCCTCCAAAGGCAGAAAAAGTCACATCTTGGCCGGCCTCTTGATCGATTGCGCTACCCCGCCATCCATCATGTCCCGCGCAAACCCTCCCAATAACGCGACGGCGTCGCGCAAAATTTCCTTCAACGTCAGCGAGCAGTATGATATCCAGGATGTCGTTGGTGAGGGCGCTTATGGCGTTGTCTGCTCCGCCACCCACAAGCCATCCAAACAAAGAGTGGCCATC…
c1139/f56p19/652 isoform=c1139;full_length_coverage=56;non_full_length_coverage=19;isoform_length=652	ACACCACATCCTCCCGCCTGCTTTCTCAACACTTGCCGCAACGCGTACTCTTTACATCAACAACATCAAATTTAACCACTTTTACACCACTTTTACAACCTTTAATCCATCAACATGACTGGACGTGGCAAGGGCGGCAAGGGTCTCGGCAAGGGCGGCGCCAAGCGTCACCGCAAGATTCTCCGTGACAACATTCAGGGCATTACCAAGCCTGCCATCCGTCGTCTGGCGCGTCGTGGTGGTGTCAAGCGTATCTCGGCCATGATTTACGAAGAGACGCGCAACGTGCTCAAGACCTTCCTCGAGGGTGTCATTCGCGATGCCGTCACCTACACTGAGCACGCCAAGCGCAAGACCGTGACGTCCCTCGACGTCGTCTACGCTCTCAAGCGCCAGGGC…
c132213/f1p0/1733 isoform=c132213;full_length_coverage=1;non_full_length_coverage=0;isoform_length=1733	CTCTCTCGCCGATTTTTTTTCCACGTCCTACCTCTTGCCTCCAGTACTTCGTCATCACCACCCTACTCTTTTAGCGATCCGACGTCTGTTTTGGCCTGCCAGAAAAGCTGTCGCAAACGCCGGCTCGCTTCGGCCGAGCTTCCCCATCCACCTTGACGGCCCGCATCACCACCGCTCACGTCACCATCATTCACGGTTGGTGCGGCCACGGGCAACGCGCATCATGAGTCGCTCTCCCTCCAGCGCGCAGCTGGCCTCGAATGACAGCACGGCCCAGAATCATGACAGGATAGAGTCAGCCCTGCCGCCTGTGCACCAGATCACACCCGCGCAAACCATGGTCTCTGCCATGACGGGCAGTCTGATCACCTCTCTGCTCGTCACACCACTCGATGTCGT…
c1142/f21p4/662 isoform=c1142;full_length_coverage=21;non_full_length_coverage=4;isoform_length=662	ACCGCACACAGGTTAATAACCCCTCACTATTTCTCCGATATATTCTCTCAAGTCCACCGAACCGCGCAACAGCTTAGCTTTACTTGCACCTCTTTTGACTATAGCACACAATGGCCAATTGTCAGCAGTACAATTACCCGGGGTACGGCAAGTGGGCTGAGAAGAACCTCAACTACGCTCAGGCCGTTCGCGTTGGTGACCGCATTATTTGCTCTGGACAGGGCGGCTGGGACTGTCGACAGGAAGAGTTCACTCTGGATACTCTGGTCAAGGGCAGTCTTTTTGAAGAGATTGACCAGGCCTTTGAGAACTGCGACTACAACCTCAAGCACGCCGGCGGCAAGGGATGGTCCCAGGTCTTCCGCGTCGTCACGTACAGCACCGACATTCCCTCGCAGC…
c1143/f75p35/1780 isoform=c1143;full_length_coverage=75;non_full_length_coverage=35;isoform_length=1780	ACTCTGCAAAAGTTCTCCCCAGGTTCAACCAATCTCTCTCCACTCCCATCACCATCGCTCTCTGTCATCTGGCAAGATGTTCAAGAGCGGGATTTCCTCCTTCGCCCGCGCTGCCCGCCCGTCCTTCGCGACGGCGGCTCTTAGCCGTGCCATCCGACCTGCTTCCATCCGATTCCCCCTCAACAGCAGATTTGCGAGCACCGCTGGTGTTGGTGATGGCAAAATTTACCAGGTCATTGGTGCTGTCGTCGACGTCAAGTTCGACACCGCCAAGCTTCCCCCTATCCTGAACGCTCTGGAAACCCAGAACAACGGCCAGAAGCTCGTCCTCGAGGTCGCCCAACATTTGGGTGAGAATGTTGTTCGCTGCATTGCCATGGACGGTACTGAGGGTCTCGT…
c1147/f42p18/818 isoform=c1147;full_length_coverage=42;non_full_length_coverage=18;isoform_length=818	ATCCGCAACCCGTTGAGCATCATACTGTCAAGATGAGCGCCCAGGCCCAGAACAAGATCGCCCCCAACAGCCCCTCGAGGCAGAACCCCTCTGAGCTCGAGCAGTCCATTGCTCAGGCTCTCTACGACCTCGAGACCAACACTGCCGACCTCAAGGCCGCCCTCCGCCCTCTGCAGATTGTCTCTGCCCGCGAGATCGAGGTTGGCCACGGCAAGAAGGCTGTTGTCATCTTTGTCCCCGTCCCTTCCCTGCAGGGCTTCCACCGCGTCCAGCAGCGTCTCACCCGTGAGCTCGAGAAGAAGTTCTCCGACCGCCACGTCCTGATCCTCGCTTCGCGCCGCATTCTCCCCCGCCCCAAGCGCTCCGCCCGCTCTCGCAACGCCCAGAAGCAGAAGCGTC…
c43882/f1p2/1081 isoform=c43882;full_length_coverage=1;non_full_length_coverage=2;isoform_length=1081	CGATCAGCAAGTTGGTGTTGTCATTCCTCATGGCCGCAGTGACGGCCTTATTATTAGCCTGAACCTGCGAGGCGAGCTTACATATCTACAAGAGGGCAAGGATGAGCCCGTGAGAGTGATTCAGGGCCATGACAAGGGCATCACTACCCTGATTCGCACGTCGGACAACAAGGGTGCGGCGTTGTGGAGTGGTAGCTTTGACGGGAGGGTCTGCCACTGGGACGTCAAGACCGGCACCGCGTCTGTCGTCGACGGCCAGTCCCACACGAACCAGGTGGCCCAGCTCGCTGGTGCTTCAGGCAAGGCATACAGCGCTGGCTGGGACGATACGCTGAGGACGGTGGACGAGGCCGCCAAGACGTTCCTCGGCGAAAGCGTCACCCTGCCGGCCCAGCCCAA…
c1150/f17p4/820 isoform=c1150;full_length_coverage=17;non_full_length_coverage=4;isoform_length=820	GGGTTTAAACAGGCGAATTCCCAGAATTCTCCTCGACGGCCCTCTTGTAGCAGTTCCTTCTCAAACATAGCTTCCAACAATTACCCCGCCATTCAAAACCCTCAAAATGTCCGACACAAACAGACTCGCCACTCTCGACCTGTCCATGGTGAGCCGCCTGCCGCCCTACAGCCAGGCGCTCTTCGCCGCCAAGACCACCAAGAACCTGACCTTTGCCGACATTGCCTCGCACATTGGCCGGGACGAGGTCGCCGTCGCGGCGCTCTTCTACGGCCAGGCGCAGGCCTCGGCCGACGACGTGGCCAAGCTGTCGGAGCTGCTGCAGGTGCCGCGCGAGGCGCTGGCCGCGCAGATGATGGGCTTCCCGGACCGCGGCCGCGCGGGGCCCATGCCGCCGGT…
c1151/f123p51/1572 isoform=c1151;full_length_coverage=123;non_full_length_coverage=51;isoform_length=1572	CACACCGTTTGCGCAGCGCAACCGGTGATATAACCCCATGCCCTCCCAACTTCCCCAGCTCGGTCTGTCACTTCTCCTCCTTTGTCCGGTACTGGGAAGCCCTATCATTCCTTACTCGTAGCTCCTCCTAGAGTTGTTCGCTGAATCTCTGCTCTCACTACTAACCACGACACCCAACCTAACACACCGACATACGCTGCCCGCCACCATGAAGATTGGCTCCCATCTCACTGGCCTCGCTGCAGCCGTCGCGCTGCCCTGGCTCGCCTCAGCCGCGACCAGCACCAACTCGACGTCCGGCCCGGACAAGGACGGCAAGTACTGGATCGAGGGCGACGGCCTGCGCGCCGCTTTTATCCCCTACGGGGCCACCGTCTCCAACGTGCTTCTCAAGGACAA…
c1154/f14p6/1086 isoform=c1154;full_length_coverage=14;non_full_length_coverage=6;isoform_length=1086	AAGGTACCTAGGTGAGGTGTATTTATGAGAAAACACCTTCGCAGTTAAAATGAACCCAGCCGATGTTTCTCCTCTAAATATCTAAATCGGTGTCTAATAATGCAAAATCCCGACAGAAAACCCTCTTCCTCCGCCCCCAATGCGAACGTTACTGGTGCTGGAAGCCTTGGGTTTATCCAGGAAGACCTCTTGGACGAAACCCCCCTGGTACTAGCATTGCCGACTTTTGGTCGCCGAAGCTGCGCAAGTTCCGAAAGCACGACCAGCGTATCAGTTGGAGAAAATATGTCGGATATGGGATGGACGGTATCGTCTTTCGGGTACGCTTTGGTGATGGGGATGGTCCATTTGCCCTAAAAGTGTTCTGGAAGACTTTCCCCCCGACTACCCCCTTAGGCT…
c132231/f1p2/1008 isoform=c132231;full_length_coverage=1;non_full_length_coverage=2;isoform_length=1008	AACTCACGCTGACACTGATATCGACCCTTCATCACTCCATCAGCATCAGTGAGAATGGCTTCCATGTTGACCAACAAAATCGCTGAAAATTCCGACGATAACCCCCCCACGAGAAGATCCTCGTTGGAACGGGGGAAACACTTGGATTTGGACTCTGGATGGCTGGGATCTGACCCATCAAGCGGACCCATGCTCTAACCCGCCAAGCAACGCTGTTCATCTCGATTGCGAGCTCGTCAACGTGAAGATTGACGCGGCTAAAACGGCTTTGGTCATCATCGACATGCAGAACATCGGGTTGAACAAAGCACTCGATCCGCCGAGCGCCCGCCCAATGTACGACGCTCAGCAGGCGATGCTACAATACGCCATACCTGCTGCGCGCAAGCTTGGCCTACA…
c1161/f5p7/1720 isoform=c1161;full_length_coverage=5;non_full_length_coverage=7;isoform_length=1720	AATGTACAACGAATCTATCCATCTCCAACGACTCAAATACGCATTTAAAACCAATAATATAATTCATTTGCCATGGGTGAAATCACACTGACCGGCTTTGGCGGGCGCCAAATTCGCGTTCCTGGCGGCCTCTTCATCAACAATGAATTCCAGCCTGCCACAGGCGGCGCAGAGCTGCAGGTCGAGAACCCATCCACGGGCGATCACCTCGCCACTGTCTCGGCCGCGCAGCGCGAAGACGTCGACAAGGCCGTCACGGCCGCGCAGGCCGCGTTCCAGGGCGCGTGGAAGGCCGTCAGCCCCGCCGCGCGCGGGCAGCTGCTCAACCGGCTCGCCGACCTCGTCGAGCGCGACGCCGACGACCTCGCCAGCCTGCAGGCGCTCGAGGCCGGCGTCCTG…
c1162/f21p5/843 isoform=c1162;full_length_coverage=21;non_full_length_coverage=5;isoform_length=843	TTTTTTTTTTTTTTTTTTTTTTTTTTTTTGTTTCTTTGGCCACCCGCTCTCGAGCAAAAAAAAAAAGCCATGCCTGAAACGACGTCGGTCCTCTTTGTCTGCCTGGGCAACATATGCCGCTCGACCATGGCCGAGGGCATCTTTCGCCACCTGGCGCAGAAGCCAGAGTGGAAGGACAAGATTGGCCGGGTCGATTCCTGCGGTACAGCGGCGTACCACACGGGTGACGAGCCTGATAGTCGCACCATGGCGACGCTCGAGGCGAATGGCATTACCGACTATGAGCACTCTGCGCGGCGTTTTGCCACGTCCGACTTTGACAAGTTTGACTACATCTTCGCCATGGACCGCTCCAACCTGTCGGACCTCGTGCGCCTGCAGCGCGGCAACCCAGACGCC…
c1163/f12p11/2272 isoform=c1163;full_length_coverage=12;non_full_length_coverage=11;isoform_length=2272	TTTTTTTTTTTTTTTTTTTTTTTTTTTTAAGAGGCTACTGGTAATAACTAGCTAGCCGCCGGCCGGTAGTACTGGTGTACTTTCTGGTCTCTCCCAACCCTGGCCTTTATCTTTCTTTTGCATCTCTTGGGCCTGCTCTCTCCGACAGCCATTGCCCATTGGACGGCTCAAAGGCTACTCTCTCTGACGGCCATTTGCCCATTGGCAGTCGAAAGGCTGCTCTCGGAATCCGTCCTACCTATATAGGTCCCGTCTTCTGGTCAACTCATCTGCCCAGATCGCGACAACGTCCCTGGTATCTCCGCCTTACCCCCCACGCCCAGCCATCACGAACCACCCCCAGTTGGTTCTTGCACAACGCCAGGCTTCACAATATCCCACCGGCTACACAAAGTCATG…
c1164/f13p5/822 isoform=c1164;full_length_coverage=13;non_full_length_coverage=5;isoform_length=822	ACCCCAAACGAAGCTTTTCTGCGCGGATAACGAACGCGCCTCACAAATCGTGCAGCTTCACATCCCCCCACACTCAATCCCATTCCATTCAATTCACCTCCGCGAACGCGTCGCCAATTCCCCCCGTCACACGACCATCACCATGGCTGACACCGGTCTCCCTCCCAACTGGGAAGTGCGCCACTCCAACTCCAAGGGCCTGCCCTACTACTTCAACGCCGCCGACAAGGTCTCGCGCTGGGAGCCGCCCGCCGGCACCGACAGCGACAAGCTCAAGCACTACATGGCCAGCCACCACAGCGCCGGCCAGCGGCCCGGCGCCGTGCCCTCTGTCCCCGAGGGCAAGATTCGCACCGCCCACCTGCTCGTCAAGCACCGCGACAGCCGGCGGGCCAGCAG…
c132237/f1p0/825 isoform=c132237;full_length_coverage=1;non_full_length_coverage=0;isoform_length=825	AGTCCTTCAACCACCAGTTACCACACCATCATGGCTCCCCTCCCGCCGGGGCTCAAGAAGCCCTCCGCGCGCTCCTTCCGCCAAGCGCGCCTCAGCGGCGCCGTGCACCCCCTCGCGCCGCTCAAGACGTTCCGGCCGGACGCGACCCCCTCCCTCTCCGACGCCTTCCTGTCGTCCAAGCGCGACAAGCGGCTGATGAAGCACTCGTCGTTTATCTCGCGCGTCGCCTCCTCTGCCGGCATCGCTAAAAAAACCAGGAAGCCGCGCCGCAGCAGCAACAAGCTGGCCACGACGCTCGACGGCTTGGCAGACGCCCTGCCTGAGCTGGAAGAGGGACCTGCGCAGCCGGGCAAGGTGCGCCATAGGAGCATCAGGAGCAATAAGGGCGCGCTGAGGAGA…
c1166/f51p21/1643 isoform=c1166;full_length_coverage=51;non_full_length_coverage=21;isoform_length=1643	AGTCTCCATTTTACTCACAGCCAGCCAGTCATTGTTTTTTCACCAAGCTTGCTTCTTCCCTCTGCTACACAAAAAATCCAAAACAATCTGCCATCCAACAAGCTGCCCATCATGTCTGAAGAGACCGATTACACCCTGAACAACCCCGATACTCTGACCAAGTACAAGACGGCTGGTCAGATCTCCGAAAAGGTCCTTGCCCAGGTTGCCGAGCTCTGTGTCCCGGGCGCAAAGATTGTCGAAATTTGCCAAAAGGGCGACAAGCTCCTCGAAGACGAGGTGGCCAAGGTGTACCGCGGAAAGAAGATCACCAAGGGCTTCTCTAACCCCACCACCATCTCTCCCGCTTCCTATGTCACCCCCTACACTCCCCTAACTTCGGACGAGACCGAGGCTGCT…
c132239/f1p9/1684 isoform=c132239;full_length_coverage=1;non_full_length_coverage=9;isoform_length=1684	ACGACATTCTCCCGTTTGCTTCTTCGTCTCTCGCTACATCACGTCTTTCCTTTAACCTTCTTCATCCGAATCTATAATACTACCTTTAATCATGGCGTCCGTTTCCGAGTCGGCTCTGGTCGCCATTGCCGCCCAGCTCAGCCAGGTCATGGGCGCTCTCGAGAAGCAGAATTCCGAGCTCTCTGAGCTTCGTGTCGAGTGCTCTGCTCTGCGCACCCAGAATACCAACATGGAGCGCCTCCTCCAGGATAACGTGCACAAGTACGACAACCGCAACCTCAGCCTCTCCCACCCCTCCCCGGGCCTTGAGACCTCGTCGCCTTTCCTCTCCGCCACCTCTCTCCCCCGCGTGGCCTCTACTCTCACCTTTAACCCTCTTGGTGATCAGCCTCTTTTCAC…
c132240/f1p0/632 isoform=c132240;full_length_coverage=1;non_full_length_coverage=0;isoform_length=632	ACTGTCATCATGAGCGTCTCCAACGGCAAGTTTGAATCAACCTCCTGTGGATAAGCAGGCCAGCAGCTGCTAGTTCACTCCCTGCTTGACTGCCAGTCTCCCACGAAAAGATTCCGGCATCGCAGCTGTTTGACGTGATCAACGAACAGCTCTCGGATAACCCGGACGAGGTCAAGGACGCCATCAAGAAAGGCAATGGCATCTTTGCCTTTACCATCAAGGGAAATTCGGGGGTGACAGACAGCTGGCACGTCGACCTCAAGTCTACTGGCCGCGTGGGTAAGGGCATTGGCGAGAAGCCTAACGTCACGTTTATTCTCGACGAGGACAATTTTACAAAGCTGTTTTTGGGCGAGGCAAATGCGCAGAATCTCTTCATGACGGGCAAGCTGAAGATCA…
c132245/f2p7/1444 isoform=c132245;full_length_coverage=2;non_full_length_coverage=7;isoform_length=1444	ACGAGCCCAATCTCGCAACCCTTCATCCCAATCCAGATCTTGTCAGAAACAAACACCGGCCACCATCCCGACCCAGGCACCATGGCGGCCTCCACCCCCGTCGTCGTCGACATCCACACCCACATGTATCCGCCCTCGTACATTGCCATGCTCGAGAAGCGCCAGACCATCCCCCTCGTCAGGACCTTTCCCCAGGCCGACGAGCCGCGCCTCATCCTGCTCTCCTCCGAGCTCGCCGCTCTGGATGCCGCGCTCGCCGACCCCGCCGCCAAGCTGCCCGGCCGGCCGCTGAGCACGCACTTTGCGTCGCTCGCCCAAAAGATGCACTTCATGGACACCAACGGCATCCGCGTCTCCGTCATCTCCCTGGCCAACCCGTGGTTTGACTTTTTGGCCCCC…
c132251/f1p1/822 isoform=c132251;full_length_coverage=1;non_full_length_coverage=1;isoform_length=822	AGATACATCTCCTTGACAATCACCTACAGTTATTCCGACCGTGCATCTGTAACGACTCCAAAGACGCCCCGGAATTGGTCATTTGGCACTATCCTTTCTACAAATCGCACCTACTTCTCCAGTACGCGCGGCCTTCCTTTAGAAAAGCGCTGCCTCGCCCAACTCATCTCTTGCAACATCCTCGTCGTCCATCTGACACCATGGCTTCTATACCTGAACTTCAAAAAAAGTACGACGAAATTGCAGCAATCCGCCAGGCTGTCAAAAGTGACTGGTCCGTATCAAACGATAGGAAGAGAGAAATTGCGCTCCCATATCGGGCGGCCGGGGACGAGCTCCGAGCCGCTTCAAAAGCCGCCGCGGCTGCCAACAAAAAGACCTGGGAGGCTGAGCATGGCA…
c132253/f1p5/2671 isoform=c132253;full_length_coverage=1;non_full_length_coverage=5;isoform_length=2671	cacTCTGCAGCTCTGGATCTAGCTCTGGCAAAACCTGTGCAAGAATTCAACTTGCCTCATAGCAAGGAATCAGATGCTGTCTGTAGCGTCATGTACCACCCGGCCAGCGGCATGATTGTGATTGGTCACCCGACGAGAAATTCCATCTACTTTGCGCATCTGTCGGCACCGAAGTACAACCTCAAGAGCGTTTCTCAGGCCGATTATATCCGGCGACTTGTCGACCAGGACTCCACCCTCTTGCAGCCGGATAGTACCGCTGTGATCTCTGGAGTTCGGGAATACTCCTTCGCCAATCGTGGCATCCTGAGAAGTCTGGATATCCTGTGCAATCCTGCTATGATGCAAGACGCTGATGAACCTACTCTTTTCGAACTTTACGCCATGCATTCCAAGGGT…
c1183/f8p6/1164 isoform=c1183;full_length_coverage=8;non_full_length_coverage=6;isoform_length=1164	AAGCTAACCAAGATTTTGAGGGCATCTATAAAGCTCGATTGCACCAGACCACACCATAGTCAAGCGGAAACAGGAGAGACACGACCAGAGCATGAATGCGCACACGTTTTCATCGGTGTATCAGAACACGCGATGTATCTTTTCGACGGGAAGCATCGAAGTAGGGCAGTCGCAGGCGAAGCGACAACCAGCTGCTGCCTATCGCAGTAAGGACTTCATACACAAGGTTGATATAGTATCGCCAGATAGCTGGAGTGATGCCGTATTGCAAGTGGTCCAGCGCACTCCGGCCCAGTACTATCGAGTCACAGCCACCCTGGGTCAAATATTCGAAAAAAACTTTTTTCGGAATCATGTAAAAACAGGAAGCATATCTATGCTTTCGGAAGGAAATACCAT…
c1184/f12p4/1374 isoform=c1184;full_length_coverage=12;non_full_length_coverage=4;isoform_length=1374	ACCTATAATCAAGGCGAGGTCCTCCCTTTGCTGTTGCAGTATCGCTACCGACTTCTGGCATTCCATCTTCGGAGGGCCAGACCTTCAATCATGACATCAAGCGTACCTCGACCAGGTCCGGCGAATCTGAGCTCCAATGCCGGGCTCGATGAGTGGCTCGAGGAGGCCAAACAGTGCCACTATCTGCCCGAGCGGGCCATGAAGGAGCTTTGCGAAAAGGTCAAGGAAATATTAATGGAGGAGTCCAACATTCAGCCCGTCTGCACGCCGGTGACCGTTTGTGGCGACATCCACGGTCAGTTTTACGATTTGCTGGAGCTGTTCCGCGTTGCTGGCGGCATGCCAGGGGAAAGCCATGTTGAAGCACCGAAAACGGCAACCGCCGTCATCACATCCCAA…
c1185/f27p3/721 isoform=c1185;full_length_coverage=27;non_full_length_coverage=3;isoform_length=721	ACGACACTCTCCCTCCAGTACAAACCATACACGCCAACATGTCGGCCAATGCGGTAGCCAAAGCCGCGGGCGGCGTTGTTTCCATCACCAAGAAGCAAACCCTCCAATCGACCGGCATTTGGGAATCGATCCGCAAGGCCGTCGCTATCGACCCGAACCGCTCCAACGGTGTGCCGCTGAACCCGTACTACCGCCTGCCCGCGCCGGGGTCCAACGACCCGGCCTCCTTTGTCGACCCCGTCACCCTGCCCGCGGGCGACATTGCCGGCAACCCGTACTGGAAGCGCGACACCCGCCGCAACTACCCGCAGCTCAGCGTGGTGAGCCAGGCCGATGTCGTCAGCTTGCTGACCGTCGGGAGCGCCGCCAGCCCCAAGGTCGAGCTCATCGGCGCGGCTG…
c1189/f26p8/876 isoform=c1189;full_length_coverage=26;non_full_length_coverage=8;isoform_length=876	GACATCCCGCATCTCCACGACCGCGACGACAATCGAGCCCGCCATCTATCTACCAGTACCCGACAGGAGCATAACCAGAGAAACCATACAATCGACGCCTGACCCACCAGAATCACTGAGCCATCGCGACTTGCCCAGCACCCCTATACACCGCCCCGCGCACGCCAGTCGTCGCGTCGCTGTTCAACCATGGGCAACACTACCAGCGCTGTCATGGACAACATTGTCCAAGGGTCCAACTTTGACAGAGAGGAGGTCGACCGCCTACGGAAGCGCTTCATGAAGCTGGATAAGGATAACTCCGGTACAATTGAGCGCGATGAATTCCTCAGTCTGCCCCAAATCTCATCAAACCCCCTCGCGACCCGCATGATTGCCATTTTCGACGAAGACGGCGGC…
c1190/f33p9/1781 isoform=c1190;full_length_coverage=33;non_full_length_coverage=9;isoform_length=1781	ACACCTGGCTGAATGTCGGCCAGCTCCTGGATTGAACCTGGGCATATTGATCCCTCCATACCATACTGGTCGCCATTGCACCACTACTATCAGACTCCTGGAACGATAATTCAAAATGGTCGTCCTCGCAGCGTCGATTTGTACCCGCGGGGGGAAAGCTGTCCTCTCGAGGCAGTTCCGTGACATGCCACGATCGAGAATAGAGGCACTCTTGGCGTCCCTCCCCAAGCTTGCCGATAGCGGCACGCAGCATACCACTGTTGAGCAAGACAATGTGCGATTCGTTTACCAGCCGTTGGACGAGCTCTACATGGTGCTCATCACCAACCGCCAATCCAACATCTTGCAAGACATCGATTCGCTCCACCTGTTTGCCCAAGTCGTCGCCAGCGCCTGCCG…
c132263/f1p2/1141 isoform=c132263;full_length_coverage=1;non_full_length_coverage=2;isoform_length=1141	AGTGCGCTCAGCAAGTACATCATCGCCTGCCACGAGGACGGCAGCGTCTCGCAGTTTGATGCCAAGTCGGGCGACCTGCTCGTCAACTACCCCATCCACGACCTCAACCAGCCCATTGTCGACATGCAGTGGTCTCCCGACCGCACGTATTTCATCACCGCCAGCAAGGACAAGTCTGCCAAGCTCATCTCGACCCGCGACCTCGAAATCCTCAAGACGTACCCCGCCGATACCCCCCTCAACAGCGCCGCCATCACCTACAAAAAGGACTTTGTCATCCTCGGCGGCGGCCAGGCCGCCATGGACGTCACCACCACCTCGGCCCGCCAGGGCAAGTTCGAAGCGCGCTTCTACCACAAGATCTTTGAAGACGAGGTCGGCCGCGTCCGCGGCCACTTT…
c1192/f21p11/2174 isoform=c1192;full_length_coverage=21;non_full_length_coverage=11;isoform_length=2174	ctTCTTTTTTCTTCTTCAGCAAGTCTTGTCAATACCATATTCTCGGTTCCTGTTTGTTTCGTTCTCCCTCCCCCCTTGTTTTTCGCTGTTGCCTTCCAAGAGCTGGTCTCTTTTTCACTTCATCTAATATAATCAACTTCTCTCGAGCGCATAACATCTCACCTGCACTTTATTTTTTCTCTACTCGGATCTACAATTTTTTTTTACGACAACAAGTTGCTGGTCAGCTTCAGAGAACGATTATACCCTTTTTACATACACACACTTTTTTTGCATCACACATTCACCACCCTTAATAAACAGAACCACGGGAATACTTGCTCGAAACGCCATTTACACCATCATTTTTTGATACGCCTGTTTTAAGAATTTTTATTTTTTTCACGCATTTTTGACGAA…
c1193/f17p43/1085 isoform=c1193;full_length_coverage=17;non_full_length_coverage=43;isoform_length=1085	AAACAAACCAATTTCCGCATCGCCTCTTCCACACACCACCCCCGGCAAAAGCTTCCACCACCGAATCCTCCGACCTTTCTTTCTTCCATCTACAACTCAAATACCCTTTTTCGTCCCTTTTTACTGACCCTAATTATCCAAAATGGCTAACGACGATGCCGTTTATCTGGCCAAGCTCGCTGAGCAGGCCGAGCGCTACGAGGAGATGGTTGAGAACATGAAGATCGTCGCCTCCGAGGACCGCGACCTGACTGTTGAGGAGCGCAACCTTCTCTCCGTTGCCTACAAGAACGTCATTGGCGCCCGCCGTGCGTCTTGGAGAATAGTCACTTCTATCGAGCAGAAGGAGGAGTCCAAGGGCAACTCTTCCCAGGTTACTCTCATCAAGGAGTACCGCCA…
c1194/f102p26/1047 isoform=c1194;full_length_coverage=102;non_full_length_coverage=26;isoform_length=1047	ATCGCTTCTGCGAACCTCGCAAATCGCAAACCACCTCCAGAACCCCGCGCCGCGCACGACGCACCGCTCACTCTCCACGATGGTGTCCCCGTACGCGGTCCGCAAGATTGCCGCTCCCAACACCCTCGAGCACCGAGTCTACATTGAGAAGGATGGCGTCCCCGTCTCCCCCTTCCACGACATTCCCCTGTACGCCAACCAGGAGCAGACTATCCTCAACATGATTGTTGAGATCCCGCGCTGGACCAATGGCAAGCTCGAGATTTCCAAGGAGGAGCTGCTTAACCCCATCAAGCAGGACATCAAGAAGGGCAAGCTTCGTTTTGTGCGCAACTGCTTCCCCCACAAGGGCTACCTCTGGAACTACGGTGCCTTCCCCCAGACCTGGGAGGACCCCAA…
c1195/f21p9/1265 isoform=c1195;full_length_coverage=21;non_full_length_coverage=9;isoform_length=1265	ATAGTAATATAGTTGAGTTTGGTGATGGCTCTGATTGAACACTGTCCAAGTGCTTGACACATGCTAATCGAACGTTTTAATTAAAAGCTCTAGGCTTTGCCTAATAAAGCTAATAATTAAAAAGTGGTGTACAGGTGAGTATAATAATATTTTATGCCGACCTTAAAGTGAAGATAAATTCTTCATATAATAAAGGGATTAAGTATTCCCGCTTTAAGAGGACGATAAATATTTTCGGGATAGGTAGTAGTGAAGGTTATGTCTTCACTAGCCTTAACTCTCGTAGTCGAAGCTGAAAGGTTAATCGACCACATTGGGTCTGAAAAAAGCCCAATGCAAGTTAGTACAGCAGTGAGGAATATTGGTCAATGGCCTAACGGCTGAACTGGCAACTTGGAG…
c1196/f9p1/1506 isoform=c1196;full_length_coverage=9;non_full_length_coverage=1;isoform_length=1506	AAGCGCGCCTTTGAAAAAAAAAGTTGGCCCTTGTGACTACGGCAATCAACAAGGACAAGTCTACACTTGGTCTACGCCTACCAGCAACATAATTCGACTTGTTTCCTGGTGAATAGACGTTTGAGAACAGCTCTGCCTCGTTATCTGAGCTTTCAATTCCTTGCCAAACACTCAGCATCTACTCTCCCCCAAAAAACTCTACACAATGGCTCCTTTTGTTAGCCGTGGTGGTCCTCGCGGTGGTGGTCGCGGCGGCGGTCCCCCTCGTGGTGGTAGCCGTGGAGGCTTCGGCGGTGGTGGCTTCGGCGGTGGTGGTCGCGGCGGTGCTCCTGGTGGCCGTGGTGGTTTCGGCGGTGGTCGAGGTGGTGGCCGCGGTGGTGCCCGTGGAAGCTTCGGCGG…
c132269/f1p9/1727 isoform=c132269;full_length_coverage=1;non_full_length_coverage=9;isoform_length=1727	ATCACTTTGCACCATGAGACTGAATCCGCACCGCGTCAAGCGCCCGCTCTACTCGAGGGCAGAATTTTGCGACGCTGTGCTGGATGAAATCGAGCGTCAGCCACTCAAGCAGAAAGACAGGCGCCGAATCGAAGCGACGCACTTGCGCTTCCTGGACTGGATCAAATCGCTTGGTGTCTGTGTAGAGGATGGGCCAAACCTCGACTCACAGTTGGACCCATCCAGGAATAAAATTCGCCTCCTAATAACGCTAGATCTGGCGGATCTGGAGGAGGATTTGTTGACTGTTCTCACGACGGTAAAGCGGCATACTGTGCCCAAACTACCCGATGGTCACTTTGACTCGCAGCTTGCGGATATGGAAGCAGCACTCACACGACTAGAAGATGTGGCCAGCAT…
c1198/f27p13/842 isoform=c1198;full_length_coverage=27;non_full_length_coverage=13;isoform_length=842	AGCAGCGCACCATACCAAACCCGCTCTTTTTTTCCTCACGTAGACGCCTTCACACACCTCAACGACTTGTCCTTGTCAAAAAACCATCACAAACCGCAAACATGTCGACACAGAGCGTCCAGTGCTTCGGCAAGAAGAAGACGGCCACCGCCGTCGCCCACTGCAAGGCCGGCAAGGGTCTCATCAAGGTCAACGGCCGCCCTCTGCAGCTCGTCCAGCCCGAGGTTCTCCGCTTCAAGGTCTACGAGCCCATCCTGGTCGTCGGCGTCGACAAGTTTGCCAACATTGACATTCGCGTCCGCGTCACCGGCGGTGGTCACACCTCGCAGGTCTACGCCATCCGTCAGGCCATTGCCAAGTCCCTCGTCGCCTACTACCAAAAGTACGTCGACGAGCACT…
c1199/f29p35/1827 isoform=c1199;full_length_coverage=29;non_full_length_coverage=35;isoform_length=1827	ACTCTGCAAAAGTTCTCCCCAGGTTCAACCAATCTCTCTCCACTCCCATCACCATCGCTCTCTGTCATCTGGCAAGATGTTCAAGAGCGGGATTTCCTCCTTCGCCCGCGCTGCCCGCCCGTCCTTCGCGACGGCGGCTCTTAGCCGTGCCATCCGACCTGCTTCCATCCGATTCCCCCTCAACAGCAGATTTGCGAGCACCGCTGGTGTTGGTGATGGCAAAATTTACCAGGTCATTGGTGCTGTCGTCGACGTCAAGTTCGACACCGCCAAGCTTCCCCCTATCCTGAACGCTCTGGAAACCCAGAACAACGGCCAGAAGCTCGTCCTCGAGGTCGCCCAACATTTGGGTGAGAATGTTGTTCGCTGCATTGCCATGGACGGTACTGAGGGTCTCGT…
c1200/f5p0/1894 isoform=c1200;full_length_coverage=5;non_full_length_coverage=0;isoform_length=1894	AAGTACAAGCAGCAACTCCAACGCGACATCATCCCCCACTCAATTGCACGACGTTTTGGGCAGGGGGTCATGCCGAATACCTGACCCGCCCACCATCTTTCGACGGCCATGGTAGACCTGGGCAAGTCGGCCCGCCCGCGCGCCGTGAGCAGCGCACAATCCACCACCCCCTCGATCGTCGCGCACCGCTCGCACAAGAGCCTCGTCAGCTCCCAGCCCGAGCGGACCAATATTTACGAAGACTCGGACGATGAAGGCGGCTCGGACGAAGACGACGACGACGACGATGACGACGACGACGACGACGATGATGCCAAGCCGCCGCAGCCGCCGCCGACGTCCCACCAGGCACTGCCCAGAAGCCACACGCCCGGCCATCTCGCCAGCAAGAGCGTCAAC…
c1201/f22p5/1696 isoform=c1201;full_length_coverage=22;non_full_length_coverage=5;isoform_length=1696	AGACGGAGCTCGTACATGTGCTAGACGTCATCATGAAACTGCGATATTTGCCTGTGAGGAGATGTCGAGAATTATTTCCTCGCTCAATTCTTCTCTCGAGGTCTCCAGCCTGGGGTTTGCGTCGGTTCCGAATCAACGCGACACATGTGCCCTCATCACGTCGCCACATGAGCAAACCGGCAAGTGAGTCGTCCGATATCAGTAAACCATCTGGCCCAGACACGGACATTCGTTTCCATGCCATCGACGAAGTGGAATCGATGTACAGATACGGCCCTGGCGGCTACCGTCCCATGGCCATCGGCGAGCGGCTTGCCGGCCGTTACCACGTACTGAATAAACTCGGTCACGGCAGCTATTCCACCGTCTGGCTCGCGAGAGACGAGGCAGTTCAGCGAC…
c132274/f3p1/1725 isoform=c132274;full_length_coverage=3;non_full_length_coverage=1;isoform_length=1725	AACGTCGCAGATCACTTCTGGCTCAACGTCTATGCCGCTGACGACGCAACTGCACTCGGCGGTGGGCCTCTTTATCTGCTTCATGGCCATGGTCGGCATTTACTACAATAATGTTTGGGAATCAAGGGCACAACCCTTCATGTCTACGCGTCTTCGATCAGCAAGCGGATCGGCTTATCCCGTTGGCAAAGTATTTTCCGGTGGCATTCTCAATGAGACAGCCTTTGAACAGTATGGGGTACCGCGGCTTACTGGAAGCTTTGCGTATGCCATGCTCATGGCCAATGCAGCGATTGGCGCTCTTATTATGCACTGCATTCTGTTCTGGGGAAAAGATATCCTGAGAGCATACAAGAGCGCACAAAGGGGCAACTTCAACGACAAGCATCATGAGCACAT…
c1204/f26p3/1021 isoform=c1204;full_length_coverage=26;non_full_length_coverage=3;isoform_length=1021	CTTCTTTCCTGTATTATTCCAGCCGAAGCAACAAGAACAACAACATGCCACCGAAGCAAGCCAGTGGCAGCCGCAGCCGCACCCAGGCCGGTAGTAGCAGGCAAGCGGCGGAGGAGCGGAGCGACGCCAGCGCCTCGAGCGACCCGTTTGACTCAGGCGATGATGACTCGCCTCCCCGGCGCCGTCCCCATGCAGACAAGAGCGCCGCCGCCGCCGCCGGAGACTCGACCGCCGACAAGTCCATCCCCAAGGACCTGCTCACGCGCATCCTGCACGACCTGTTTGAAAAGGACGCCACGCGGGTCTCGCGCGACGCCAACGCCGCCGTGGGCAAGTACGTCGACGTCTTTGTGCGTGAAGCGATTGCGCGCTCGGCAGTGGAGAAGCGATCCGGGTTTC…
c132277/f1p0/936 isoform=c132277;full_length_coverage=1;non_full_length_coverage=0;isoform_length=936	GCGTCGTCGACGACGAAGCCTTCCACCTTCACCACTTCCACCCTGTGCCCCGTTGTCATCACCCCCACTCCCTCGGGTTGCGCCAACCCGATCGGAGACTGGTGCCCCAAGCCTGAGCCTGAGTGGACCGAGGGCGTCTCGTGCCTTGCCGCTGCCGCTTCTTGTGCTATCCAGGTTCCTGTCTGCTTCTTGCACGCTGGCCTCCAGAACACTGCCCGCTGCTTCGACTACGCCGCTCGCTGCAAGGCTATTAAGCTGTGCTGCCTGAGCTGTCTCAAGGGAGGCTGCAGCAAGAAGACGTGCGGTGTTACTCAGGGCAACCCCCCTACCGTCACCACCACCCTTCTGCCTTGCAGTGCCACGCCCACGCCTACGCCCACGACTTGCCCTCCCAGCCCC…
c1206/f20p28/914 isoform=c1206;full_length_coverage=20;non_full_length_coverage=28;isoform_length=914	ACACCTCAACCTTCTTCCCTTTCCCTTTTCCCCACCCTCCCTTTTTCTTCCATCTCTTGACCACCTCCTAACCGTGACATTTGCGCTTCTCCTCATATCCAACTCCAATTCACATCTCTACCAAAATGTCCAACCAGGATTACTACAACAACAATGCGGGCGGCCAGTACCCCCAGCACCCCCAGGCCAGCTACGGTCCTCCCCAGGGTCAGGGTCAGTATGGCCCCCCTCAGGGCCAGTATCCCCAGGGCCAGTACGGTCCCCCCCAGGGCGGCATGCAGTACCAGCAGGCCCCCCCTCCCGCGCAGGAAACCCGCGGTAACCGTGGTGGTGGCTCCAACTGCCTGATGGCCTGTCTTGCTGCTCTCTGCTGTTGCTGTGTTGTTGAGGAGTCATGCG…
c1208/f99p36/1095 isoform=c1208;full_length_coverage=99;non_full_length_coverage=36;isoform_length=1095	GCCTTTCCCTGACGTACGCTACGCTAATAACTCCACGCCTGATCATCTTTCGCAACATCAACAACAATCCTCTTCGTCCGTCCGCCTCTCCGTCCGCCTCCTCGCCAACTCCAAACCTTGCCGCTCGTCGCCATCTCGTCGAGCACTCACCCGCACTACCATTTACCACCGTTTTCATCTTTTTTTGTTTCCTCACGGCCGTCACCATGAACCCTGAATACGACTACCTCTTCAAGCTGCTCCTCATCGGTGACTCTGGTGTAGGAAAGTCTTGCTTGCTGCTCCGTTTCGCTGATGACACCTACACCGAGTCCTACATTTCCACCATCGGTGTCGACTTCAAAATCCGCACCATCGAGCTCGATGGCAAGACTGTGAAACTCCAGATTTGGGATACCG…
c132281/f1p2/1529 isoform=c132281;full_length_coverage=1;non_full_length_coverage=2;isoform_length=1529	ATGCAAAAGAGCTGCAAATTCAGCGGCAGTTTGAACCAGGACATAAGAACGGTACTCATGATGGGCAAGGAGCTATCACCAGCCAAGGTTCTCCTGCAGGCAGCATATTTGGCCGCCCGAAGCGACATTGGCAGGCTAGCTTGTCTTGCACGCCGGAACGACCATGTTTTGCGCCCCGAGATTCTACTTCGCGTGCTTCTTACATATCTCCCAGAGACAGTGGAACCGCGCGTATATACCGAGTTTTTGCGCAATGTTGCGGACGGAGAAACGCGAATCCCGGCCGATCTTGAGTTAGATACCTCACCCTTCGACACCACCAGCGATGAAACCGCGACAAAGCAGGCAAAGAAGCTTCGCCTTTTACCTTTATCGAGAGACAAGGCAGAAAGTGGCGAC…
c1214/f18p4/907 isoform=c1214;full_length_coverage=18;non_full_length_coverage=4;isoform_length=907	ATCGCGATCTGCCGTACGTTCCTGGTTGCTACGATACTTTTTGCTCCTTCTTCATCCAAGTTTACGCTGTACCTGATCGTCGCGCACTACCACAATCCCTTTCTACTTGAAAACTACCCCTCCATTGAACTCTCTCACTTCCGCAAGAGACAGCACACACCACGCGGAATTCCTTTGCTGTACCACTACAGCTCATAACAATCAACATGTCATACGCCAGCGCCGCCGCCAAGGGCCCCAAGCAGACCCCCGCCGAGGCTGCCGCCCCTCCTGTGCCCGAAATCATCCCCAACGAGTCGGCCTCGACGTCGTCCCTCATCGACGTCGACATGCCCAGCGTGCACACGGTGCCGTCCGACTTCTTGGAGCAGGACGTCCAGACGGAGACGCAAGCGAGCC…
c132289/f4p6/1967 isoform=c132289;full_length_coverage=4;non_full_length_coverage=6;isoform_length=1967	GCCGCCAATCCGAGATAACCAAACCCGACCGTCATTCTATCGAACTCGCGACCCCTCTGTCAACGTCCCAATCTCTCCCCGCCCATCTGCCTCCGCCAAGACACGACATACCACACTCCTCCGCCAGCGTGCAGCGCCACAGCTGACCTGGGGCACGTACACCTGCGCCTCTGTCGGACACGTCCGGATGCGCTGACAGCGAAGCCTCGTCGTCCTTGGCTCGTCACAACTCCCAACCTTGCCGTTCTCTCTAGTTACGCCATACGACACTCCGCCGCACTTGCTCCCACAAGGAAATCATTCCCATTACAATGGCGCAAATACTCCAAGACCTCGTCTACTCGTTTACCAATTGCCTGAGCTGCTTCCCGGGCTCCCCCACGCTCAAAGTCAACAGCC…
c1218/f30p5/671 isoform=c1218;full_length_coverage=30;non_full_length_coverage=5;isoform_length=671	AACCCACGACATTCAACTAACCACAACAGCAAATCACGCTGCAAACCAATACAATGGCTGTCGGCAACAAGAAAGCTGCCCCCAAGGGCTCCAAGCAGGCCAACGCCGCCGCCAAGGCTGCGCTCAAGGGAACTCACTCCCAGAAGCAGCGCAAGGTCCGCCTGAGCACCACCTTCCACCAGCCCAAGACTCTGTCTCTGGCCCGCAACCCCAAATTTCCCCGCAAGTCGATCCCTCACTTGCCTCGCCTCGACGAGCACAAGATCGTCATCCACCCTCTCAACACCGAGAGCGCCATGAAGAAGATGGAGGAGAACAACACCCTCGTCTTCATCGTCGACATCAAGGCCAACAAGGCCCAGATTAAGGGCGCCCTCAAGAAGCTCTACGACATTGACA…
c1219/f12p8/1873 isoform=c1219;full_length_coverage=12;non_full_length_coverage=8;isoform_length=1873	ACAGACAAACCGTTCACGCCATTCGGTTCCGATCAATATCCTCAGTCAATCTCAGAAAATGTTCAACTATATTGCCATCGGCGTCCCGAAACAAGCTTTCTTTGTACTGCGACCATCCAATGCCGCTGCTCAACTGGCCTTTTCAGACGTGGTCGATTATGTTCAGCAGCAGCAACAAGATGAAGTTTCACAGCGAGAATGTCACCACATAGCGAAATTCCTTTGGCTTGATTCTGAGCGGCAGGTTGCATCAGACTCCGTGGCTCGGCTTCTCAGATACCGCAGTCAGATGGACTTACCGGGTTCTTCGTCTCCCCAAAGCCCTGGCGGTCACATGAGTAGTGTTGACATCTGGATGGGCGGCTATTTCATTGACCTCTCACAGTCATATTCCAAGGA…
c132292/f1p11/1184 isoform=c132292;full_length_coverage=1;non_full_length_coverage=11;isoform_length=1184	CCGGCGTCACCACCAGCACGCCATTCAACAAGACCTATTTCCTTCAGGCCGACACGTCGGGCATTGATGGCGCCCACTCCGTCTCCCAATGGACCTACTTTTATGTCTGCGGCGAGGGCAACACCGATTGTGGCAAGGCCACGGCCGCCCTGCCCTTTGGCCACGCCTGGAACAAAGATGCCTCCAACGTGCCCGCCGGCATCGCCGGCTCCAAGGACGGCTCCAACAACAAGTTTTACCTCCTCTCCCGCTTCGGCTGGGTCTTTCTCCTGCTCGCCCTCTTCTTTGGCACCCTCACCTTCTTCAGCAGCTTCCTCGCCTGCTGCGGCCGTCTCGGGTCGGCCATTGCCACCTTTGTTAGCTTCTTTGCTCTGCTCTGCCACGCTATCGCCTCATCGC…
c43894/f1p2/1721 isoform=c43894;full_length_coverage=1;non_full_length_coverage=2;isoform_length=1721	cAGAAACGCTGGGACGCGTATACAATGGAGGCTCTCGCCGAGCTCTTGGAAACAATCATCGAGGATCATCGCGATGTCGGGCAAAAGGTGGTCCTCGTTGGCCATAGCATGGGCACAGGGCTCTCTGCGCTCCTGGCGAGCAAGAAGACGGTGCACCACACGGATCTGGTGAACAACATTGTTGGCTTCATCGCCATTTGCCCCTCCGCTGGTCCTCTGGGCGAGTCTGTATCGCCGTGGGTCCGCGCCCTGCTCTGGGTACCAGGCTGGGTCTTTTCCCTGTGGCGACTGTGGGATGGAAGAGGCGGCCCAGACAGCCCGTCTATTGCGCGATTCGCAGGCGCTGCGGCACCACCCGAACTGCGGCTGCTTCAGTACCGCTATAATCAGCAGAGCCGA…
c1222/f9p6/2048 isoform=c1222;full_length_coverage=9;non_full_length_coverage=6;isoform_length=2048	GTTGCTGCCGATGTCTTGGATGCTGATGCCAAAGTAGCGTCAGTCCATGTCTTATATTGCTTCTTCTCTGTCCGCTTTTATCAAGTCGGTAGCGAACCGCTGCCGCTGTCGACAGCCACTCTAGTCTTTTTTTATTTTTGGCTTCCCCAAGCCACAACCGTTCTTGAAAAGCCCGTTCGACCGCAAAACTGACGACCTGCGGCCATTCCAAGCGGCCAAGCGCAAAACCGTGCTCTTCTTCTTCTACTTCTTCGTCTTTTCTCTTCCTCTGCGCTCCTCTTTTGCTTTTTCTTCTCTGCTATACTATACGTTGACGAAACTTGGCCCCCTCCCAACCGACAACCGGCGACAGGTCGTAACTATCGACTATCGGTACTGATAGTCTCCCACCAGCCATCG…
c132295/f1p0/1414 isoform=c132295;full_length_coverage=1;non_full_length_coverage=0;isoform_length=1414	AGCTGTCCAAGGGAGACAATGAAGCGCCATACCGAACCCAACACCTCCGCGGATAATACATACCCGCGATCGATCAGCACGACCGAACCGAGGCCAACAATGCATACTGCCAGTCCTGAAAGCCCACAGCTTTCTATGCGAGGGGCATGCGACCGTTGCCGGATGCTGAAACTCAAGTGCTGCACTATCGGTGTGTCTGAATGCTGTGTTCGCTGCACAAAGGCTCGGATCACATGCGTGTTTGGACGCCGGGCGCGTGCCAAGCGTCGCAGGAACTCCGAGTACGCCTCAAGCGCGGACACGGCCTCCCAGGTAGAAGACAACGATGCCGCCATCCGACCAAGCCCAGGCGCGCATAGTATCCGGTCACCCGAATCCGGTTCGCCAAGAGCATTGGGA…
c1225/f10p7/1535 isoform=c1225;full_length_coverage=10;non_full_length_coverage=7;isoform_length=1535	ACCCAACAGCACAAGAATTATACGACAAGACAGCACCGGGTTCGTGACGGGTACACGTTTACGTCGGAAATGCCATCCACCGACATCACTGACAGCATAGTGGCCGGGCTCGCGGCTTTCAGGACGACGTCGGCCAGGCTGCGGCTCATCAGGTCCGTCACGCGGCGGCCGAGCCACTGGGGCGAGCAGTGGGCAAACGAGCACGGCCGAGTGCGGCCGCCGCCCGAGGGCACGTTTGCCGGGGCGCGGCCGCCGGCGCTGCAGTCGCGTCTGCTGGTGCTGGACGCGAGCTTCAACCCGCCGACGCGCGCGCACGCGTACATGGTGACGACGGCGGTGCACGACGTGCTCGAGGAGCAGCGCGCGGCCGTGGCCGAGGCGGAGCGCCGGGCAGCCGCG…
c1228/f56p34/1581 isoform=c1228;full_length_coverage=56;non_full_length_coverage=34;isoform_length=1581	ACACCAGGCCCCTTTCAATCCGTTTTGTCACCTCGCCAATCATTTCGAATCCAAAACAATTGAATTTGATTGCAAAACACTCTTGTCGTCAAGATGCGCGAGATTATTCACCTGCAGACCGGCCAGTGCGGCAACCAAGTCGGTAGTGCCTTTTGGCAGACCATCTCTGCCGAGCATGGCCTCGACAGCAGCGGTGCCTATCACGGCTCGTCTGACCTCCAGCTCGAACGCATGGATGTCTACTTTAACGAGGCTTCCGATCGCTATGTGCCGCGCGCGGTGCTCATCGATCTTGAGCCCGGCACCATGGACGCCGTGCGCGCCGGGCCCCTTGGCCAGCTCTTCCGCCCTGACAATTTCGTCTTTGGCCAGTCTGGCGCCGGCAACAACTGGGCCAAG…
c1230/f6p1/752 isoform=c1230;full_length_coverage=6;non_full_length_coverage=1;isoform_length=752	ACCGACTTCACCCCGCCAACTTCACCCCGCGACGCGTCTCCCCGAAGATGGGCGAAAGCAGCTTCAATGCAGAGGCGGTGCCCTCCCAACCGGCGTTTAACCTCACAACTGTCGACAAATGGACACTAGAGCAGACGGACGAGACGTTCAAGAAGCATGATTGGGAGGACCTGAGGAGGATCATTGAATCCAATAAGCTGGAGGACTTTAAACGCACACCGACGGAGCTACGCAAATATCTCGAGTGGACCGCTGGCATAAAGGCACAGTACGGGTCCATCACCGAGTATCTCATGACGAACCGGCTGCCGGCCGCCTGGGGCCGGCCACCGTTCACGCCCACGTCGACGGTGCCGCTGGCCGCCGCGTCCGACTACACGATCCTGCTCAACGACTGGC…
c132303/f1p2/1121 isoform=c132303;full_length_coverage=1;non_full_length_coverage=2;isoform_length=1121	TCAGCGCCGGCGAGGAGGCCGTCAGCGTGGGCACATCAAGTGTGCTCGACCCAGAAGACGTCGTGTTTTGCCAATACCGTGAGCAGGGCTTGTTCAAAGAGAGAGGCTTCACGACCAAGGAATTCATGTCGCAATTATTTTCCAACAGAAATGACCCTGGTAAAGGTAGAAATATGCCCATCCACTACGGCAGCAAGAAGCTCAATGTGCACACCATCTCATCACCTCTAGCCACACAACTGCCACAGGCTTCCGGTGCAGGATATGCTCTCAAGCTACAGAAACTTCAAAACCCCGAAACCAAAGCTCGTGTCTGCGCCGTCTTTTTCGGAGAAGGTGCTGCCAGCGAGGGTGATTTCCATGCCGCCATGAACATTGCCGCCACCAGATCTTGCCCCG…
c1232/f15p2/1201 isoform=c1232;full_length_coverage=15;non_full_length_coverage=2;isoform_length=1201	GAGCTTTATTTATCCTGCCTGACTGACTGACTGAACATTGCCGAACCACCTACCATGGCAGCTAAGTTGGCCAGGAGAATGGTCCTTGGGACATGTCTCCTTATCTTGTTCTGGGTGCTTTTTTTTCGGTCGGCAGTACGCAACCATGTGCGACATGAAATTACGAGCGCACCACTGCCACCACTCGACTTTTTAAAAGCAACTTCGGATCGCTCACAAAGACACAAGGAGTATTACGCCTCGGCAGCAGCGCGTGACTTTTGCGCAGCCAGTGGTTATTCAGTCTTTAAGCCACGCAGTGTCTCCAATGAGCGAAAAGTATATGACCTTGTCATGGTGAATGATGAATTGGACTTTCTAGAGATTCGGCTCTATACACTCTACGACTTTGTCGACTAC…
c1234/f11p3/788 isoform=c1234;full_length_coverage=11;non_full_length_coverage=3;isoform_length=788	ACAGATTGTTGGTCTTCCCCATCCTAGCGCGCAGCACAACTTTCATTCTCCTGTATACTCATCATCGACTATAGCTACCCAACGACGCATCGTGCATCGCTAACTACCTACCGACCCCTGAATACCCCATCCGCCGGCTCCCAACGGCCGTGATTCTCCGCCGCATACGCTTCCTGGACGCACGCGACCGCCTCCTACACATCCGCTCAGAATGTCGACACCGCCTGTTGCTTTCAACCGCCTCAAGCAGATTGCCACCGATGTGTGCAACAACGCCATTGGCAATGCCGAATTCTACGACCACGCCAAGACGGAGCAATGGAACTCTACCATAATTAGCTCGATGCTCAAGGCCGTCATCTCCGAGTCGACCCCGCAGGGCGCCAGCGCGCCGTCGTT…
c1238/f38p12/1071 isoform=c1238;full_length_coverage=38;non_full_length_coverage=12;isoform_length=1071	CTCGACAACAATCTCAACGCTAACGTTGACAAAAACCTCGACGACAACGTGGACAAACGGGCATCGCCATCGCAAACACCCACTTGCCCTTTTTGACTCTTTCTCCCTCTGTGGTTTTCCAATCTGGCACGGAATCAAGTTCGACCAACCGCCCCCCCCTCCATCTCATCAACCACCCACGAAACCCCGCAAGCTGGTTCTAGTGCGCCTAGGCACATAAACACCGTTCACGATGACGCTCTACTACACGATTGTCTTTGCCCTTCTCATGTTTGAGATGGCACTCTTCCTGTTCTTCATCATTCCTCTGCCTCACAACCCCCGCCGCGTCATCTTCACCTTCATCTCCGAGAACAAGGTTGTCGCGCAAATCCAGTATTGGCTCAAGATCACCTTCAT…
c132311/f1p1/646 isoform=c132311;full_length_coverage=1;non_full_length_coverage=1;isoform_length=646	GGCCGGGTGCGGGACGCGTCGCAGGGTGGCGGGAGCGCGAAGAAGACGCTGGCGCAGGTCGAGGACGAGTTGGAAAAGGCGCTGCAGACGGCGTTTAGCAACCAGCCAGAGGTGGTGGGCAAGCTCAAGGAGGCGATTGCATTTTATGAGGAAGATGCGGCGGCGCGATCAGGGAAGCGGTAGATGGGAATACAAGAGCATGGGCGAATGTAGACAATCTATCTGTGCAAAGAAGTGTATTGTCTTTGACAGCTTGAGTGCAGGGCAATATCGTCCTTTTGTGAGTTTGCACTGACAGGCCACGGCGTGTGGCGGCTGTCGGCGGCGGTCCGCGGAAGTGTTGGACGGGAGATGGATGGACAAAGAAAGCTCAAGCTCACTCCGAGAAGCGGCTCAACT…
c132315/f1p2/1599 isoform=c132315;full_length_coverage=1;non_full_length_coverage=2;isoform_length=1599	AGCGCCAAAAAGAACAAGGAAGGGGGGCCTGGGCTGGCTATCGCTGGCTGTCGCTCGCCACAATTGCATATCCCAACCGGCACGGCGTGCTCACCCACCCCACGCAAGTCCAGTAGGGTTCTGACGGGCCACGTTTTCGCGTCGCCTCGTTTCGGTGACTGCCTTCGCTGATCCTGTACGTGCGAGGCTAGGTGAGTGCTGTAGTAGGCCGACAATTCACGCTGCCTGGGAGGATGCGACCCTATGCAGGGCCTGGCTCTTGGTTGGTCTGGTTCCTTGATTCTCGAGGACTGGCTAGAATGAGACTTGGGTACATGCTGACAACTCAGTGATTCCGATGTGCGTTCTGCACGAGTACATCTGCATTCGTCCATCCAAGTGCGAAACCTGGAGGTTCAC…
c1244/f6p1/953 isoform=c1244;full_length_coverage=6;non_full_length_coverage=1;isoform_length=953	AACCAAACTTGCTGCTATCATCCTCCTCGACTTCCAGTTCAACTTGCATGTAGTAAAGAATTGACTTTATCGATGGAGAACTTACACGCTCCAACAATCCCTGCGGGACCTACGAGCACGCCTACGACCAACGGGACCAGCAGCCACCTGAGCTTCGCCGAGCTCCAGCAAAAGAAGGACAATGTTGAAGCAGAGCTGAAAGCCCTCGGTGGCGTTCTCGTCTCTCATGGCGTTGACATGAGCACGCCTCTTCTTACGAGAGATGGATTTCCGCGCTCTGACCTTGATGTTGCCCAGATTCGGACCACAAGAGCGCGCATAATCCGTCTAAAGAATGACTACAAGGAGATTATGGCCAATGCTGAAAAATTCTTGCACGAGCATTTTGCAAATGCAGCA…
c1246/f53p10/1276 isoform=c1246;full_length_coverage=53;non_full_length_coverage=10;isoform_length=1276	AGCTACCTCCGTCCTACCTCTTGAAACACATCCCCCCCATGGAGACTCAGGAGACTCAGGAGAATACCGACATTGAAGAGGGCCGCAGTGCCTATCGCGCTGGGGGCTTTCATCCCGTTTATATTGGCGACATCTTCAATAGCCACTACATTGTCTGCAACAAGCTTGGGTACGGCGTCTATTCCACAGTTTGGTTGGTGCGAGATATCTGGTGCCAGAGCGGTCACGAACATCAGTATGTCGCTCTGAAGGTTTTAAGCGGAGATTGCTATTATACAGATAAGGACATATTTGAGCGAGAAATTTTACGACACCTGCGTGACGGCAACTGCACAAAGTTAGGCTACCCGTTTATCTGCCACCTACTTGATGATTTTGAAGTCGAGGGCCCAAATGGGA…
c132320/f1p0/1908 isoform=c132320;full_length_coverage=1;non_full_length_coverage=0;isoform_length=1908	ATTGCACTGGAGACTTGGCAGCACACCGGACCTGGTGGCGCCAAATGCGCCACGGGCATGCTGTCACTTGCGCATGACGTTACAGCATCAATCAAGACCATTCGCTGCCACACCCTCTCATGCCATCAAGGGTCCAAGAATTATACCCTTTCCAGTCTATATATCAAGCCAGAATATCCAGGCCAACTTTTGAACCGAAATACATGTCTGCCAACAAAAACGCCAGTATGCTTCAAATGCAATGGTCCACCCCAGCTAGTTCGCACAACTCTCATACTGAGCTCGGAAGAGCGATCCCTCCGTCGCCAACAGCTCCCGCGGCGCGCCAATCTCGGCAATGGAGCCCTTGTCCAGGAACACGACGCGGTCAAAGTCGAGAATCGTGTCTAGCTTTGGGCG…
c132321/f1p1/1083 isoform=c132321;full_length_coverage=1;non_full_length_coverage=1;isoform_length=1083	CCGCGCTTGACCGAACCGTGGCTGGAAGAGGTGGCCAAATCGGGGGAGGAGGAGGCAGCGCCCTCACACCACTTTTATTTTGCGATCGCAGGTATCAATGACTGTCCAAGCGCCGCAAATCACTTGGTGCCACCATTCGACAAGACGCTCGAGTATGAGCCTCATCGTCTTGGTAGCCATAGTGATCATAAGTGTTAAACTATCTCCAAAAGATTGGTATAAAATTGTTATAGGCGTCGTCGGTATCGCAGCGAGTTACGCCAGCTTTGCCCTTTAAGTATACTTTCTGCCTTTTCCGAAGAGTCAGCGCTTCGGCTTGACTATCGTTCATGCTGTCCTGCAGTACAGCTTCGGAAAGTTTGAACAGAGTGCGGGCATGTTCGACAGGCCTGTCGAGTC…
c1252/f26p48/2214 isoform=c1252;full_length_coverage=26;non_full_length_coverage=48;isoform_length=2214	ACGTCAGTCAGTTCCTTTCGTCGTTCTTCCGCCATCATCGCTACTGCCTCTCTCGTTTCTCAGTTGCGTGTTCGCGATTTTCACGACGCTTCGCCTCCAGAAGATTGTCACTCTGGTGTTTTCTATTTGCACGCCTTAGCTGCCATTCAGGTTTCTCATCCTCTGATCGAAGCCGTACTTTCCAACCATTCCTTAGGAATCGGTCGACCGCTCTTTATACATAATTATGGCTACCAACGGCAGCGCCTCCCCGCCTACGATGGCGCCCGCTTCCCCCGCTAACGATGTCTCCATTTCTGCTCCTGCACAGGATACCAGGAACATTGTCAGACGCAAGCTGACCGGCTACGTTGGGTTTGCCAACCTTCCTAACCAGTGGCACCGTAAGAGTGTCCGCAA…
c1255/f6p1/1425 isoform=c1255;full_length_coverage=6;non_full_length_coverage=1;isoform_length=1425	AAGCAACATCAAGCAACATCAAGCAACATTTCTTCTTCCGAGACTGGCCCCATACAGCGCAACATCAGTCAATTCTCTTCATTCTCTTCAAAATGGCGGGCGTCGCTGAAAAGGCGCGCTTCTTCCTTGAACGGTCCGTACCGCAGCTGCGGGAATGGGGCGAAAAGGAAATCTTTTCCAAGGACGAGATTCGTACAATTGTCCAGAAACGAAACCAGCACGAGCACAAGGTCCTCGCCCCCGGCAACACCGTCTACGAGTGGTCCGCCTATGCGCAGTGGGAGCAGTCCCTCGAGACGCTGCGCGCCAAGCGCTGTCGGCGCCTGCGTATCCGCCACCTGACGTCGGCGCACGCCGGCCAGGGCCGCGTGCTCGGAATCTACGAGCGCGCCGTTGGGC…
c1258/f52p24/1609 isoform=c1258;full_length_coverage=52;non_full_length_coverage=24;isoform_length=1609	ATCCATGCGCTTCTCATCTCCCACCATCGCAGCGAATTGCATCAACACGACCCCGATTGATTCGCAGCATAATCGAAACCTTCTCTTACGCCATTCTAGATCTAGTTGGTCATTTTTGCAGGCTCCTTGAGCTTGACAAGTCAAGATGGGCCAAGGTCAATCTGGCATGGGAGGCGGAGGCGGAGAGGGACGAGAGGATAAGGACAAGAAGAAGGATAAGCCCAAGTACGAGCCGCCCCCAAGGCCTACAACCCGCGTTGGCCGCAAGAAGCGTAAGCAGGGCGGCACCAGCGCCGCCGCCAAGCTGCCTGCCGTCTTCCCCACGAGCCGATGCAAGCTGCGCTTGCTCCGCATGCAGCGCATTCACGACCACCTGCTGCTCGAGGAGGAGTACGTCGA…
c1260/f17p9/962 isoform=c1260;full_length_coverage=17;non_full_length_coverage=9;isoform_length=962	ACCGTTGCATCACACGTTGTCAACTCTTTCGAGATAAGCTGCATTAAACTATTCAACTATGTCTCGCGGCAGCCAAACCTTGTATGTGACCGGTTTTAGCCACGGCACCCGCGCTCGCGACCTCGCATACGAGTTCGAACGCTACGGCCGCCTCGTTCGGTGCGATATTCCTGCGCCGCGATCTACTTCAAGCAGACTCTTTGCTTTCGTCGAGTATGAGGATCGTCGGGATGCAGATGACGCTTACCATGAGATGCACAACAAGCGCATCGGCCGCGACGACGCTCTGAAGATCGAGTGGGCAAGGACTCCCCCATCTGCTTCTTGGCGTTTCGAATCTGGTCGCGATCGTGACCGCCGCGCTGCTCGCTCTCCCCGACGTGGCAGATCTCCCTCACC…
c1261/f10p15/1735 isoform=c1261;full_length_coverage=10;non_full_length_coverage=15;isoform_length=1735	ATCACAAACAAAAGTCAACTTGTGTCTCCGCGCAACGCACCGTCGTCTGTCGATACTTTCAACCCGATTCTAGGGCACCAAGCTACCCTGACCAACTCCCCTCATTGCACCAGAGTTCAACTCCCGTCCTCCGCCTCTCGCCGGATACCTGAACCCCCGTCAACCTCGCAACGTTCTCAACGTCATTCATACCTCCAAGCCACACCACGCACATTTCCATCTCCATCCAACCTCGCACATCTTCAAAAATGTCTGCTACCAACGTGGAGAAGGCTACTGATGCCGCCGTCAATGACGTTGCCAACACTCTGAGCAACACCTCTATCAATGACAAAGCCGCCGCCAACGAGGCCGCCTCTGCCTCCGCCGCAGAGGGTCGTCGTCTTTACATTGGCAACC…
c132338/f1p0/1249 isoform=c132338;full_length_coverage=1;non_full_length_coverage=0;isoform_length=1249	GCCGTTCTCAATACCAAGGGGCCGTGGTGTATACTCCAACACTTATTCTCTTTCTCTTCCAGGCAAGTATTCACTATTAATAACTAGTCAATAGTATACATCTATCGCAGCACGTCATCCGTCATTGGCTAGACGAGACGCGAAAAGTCCAGCTGTCCAAACTCCCATCGGCCCAGCGTGTCGTACTCCAAGAACTCCTGGACAAACGAATCAAAAGACACGCCGCCGTCCGTCTCGGCACCACCCTGCTGCTCCGACCGCAACACCACGTCCGCCCGTCCCACTGCGCATCCCCGGCGGCCTCTGGCGGCGCGCCGCTGTAGTTCCCATGGAGCTTCTTCCGCGAGAGTATCAGTTCAAAGAGCGGCAGCGCCTTCTTAATGGCCGGTATCTCGCGCA…
c132339/f2p2/1958 isoform=c132339;full_length_coverage=2;non_full_length_coverage=2;isoform_length=1958	ACCTACGTCGTGTCCCACGTTTGCCAGGGTTTTGTCCTCAACACGGCCGCCGTCTGACTCGAGCTGGGAGATGAGCCTCGGACCCGTCTGAGCATTTGTTCTCTCCAACAACATACTCGATTTCGCATTTTCTCCCTCCTACACACCGTCCCTGCGCGCCACCCTCGCTCATCATGGCCGACCCGTTTGCCCCGCGCTCCATGAAGCGCAAAAACGTAAAGGGGCTTGCTCTTACTCCCGCCGCTCCGAAGCCACCACCTACCGCGGAAAACCGCCCAGATTTCGACGGCGCCGGTGATGGAACAAGCAGAGATGGTCAACTCGAGATCGGGATTGAATACAAGCTTGACCTGCGACCCGAGGACCTTGAGATTGTCAAGGAGCTCGGCTCCGGAAACG…
c1268/f33p8/684 isoform=c1268;full_length_coverage=33;non_full_length_coverage=8;isoform_length=684	GATTACCTTCCACTTCCACCATTCATTCACGTCAGACCAACTCCGAAGCCATGGCAGACAAAGACCCCTCACCGGCCGAAGACGCTGCTGCCCGCGCCGCCGAGCTCGAAGCGCAGGCCGCCCTGCCGTACAAGTGGACGCAGACCATTGGCGAGCTCGACATCAACTTCACCGTTCCCGGCAACCTGAAGTCGCGCGATCTCGTGGTGGAAATCAAGAAGCTCAAGCTCACTGCCGGCATCAAGGGCCAAGAGCCCATCATCAACGGCGACCTCCCCCATGCCATCCTCGTAGATGACTCGACCTGGACACTGTCCACCAACGCGGACGGGACCAAGACGGCCGAGATTCACCTCGACAAGGTCAACAAGATGGAGTGGTGGGCACACATCGTGACGG…
c1269/f52p12/1285 isoform=c1269;full_length_coverage=52;non_full_length_coverage=12;isoform_length=1285	GGGACAATCGCGCAGAGTACATGGGGATACATTGGGTCAATAATAGACGCAATTAATCGTCCATCTCGATAGAATGGATCTACGAAACATCCAGCGGATCGAGCTGCCCGCTACGGCGGACATGCACGTCCACCTGCGCCAGGGTGACATGATGGAGCTGGTTGCCCCGACCCTGACCGCCGGCGGCGTTGACACGGCCTTTGTTATGCCCAATCTGGTTCCTCCCGTGACCACAGTTGAGATGGCGCTCGAGTATAAGCAGAAGCTCCTCGCTGTCAACCCCCGCGTCAACTACCTCATGTCGCTCTTCCTGCACCAGACCGTGACGCCAGACGTGATTGACCAAGCCGCGGCGGCGGGCATCACCGGCGTCAAGCTCTACCCGCAAGGCGCGACGAC…
c132342/f1p4/1054 isoform=c132342;full_length_coverage=1;non_full_length_coverage=4;isoform_length=1054	ATCTCGATCAGATATACCACGGCAAAAAATATAACGGCAGTCACAAGATCAATTTTGGATCTTATTTCCCCGCATCTTGGGCCGTCTATTGCCACACGCAGCACGCTGCAGCGTCTTGTTTTGTTTGCCTCCCTCCTTCCCCGGTTCAACCTAGGAGGCGACAAAGACTACGAGGGACACGCCAGGTTAAATAAGGCCGGTCCGCCATCCCTTTTTCCTCTTCTTTCCTTTTAAAACATTTGCGAGAGAACTGAAACGTTCAACACTTCTTTTTCTCTCTTTATTCCCATTACATCAAGTTCACTTCACAATGACAGCTCAAGCTACAAACGGCCATGCTGCCAACGGTACTAATGGTACTAATGGTACCAATGGTACCAACGGCTCCGCGTTGCGGAC…
c1273/f16p6/2175 isoform=c1273;full_length_coverage=16;non_full_length_coverage=6;isoform_length=2175	GAGCCCACACGCCAATCTGCTATCCACCCCGTCCGTCTTCTGTTCGCAACCATCGCATCAACGCCATTTCGCTTCCTTTTTCCTTCTCCCATAATTCCATACTACGCGGTTCCTCTTCCTCCGCTGCCCTCAATTGGCTTCTCTTTTTCATCCTCTTAGTCGGCGCAACCAGTCTTTCTGACGCAGGATCTCATCGACGGCTTTTTGAATCTCGATCAGCATCGCCCGCAATTATCCCCACCGGCAGAAACGACTTTCCGTCCTTTTTTGTTCCATAACGACCCAAGAGCGATTACCAGTCTAATACCGTCAAGATGGGTTGCGGAATGAGCGCAGAGGAGAAGGAGGGCCGGGCTCGTAACGAGGAGATCGAGAACCAGCTCCGTCGTGACAGAATGA…
c1275/f11p1/928 isoform=c1275;full_length_coverage=11;non_full_length_coverage=1;isoform_length=928	AGAGACAAAGGGACTTGTTTCCGTCGGCGGGCTCCTTTTATTTCTTCTCCTACCAGCAAAAGCCCCAAGACTTGAATTTTCGTCTGGTGCCTCGCGCCATCTTGTCTACAGCATCATTCTCCGGCCCCGGTTTCCAAAGATGCCGCCTTTCGCATGGCAGACGACGCTGCTGGCGCTAGTCCTGGCCACGACGGCCCGGGCCGCCTGCTACAAGCCCGACGGCACAGAGGACGGCGAGATGAAGCCCTGCGACCCGACCGCAAAGATCAGCACCTGCTGCCGACCGACCGACTTTTGCCTGTCCAACGGGCTGTGCCTCGGCGGCGGCGGCAACAACGGCTTCTCGCAGCAGGGGTGCACGGCGCAGAAATGGGACTTTCCCTGCCAGTCGTACTGCTC…
c1277/f83p23/1146 isoform=c1277;full_length_coverage=83;non_full_length_coverage=23;isoform_length=1146	AAGCTTTCCCATCCCGCGAAATACAACTCAAGCAAAAGCGACGCAACCTTTTTTCGCTACCCACCGACAAACATCTCGCCGATGGACGAGAAGCGACGCCTGCCGCTGCACCGCGCCGACATGACCGGCGCCGCCCCCGTCGTCATCGTCCGCCGCCGACGCACCCGTCTCTGGCTGCCCGTCCTCCTCCTAGTCCTGCTCGGCTACAGCCTGCTGTCCACCTACAACGTCGACGTCCGCGGCCGCCTCGACAAGCTCTCCCGCGAGGCCACCTCGACCGCCGCCAAGGCTGTCGGCGGCGGCCGTCGCAAGGTGCCTCTCGAGGCGCACATTATGAGCAAGTGCCCCGACACAAGAGATGCTCTGCGACTGCTTCTCCTGCCTGCCATGCAGCAGGTC…
c1278/f2p0/1392 isoform=c1278;full_length_coverage=2;non_full_length_coverage=0;isoform_length=1392	GGGCTTCCATCTCCAATTCCACCGGAAACGACACGCTGCCGTCCAGCTTGTCCGAGGATCGAGATCAACAAGCGTCCGACAAAGCTTGGGAATTCGCAGTCGACACGACGTTTTTTGATCACTCGCTAGAGGAGCAAGACGAGGTTGTGGATGGATGTCTGTCCAGCCCTCCTCCTCTTAATGTCAGCATACACGCTGGCGCAGGACAAACCGAAGCCACAGATGTGGGAGACAGACCGGAACAAATCGCAAAAAGTCTTTTGGATAGACAGATAATGTCTGTCGATGCGAGCGGTCACTCGCCCACCATAGCAAGCGCTTCGTCCAGCCCACTGCATCAATTCTTAATGACCCTCCAGAAAGGCGATGGAGAATTATCGCAAGATTCATACAGTCGGC…
c132351/f3p4/1628 isoform=c132351;full_length_coverage=3;non_full_length_coverage=4;isoform_length=1628	CTGCAGGATCACGCACAGTGCATGATGGCTCCTTCAGCCGCTCGTGCCGTGGACAGCATTATACCGGTCCTCGACCTGACATCGGTGCCACCGTTTTGGCGCCGCAAGAACGGCATTCTCCTGTACTTTCTGCTCACGTCGTCGCTCCTGGCGAGTGCAGCGCTGGGTATCGATGGGTCCATGACGAACGGCATGCAGGTTCTGCCTACCTGGCAGGATCAATTCGGACACCCGACTGGCTCGAAGCTGGGCTTCTTCGGCGCAGCCAATGCCATCGGTGGCGTCATTCCCTTCATCTTCCTCAACTGGATCGGAGATAAAATGGGCCGTCGATTGCCTACAGCACTGGGGTCCGTCGTCATCATCACCGGCGTCTTGGTGGAGTTTTTCGCAACGTCG…
c1280/f18p10/2534 isoform=c1280;full_length_coverage=18;non_full_length_coverage=10;isoform_length=2534	ATTGCTTCTTTCGTCGTTACATCCATCTTTCCCTTCTTTGCTTGTCTATTCTCCAAACCAGTTGTAGAACTTGTTCCAGTTACACAGACAAGACTTGCGCCCTTACTTGACCCGGACCTCTCTTTCCTGCCATTCAATAGTCTTCGTCTCCCAGGCCGGCCTCGCAAAGTTCGATACACCTCGTCGAAATATGCGCCAATGATGACCGCGACAGCTTATCCCCCAACCATGAGTGACTTGAGGGGAGATCCCTCGCACGCGAGTGTTTGGCCCAACTACGGCGCTTCGCACATGTCCGGACGTCTCGGTAGCTCCATCGATGCTGCCTTTTCTTCATCTGGCGTTCGACCTCGCGCTGGCCAGGACCACTATTCATCATACACACGCTATTCGCAGGAC…
c132355/f1p0/732 isoform=c132355;full_length_coverage=1;non_full_length_coverage=0;isoform_length=732	ACCCCATTTCAAACAACACAAGCTTGTCTTTGGCGAAGCACCGCAGGAAACACGATACATTCGATATGGCAGCCTGCCTTTTCTGCCGTATTATCAAGGGTGAAATTCCCTGCATGAAGCTCTTCGAGAGTGATAAAACACTGGCATTTCTCGATATCGGTCCTCTCAGCAAAGGACATGCACTTGTCATTCCCAAGTTTCACGGCGCCAAACTGGCGGATATTCCCGACGACCACCTGACTGAAATCCTGCCGACTCTCAAGAAGCTGGTGTCCGCAACTGGTGCTACGGACTATAATGTCTTGCAGAACAATGGGACCATCGCTCATCAGCAGGTTCATCACGTAAACCCGCCTATCCGCCCTTCATTGTTCTTATGTATTTGCTGACTGTTTCACT…
c1284/f5p18/884 isoform=c1284;full_length_coverage=5;non_full_length_coverage=18;isoform_length=884	atccaCTCCAGACCATAAACGACATTTGGTACGAACAAATACCCCCCTGTCCTCGAAAGCGCATCCGATCACTCTTCATCTCGAATACAAAGACGCCGCGCGAAACCATTAGAGCATTTCGGGCTAACCGTTTCTCGCCTCCAGATCAACAATAGTCACAATGGGCGACGCTACGATTGAGGGATCCAACTGGCGCCTCGTAGAGGTCGGTCGTGTTGTTGTCATCAGCAACGATCACCCATACAGCGGCGGAATCGCTGCCATTGTCGAGATCATCGACCACAAGCGCGTTCTTGTCGAGGGCACTTCGTCAGACGAAAACCTTGTTGTCCCGAGACAAGCCATCCCCCTCAACAAGGTCCTCTTGTCGCCCCTCGTCATCCCCGGTCTCCTCCGCGC…
c132357/f1p2/1605 isoform=c132357;full_length_coverage=1;non_full_length_coverage=2;isoform_length=1605	GGAGGCTCGTCCACCCAGTCTGAGGCGAAGGCTAGCCGAGCGTTGACAGCAACGGCGCAGAAATACATATCCGCCACCAACAGCGAGGGGTTAGCTACTATGACGGACCTCGACCATTTCCCCAACCTCGACCAGGCTGAATTCACGGAAGCTTGTCATCTACTAGATAGCAGATATCGCCAGGCTATACTCGGGCCGCTGCGGCGAAGATGGAAGCTCAACGTCTTCACGGCGCTGGACATGTCGTTTTCGGACGACAACGAGGGTTACATTGCCTATGTCCAAATCGTTCGACCGCTGGAAGATGAAATTGACCTGCCATTTGATCTGGGGGCCTTTTCAATATCTGGAAATGCTACGGAGCACTTGACGAGTACGCAGGACGCGGAGATGATGGAA…
c132359/f1p4/2019 isoform=c132359;full_length_coverage=1;non_full_length_coverage=4;isoform_length=2019	GACACCATAAGCGCGGCGAATAGTGACAGAAGCCACCGAAAGCCCAGACCCATCTCTGGCAATACATAAGCGACGCTGCAAGCAGGCATAATTTCTGTCCGTTTCATGAAATGGGCCAGCCGCGCGCTACGTAATGAGCTTTCGCACCCGTCGCAACAAAACACAGCCCAGAGTTCTGTTTCGACATCAAATCAAGGCCATGGCTGCAGCTGCAGAGTCGCTTCCCGCGCGGAGCCCGTCTCACCATGATATGCCCCCGGGCAACGCGAGTGACGCCGGTATCCCGGGCCTCTTCACCTCGCAGCCCCCCATCATCGACGCGCTCGAGACTGAGTCGTCACAGCTGCAGCAGGAGACCATCGACGAGTGCCTGCCCTTTCTGAGCGGAGAGGAGCATGC…
c1291/f13p16/2328 isoform=c1291;full_length_coverage=13;non_full_length_coverage=16;isoform_length=2328	GTCTCTCGCTGTGCATCTCGTGCTTCGTCACAACTTTTCGCCTCACGCATGGTCTGACGATTTTGGATATATTTTTCTTTGGCCGGTCACGACGAGCGACGAAATTGTGCAACCTTATTTGGATATTTAAATCGAACCTGTTCTCGCCCAATCCTCGAACTAGCCTTGCTCCTTACCCACAAACTACGTACCGCAACAGTCTCGATAACAAACGCTCCAAAAGCTTCAACTTCAACGCTGTTGACTACTTTCCTTCCCATTATACTTGGGAAACATTCAAACTTTCGAACTTTCGACCACTTTTTTTCTTAAATTTTTCAAATTTAACCACACAACTTGCAAAATGGCCGCCATCGCTAGACAGCCCTTTGCTCCCGTCGACACCGCTCGACTGCTGGG…
c1294/f11p5/1876 isoform=c1294;full_length_coverage=11;non_full_length_coverage=5;isoform_length=1876	ACATCTTACCAGCCGAGGAGAAAAGATAGGTGGACACGACCGTTTGCTTTGAGGCTACCAGGCTCACCAGCTGCTGTTCTCGCTCTCCCATCAACCAAGGAGTCGGATTCTCGTCAACAGAATGATCTTTTCATCGCCAGCATGGGTGCCGTCCCCGGACCAGAGCGCGCCGGACCAAGTTCCTATCGGAGACTACGTTCTGTCGAACCATGTCTTGTCGAAAAACGATGCGCCATTTGTCGATGCAATATCCGGTCATGTCTACACGATGGCGATGTTACGGACTAGAGTCGAGTCCCTTGCGCGAGGGTTGGCGGCGGATCTCAACTGGTCTCCGAATACTGGATCGCCAGAGGAAAAAGTGGTGGCCATCTATTCTCTCAATACTATCGATTACTT…
c1296/f7p3/1116 isoform=c1296;full_length_coverage=7;non_full_length_coverage=3;isoform_length=1116	ATCCCACACTCGCTTGTATTCCTGCATTCCATGACATTGGACGTATTCTTTCCCACGCATCCCGTACAACTACCACGCTCCGCGCCCGTACTGGCCGGTCTCGCGTGATCCGAAATGTCCAGAGGCGGCGGACGCGGCGGCGGTCGCGGTGGCCGTGGAGGAGGTCGCGGCGGCCGACCCAACGTGCCGTGGGACACGGGCGACGAGCCCGATGCGCGGCCCTCCGAACTATTCCCGCCCTACACAGTCCCCGTGCCCCGAAGCCTGACGACGGCCGAGTCCGACAGCGTGCACTACATGCTCCTCCTGCGCCGGCAGGTGCACTCCTCGCCGCTCTACACATCCAAGCGCACCTCGCTGACGGACCCGACGGCGCCGCGCAAGATCTACGGGCAGGCG…
c132371/f1p1/1007 isoform=c132371;full_length_coverage=1;non_full_length_coverage=1;isoform_length=1007	CATGAATCAGTACAATCCCAACTACATGGTTGGCGACAATGTCAACGAGTTTAAGCTCCTCAATGACTTTCTCAACAGCAACCTTCTCGACGAGCCTGGTATCGCGCCAGATGACACTCAGACTACAACGCCGACGTTTGTCCGCAGCCAGTCTGAACTCGCCGCCAGCTTCAACGCCGCGCAGTCTGGCTCCCCAAACCTCACCACCTCCATGCCCCCGCCGCCTCCCGCCGGCGCGGCTTCGGCTAGTACCCCCGGTCGCCCGCGCTCGTCGCGCATCGCTGCCGCCGCCGATAAGGACAAGGAGCGCGAGTACTACCTGCAAGCCGCCGACCCGGCGGGTAACGCCATTGGCGAGGAGCGCATGTCGCGCGTGCTCATGGCCAAGTACGACGCGGG…
c132373/f2p5/2249 isoform=c132373;full_length_coverage=2;non_full_length_coverage=5;isoform_length=2249	aAGTTAGTGCTGCCCGATGATCCGCTAAACCCCGCCACCTGAAAAGCTTATTTTACTGAAGCTCAGCTAATGTCCGTACTACCTAAATTCCAAGCTTGTGCCAGCAAAAAAAGCTAGCTGCAGATATTGTACAGAGTACTGCTTTCGTCATACACCACTGTTCGTCCTTTACGGCCTCCCGCGGCTGGTGTCCCCCTCCCCGTCTTCACCACTACATAATTGAATTTTGTTTCCCTCTGCGACGCCAAGTCTCCCTCCCCATTGTCGCTACGAGTGTCCGTTCAATTCGTGTCCCTCGTGCAACACCCGTCCAAGCTCGCGCCATGGCGTCCCGCCGCGATCTGCTACACGAAGAGGAGCGCGCCCTGGTGCCTCCGAATGTCAGAGAACGACTCACCT…
c1303/f28p8/776 isoform=c1303;full_length_coverage=28;non_full_length_coverage=8;isoform_length=776	GACAGTCCTTAGCAATTAAACCTGTACCTCATACTTCCCTTTTTTCTTTCTTCTTTTCCCTCTCTTCCAAACAAACGATAAATCTTCGAGGATCGCCCGACGAGAATAAATACAATCAAGATGTCGGACGTAGAAGACAACGTTCCCGAAGTCGTCGAGGAGGTCGAGGTGTCCGGCGATGCCCCCAAGGGTCAGATGTCCGTTCAGGATGCCCTCAAGGGTGTTCTGAAGCTGGCTCTCATGCACGACGGCCTCGCCCGCGGTCTCCGCGAGTCCTCCAAGGCTCTCGACCGTCGTCAGGCCCACATGTGCGTCCTCAACGAGAACTGCGAGGAGGATGCCTACAAGAAGCTCGTCGCTGCCCTCTGCTCTGAGCACAAGATCCCTCTGATCAAGGTT…
c1304/f55p7/899 isoform=c1304;full_length_coverage=55;non_full_length_coverage=7;isoform_length=899	ACGCACACACGCACGCACGCACACTGAAACAAAGCCAGAACAATCTCCTCGATTACTTTTTACCTCCATCTTTAGCCTACGATAAAACATCAAAATGTCTGCCCCTCGAGAGGACGTGGTGAACCCAGACTCTGAAGTTGTTCCCATTGGACACGACACTGAAAATGAACGCAACGTGGTGGTGAATCCAGACTCTGACCACGATCCCTCTGGCATCCAAGTCCTCTCGACGGTGGTGAATCCACAAGGCGGCGCTGTTAACCAGGGTACCACATTCTTCATCCGCAACGAGCTCAGGGCTGCGCACACAGTCACTGTCTGGGTCGGCCGCAGCGCTAGTCATCTCGACCGAGATCTGATCCTGGCCATCCGGGTCGAATGGAGCGACGGCAGGCACCA…
c1305/f8p1/982 isoform=c1305;full_length_coverage=8;non_full_length_coverage=1;isoform_length=982	ATCACACTCACTCTAGTCCCTCGCTCACTCACTACTTGCAACTTTCCAATACACCTCTTCTCTCCAACCAACACACACACAGACAGACACACATATATATCAAAATGTTCTCCAAGACTGTTGCTCTCGCTCTCATCGGCGCCGCCGCCGTCCAGGCCGCCATCGCCCCCAACGGCACGACGCACAACGGCACGACGCTCACCGTCACCGAGGTTGTCGACGTCTGGACCACCTACTGCCCGGAGCCCACGCACCTGACCATGAACAACAAGACGTACACCGTCACCGAGGCCTGCACCTTTACCATTACCGACTGCCCTTGCACCATTACCCGGACGATCCCTACCCACCACCCTGTCATCCCTGCCAACAACAACCATCCCGCCAACAACGACAAGC…
c1306/f21p6/1606 isoform=c1306;full_length_coverage=21;non_full_length_coverage=6;isoform_length=1606	AACCCCCAAAAAATCTTCTCCTTTCTTTTAGGGCACAGGACCACAGGACTGAACTGCTGCCTTTCTCTGCAGTGCAGTAGAGGAATGTGAATATATTGAACCTGTCGTGTTCTTTTTTGCATTTTTGCTTCTTGGCCTCCGTTATCCTTCAGATTCGGAAGAATTTTTATCAAAAGACGAGGAAGCAATGGCAGCAGCTTCGCGTCATGTCCCTGCGGGGATGGAAAACTTTGTTGTCGGCTTGATTGGCATGGGCGACATGGGACGAATGTACGCCGAGAGATTGTCTGAAGCTGGCTGGAGAATACTGGCATGCGACAGAGAAGATAGATATGATAGCCTGAAAGAAAGATATTCCGCCAATAAAAACATTGAGATTTGCCGCAACGGGCATCTCGT…
c1307/f24p5/2018 isoform=c1307;full_length_coverage=24;non_full_length_coverage=5;isoform_length=2018	AAGGACAAGCCCGCCCCAAATAAGAAGCCGTCCCTCCCCTGCCCCCGATTGTTTCGCTCTTACAATAGTACGTTGGCTCTTTCATCTGCAAACCTCAACACCCACCTGCCCTCATCGTTGCCGATTGGGAACCCACCCCGTCGTCTCCGTTGAACTGTCAAAGATGCGTCGGCTCATCTCCCGTAGCGTCTCTGTCAGCGCCGCCGTCCGCTCACCCGCCTCGTCTGCTGCTCCCCGCTCGTCCGTCATCACCATGTCGTCCAAGAGCGGCCAGGCCTCTTCGGCCGCTCGACGACTCCACGCCACCGCCCAGCAGCTGCGTCCTGCCGCCGCCGCCGCGGGGCTGGCCTCGACCGCCACCAGCTACCCGACCACGCACGACAAGATCCAGACGGTCGA…
c1308/f3p4/1423 isoform=c1308;full_length_coverage=3;non_full_length_coverage=4;isoform_length=1423	GATCTGAAAATCAAAACCCGCGTCCGCTTGGCCAAGTTTGCCCTCCGCGGCGTCAACTTTAGCTGTTCCCTCATCATCCTAGCCATGATCTCGTCGTCATTCGCCATCTTCAACAGCACCAAGCACCTGCCGAGCCAGAGCAAGATGCCGTCATGGGCGCAAAACACCAAGTCGTGGCCGCAGAAGCTCGTGCTCGGCATGTCGTGCGTGTCGCTCGGGGCGTGCGTCTTCGTCTTCATCGCCTACTGCCGGGGCGGGCACCGGCGGGCGGAAAAGGTCGGCACGTACTACACCATGTTCGCGATTGGGTGGTTCATCATCAGCCTGGTGCTGTGGGTGGTGACGGCGGCGCTGTTCCAAAACTCCAAGAACAACTCGGGCAACAAGGACATGTGGGGG…
c1309/f1p14/841 isoform=c1309;full_length_coverage=1;non_full_length_coverage=14;isoform_length=841	AACTCTCTTCTTCCAAATCCTCTCGTTGCAACAGCTTCACCCTATTCTGCAACGTCAAAGCCATCCTTTGCGTACACACACCTCCAACGATATACTCACACAAGCCAACGTTTGCCTCGTTTGGCCTGCACACGACCACCGCCTCGCTTCACCGTTGCTGCTTACCGATCACGGAACCGCACCCATCGTCCACCGAATAGTAGCCAGACCAGTGCAGTCCCAACAACGACTGCACAACCCAGTCAATTACAACCACTCTCGCTAAGCAAGAACCATGCCTCCCAAAAAGATCCGCTGCAACGCCAAGGAGTGCCGCGAAGCCGCCCAGCGCATCGTCGGCGACTGCGGCTTCTGCAACGGCCATTTCTGCGGCAAGCACCGCCTATTAGAAGATCACAA…
c132382/f1p1/2114 isoform=c132382;full_length_coverage=1;non_full_length_coverage=1;isoform_length=2114	GGGCTCCATTTATTGATCAAGTGAGCACGTGTCGTGGCTAACTTGGTAAAGCCTTCGCTTCACCGCAAGATTCTGCCCTCTCGCAACAGCCAAGTTCACACATCATATGGGCATAATCAGCTTGAGTCCTTCATCATGGCGTTGCAGCACAATCTCTGTCCTGGATGGGCGGGCGGAAAGAGAAGCAAGCGGGCCTATGAGCTGCTCTCGCCTCGCGAAGACCCAGTGTATGATCAAATCGACGACCAACTCGACAATGAACCAAACATCGGAGATGCAGTCTGGCCCGGTTATGAGTTGTTTGCCCTCGGCAATGATGCATCTCCAGACAACCAGCGGTCATTTCGACCCGTGTCTGGCATTGAGATGCGCCGACCGCAGACCCAGCATTTTGGAGAT…
c132385/f2p2/2790 isoform=c132385;full_length_coverage=2;non_full_length_coverage=2;isoform_length=2790	AACTACATCCCTCCAGACAACGAAGTCGTACTATCAGCACACAGTTTGCTCATATCCACCAAAAAAACTATTTGCCGAGTCACCATGCCTAGGGCCATCGCTGAGCTGTAAATCGCCCACTGCGAGCCGTTGCCGTCGTCCTGGCCGCGGCTCGCAGTCCAGCAGCTCACCGAGATATTCAACTATTCCACTCGACAAATCGTTTTTCCACAGCTCTGCCGCTCGCTGAGCCCCTGCTTAGCCATTACAGAAGTGCTGTTTCAACTAGATACGCAATACCAACCACTGCCCGTCACGCCTGCTTGGGGCACCGCATCACCATTATCCAAAATTTTCACCATCTTATCAAACGAGGATCATCACGACTCCCACAGTATCAACACCGTCAACTATAGAGAG…
c131291/f1p8/665 isoform=c131291;full_length_coverage=1;non_full_length_coverage=8;isoform_length=665	ccGATCCACGTTGCCCATCATGTCGCTCGTGACGGAGAGAAGTCGAACTTCCAGTTCATTCTGCGTCTGTTAAACACCAACGTCGATGGAAAACAGAAGGTTATGTTCGCCCTCACCAAGATCAAGGGTGTCGGTCGTCGTTACTCCAACCTTGTCTGCAAGAAGGCCGATGTCGACCTGAACAAGCGCGCCGGTGAGCTCACCTCGGAGGAGCTCGAACGCATTGTCACCATCATCCAGAACCCCACCCAGTACAAGATCCCCAGCTGGTTCCTCAACAGACAACGCGACATTGTCGACGGCAAGGACTCGCATATTCTCGCGAACGGTGTCGACTCAAAGCTCCGTGACGATCTGGAGCGTCTCAAGAAGATCCGTGCCCACCGCGGTCTTCGTCAC…
c1316/f24p286/1889 isoform=c1316;full_length_coverage=24;non_full_length_coverage=286;isoform_length=1889	AACCACATTCTGGTTGTGTGTTTGGATCAGATTGTAAGCCTCCTCAAAGCTTGTACCACCATTCAAACTTCGTCTCAAAGAAAATGCACTTCAAGCTTGGACTCCTCGCCGCAGCGGCCACGCTGTGTAGTGCCGCGTTCCGCGATGGCTGTGCTGACGCACCCTGGAACTCGAACACGGACTACTTCCTCAACAAGTTTGACAACGACGCCAACTTGCCCTTTTACCCTAAGTACAACAAGACCTACGTCACCATCAAGAACCGCCAGCGGAGATTTGTCGTGCTGCACTGCTCCAAGGAAGCGCCTCCGAGGTCCGTTGTAGGCGAGGAAGCCCTGATCATCCAGGTTCCCGTCAAAAACGTCGCGGCTCTCGATGGTTTCTCCCAAAACATGATTG…
c43910/f3p3/1418 isoform=c43910;full_length_coverage=3;non_full_length_coverage=3;isoform_length=1418	CTTGACCTCGATCCAAAAGCCACTTGCCGACTTTCCTACGGCTTCTCACTTTCTCTTGTTCGCTCAACCTCATCTTGACACGGAATTCATCCGCTTTATCCCCGGCCAGTCAAGAATTGTAGCACGCACCGATACCAACGCCCCTTGATACCCTTGATACCCAACACCACCACCCACCATGGCCGCCTCAGACGAGCAGCTCGTCCTCCCCATCATCGACGCCCACATCCACCTCTACCCGTCCTCGGAGCTCGACTCCCTCTCCTGGGCCGACCCGGAGCACCCACTATACGGCCAGCACTCCCTCGAGCAGTACAAGGCGGCTGCCGCGAGCGCCCCGTCCCTGCTGGGCTTCATCTTTGTCGAGACGGACCGCAAGCACGACCTGGCCTCTGGCGC…
c1318/f1p7/897 isoform=c1318;full_length_coverage=1;non_full_length_coverage=7;isoform_length=897	ACTCCAAGTCTAGTTATAAGACAAGCTCAATCTCATCCATCTTGCTTCCTTCTTGCTTCTCAGGCTCCTACATCACCCTATTCCCCTCATGAGATTTAGACCAGTCTTTGCGACATTTGTCCAAACGCTCTCTCACTTTAGACTCCGTACCCCGCCGCCACGAGCCGGGTTGAGTACATTCCATCAAACAATCCCGTTACGTTCCATGTCCGGCATCCCGTTTTTGGGGGCCCTTTTCGGATCATCAGCTTCCAAGTCCTCTGACGACATGTCGTACCCCGATAAGCGAAGCAACGACGAGTGGCGAGCCGTGCTGAACAAGGAGCAGTTCCGCGTCCTGCGCGAAAAGGGCACGGAGCGCCCCGGCACCGGCAAGTACGACAAGCACAGCCCGGACGC…
c132391/f1p15/601 isoform=c132391;full_length_coverage=1;non_full_length_coverage=15;isoform_length=601	AGTGCCACTGTGGCAGCTACCTTTCCGGTGACTCCAAGGCGGCGCCGATCGCCGAATGCAACATGGTCTGCTCCGGTGACCAGTTTGAGTACTGCGGTGCCAGCAACCGCCTCGAGCTGTACATGAACCCCAGCATTGCCGGCGGCGCCCCAGAGCAGCCCCCGGCCGCGGGCAACTTTGCACTTCTCGGCTGCCAGACCGAGGTAAGCGTTACACGTGCGCTATCTGGCGCATCCACGGCGGCAGACAACATGACGAACGAGGTGTGCGCGGCGTTTTGCAAGGACTACGAGTACTTTGGCACCGAGTACGGCAGAGAGTGCTACTGTGGCAACACACTGGCAGCGGCATCGACTGTTGCGCCCAAGGCCGAGTGCAATATGCTGTGTGGCGGCAACA…
c1320/f15p5/975 isoform=c1320;full_length_coverage=15;non_full_length_coverage=5;isoform_length=975	AGACCATCCAGACACACATTGACAGACCGACCTCTTTTACACTCTTCGCTTCTCTCCCCCGATGCCAGTCTCGTTACTCGGCCTTTGTTCTTGTTGATACTTTTCTTGTCACTTTCTGTTTTGATCTTTGCCCGTTGACATTGGGTGCCCGACTTGCTGTTCCTTTGCAGCAACACGACGACTTTCACGAGCGCAATTCCTGCCCCAATTGGTGGAGCAGAAACTAGAATAGCCACCCACGCCAAAAGTCCCCCTCCAAGTACACCAGCCTCTGAGGCGACGCCGATATATTCTCTCTGCGGCCGGCTTGATCTCTTGCGGCTCTTCAATCTTTTACATTGCAAACGGCGATTGTGTAAATCTGGTTTCACAATGGCTGGTTTTTATATGCAGTACCTG…
c1322/f5p6/1977 isoform=c1322;full_length_coverage=5;non_full_length_coverage=6;isoform_length=1977	ACCACAAACTCGAAAAGCTTCCGGCCTCGAACGTCACTTTCTTGCGATCATCAGAGCGTTATTATCTAAGAAGACGACCGAAGACAGTGTTATACAGGATAACGAGCATTCCCGAGGCGCTTGCGTGGTTTCTATCAGCAACAGTTCGACAAACAGACGCACACGCACCATGGCTGATCTCGCGAGCCGCATCACCAAGCCCGACGACAAGCAGGTCGAGAAGCCGGTCGACAAGCCGGCCGACGCTGCGCCTGCTGCCGCTGCCGAGACGAAGCCCGCAGATGAGACGGCAACCGAGGCGCAGGTGGACGGCGCGCCAGAGGCCCTCGGTGGCTCCGGCCTGCAAGAGCCGGAATGGGATGTCGAGGTCTCGCTGAGCGACCTTCAGAACAACGAGGC…
c132396/f1p0/1642 isoform=c132396;full_length_coverage=1;non_full_length_coverage=0;isoform_length=1642	ATCTTGCGAAAGCGAGATCCGGATGAGTGCTACGAAGCCAGCTCAACGCTGTTCTGGGTCGTCATATACGTAACCTGTCGCCGATACACCACGGACCGTGTGTTTTTCCGCGCGCTGGTCGATTATGTTGAAGAGGATATTTCCAAGACGCTGATAGATCCGGCCATGGGGCTGGAAACCGCTCACGCGGCCCTGTTCCTCTGCGCCTGGCCTCTCCCCACCATACGGCTGTTGACGGATTCCTCCACGACATATATCAGCATTGTCATGACGGGATCATGATGATTGGAGTACATACTGGACGAGGCAGTCATAAGCAGTTTTGTGTCGGCACACGCAAGACTCGCGTCTTCTCCGACGAGGAAGCTGCGTCGACGTGGATGGCCTGCTGTGTGCTGG…
c132398/f1p2/682 isoform=c132398;full_length_coverage=1;non_full_length_coverage=2;isoform_length=682	AAGGGCAAAGTCGCCGCCGTGACGGGCGGCGCCCGCGGCATCGGCCTCGAAATTGTGCGCGGCCTCGCCGAGGCCGGCGCCGCCGTGGCCATCATCTACAGCACCGCCATTGCCGAGACCGTGCGCCGGATTGCCGCCGATTTTGGGCGTCTCGACATCATGGTGGCCAATTCGGGCGTCTGCGCCGATATCCCCAGCCTGGAGTACACTGAGGAGACGTGGCAGCAGAACAACAGTGTCAATTACGACGGTGTCATGTGGACTGCGCAGGCGGCGGGCAACATCTTCAAGGCGCAGGGCCGCGGAAACCTCATCATCACGGCGTCGGTCAGCGCGACGCTGGTCAACATCCCGCAGCAGCAGGCCGCCTACAACGCCTCCAAGGCGGCGGTTGTGCAG…
c132400/f2p0/2302 isoform=c132400;full_length_coverage=2;non_full_length_coverage=0;isoform_length=2302	AGAAACACTCGGCGACAAATCTGGTTGGAAACTCGTCCACGGTATTCTACCACTCAACGCATAAACAACGGCCGGCTTTGCACATTCCCGCGCCGTCCCCCTGCTCCACAGCTCGGCTTGACCGTCTACAGCTCTGCCGCTGTTAATCCGTAGTGCTCTCAGTGCTCACTCTCTGTCTCTCTTCTCTCTCTCTCTCTCTCTTGCTGCCTTTTTCCCTCTTCTTATTCCTCGTATTACTGGCTGCTTATAATTACCAAAGCCTTTCCCACTCTCCGCTTCTTCCCACTTACCCGTTTTGTTTCCTCCATCTCCAACTTCCTTCCTCCTCGTCCTTCCTTCTTCCCTCCTTCCCTCCCACGTAGACAATTGTTACCTTCTTTGTAACATTGCCTACTTTTT…
c1329/f29p6/1021 isoform=c1329;full_length_coverage=29;non_full_length_coverage=6;isoform_length=1021	ACCATCATCGACGGGTGCGACCTTTTTTTTTTTGCACCTTTTCCCCTTCTTAAGCCCCTGGTCTCGTCCTCTTCTCTCGAGGTTCAACTTCTCAATTCAATTATACCAAGATCTTGAAGAACAATCATCGCAGACCCTTCATCATGTCTGCTATGCCCGCCACCTCCGGTCACTCCGCGGCCTGCTGCAACCTGCCCCCAATCGTGAGTAAGGGCTACAAGGCCAAGGGCAAGTACGAAGAAGTTGGCGGCTACAAGACTTACGTCACCGGCCCCGCCGACGCCAGCAAGGCCATCGTCATCATCTACGACATCTTTGGCTACTTTGAGCAGACTCTCCAGGGCGCGGACATTCTTGCCCACAGCGGCGAGCAAAAGTACAAGGTCTACATCCCCGACT…
c132402/f1p0/1242 isoform=c132402;full_length_coverage=1;non_full_length_coverage=0;isoform_length=1242	AGGAAGAGGTTTAATAGAAGCCCTGACTGTACGTGCAGCTTTTTGTACGGCAACCCCCGCCTCGCCGATGTGCTATCGGCATCCTGCCATCTTCGAGCTACCCCAGTAGAAGTGGTGCTAGATTTAGTGGAGCCACAGCAAGGCACTCGCCGAGGCTTCTGGTTTCTTCATTCTTCATTCCCCTCAGCTTCACCATAATGTCGGTCCTCGTGTCATGTCTATCCGACGGCTTCCTGACGAAGTAACTGAAAAGATCACGTCATCATCGTCTATCGTCTCTCTTAACGCGGCTATCTGCGGGCTGGTCAAGAATTCTTTGGATGCTGGCGCTTGCAAAGTCAACATCGTCCTCGACTATGTTCGCGGGAATTGCACGGTAGAAGATGATGGCGAGGGCAT…
c132403/f2p0/1435 isoform=c132403;full_length_coverage=2;non_full_length_coverage=0;isoform_length=1435	cagACCGAGCGTTGAGACTGGATTGGTCGATGGCGGAACACAGGCATCGCAAAGCCACGCCAGAGAGAGCACCTACACCCTCCAAGACTATGACAGTTACTGGGCTGACCGGGTACCGCGCCTGAAGCTGCTTCTCAGCCGCCCAAGACAATGAGCAGTATGCCAGGGGAGGCCACCCGAGCTGCTGCAGGAACTAGATCGCACGACCTTCCTCTCAAAGTGATGGAGCCTCTAAAGTCTACTGAAGAAGAGAAACCAGAAACCTCATCCCCAACGCCACTAGTGGTCGCTACTCAGCCTTCACCTCAGGTACCCACTAGTCAGCCTTCAACGGTGCCCGCCGCGCTTTCAGGACCGCATTCGACTTCTCCTCAGCAGCTCCCAGAGGCCTCGATTGTC…
c1332/f6p10/1317 isoform=c1332;full_length_coverage=6;non_full_length_coverage=10;isoform_length=1317	gTAGTCTTCTTTGTTCTGGACGAGACAAGGTTTACCTTGTTGTCTCGATTGTGAGGGATCCTACGTATATTGCTTCTTTGTCTGCAGCCCACCTTCGCAGGGGCGAAAACGCCCCCCTAAACATCACCACTACAGCATCACCAACTTACACCAGCTCCCTGGCTCATAATCCGCATTATCCCCTCAGACACTACCCCTCCCATATTCACATACAAACCATGCCCTCCTCACCCGCCGCCACGCGCTCCCATCGGCAGTCCTGGCCGCCGACCCAGCTGCGCCTCGTCCGCTCCCACTCGGCCAAGAGCACGGAGCCGCGCCCGCTGCTCGACGACATTGACGAGGACCCTCTCACCTACTTCCTCACCCCGCACCACGCCGACGACGACGACACCGACA…
c1333/f7p4/1039 isoform=c1333;full_length_coverage=7;non_full_length_coverage=4;isoform_length=1039	CCCGCACAACAGCCCATCCCTCAGCGACCGCATTTCTCCTCTCCAGCCTTTGATGCCGGATGCTCCCATGTCGATTGTCGTCGTCAAGCTCGGCGGGGCGGCCATCACCGACAAGTCCGACCCCGACACGCTCTCGCCCAGCATCGACGCGCTGATGGACGGCATCGCGCACGCCTACCACCAAGTGCTGCGTCCCAGCGGCCGGCGTCTGGTCCTCGTCCACGGCGCGGGCAGTTTCGGGCACCCGCCCGCGAAAAAGTACCAGGTCAAGGGGGGCTGGACCGCCGCCGCCGCCGGCGACGAGGCGGCCGGCGACCGCGTCAAGTTTGGCATGGCGCTCACGCGCCAGCGCGTGCTTGAGCTTCACCTCGCCGTGCTGCAGCGGCTGCACGCGCCGGA…
c1336/f88p20/2374 isoform=c1336;full_length_coverage=88;non_full_length_coverage=20;isoform_length=2374	ATTAGCTTTTCTCTCATTTCATTCTCACACACACATTATACCCCCTCTTCAATCCATCATCGAGAGGAAGAACTAGCTCTCCTGCTTGCTCCCATTTTCAAACACACTCGAGTGTTTATTTTCTCTTCAACATCCCAAAACCCCTCCTCCCCTCCATACACACACAGAAGCCGCCAACATGACGACCTCCACCACCGCTGTCGGTATCGATCTCGGTACCACCTACTCCTGCGTCGGTATCTTCCGTGAGGATCGCTGCGACATCATCGCCAACGACCAGGGTAACCGCACTACTCCTTCGTTCGTTGCCTTCACCGACACCGAGCGTCTGATTGGTGATGCCGCCAAGAACCAGGTCGCCATGAACCCTCACAACACCGTCTTCGACGCCAAGCGTCT…
c132412/f1p3/2041 isoform=c132412;full_length_coverage=1;non_full_length_coverage=3;isoform_length=2041	AAGCAAACCCCATCTCTTCAACCTTTCTGCTTTTTCCGTACCCAAACAAACGGCAACTTGTTTTTATTTCCTGTCCTTCGTTCCTCCTACACATTCGCTTTTTCTTCTTGACGATGAAGACTACCGTCGCCCTCTCGGCCCTGGCCGCCGCCGTTGGCGTCCAGGCCTGGACCTACCCCGACTGCGAGCATGACGGCTGCTACCGCAACCTCATTGACAAGCGGTACGCCGGCGAGGCGCCGGCTTTCTGCATCGGCTGGATCGGGGGCATCACCACGGACGCGGCGGCGATCCCGACTCAGTACCGCGGCTGCCCCGGCGTGTCGGCGCTGTCGTCGGCGTGCTCGTGCGTTGCTTACACGGCTACGCATACCACGACTACTAGCCTCTCGACGAGCA…
c1341/f41p20/1963 isoform=c1341;full_length_coverage=41;non_full_length_coverage=20;isoform_length=1963	ACCCTCCCATCTATGTCTTGGGCTGTTCAACCGTTTCGACGTTTTGACTTTCATACGAATTGTACACACCGTCCTACGTCACAAATAACAAGAACAACAACCAGAAAAGACCTATTCTTCAATCACTAGCTCAACTTCTACTTGGCAGCACTTCCAAACTCGTCACCATGGCCAGCGCGGACGAGCTCAAAGCTCTGGGCAACAAGGCTATTGCGGACAAGAACTTTGATGATGCTATTGATCACTTTACCCAGGCCATTGCCCTTCAGCCGGAAAACCACATTCTGTACTCGAACCGTTCTGCAGCTTACGCCTCGAAGAAGGATTGGGATGCAGCTTTGAAAGATGCCGAAAAGACGACCGAGATCAAGCCGGACTGGCCTAAAGGCTGGGGCCGCA…
c132414/f1p0/687 isoform=c132414;full_length_coverage=1;non_full_length_coverage=0;isoform_length=687	ACCGCAAGCACAAGAAAAAGCCGCCATGGCGTCCCTTTTCCGAACATTGACGCTATCGGCGAGCGCGTTTTCATCACGCGCCTCTTCGCCGCACCCGCGTCCTTCCTGGCCGGCGGCAGGGTCGCCGGCGCCTTGTCACCGTTTCGCGGGCCTTGGCCGTCGTCACCACCACGACGCAGGTGCGCGGCATGAAGGTGCACAGCTCCGTCAAGAAACGCTGCGAGCACTGCAAGGTAACTATCCATGGCGCCGTACAGCTTTTTGTTTTGAGGAGGGAGGGGTTTGCTGACGAGAGTGTGTGTGCGCAGGTTGTCCGACGCAAGGCCGGCAAGAGACACAACGGCTACTTGTACATTATCTGCAAGGCGAACCCGCGACACAAGCAACGACAGGGTTGAT…
c132415/f1p6/1516 isoform=c132415;full_length_coverage=1;non_full_length_coverage=6;isoform_length=1516	AAATATACCCAGTCCAAAATGCCCAAAGGAAAGTGGATCGACAAAAAGAGTGCCCAGCACTTTACGCTGGTGCATCGCCCGCAAAATGATCCCCTCATCTACGACGAGAATGCGCCGTCGATGGTTCTGAACCCAACCGAAGGCAGCAAAAATGGAGGCCAGGGAAAGAACCTCGGCGACTTGGCTTCTGAGCTTGGTTCCGACGCCGAACATATTCGCGCCAACGAGGGCGAGGCAGCCAACTACGGTGTCTACTATGACGATTCCGAGTACGATTATATGCAACATTTGCGCGATCTAAACACTGGCGTGGGCGATGTCGTCTTTGTTGAGGCCAAGACAACGGGGAATGCTGGCAAGGGCAAACAGAAACAGTCTCTCGAAGATGCGCTGAAACAA…
c132416/f1p2/1317 isoform=c132416;full_length_coverage=1;non_full_length_coverage=2;isoform_length=1317	ACACTCTCGACACTCGTCTGTTGCTGACGGCCATAGCGCTTCGCCAAATGCTCGCAGATACTCTAGGTCGTCCGTCAGCGATGCCCCGACCCCATTTCGCAACAGCCTTTCCCACCAGGATACAATAGACATGAGCGTACTGGCAAGCGTAGGCGGCCAAGCAAGCAACAGCATGGGAAACTTGGCAGATGAGCTCGCCGATGCATTTTCGGACTTTGGAGACGAAGAAGACGCCGTCACAGGAGAAGTTTCAAGCGATCAAGGAAGCGGCGACGCCTCGAAACTGGATTATTATCGTGATAGTGGAGTGGACGTGAATGATGCTGGTGGCAGCGATGGAGAGAAGACAAAAGACGCAAAGCTCACTATACCATCTCCTCCTCGACGGGGACATCAGAA…
c1347/f9p2/1286 isoform=c1347;full_length_coverage=9;non_full_length_coverage=2;isoform_length=1286	GTGTCACTTATAAACAGGAAGCTTTTTTTTTCGTTTTTTTTCTTCGAGCTCACAACACAAAAGCACATCACATCACCATCATGGCGACCGTTATTCACTTGAGATCCGAAACCAAGCCTTTCGAGAGGCGCTCTCCTCTCTCGCCGCAGACCGCCAAGGCCCTCATTGACGCGGGCTACGTCTTGCGGGTGGAGGAGTCGGCCGACCGCATCTACAAGGATGACGAGTTCAAGGCCGTCGGCGCCGAAATCATCCCTGCCGGTTCCTGGACCAAGGCACCCCTGGACCACATCATCCTGGGCTTGAAGGAGCTTCCTACAGACGGCTCGCTGCTACCGCACAACTTTATCCACTTCCACCACTGCTTCAAGAAGCAAGACGGCTGGGCGACGGAGCTGT…
c1348/f37p8/683 isoform=c1348;full_length_coverage=37;non_full_length_coverage=8;isoform_length=683	AACCCACCGACCGACGACAAACTTCCTTCGACAATCCGCCAACCGAACCGACGGAATAATTATACACAATGGCCAAGGAAGCCACTGCTAAGACCGGCCTCGCCGTTGGCCTCAACAAGGGTCACAAGACCACTGCTCGTGTCGTCAAGCCCCGCGTCTCCCGCACCAAGGGCCACCTGAGCAAGCGCACCGCCTTTGTCCGCGAGGTCGTCAAGGAGGTTGCTGGCCTCGCTCCCTACGAGCGCCGCGTCATTGAGCTCCTCCGCAACTCGCGCGACAAGCGCGCCCGCAAGCTCGCCAAGAAGAGGCTCGGTACCTTTGGCCGTGCCAAGAGAAAGGTCGACGAGCTCCAGGCCGTCATTGCCGACTCCCGCCGTACCGCTCATTAAATTTCCTCTG…
c132422/f1p3/1340 isoform=c132422;full_length_coverage=1;non_full_length_coverage=3;isoform_length=1340	CAGAGCGACCTTTGCGCAAGTTCCATCCCACCGTCGCCTGCGAAGAAGCCATAGCGTCAGGCTCCGTCGCTGCGCCGGCCTACTCGTCCAGCCTCGAAGAGTCTACCCCGTTTGACCCCGACCAGGGCACAGGACGAGCATTTCAGGACCCCGTTCAGGAGACCAAACGCGCTCTCCCCAGCGATACCAAGGCCGAATCTAGCGGCAAGGACGACGACACTGAACCGCCACCGGCATATACTGAAGGAGACAGCCCTCTTCAATCCTTTACATTTCTAATGGCTGCCGCCGGAGGAACATCGAGTATTATTACTCAGGTCCAACAGGGTGGACCGCCCATCAACTCAATTGGAGATGTCGGCGCTGATGAGACTATTGTGATGGACCTTCGTGGTACCA…
c1355/f7p1/1165 isoform=c1355;full_length_coverage=7;non_full_length_coverage=1;isoform_length=1165	ggtgtACGAATTTACCATAGGGGGAGGGGACCCTTTTTCTTTCCTTGTTAACCTTGAAGTTGCCTCATCACGCAAAATTATTTCCCTACACGACAAGAACTTGCCGACCGTTTTTTCTTCTCGTCCTGCTAGCGAGCCAGGCGCTTCGTTAGCTGGAAAGCATCACGACAAACAGCGTGCACTGGTCCGGACACTCGTACAGACGGCGAGATGGCGACCAAGTGTAACCCAGGCATCGTCTACATGACGGCAAGCCTGGTTCTCTTCGCCATTGCCGTAGTCCTCCACTTCCACAGCCAGCATCTCTCGCTGCCCATCCCCGCGGCCGTCACCGTGCTCGTCGCCATCCTCCCCGTCGCCGCCTTCCTCAACGCGTTCGTCTACCCGAACCTCTTGCGC…
c132429/f1p0/1838 isoform=c132429;full_length_coverage=1;non_full_length_coverage=0;isoform_length=1838	GCGAGAAATAAAATTGTCCGCGTGGTTGGCCTTCACTCTTTGTACAATGAACAAAAAGAATGCCTTCATTGGCTGCTCGACTCGATTCTGTGGGCTGTGCACCTTGGAGCTGGATGCGGGGGAGACTGTGGTTACCATCAGGCCTGACGGATCCATCACCCAAGAAAGCCGCAACGCATACTGTGGCTGGGCCTGTTGGTCCTGTTACCACGGAAAACGCTTGTCGGCGGTGTTTCACCAGAGCTGCTATTTGTATGCAAGCCATGACATCCCAGCCAGACAGCTTGGCGCAGTTGTTCGGCATGATCTTATTCCCGATCAACGAACAAGCATTGCAGAGCCCAACGAAATCCTGGACAAAATTACCCATACTGCGACCGAACCCTTGCTAGCTCGACT…
c132430/f1p0/2338 isoform=c132430;full_length_coverage=1;non_full_length_coverage=0;isoform_length=2338	atGGGTGGCTTTGGCCATTTTCCTCTTCAATTACCACCTCTCTTCCCGCTTTCATCCCGACGCTGCGAGGTGCGTTTACACAGCACATACAGTACATGCTGCACATACTGCACATCGCTCCTTCATCCCACCTTTACCGCGGGGCAGCACTGGCCACAATTCCTCTAGGAACGGGATAGAGCCCGGAGACCATTGACAACTCGACTTCGGACTTGCGACGCCCATTCTGCAGACCAGCAACTAGTTGCATTGCACCCAACCCAGGAATTTGTTTATATACACGATTTCTATTGCTTTCCCGATCATTTCCAGGGGTTCTCGACCTCAGCCACCACCCATAACAACGGACGTCTTCCCGTGACACCACACTACGATTCAACGATATAGTCACACAACAAA…
c1361/f7p2/856 isoform=c1361;full_length_coverage=7;non_full_length_coverage=2;isoform_length=856	GACCAAAAAAAAAAAAAGAAACGGCCCAGTGCGAAAAAAAAATACACACATGCATTGATATAGACGCGAAAACCCAGCAACCCCGCCGAGCATCATGCAAGTCCACCTCATCATCGTCTCGGGCCGCGCCGGCTCAGGCAAGTCGTCCACGGCGCAGGAAATGTCGGAGCAGCTGAAGCGGCTCGAGATTCGGCACGCGCACATTGACGGCGACAATCTCGACGCCATGTTCCCCGCCGAGGGCGGCCCCGACATGCTCCTCGCCAACCTGGCCGCGCTGTGGTCCAACTACTACCACCTGCGCGGCGTCGACCGCCTGATCGTGTCGGGCACCGCCGCCGTGCTCGAGACGGAGCGCATCACCCGCACCCTGCGCCGCGTCACCGCCTCCATCCCCGC…
c1362/f12p394/883 isoform=c1362;full_length_coverage=12;non_full_length_coverage=394;isoform_length=883	TTTTTTTTTTTTTTTTTTTTTTTTTTTTTTCGAACAGAGAATCCAATCTTATTAAAGCGGCCGTTTTTCCTCAGATGAATGCAGTACATAAAGGAGCGCAGGCAGTATCAAACAAATCTCCCGACAAAAAGATGAGTGACTAAAAGTACATTGTGTAAAAGGAAACCCCATTTCCATCAGCAAGAATAACTCATTAAGAATGTTGTCATATTTTTCCGCACATTTTCGTTGGATTTTTTTTTTTTCTCGTCGTTAAAAGAACGTCGCATCCCGTACTCGCAGATGAAAAAAAGGTCGTCAAAGGGTTGCCGAAACGCCGAAAAGATGTAGAAACATCAAGGCTTTCTTTCGCTGTGTTTCGTGTGGAGAAAAGGTTCCGTCCACGTAAGAAGGGGGGGG…
c132435/f3p14/916 isoform=c132435;full_length_coverage=3;non_full_length_coverage=14;isoform_length=916	ACCCCTCATCTCTTTGGTACGTTGCGCCACCCGGACCACCGGTTTCCTTCGGCAAGCTCGACCGTTTTTACAACAACTTTGCAGCCAAACCACCCATTGCGTTTTCGAATTTGCTACTTACGACTCGAGTCTCTAGTTTCCCGAACCTTCCCCCCCTCCCTCACAGCTGTCAACATGGCGGATATCCAGGAGCGTCTTAAGAAGCTCGGTGCCCAGAGCGCCCGCAGTGGTGGCAAGGGAACCCCTCGTCGTCCTGCCAAGCGCGGCCCTGCCCGCTCCGGCACCGACGACAAGAAACTCCTCCAGACCCTGAAGAAGCTCAACACCCAGCCCATCCAGGGCATTGAGGAGGTCAACATGTTCAAGGAGGACGGCAACGTCATTCACTTCAAGGGCCCC…
c1364/f3p0/1607 isoform=c1364;full_length_coverage=3;non_full_length_coverage=0;isoform_length=1607	agggtacctgaGCCGGAGCATCACCAACCTGTTTGCATCTTCATCATCAACGGTGTACTGGGATACAATATACAAATCATTGCTTGTGTCGCAGGAAAAGGTGCCGATATACACCAGTCGTCATGCATTCCGACAAGCCCAGCTCGGGCGGCACCGTCACGCCGCGACTGGTTATTCATGGCGGCGCGGGCAACATTGTCCGGCACGGCTTCCCAGTGGACAAGTATGAGCAGTACAGAACGTCGCTTCTCAAAATTGTTACAAGAACGCACGCCTACATGACCACCCCTATCTGCGACGCCAAGAACGCCGCCGCCCACGGCTCGCCGTCCATGTCTGGTCCGCGTCTCCCGTCAGCGCTCGCGGTGGCCACTCACGCCGTTGTGCAGCTCGAGGACG…
c1365/f2p41/1103 isoform=c1365;full_length_coverage=2;non_full_length_coverage=41;isoform_length=1103	tagactatgaggatcgtcctTGAGTACTTTTTTTTTTTTTTTTTTTTTTTTTTTTTGGAAGACTCAGTTTATTAAAGAGAGTATATAGCTAATAGACAAAGCAAGTCAAGGCACTGGAATCTGGGATACCAGTGGAGCCTAGTAGCACCAGGCTGCCATTGTACTTTAAAGCGCAGAGTACGGATAGCAGGGCAACTCAAAAGGGACTGGCTGATGCTACCATAGGTTGATTTAGTCGACAACGTAGTTGGTGGCGGCGTCGGCATCAGAGCGCTTATCAACAACATAATTGGTGGCAGCGTCAGCATCAGAGCGCTTGTCGACAACGTAGTTGGTGGCAGCGTCGGCATCAGAGCGCTTGTCGACGACATAGTTGGTGGCAGCGTCGGCATCAGAGCG…
c132440/f1p2/1923 isoform=c132440;full_length_coverage=1;non_full_length_coverage=2;isoform_length=1923	ACCATCGCCAATCACCGTCCGCTCCAACCCTTCACTCGCTGCGGGCCTCCCCTGCTCGCTGCTCCTCTTCTCGAGTTTCCGCTGGCTACCCCGGCTCTCATTTTTAAAGCCGCATATAGGTACTGCCCACAACACGCCGGAATTCGCCTCTGGACTTGCGTCTGTTGGGCCTCGCCGCCAGCTCATCTGGTGCATCGCCGTCACTAAGACGCCCACATCATCTGTCACTGCAACCACCCCAGCCCCGAACATGCCCACGTCGCCCGTCTTCCTCTCCGAATTACAACCTACTTGCTTCCTAGCTTCCTGCCTAGCTACTTAGCTAGCTGGTCACGTTTGCTCGTCACCACTACCCAGACAACGCCCTTTTTCACGCAACGGCTTGCCTTTTCAGGCTTA…
c132442/f1p8/934 isoform=c132442;full_length_coverage=1;non_full_length_coverage=8;isoform_length=934	GGATTCACCGGACGCAACCCGTTCACCGACAACCGTCTACCCGGCTGGGCTCTGCATCACGTCATTGACAACCGCACACGCGCACTCGAAAAGCCCGACAAGCCGCCCAACATGTCGTCGCGCAAGAAGGTGCTCCTCAAGGTCATCATCCTCGGAGATAGCGGTGTCGGCAAGACCAGTCTGATGAAGCAATATGTCGACAAGGAGTTTAGCGCCAGCTACAAGGCCACGATTGGCGCCGATTTTTCGACAAAGGAGGTCCTGGTGGACGATAGACAAGTCACCATGCAGCTGTGGGATACCGCCGGCCAAGAACGCTTCCAGTCGCTGGGCGTCGCCTTTTACCGCGGCGCCGACTGCTGCGTCCTCGTATACGATGTCAACAATGCAAAGAGCTTC…
c132445/f1p4/870 isoform=c132445;full_length_coverage=1;non_full_length_coverage=4;isoform_length=870	ATCCACTACTCCAACAGATACAACGACAGCGAGTACGAGTACCGTCACGTGCAGCTGCCCAAGGCCATGCTCAAGGCGATCCCCGAAGACTATCAAGATTCCTCAAAAGGAACACTGAAGCTGCTATGGGAGGAGGAATGGCGCGCGCTAGGGATCACACAGAGCTTAGGATGGGAGCATTACGAGGTCCACGAGCCCGAGCCGCACATTCTCCTCTTCAAGCGCCCAATCAATTACCAGCCCGCGCTGCAACAGTGAGCCCGACCCCGCCACCACCTCGACACTCTTGTACGAATAGTCTCGAACCCGTCGCTCGCCTCGCTTGATGGGAACGTGAGACAGGCTCCGCCCGGGGGTCGAGTCTCTCTCTCCCTCACTCTCTCTCTTTCTGATTTGTTT…
c132446/f1p4/1878 isoform=c132446;full_length_coverage=1;non_full_length_coverage=4;isoform_length=1878	ATCATCAAGGCCGGCTCGAACACGCCATTGCGTACAATTCCATCATCAAGTTCATTCCGGCAAAATTCACCATGGTCTCCTCCAAACGCACCGACGTCCGATGCCAGATCTGCGGTGTCAGCGGCAATGTTGGTCGCATGCGGCTGGCGAGTGAGCCTCCACAGGCAGCATCGCGACGCATGCGCCAGGGCATCCCCCTCAGCAACGATACCGACTGTGTTGGTTGCTTTGTGGTGACTGACGATGGTACCGAGGATGAAGATGATGCCGCAGACGTGTCATTTGTCCCAGTCAAAGTGGAGGATGATGCCAAGGACGACAAGTATGAATACACGCCGGCATCTTCTGGTGTGACTAGCGATGACTGCTTTGAGGACATGTCCGAAGACGACGATGATT…
c132448/f2p0/1395 isoform=c132448;full_length_coverage=2;non_full_length_coverage=0;isoform_length=1395	ATCGTCAGAAGCATTGTCAAACCCACGCGATTCAATTTCTTTCCCTCGCGAAAAAACATGAGCACGCCTGAACTTTCATCTCGGGTTCTAAATTGCGTGGCCCGTGTTACTGGCGAGCCATGCAAATTCATTCTCGATACTCGTGCAAACCCTTTCCAAGGGGGCAGCGTCTCGTGTTTGCCCTCGAATCGGGGGAGAGCCAGCGGTTCGCGGTTCGTGTGGACCGCAACGTCTCCGAGTTCACTCGGAGCATGACAGAGGAGGAGATCGAAATGCTTAAATCCATGAGAAATCTTCAACTTCCACATCTCCCCTCCCTTGTGCATTATGAGCTCGAGCCGTCTCCGCCTCTGGTCGTAACAAACTGGGTGGATGGACACGAGCTCACATGGTCTGATG…
c174992/f1p8/1319 isoform=c174992;full_length_coverage=1;non_full_length_coverage=8;isoform_length=1319	AGCCAGATCCAGTATAGATCCATCGGCACCACGCTCAAAGCAGCATCTCCACCACTTGTTACCTTTTCCAGCAATACATTTCAACGTGATACAACGGCTTCCAAGCTTAATTCACAATCTCGCTTGCTGTATTTTATTTCGACTGCCCGACCCTGCCGCATAGCGACTCCCCCGCAGCCATGGCCGACATCACCGACCAGCACGACCAGACCTCCCCTCACGACATTGACGACGCAAACTCGGTCGGCAATGGTAGCGCTCCCTCCGAGTCTCGCGGTGTCAAGCGACAACGTCCCACGCCAGCCGACGATGACGACGACGACGACGAAAAGGGCGGCCGTGAGCGTCGCAAGATTGAGATCAAGTTCATTTCGGACAAGTCTCGACGCCACATTACCT…
c132451/f5p1/2365 isoform=c132451;full_length_coverage=5;non_full_length_coverage=1;isoform_length=2365	GCCCATCTCCTCACCTCGCCGCCACCCCCAACAATCCATCCCGCCCATCTCGACACCAACTCTCTCTCTTTCGCATGGCCTCACGCCTCGCACTTTGTCCATAGAGCGGCTCTGGCCTTCACCACACAATCACGAACCATGCCCTCGACCTGTCCGTCCGCCGGCGCGGTGACGGCCGCCCTGCTCTGGTCCCTATTCGCTCTCCCCGGCCACGCCCAGCTGCACCCTCAGCAACCCGCCGACATTCTCCTGCCACCAGGGCCCAGCCTGCCCAGCAGCCCCGAGGCGCCGCAGCCCGCCGAGCACGTCTTCAGCCTCCGACACATCTTCCACCATGGCACCAACATGCACCCGGCGCTGCACCGGAGGCGCGACGTGTCCCACGACGACGCCAATGTC…
c1380/f16p6/1378 isoform=c1380;full_length_coverage=16;non_full_length_coverage=6;isoform_length=1378	AATCAGCAGTGCACACGAACAGGCCGCACGTTGGGCGCAAACTGTGACTACATTACCTCTTGCAGTGCTCTGTCGACTTTCTACAGTTCCCGGCCATCACGCTCGCAGATTCTCCGCCTGCCTCAAGTTTGCTCTGATCGCACGCAATCAGGCTACTGCGCAAACCGCCCACAATGCCAACCACAACTGCCGAGACGCTTTCGCTCGTGACACGCAACGTATCTGTCGCGCCCCTTGTTCTTCTTTCTGCCGTCGACCATTACAATCGCACCGCCCAAAACAAGGCCAAGAGAAGGGTTGTTGGTGTTCTCCTCGGCCAGAATGACGGCAAGAATGTGAGGGTGTCAAACAGCTTCGCAGTTCCCTTTGAAGAGGATGAGAAGGACCCATCCGTGTGGT…
c1383/f20p39/1618 isoform=c1383;full_length_coverage=20;non_full_length_coverage=39;isoform_length=1618	ACACTCTGTCTTGCCTTCCCCTCCCCCTTCCTTGTTTTGTCTTTGCTTTGCTGCCGCTTGAAGCTTCCGTGATACCTTCTATTTCCAGTCGCGTCGCCCACACCCGCCATAATGCCTGCCGCGCCGCTTAGAACCGCCAGGCTGAACATGCTGGCCCAGCATCTCTCCGCTGGCGCCGCCCGTTCCTTCTCCACGGGGTCGGTCCTCCGCAGGGAGATCCAGGACGCCTATATTCTGAGCGCTGCCAGAACCCCCACTGCCAAGTTCAATGGCTCGTACCTCGGCGTCAGCGCACCCCAGCTCGGCGCCGTCGCCATCAAGTCTGCTCTGGAAAAGTCCAAGGTTCCCACCGACAAGATCACCGATGTCTACATGGGCAATGTCCTTAGCGGGAGTGTC…
c1384/f5p0/801 isoform=c1384;full_length_coverage=5;non_full_length_coverage=0;isoform_length=801	GCATTCTTTCCTTTGGCATCATCCGTTCTTATGGTCTTACACTATCATTCTTAGACTCACGCCAGCTCCTACAACCTCTTACGCTTAACAGCACGGACCTGTCCCATGACGTAGCTCACATCTGTCACTCGGGTGTCTCCAAAAAAGGCACACGTCGCCGCCACCGCTCCCCATGGTCCATGCCAACTATGTCATCGCCATCATTGTCATTCTCCATATAACAATCGGTGTCCTCCTCGGCATCTGTATTTGCTACATCAGGCGCCGCATCTCACCGCCGGACACCACCATCTCTACTGACGACACCTCATCAACATCCACCTCCTACATCACCAAAGTCCCAGCGCGAACGCCAGCGCCAGCTCCGCCTCCGCCTCCTCCTCCGCCTCCGCCTACAAC…
c1385/f8p3/1500 isoform=c1385;full_length_coverage=8;non_full_length_coverage=3;isoform_length=1500	tGGCAGGTCCCATCGGGCACCACCCTTCGCAGACCAGCAGCGTAGACGAACATGCCACCGGACAAGCGCAGCAGTGCCCTCGACATCGCCATTGTCGGCGCGGGTATCGCCGGCCTGACCGCGGCCATTGCCCTGCTCGCCGGCGACGGCGCGCGCCACCGCGTCACCGTGCTCGAGCGGTACGCAAACTGCCAGCCGACCTTTGGCGGCGCCGTGCAGCTCCACACCAACGCGACGCGTGTCCTGCGAGAGTATGGCGTCGCCGAGGAGATTGAGGCGTGCCTGCCGGAGCTGCGGTCGGTGCATAATATTCACAGACTGTCGGACGGTCGTTTGCTCTACAACCTGCCGGCCGATGTGTCTCGGAGGGCGTACAAGTCGCCCATTTGGAATATCAAC…
c132459/f1p1/613 isoform=c132459;full_length_coverage=1;non_full_length_coverage=1;isoform_length=613	CAAGATTGTGCTGTTTCCGTTCCACGCCGTGCTGCAGCTCCTACTCCTGCCCGCCCGCTGGGTGCTCTCCTTTACCCGCGCCGGCGGTGGTGCAAGGAAAAAGGGCACGCCCAACGGCGCGCAGACAGGCGGCAAGCCGTCGAGCCGGAGCACGCGAGGGAGCAAGACGACTGGCCAACCGCGCTACAATGGCGATAAGATGCCTTCACGCCTGGCACGGAAGTGACCATGTCAATGAAGACGGGTGTCATCTTTGTGTGCCCGCGCGCACGCGCGTTTATGTGATCCGAGCGACGTTTTTTCTTTCCTTCCCGCCTCCTTTCCCCCTTTCCTCCTCTTCTTCATCGCGATTCGGCGCAAAAGTCGTAACGGTTTCAATTCCAAGTCTTGTTTCCTTTG…
c132461/f1p2/2150 isoform=c132461;full_length_coverage=1;non_full_length_coverage=2;isoform_length=2150	ATTGCAACCTGAACGGCAAAGGTCTGTTCTCGGATCTTGACAAATACCACCTCATCAAGCGACACAGCGACTCATGCTTTCTGGCACGAAGCCCTACCTGAGAATCGCCCGCATAGGCTCTTCGACGGCCAAGACGAAAATAATCATCACAGACTTGTGCAATTACTCTAAAATGGCTGGCACACCGTTTATTGAGCAAGACCGGGACCAAATGTCAAAGCTCATGCAATCGCTGGAGCAATACAGAAAGGAACAGCACCGTGGCAAGGCGTCCGTGAAGAAGACTCCGTTCCAAGTCAAGGAATCACCAAACAACATTACAGTCGACTCGTGGCGATTTCAGGAGTGGGACTACAAGCGACGAGACCTGCCAATATACGCCCGTGGATTGTTCACCAC…
c1390/f21p12/1275 isoform=c1390;full_length_coverage=21;non_full_length_coverage=12;isoform_length=1275	ACCAACCCATCGATTCGTTGAAAACACACTTCTTCCGCCTGCCCAACGATCCCAAAATCATATATAGCACACAAACACCCCAGCAGCATCACCATGGATCAGCATCACCAGGACACACAGTCCCAGAAACAGCACCGACGGCTAACCCTCAACTCTGACGATAGAACTATCGCTCGCTCCTTTTCCGACGAGCTCATGGATATTTTTCGCATTGACAATTCCGTGGCCGACCTCGATCGGGAAGTCGACAGTAGACGAGCCAAGGTGAACCGCAACACTATGGAGCTTGCCTCCCTCGAGGCCCGCCTCCGCGAGATGGAAGAGCGTCTCAAGCAGAACCAGCGCATGCGCCCCGACCTCGAGGTCAAGACGTCGGACATGTCAAAGCAGGCTCCCAGC…
c1391/f14p10/702 isoform=c1391;full_length_coverage=14;non_full_length_coverage=10;isoform_length=702	GCTGACCAGCAGGTACACTTCTCAACCTCAGACATCGACACGCCGCCATCATGTCCTACACCATCTACGACGCATCCATCGTTGCTGCCAAGCACCTTCTCACCGCCCTCCAAGGTATCATCACCAAGGCCGAGGCACACCCAGAGGCCGCCTCATTCCCCGATCGCCGCCTCGCCCCGGACATGCTGCCGCTCTCCTTCCAGATCTGGTCCGTCTGCGCCGTCGCCGAGGCGCAGGCCCTGACGCTGCAGCAAAAAGAGGCGGCAAGAAAGGAGTACGAGGAGGATCCCCTGCCTACCTATGCCACGATGCGTGCGCGGATTGAGCAGGTGCTGGCCTTTCTGGACACAGTCGATCGCGACGCAGCCGTCGAGGCCGCGACAAAGACTACGATCATTG…
c1392/f21p12/1494 isoform=c1392;full_length_coverage=21;non_full_length_coverage=12;isoform_length=1494	ACCCATCCTTCTTCCCATTGCCGACCCCCTCTTTGCACAAGTCCTATTTCGCAACTCACTACACTCATCGCCGCCGCCTCCTTTGCCCAGAGCAGACTCGAACTCGAGGGAAATCGTAGCTGTCTTGACAGTGACGCAGCACCCCGACCCCGCTTTCCCTCTCCAACAGCCGACCTTTTTTTTCGTGTACTTGCACAGACCAGCCCAGAACAGCGAGCGGTTGACTAGGCCACACAGCCTTTTTTTCCCTTGCCGCCGACAACTTCATTCTTTTTATAATACGAACGAGCATCAACCGCAGCCATGAACCCTCTTCTTCAGAAGAACAAGATTGACGTCAAGTCGCTATCCCCCGACGAGCAACGCCTCTTCCGACTCTACGGCAAGCTCCCCTCGCGG…
c1393/f43p14/1664 isoform=c1393;full_length_coverage=43;non_full_length_coverage=14;isoform_length=1664	AAGCGAGCTCTGCACACGAGTCTCCTAGACAGGAATCAATCCCAGCATCACGGACCACTGCGCATTGTAGCTGAATATGCAGACTGCCTCATTATGTCTGCTGTGGTCGGGGCTCGTCGTGTCCACGCTGGCTGCGCCGTCGCCATCCCCACCATCGTGTCGGTTTGCACTAGACTGGACCCAAGACGACGTTGTCCAGCGTCCGGATCAGTTCGAATGGCATCTCTTGTACTGGGAGGGGCAATTCCACCAAAACAATGTCTCCTACAATGCCGACAATGGCATGACGTACGACGGGACGCAGCTGGACTGGGTCACCGGACAAGGCACCAAGAAACACCCATTTAGCGCTGCGAGCAAGGAGGCGCTCCAGATCATGGTGTATGCCCACGCCATTGC…
c1394/f15p3/1165 isoform=c1394;full_length_coverage=15;non_full_length_coverage=3;isoform_length=1165	AACGCCATCATTCAGCGGACGCACGTTCGTCAAGCCCTTGGCGGCCGACCACTCCTGCAACCCACGAACCAAAAATAGCCATCAAACCCGACGCTCTACCCCGTCAACAAAACTTTTGTCCCTCCAGAAGCGCCTGCGGCCGCTGCCGCCGTCCTCCCCCCGCCCCCGCCAACCTGCAGCGCATAATCACATCGCGAAACCCCTCCAAGAATCACGATGCCTGCGCTCACCCTCTCAACAACGAACAAGACACGCGCCCCCAGCGCGACAACAACGACGACGACGTCGACAACGCAGCCGCGCGCCGCCTCGCCGGCTGACGGGCCGCCCATGTCCCCCATCACCCCTCCACTACAAGCCACGCGGCTCCCTGGCGACACCACCACCACCGCTACCGGC…
c174995/f2p4/1393 isoform=c174995;full_length_coverage=2;non_full_length_coverage=4;isoform_length=1393	GGCAACTCCCCCTTCAACGCCTCCATCAGAACAGTCCAATCGGCAATCGGGACCGACGATGGCGTCTCTTGCAACGGCATGCCGTGCCTCTGTGCGTATGGCCAGCAGCCGCGCCATTGCTCGCTTTTCGACCTCTACGCGATGCCTCGCCGCCCAAAACTTTATTATGCCCGCCCTATCGCCGACCATGACCGAGGGAAATATCGCCAGCTGGCGCGTCAAGGACGGCGAGAGCTTCAGCGCCGGCGACGTGCTGCTCGAGATTGAGACGGACAAGGCCACCATGGACGTCGAGGCCCAGGAAGACGGCATTATGATGAAGATCATGTCCCAGGACGGCAGTAAGGCCGTCCCCGTCGGCACCCGCATTGCCGTCCTCGCAGAGGCCGGCGACGATAT…
c1397/f6p23/1914 isoform=c1397;full_length_coverage=6;non_full_length_coverage=23;isoform_length=1914	AAAGACGAAGGCAAGCGTTTGCTAATAAAGCCCTCACCGCGTGCCCCCAGATTTCTTCTTCTGTCTCGTGGTTGTTTTCCTCCTGCTCATTGACGACATTCTTCCTCCCTCCCCTCAAACCACCCCATTGCGTTTTCAATCTCCCGCAATCAGACATACCATCGCTACCATGGCTGCCCTCACCCCCGACTACGCTCTCCCCGCCTCCCACCGAGACATGCTTGAGAAGTCTCTTCTCGAGTCTGATCCCGAGGTCGCCGGTATCATGAAAGATGAGGTCCAGCGCCAGCGCGAGTCCATTGTCCTGATCGCCTCCGAGAACATTACTTCTCGTGCCGTATTCGATGCTCTCGGCTCTCCCATGAGCAACAAGTACTCCGAGGGTCTCCCCGGTGCCCG…
c132470/f1p1/3128 isoform=c132470;full_length_coverage=1;non_full_length_coverage=1;isoform_length=3128	aCACGCAGTCGTATGACTTGTGGCATCGAGGATGAGGAACCGATGGCCTTCTGGCTAGACTGGCCAGTTGAGGCATTCGTTGCAGTCTGCCGAGCGTCATGAAATTGCTGGACATCGGTCACATTGAGCACAACAACTGAAAACATCCGCCAACGGCAATCCCGCATCGATGCATGAACCAACCCACACCAGCACCAGCACTAGCACTTCTATCCAACTTAGTCAAAATCCAGCTGGGGAAAAGCAGCTGGGAAAAGCAGCTGGATGTTGACTGCCCCGCTTTGACGCCGCATTTCTACTTTCTTGTACGACTTCGCTCCCTTCTTACTTGCCTCTCCGGCGCCCATCATCGACATAGCGGCAAATACGGAGAGGACTCTGTTCATACACCTTGCTTCC…
c1400/f20p2/711 isoform=c1400;full_length_coverage=20;non_full_length_coverage=2;isoform_length=711	GCCGCCACAGTACCACGATGACACCTTTGAGCGAGAAAAAAGGCACGGAGACCCCCTTCCAAGGAGAACTGTTATCATACGCCTTTGTACATCAATTTTTATTGCTTTTATTGTCTGCCTTGTTGTCGCCGCTGTCGTCGGCCGGATACATGATTTGCAGCTGAGGAAGAAGCAAGATGCCCAGGCAAATGCCGCCCACAGCGTCAACGGCACACGCTACACTGTGATGATGCAGGGAACGAGTACGCGGAGCACGACTACGGCCCCAGCGACCACCATGGGCGCAAATTACACAACGTCAGCTCACGCCAGTATTGCGAGACCAACTGGTACAACTGTTGCTACATACAGTTGCCCATACGTCACGAATTATGCCCGTGCATCGCGTGGCTCGAACAA…
c174996/f1p4/1846 isoform=c174996;full_length_coverage=1;non_full_length_coverage=4;isoform_length=1846	AACTTTGCGACGACGTTCGAGGATCCCTTTTCTTACTCAACCCGCCAGTATGAGCCCACCCCCATCAGGATATCCTCAACGAGGACGCTTCCCCACAGGACCTTGACAATAACTCCTCGGCTTCTCCGACCCTGTCATGAGCACCACAATTGTCGACGACTCTGGACAATTCGCCGACACGACCATGGCCGCCGAGCTCTACGGCATGTTCTTCGTAGCTGAGGATGTCTTTGGCGGTGAAACCACTGGCCGCCCGCTCGAGTTGACCTGCTACCGCCGCAACCTCTGGCAATGCGCCGGCCAGATTACCCTATCCCGCGCCATTTCTCACATCATCGATGAGCAAGGCCGTCAAGTCCCTCTAGTCGAGCTCTTCGCCTCCATCAATGCCATTGAATC…
c132475/f1p2/1744 isoform=c132475;full_length_coverage=1;non_full_length_coverage=2;isoform_length=1744	GGACAAGTTTTTCGACTCTGAGCGCTGGCACAAGGAAAATAAAACCATGCTACAGGGGATAATGACAGCGCACAACGGAGAGCAATGGGTGAACTTTCCTTCCATCCCCGAACAAGATTCTGTCTGGGAATGGTTGCGTGGTCTGGAAGATGATTTCTTTCCGAATGCACAATACAAACTTCACACTACCACACATGCCTATCAGCTTCAGGAACGAAAGGGCCAGTTCGATATTTTCTTTCAGACGCCGGCCGCCGAAGGAAACAACACATTCTACTATAAGAACGTCCTTGTTGTTGGAGAGCTCAAGTTGTCGTTTGACAGCGGCAGATTTAAGGCAGATTTTCTGCAACTTGCGCGGTATGTGCGAGGCGTCTTCACCGACCAGCCAACTCGCCG…
c132476/f2p33/1218 isoform=c132476;full_length_coverage=2;non_full_length_coverage=33;isoform_length=1218	GACAGCGAGTCGCAGACGACCACCCAGACTCACGAGGAGATTGCTATCAATCTCCCCGCCAACCTAGCAGCCGGACGGGAAGGCCAGTACTCTTCTCACAAGGTCAACGAGGAAGAAGTCCGTTTTACCCGTGAAGAAGATCTTCGCCGCCGTCCCGGTTACCAGTCGGAGCAGCAGTACGTCAAGGAAGATCGCAGACCTGCACACAGCGAGTACGCAGATACTCATATTGAGGTTGATACTCATCGCCAGTCGTACGGCAGCCCCATTGACAACATCGAACGTGAATATCGCGAGCGTTACCGCCCTCGATACACCACCACCGTAGACGCCGCTCCTCAGACCCAGACTTTCCAGTCTGAAAACATCCGTGTCGACGAGTACACTGTCAACGCCGGC…
c1405/f10p17/840 isoform=c1405;full_length_coverage=10;non_full_length_coverage=17;isoform_length=840	AACGCTGTCCAACCCTTTTGCCGGCGTATCTCTTTGCGACACCTTGATACTAAAGGTCAAGACATCTTGCACGCGCCTCGTACGACTGGCCTGCTCTGGTTGCTGTCGTTGCTACCTCTTTAGCCCCCAAGTATCTTGCGGGTAGCTCTACCTCGACCCGGCGGCCGCCCACCAGCTAGCTGGCCCCAAAGCTTGTGCCAACTTACACCTCCGTCACCACCGTTTGCCACCTCCAGAAACCAAACCTTTCCACAACATTTCCGTCTTCAAAATGCCCGACATCGAGAAAAACCAAAACGTCCCCGACGCCGTTGATGATGCGCCCATCTCGCCCATCGAACGCAAGAACTCACTTGAGAACCACCTCATTCACCGTCCCGAACGCGCTGCATTAGTCGA…
c132479/f1p0/1388 isoform=c132479;full_length_coverage=1;non_full_length_coverage=0;isoform_length=1388	ATACATTTCCATCTGCATCGACTGCTGCCCAACCCCGCGCCCGCTCTCGCCAACCCTGGGCACACCTACACCCGATCACGACTAGTCGTACGACTCGACGACAGATCTGACCGTTGGCAGCTCTTACCCGGGGCCCGCCTCTCCCCGCCTCAGCGCAAACGTCCTCCTGACGCAACACCGCAGCGCGACGTCCACCCTCCCTTTCACATCCCATCGCGTCGTCCACCTGACAACCTCCACTCCAGGCAAGGTGTCCTTCCATAGGCCACCTTACCACCCGACGACAAGGTGGATTCTGCCCGCGCTGCTGTGGCATCCTCCGGTGCCCTGCAGAACATCGGCAGCTACATCACTGGCACCCTCGACTCCCTCTCGACCACCCTCGAGTCTTCCAACCAG…
c132480/f1p1/1724 isoform=c132480;full_length_coverage=1;non_full_length_coverage=1;isoform_length=1724	GGGGGGGGGAGGGGATCACTGCTCCGGGTGACGGCAACCCTTTTGCTCTTGACGGAGTCAAGCGCCCCGATGAAAAGTATTAAAAAGCACGCGAGCCGCCCCTCGTAAATCCGGCAGCAAGCCAAGCTGCTGCATCCTCATTGTCTACACTTGTCTGTCCGATGAAGCAGGAAGCGCAAGAAAAGCCCGGCGCCGCCACGGCGGGCACCTCGACACCCGCTCTGGCCCTGCCGGACGCGGAGAAGCAGCAGCCAGAGGAACAAGCGCCGGCTGCAAGCCTGACGCTCCATGGAGCGCGGCTGTGGCTCATTCTCGCCGTCTTGTGTCTGAGTATCTATCTCCTGGCACTGGAGCTCACGATGCTGTCGACCGTCGTCCCGACGCTGACGGACGAGTTTG…
c132481/f1p1/1260 isoform=c132481;full_length_coverage=1;non_full_length_coverage=1;isoform_length=1260	AACGGCCAATAGAAAAATTTCCACCACAAGCACCATGATTAAACTCTACACTTGGCTCGCACTTCTCTATTCAACCGTGGCTCTGCAACAAGGGGACGGCGTCTCGCAGGCAGCTGTACGCGATGCCGGTTCTAAAGACCATTCTTCAACGACGGATGCGACGAAAACTAAAAAGGAAAAACTCATCGAGAGCGTCTCCACAGGCTTTGGCCCGTTCCTGAACACCAAAGGATCACGCATTGAGAAGAGCTGGACCAGTAAAGTGTATGGGTGGGCTGAGAAGGACATGATCTTTTCGAACACTGAAACACGGAAATCCGCAACAATGGTTCGAGCCGATATCAAAAACTGTAACGTCACGGTTTCCGATCCGATCGCTCTCGCCCCGGGTATATACTG…
c1410/f16p10/817 isoform=c1410;full_length_coverage=16;non_full_length_coverage=10;isoform_length=817	ATTTGCGAGAGAACTGAAACGTTCAACACTTCTTTTTCTCTCTTTATTCCCATTACATCAAGTTCACTTCACAATGACAGCTCAAGCTACAAACGGCCATGCTGCCAACGGTACTAATGGTACTAATGGTACCAATGGTACCAACGGCTCCGCGTTGCGGACCAAGATTTGCGTCTTCTGCGGCGCCTCGCCGGGCAACAAGCCCGAGTACGTCGAGGCCGCCCGCGCTCTCGCCCGCGCCTTGGCCGCCAACAAGATTGATCTAGTCTACGGCGGCGGCACCGTCGGCCTCATGGGCGAAGTCGCCAAGACGCTCTGCGAGCTACGGGGCCCCGACGCCGTCCACGGCATCATCCCCGAGGCTCTCGTCAGGTTTGAGCGCGACGGTACTTACGCCAC…
c1411/f3p1/1966 isoform=c1411;full_length_coverage=3;non_full_length_coverage=1;isoform_length=1966	GAACAAAGAAAAACGCTTGACGGGTTTCGCTGCGCTCGTTGTTTCGCAAGCCCACGCAAACCAAAGAACCGCTTTGCGACGTCGCAGCAACAGGTGCGCAGCCCAAGAGGAACGAACCTCTGGCGCCGCCGCATAAATCTGCTGTTGTGTGTCCCCGCGCGCAGCCTTGGGAGCAGCAGAGACAGAACGAACCCCCGCCCCCCCCCCTGGGGTCTCACCGCACACGCCGCGATACCGGACAGTCGACGCGGGCGTTTGTGTCTCGTCGCGATAGATTACACAGGCACACACGGGCAGCGCTGTGGCCTGGCTTCCCCCAGCATTACAAAGGCTCGGCGTGTTCACCTTGCGGCCGGCACCAGTGGCCCTGCCCTCTTCTCTGTCTCTCGAGCCGTTCTA…
c132486/f1p4/2004 isoform=c132486;full_length_coverage=1;non_full_length_coverage=4;isoform_length=2004	AATCAACTCGTTATATGAAGAATCAACTGCAAAGCGTGACAGCAGCCACTACTGGCGCCACAGCTGTTGGAGCTGCGCCAGCTTCTCCATCCGCCGATTTTTAGGTCTCCATCCGTGAAAGTTACCTTGCTTCTTCTTAACATCCGTCAGCTTTCCCACCTGGTACTCCTGGCGCTGACTGTCCGGCCGCGCATCAACGGGCCGTCCAAGCTTGTTTCTGCTTTTTCATGCACCGGTTCTCATTTCCGTGCGGGGGCGAAGTGCTGATTGTACTGGCTTTCCGCCTTCTTATCCCACACGTCCACCACTTTGGGCAGCTCTAGGCTGGCAGGTCGCCGCGCGACGCCGTTTTCTGTGGCGCGATACGTGTTTTTTTCTTTTACTTCTTGACTCGTGAAA…
c132487/f1p5/1595 isoform=c132487;full_length_coverage=1;non_full_length_coverage=5;isoform_length=1595	ATCGCAGCAAGCAGCGCCCCTCGACTTGTCTGAATTTCCCTCTTTATCGAATAACTCTCAACTTGGCAATCCTTCGCAAGCGTCGATGTGGTCGACACCTGGGTCAAGGAATGTGAGCGCGCCCGTGCAACGAAACCAATCGACTCCTGTATCATCCCAACACGCAGGTCAAGAAGAGCTATACAACTCGACCTCAAGATTGACGGCAAACCATGGCTCTCTGCGTTTTGCAAACCAGACAGGACCGCAGGTCACCCCAAGCAGCGTGGATGACTTCCCCCCTCTAAATAGAACCGTCAACGGTGAAGAGAGGAGTGCTAGTCTAATGTCGTCACTGGGTATCAGCACGCCGAGCTCATCCTCCCCGAGCCTTTTAGGTAATAGAGGGAACGGCTTGCT…
c1416/f7p1/1351 isoform=c1416;full_length_coverage=7;non_full_length_coverage=1;isoform_length=1351	ACCTCTTCCTAGTTATTCCATCTCATCATACGCATCGCATCTCACCAACTATACCCTCACCATGCCGCAGCCCTCTCACCCGTGGCGCGCCACCCAGCCGCTCAAGGCCCTCTGCATCGCCTTCTACTACCTCTCGACGCCGCCGTACCTCATCTACCTGCTCCTCAAGTACTCTCTGCTGCGGCGCCTGCGCCCACACCCGGGCCTAGGCCTGCAGGCCAACGTCAGCCACCCCATCGTGCGCTCGCTGTTCAACATCATCACGCGCACGCGGTCCCCGCGCCTCGTCGCCGAGCGGCTGCCCAAGGACCGGACGCGCGTCACGTCCGTACCCGTGCCGGCCGCCACGCTCTTCACCGGCGTTCTCGCCGCCTCCCCCTCTGTGCAGCCCGCGCCCCT…
c1417/f13p11/1512 isoform=c1417;full_length_coverage=13;non_full_length_coverage=11;isoform_length=1512	AGACACACACTCAGCCAACATTGCCTGCCTACCTGTTACTGCTGCCTGAGCCTTGCATCAACGCCAACTGCCTCGTCTGCCTAGCTTTGCTCCTACGATCAGTCGCAGGGAGAGATCCAGCTATAAAAATATCCACTTCTCTTCCCGCGGGCGAGGAGAGCGCTGGCGCGAGAACACAAAGCTGGTTCGAGCACGCGTTCCTCGGACACCTCGACATAAACGACCAGCCGCCACCCGTTTCCATCACGGCGCGATCCCGCCAACCTCACCATGTCTGGCCTCTTTGGAACGGCGACGTCAGCGGCTTCCTCGACGTCTAACGCGCTCGGTGACCTGAAGTCCGATGTGGCGCTGAGCGACCCCCCGACCGACACCATCACGGCGCTGTCCTTTTCGCCG…
c1418/f9p15/675 isoform=c1418;full_length_coverage=9;non_full_length_coverage=15;isoform_length=675	AATAAAGGGAAGGGTTGTAAATTCCGAACTCAAGTTTTCCTCATCTCCACTGCCAGACCCGACATCTTCACATTCATCACCAACGCACACAAACAGTATCGACACAGCAACGATGGAAGTCTGGACCGAGCACAAGGAGCACTCCGTGGAAGGCCACACCCTCACGGGCACACTCAATTTCAGAGGCGAAAGAATCTGGGGCCCCAGGGGCTGCCACGACAACACGGTCAGACTGGGATCGGCCCTCCAACAGGCCGACTGGCGCTTTGCCATGACATTCGAGTCCAAGCCGCATTCAGTCGAAGGACACGTCCGCTACATCAGCGTCAAGGACTGGAGCGGGAGAGTCATCCTGGACAAACTCAGTACCCACGACAGCATGGATTCCCTGGCCAGGGT…
c1419/f21p4/2048 isoform=c1419;full_length_coverage=21;non_full_length_coverage=4;isoform_length=2048	ACCAGAACAAATATCATTTTCTCGAGAACGAAATGGGTCCAGGACGTCGCATGAAGAGAAAGCAGGGTGCACCAGAGCCCCTGTCTGAAGAACACTTTGCGCGCTTGAAAAGAAAAGCCGGCATTCCTGTTGACGAGGATGAGCTCGCTGCCAAAACCACAACGCCAAAAAGACGCCGGACTGCCAAGAAGGCTGCGAATGCCACGAAGATCAAGAAGCCTCTAATCGAACCCAATATTAGAGGTGATTCTCCGGTACAGGAGGATCTCGATGATATATTTGCGCACGACGCGGATGAAAGATTCGGTGATGGCTTCATCGGCTCCGGAGACTCTGTCGTTGACTCTGACGAGGAGATTACCAAGAAGAGAGAGCGATTCGTATTTTCTGACGATGAAG…
c1420/f7p1/1088 isoform=c1420;full_length_coverage=7;non_full_length_coverage=1;isoform_length=1088	ACAATAAAGAAAACAAACGATGGCCAAGTCTTGCGACTGCCGAGATGTGCGCATGTGTTACCATGATGGACTCGAATGGCCATATCCTAAAGACATGTCCGACAGACTCGATGGCTGCCTGACGTTTGGAGCCACTGCGATCATCGAGCTTCTGCCGCCCGGCAACCTGGTGAAGAAGTCGCCGCATCCGTTTCTGTGCTCTAGCGAGAGGCATCGCCAAGTCGGCCAACTCATGCGCGAAGTCCTCATCTACAAACGACTTGCACCTCACCGACGACTGATCAAGATGATGAGCTATTCATGTTCCGCCGACGAGATGGATGGTCACGTCATATTCGAGTACATGCGACTCGGCAGCCTGGAAGCCCATCTCGCCTCTGACGCCGTGATCACGCAGTC…
c1421/f19p9/2465 isoform=c1421;full_length_coverage=19;non_full_length_coverage=9;isoform_length=2465	AGGCCCCCTTCTCCTCACTCCATAGACCTTCACCTACCCATTGTCCTCATCCACCCATCCTCTTCCCATCCGCCAACCTTATCATCGCCCGTTTGGCATCTACTCCTTGAGACTGCTCTCTTTTCGAATTTGGACCAGGTTAAAAGAATTTGGACCAGATTAAGGGCCTTAGCCTAGGAAATCTCGCCCGACTTTGCGTGGAATTCTCGCTCTCCGCTACTCGCCACCATCAGGTCGAAAAGCCGTCACCGCCCGAGTCTCGCCATACAACACCGACAGTCGTCATTTACATCTGCATTCATTGCAACCTCTCGTGTCTTACCCACCCGTCCACTCGAACCCAAATTCTCCTCAGTTAATCCACCCCCAGAACGTTCAGGATGACGACCATGGATCTCC…
c1422/f34p16/1067 isoform=c1422;full_length_coverage=34;non_full_length_coverage=16;isoform_length=1067	ACGAAAGAGTCGAACACAATCACGCCGCCCTCGAACCGACGCCATACGCAGTTTCGAAACAGGATACATACGCTCTACCGCATAGCTGCAGACAAGAACCGAAATCATGGCTTCCACGGCTCCCACCAAGGCCAAGCACGACTGGGCCGACGATGATGATATCGAGGAGACCAGCACCGAGCTGCCGGCGCCCCAGACAATCGCCAACAAGGACGGCACCAAGACCATTATCACATACCGCATCAACGACGACGGTCAAAAAGTGAAGACGACGCGCCGCATCCGCTTCATTACGCACACGGAAAAGGTCAACCCACGCGTGGCCGACCGCAAGAGCTGGGCCAAGTTTGGCGCGAGTGCCAACGACGGCGCCGGCCCGGCCGCTGACACGACCTCCAT…
c1423/f16p8/2246 isoform=c1423;full_length_coverage=16;non_full_length_coverage=8;isoform_length=2246	TTTTTTTTTTTCGCCCTCCACCACTCCTGCTACGCCAACTTCACCTTCTTCCTCCCGCCTCTCCAACCCCTCGCCTAACCCTCTCTCTTCCTCCTCTTCCATCTCCTTTCCCGACCACTCCTCCTCCCGCCTCTGTCCTCGACATCTTCAGCTCATCTCTCTCCCTCAACTCAACGCCCTTCCCCCCCGCCGCCTCCCCGTTCCTCGACCCCGCCAACGTCGTCGCGTTCATCCCACGTCGACTCACCAAAAAACACTTCTTCAACGGCCATTGACCATTGTTGAGCTCCTCCCGCCGTCCTAATCAACCTTTTCCTCTTCTCTTTGGAACAGGATTCAGTATCCAAAACCTCTCGATTCCTCCCATCCCGAGCTTTCGTTTGCCTACGTCATCTCCCT…
c1424/f5p6/798 isoform=c1424;full_length_coverage=5;non_full_length_coverage=6;isoform_length=798	gaGCTGATTCAGTTCAAGTCTTTCTGCTTTGTTTCATCGCATTTGGGTTTTGCTTCAATCAATGAGATTCAAGAGCCGAGGATATAATGACGCCCGTCTGTCCACAGGTATACTTCCTCTGCTCTCTTTTCCTCTTGTCAGTTGACTTGCGATTGTTTTGCTGCATCATTCAACTCTCACGATTTGTAGTTTATGTTCTCCTGATGATAGAGGCTCGGTTGCTTCGCAGCGACCGAGTTGTATCAATATGCTTGTTGTGCTACCCAACTCACCCCAGGGGACCGAGATTGGTTCCGTCGTCCCCTTGCCCTTTGACAAGAAAAATCTCAGACAATTTTTTTGCGCTGGACAGCAATTCGAAAAAAAATTCAACATCCCCCCTCTCCCTCGTGCATTTTT…
c1425/f3p7/1296 isoform=c1425;full_length_coverage=3;non_full_length_coverage=7;isoform_length=1296	GCAAAACTTAGACCGCGCGATCGGCCGTCCATCTGTGCCATCGGTTCTTTGTTTGTGTAGGCACAGCTCGCCATCGCCATTGCCTTTTTCTGCGCGCCCGCTTGCCAGCAACTGGGGCCCCTCGTCATCCCAGCGCAGCCTTGCGGAACCCCGCCGTCGGTCCGCGAACTTCCCCGCCACTCCCTCCCCCAATCGGCCTCAGAACCGCCTCATGATTTCGCGCATCACCCAAGTCGCCAGACACTTCGCAGCAGCTCCGACTTCGATTTCTTCGGCTCCGATTCTATCTTCCCGCTCGCGCCCTCATCTTGGTGGCATCGCAGCTATGGCGTCCGCCGCGGAGCGCCAGCGTCGCACGATTCAGACGGCCGCGTGCCTCATCATTGGCGATGAGGTGCT…
c132501/f2p2/2398 isoform=c132501;full_length_coverage=2;non_full_length_coverage=2;isoform_length=2398	ACACCATCCCGTCTTCATCGTCCCGTCGCAGTACACCCTCGCTGAAACACGGCGCCCGCTCAAGAATGGCAAGATGAGAGGCGTCTCGGCTCCCGCATTCCTCAGCCTTTGGCTGCTGCTTGGGCGGACTACCGCCGACGCCCCGACGCACGCCGTCGCCAACACCTCGGCCTGGGCTTCGGACGGTCCACTGTGCCTCCAAGCCTGCAAGACCAGCCTCTGGCGCGTCCCCTTTGGTGACGTCCCCGACGGGGCGCGGCAGAAATCCTGCACCAGCCGCCTCGAGCTGCGGTCGACGTTTCTCTGCTTCGGCCTCTACTGCCTGCCCGAGGCCCGCGACCAGGCGCACGCGGAGCTGCACAAGACATGTCTCGCGCAGGACGGCGTCCACATTCCGCC…
c1430/f9p4/1604 isoform=c1430;full_length_coverage=9;non_full_length_coverage=4;isoform_length=1604	GTCTCTTCTTCTTCTGGAAGCGACCTTTCGGTTGTCTTGAACTGTGCCTTTTTTTTGACCAATTCTAATTCCTCTACTTTCCATCTCTTCCTCACAATACATTCTCTCATTCGCCCACCATGAGTATTACAGTCATTCTCGGCTCCCAGTGGGGCGACGAAGGAAAAGGAAAGATTAGCGATATCCTCTGCGGCGAGGCTGATTTGTGTTGTCGCGCTGCCGGGGGGGCAAACGCAGGCCACTCCGTCCATGCCAATGGAGTCTCCTACGACTTCCACTTGCTGCCGTCTGGTCTCATCAGCCCGCGCTGCATGAACCTGATTGGCTCCGGTGTCGTCTTCAGCGTCCATGCCTTCTTCTCCGAGCTGCAGGCGCTCGAGGACAAGGGCCTCAAGGACG…
c1431/f34p14/1278 isoform=c1431;full_length_coverage=34;non_full_length_coverage=14;isoform_length=1278	ACCGGTCGTGTATCTGTCCCTTTCAAGCTGCATTTTCAGTTTGACGCACGGAATCATGGCTTTTTTGCCACCTTCGTCGCCCCTGCATCGCTCACAGGTCCGAATCGATCGCAGTGAATATGACCGCCTTCTGGTCGTAGCATCGAAATATGACAATCTTTGCCACCATCTTATTCGAGGAGGAGTAGACACAGATACCATTGAGACCCTTAGCAAGAACCATGGTCCTCAAGACCACGAAACCGACTCATTCGATAGAGTCGACAACCCTGATGATGGAAAACCGGACTCTTCACCCACCAGTACTATCATAAATTATCGTGGCAGGCCCTACTCCCCCGGCAGCCCTCCTTACGATGGCAAGGAACACGCGCACCTCACACCGGAGACTGATACAGA…
c1432/f3p1/781 isoform=c1432;full_length_coverage=3;non_full_length_coverage=1;isoform_length=781	ggaggaaGAGCGCGCTCTGCACGAGCAGAAGCTCGCCAAGATGGAGGCTGAAATGAAGATGGTCTTCCAGCAAAAGGTGCAAGAAAAGGAGAGCAAGCTCAAGCAATCAGAGGAGGAGCTTTATGCTCGTCATCGCGAAATGAAGGAGCAGCTCGACCGCCAACGTGCGGAACTGGAGGACAAGAAGCAGCGCGTCGAGAGCGGCCGCCCTCTTGAGAAGGAGGGCAAGCGCAAGGGCTTCTCTCTGCGATAAACTGGCGGTACTCGAGCACTGCTTCAGTGACGACTTGCTCTCTGTACGACCAATGTCTGAGTACCATGATGCCCTTTGCAGCACAGGCTCTACGCCATACATTTCCTTATCTGCTCAGTCTTTTCATTACCTCTTCAGGCCCGCTT…
c1433/f4p3/2134 isoform=c1433;full_length_coverage=4;non_full_length_coverage=3;isoform_length=2134	AATTCTCATTCCTTTTGTTCTATATAGTACTTTTCCTTTATTCTCTCAGTTCCGTTTCTTTAGACGCGTCTTATTCATCAAGTTGGGTTTCGAAAGCAAAGAGACAGCATGAAGGTCGCTGTTGTCGGAGGCGGCCCCGCGGGCCTCGCCACGCTCAAGTTCCTCGCCACGGCGCACCTCTTTTTTGCGATTCCGCCGCTCGACGTGCGTCTCTTTGAGGCCGGGGACGACATTGGCGGGACGTTTGTGCAGCGCGTCTACGAAGACGCCGAGCTCGTCTCATCCAAATACCTCACCGCCTTCTCCGACTTTCGTCTGCCCCTCGACGCCCCCGACTTTGTCACGCCGGCCGTGTACGTGCAGTACCTGCGGGCCTACGCCACCCATTTCAATCTGTGG…
c1434/f23p5/680 isoform=c1434;full_length_coverage=23;non_full_length_coverage=5;isoform_length=680	GCTGAAGCATTCATCACTGATGATGCATCAGCCATGACTTGAACGACGACTGTCACCGAGGCTTGTCATCACAGGCCGTCGCAGCCGCAGCCGCAGCGGTCGCCGCCATGCCGGAGTCCCCGCCCAACTACAGGACGCCGCCGTTTCCTTCGCTCAACGTGCACACCCTCTCGGACGAGACGAGCAACAAGATCTACACCCTCTACCACATTGGCGACGTCTGGCGCTTCACGGTCGTATGGACCGTCATTGTCTACGCCGTGTTCCACATGGGCGCGGTGATAGTGGCGTTCATAACGCACGGCTTCAAGCGTCGCTCGTGGAAGCTACTATGGCTCGCGCCTATTGTGTATCTAAGCGTCGCCGGTGTGGAGGCGGTGCTTTCGGGTAGCATAGTCG…
c1435/f4p0/1673 isoform=c1435;full_length_coverage=4;non_full_length_coverage=0;isoform_length=1673	ATCTGAACCCTGTCTGTCTACTGGTATACTTTCAACTCTCCAACAAACCTCAACTGCAGACAGTGATTGTATTACATCCATATCTGTAATACTGTCTCACTTGGTCTAAGCCACCAACCTCACACACCCTCACCCTCACCCTCACACAGCACACAAACACACAATGGCTCCCTCTGCCATCGCCACCCTCGAGCGTCCCGCCGACGCCGCCGCACCCGTCGGCAACTTTGCCGGCTACGACCACGTCACCTGGTGGGTAGGCAACGCCAAGCAGGCGGCGTCGTACTACACGACGCTCTTTGGCTTCCACGTCGAGGCGTACCGGGGCCTGGAGACGGGCTCGCGCTACTTTGCGTCGTACGTCGTGTCCAACAACGCGGTGCGGTTCGTCTTCACCTC…
c1438/f41p15/805 isoform=c1438;full_length_coverage=41;non_full_length_coverage=15;isoform_length=805	AGGCCCCGACCTTATATAGTGCTGAGGTGGCGAACATGGCATCCGAGTTTAAAGAGGACCCTTTTAGAGAAAAGGATCAAGTATCGTCCGTCATCACGCCACAGCAATCATGGCAGTTTTATGAAACTCATGGATTCTTCTATCAAAGGAACGAGATTGTTGGGGCTTTGGTGCACGCACTGTTTGCAGCTGGCGCAGCTTCGAAGGCATATCTGCCCCTCTTCCAGCCGCAACTCAGCCAAGACGAGCGCATCATGAGCATTCTGACGAATTACCCCTACGAACGTCCGGATTTCCATTTCGGTTGGGGAGGCTTAGACTTTTTCTACAGTCTCGACGTGTCCAACTCAACATACAACGGCATCGCGATATATGCAGCCGAACCCGGCACGAGCTTTT…
c132511/f2p5/1990 isoform=c132511;full_length_coverage=2;non_full_length_coverage=5;isoform_length=1990	GACTACAACAAATTTAACTGTTAGGACGCCTGTTTTACGACTCAATTGCGGCGCAACCAGCGACAAGTCAAGATGTCGCACATCGATTACGCTCTATACGAGTCCCCCGTGGGCTATGCCCTCTTTAAGATAGTGCATCAGACCGATGCTGTGGGTTTGAAGTTGAAGGAAACCCAGGCCGCGGCCAATGATCTGGCCAAGTTTGGCAAAATGGTAAAATTGGTCAACTTCAGTCCTTTCCGTGGCCACGTCGAAGCTCTTGAAAACATCAACCTCGTCTCCGAGGGTATCTGCTCCGAGTACCTCAAGTCTGTCCTCGAGCTCAACCTTCCCAAGAGCGGCAAGAAGAGCAAGATCACCCTCGGCGTCTCTGAGAAGAACCTTGCCGGTGCCATCAAG…
c132512/f1p4/1721 isoform=c132512;full_length_coverage=1;non_full_length_coverage=4;isoform_length=1721	GGCGCCCCTTGCACTGGCGCGTCTTCGAGAAGTCTGTTCTCCCGTGTCCCGCCATCGAGCTTAGGCTAGGGTCGCATCGCCCATCCATTCTCCCAAAGCATTGACCGAAAGCTGTCGCACGCGCTCGATTCTGTCCGCGTCGTTCGAGACCCCCCATTCAAAGGTCCCGTTCTTTGGCGGAGTTGGCCGGGTTCGCCCTATCATCAACGCCAGACCGACCGTGTGCCCAGTCCGTCAGCACCAACTCCACACGGCGCACTACGCTTGTGCCGAATCGCCGGCCCTCGCTGGGTGGCGGATCTTGACGACCTGCTAAAAAGGGAAGTGTCCACTGCTGACCATGATGCGCATCTAGGAGCTGGAGCTCGCTTAACTCGGCACTTGGTGTTGTGCGTCGTA…
c1441/f10p4/699 isoform=c1441;full_length_coverage=10;non_full_length_coverage=4;isoform_length=699	ACCTTCGTCCGTCACGACAAAACACCAACAAAATGCCTACCTCATTGCATAAGACACGCAAAATAATCTCGAAGAAGCGCGGCGGCGAAGTCACCGCTCTACATGCCAAATCCCGCGACTCTAAGCGTCTGCGCATGGCCCATGCCCGTGACCTAAGACTGGAAAAACTTGCCAACGTCAGATCCAAGAAGGAAGAGCCCATCGTCGACCGTATTCAGTACTTTCAAAATCATCTAAAGGAAAGAGACGTGTTCCAATTGGAGCTTTCCGAGGTGCAAACTCTTATTTACAACTTTGTTCACCAATATGACGAGGAGTTTAACGAAGTTAAAAAAGCTCGCCGTCCAGGCCGCGCTGCCACCGCTCGTGAGGATCTGCTCAAGAGAAAAATCGATGCTC…
c1442/f23p4/1064 isoform=c1442;full_length_coverage=23;non_full_length_coverage=4;isoform_length=1064	ATCTTCGCTCTCACGAATTCGTGCACTCCTTCCGTCTTCCATTCTTCGTCATCTTTCATCCCGTCCCGTCTTTGAATTATCGTCACTTTCGGCTTTCTCTTGTTTCGACTCTTTGTGGCGCTCTGCATTGTCCGTCCTCTACGGCGCTTGCTCTGCTCCAGTTAGCGCCCGCCTCAACAAAGTTCCCCAAACCTCAACAATCCGTTGACGCGCCGTGCTTTCCTCCTTCTCCCACCACCGTCACGCCACTCTCGCCACAATGGCCAACGACAATAAAAACTCGCAAGCCCAACCCGCAGAGGTTGCAGTCCCCGAAAAGGCCACCCTCTCAACCGCCACCACCGTCTGCGTCATACCTGTCGAGGTCTCAACTCCTCGCTCCGAGCGCAGCAGCAACCC…
c1443/f16p9/1069 isoform=c1443;full_length_coverage=16;non_full_length_coverage=9;isoform_length=1069	GCGCAAACACCCATCTTGAACTGCTACGACTTCATCCAGCCAAAAGCCCGCCGTACCTTTCCGACCCCCTCGACGGCCCAACTCCAAACGTGAACCGTTTGGATTTATTCTTGTTTCCTCTCGCACCGACCGAGAACCGGTGTGCGCGACGCGCGCGAAACCCCCCCCGACCGGCCCCCTAGCCAAGCGTCCAACGACGGCATCGGATTACGTTGACCACAAATTCCCGGCCCATCACCACGGCCCCCGCGACCGAAAAGAAACATGGACGCCGCGCAGACTGTTCCCGGCTCGCTGAGCTGGCGGCTCTCGTCCCATCCAATCACGCTCCTGACGTTTCTAGCCTTTAGAATATCGAGCGTGCTGGTCTATTTCCTCGGCTTATGGGTCATTCGCAGC…
c1444/f8p2/1986 isoform=c1444;full_length_coverage=8;non_full_length_coverage=2;isoform_length=1986	ACGAACCCCTCAACATAACCAACCGCCTGCACCTTGCCCATGACAAAGACGCTGAAAGATGGCTACCCCCTCGATTACCATTAGCAAGATTCTGGCTGCGGCTCCAGCCACCACCCGTGGCCAGCCTACGCCGCTGTCCACGGACAGCAAGGGACAGCGCATAGCTTACGCGTCTGGCAAATCCATATTTGTCCGATCCATCGACTCGCCCGACGACTGCAAGGAATACACGGGCCACACGGCCGCGACGACCGTAGCGCGCTTCGCCCCCAACGGTTTCAAAATCGCCAGCGGCGACGCCGCGGGCACGCTGCGCGTCTGGGAGCCCGAAAACATTGGCCACGCTGGCAAGGAGTACAGCATCATCTCCGGCCGCCTCCACGACATTGCGTGGGACGG…
c1445/f9p2/1074 isoform=c1445;full_length_coverage=9;non_full_length_coverage=2;isoform_length=1074	AGGTCGCACGTGCCCCAAAACACACTGGAAGAGAAAAGCGCACTTGCCGAGAAGCTTCGCCCGTACAACATCATATCTGCAATGCGCGAAAGAACACCCTTTCCATCTGAGTTACTACGCAGCTTACCGAACCTGAAGCTGCTGCTATGCACCGGGACCCAGTTTGAGACGTTTGACCTTGAAGCGGCCAAAGAGCTCGGCATCACCGTTGCTGCGGCTCCGGGAAAGGGCCGCACCGACAGGCCCGAACCTGCGGGGAAGCCGCTTCCTACCGATATTAAACAGGGAGGCGGCCACCCAACGACGCAGCACACCTGGGCGCTCATCCTCGCGCTCGCCAGAAATGTGGCCTTTGACGATGCCGTGGTCAAGTCGGGCGGCTGGCAGTCTGCCCTCGCG…
c1446/f6p3/1572 isoform=c1446;full_length_coverage=6;non_full_length_coverage=3;isoform_length=1572	AACCATACAAGTCGTCATAAGCAACCATCATAGGTCATACCGACATTGTCATCCGACGCTGCCTGGACTTTCTCTTCATCTAACCCAGCACTCTGGACCCGGCCCTGTCCCGAGTACTGCCTGGACCCTGCATCCATTACCACCCGCCCCAAGCTAGCAAGAACATCAACAGCTCGAACCGATACGACCAACCCATCATCAGAAATCACCACCGATAGAATACAACCGATAAATAACATCATAGAGGCCTGTGCCCCATCCTCCCGCAGACATGAACTACATCTACTCCACGGTCAACACCCTGCGTGACCGGTACACGCCCGTCTCGCACACGTCCACCTTTCGGCAGACGGGCCAGATCACGCCCGAGGAGTTTGTCGCCGCCGGCGACTACCTCGT…
c1447/f25p6/1052 isoform=c1447;full_length_coverage=25;non_full_length_coverage=6;isoform_length=1052	GCCAGCCAGAAGAAACATAATCACAGTCGGACAGACGGCTCTTCATTTATTAGTCGCGCCCTTCCTCCTCTCGTTCCATTCTTCTTCCTCCATTCTCTCCACAGTTCAACCAACAAGACACTCTGCGACATTGGCACCACCTCTGACTATCACTCTCATCTCCATCTACCTGACGTCGCAAGCAAACGCCAACCCAAAACAGCCATACAAAAAATAACAACTGCACGCTTTCTCGACGGATTCAATTTCCCCAGCTCTCTATCAAGACTATTCCACTTCCACCCTGTTGGGTTTCCTCTTGTCCGCTACACCCGGACCGATCGCCCCATCAGTCGCACATAGCCGCCCCAAAGCTTGCCTCGGACCCAAATCAACAAGTCGCACCGGAAACGCACGCCA…
c1448/f6p1/1592 isoform=c1448;full_length_coverage=6;non_full_length_coverage=1;isoform_length=1592	AGGCTCAGCATCACCAACGAAGGGATCTGCTCCGTTTTTATGAACCATTTGACTCTACTTCTGATATCCAACGACATATAGACGGAAATATCTTCTGGTCACAACATACGCGACAGCTTGCGTCATGTCGGACATTCAGTCGCCTGTTGCCTCCCCGGCAGGAGACGACCCTCCCGTCAACGATGGCCAGGAGAAGGAACCCGAAGAGGACATGGCAGCTGTCTATTCTGACAAGGAATCCGACATACTTTCTGAAGTCGATGAAGACCAGCTTGAAGACTACGATCCCGAAACTGCCAATATTGAAGACCGGCCCGTCGACATTGACGAAGACGTCGCCCGCACGCTCAAGGTCTCGAAGCGAAAGCGTATAGAAGCGCAGCCTAAGAAGCCACGAGA…
c1449/f47p7/760 isoform=c1449;full_length_coverage=47;non_full_length_coverage=7;isoform_length=760	AACGCAGAGCTCAGGCCGCCCTCGCAAACTTCATTTGCGCCAGCCCGAGAAAACTCCATCACGACTCCTCCAACCTCAACACGCGATAATCGACAACCACCGACAACATGGGTAGACTTCACAGCAACGGCAAGGGTATCTCCGCCTCCGCCCTCCCCTACAGCCGCGTCGCTCCCAGCTGGCTGAAGACCACTCCCGAGCAGGTCGTCGACCAGATCTCCAAGCTCGCCAGAAAGGGTGCCACCCCTTCGCAGATTGGCGTCATCCTCCGTGACTCCCACGGTATCTCCCAGGTCAAGCTTGTCACTGGTAACCGCATTCTTCGCATCCTCAAGTCGAACGGCCTCGCTCCTGAGCTCCCTGAGGACCTTTACATGCTTATCAAGAAGGCTGTCGCCG…
c1454/f17p5/1725 isoform=c1454;full_length_coverage=17;non_full_length_coverage=5;isoform_length=1725	ATCTACAAGCACACGACAACGAACACCAAATCTTTCATCAAGCATGGATTTTGACAGTCTCAACAGGCAGGCACATGACTTAGTGCATGTTGCATCTTCACTTTTCCAAAAAGTGCCTGGCTCTGCTGTTTTGATTCGCTACATACAATCGAGCTACCAGAACGACCCTGTTCGATCTGCCATCGAGCTTATTCTGGTGCTGTTCTTTATCCGATATCTGCTGTCGCCATCATACTCGACGCACAAGCAGAACTTTGTCAAACTCAAAGAAGATGAGATTGAAGAGCTAGTGGACGACTGGATCCCGGAGCCGCTAGTTGCTGAACAGACCGCATTGGAGGAAACTGAGAACGAGAAGCTCCCTATTATTGTTGGTCCAACGGGACCGAAAGTGAAGCT…
c43933/f1p5/1314 isoform=c43933;full_length_coverage=1;non_full_length_coverage=5;isoform_length=1314	AGAATCAGCCGCTGTGGTGCATCTTGTTATCCTCGAATGCCTCAAACAATTTTCGAGAGAAGGTTCGGAGTCACGAGGTCCACTGCATTTAAGTACCTCGGGGGTACCGTTCCAGCCATGCAGCTTGCTGGGCTAAATGGGTACTATTCTGGTTTCTTTTCGTGATTCGCGCCTCTCTGACTGGTCAGAAACGCTGCAAGTAACTTTAACCAGCCTTCCCCCGCACCGTCAACGGGATACTTGATTCTTAGCATCATCGAATACGGCTACCCATTATCTGCCCCTTTGACCGTGCATCACCAACTATACTCCCAGATTATCCATCGCTGATAGCCCCCCAGCACCAAGAACCGCGAAAATGGGTGAGCCCGATGTCAAGCGCCTCAAGACCGACGATGA…
c1457/f25p6/1571 isoform=c1457;full_length_coverage=25;non_full_length_coverage=6;isoform_length=1571	ATTCTCAACCTCTCCATTCGCTTCTTTGTCTTGTTCGCCAGACACTGAATAGTGCGTCTTGCGCATTCTATCAACATGTCTGCACAACCTCACAACTACTACCCTCCTCCTCCCGGTGGTGCTCAGCCTCGCAGCAAACGCCCGATAACCAGCGCATCTACTCGCCGCCTCCCACCACCGCCTCGCCTCCTACTCAGCACTACCCAGCACCTCCCACATCACCACCCACGACACAGTACGCACCACCACCCACCGGCCCGTCACCACTCGCCCAGCAGCAGTACGCGCCGCCCCCGAGCGCATCGCCCTCCATCAAGCAGTATCCTGCGCCTCCGTCCGCGACCCCCAGCGGCCAGCCGCAGTTTTACCCTGCCCCGCCGTCCTCGACCGGTCCCAGCA…
c1458/f15p10/718 isoform=c1458;full_length_coverage=15;non_full_length_coverage=10;isoform_length=718	ACCTACATCTTGCATCATCGACGGGCAGTGCTTTCAATGACGATATTTCGCCTAGCTTGAAGTATAGTTGAGCTTATTAGATCGTGTTGAGAGCAGGAGCCACTTTTTTCTTCATTTCCATCCCTTTCACCTGCGTCGCTCATCTATCCGTCATGGCGTCCAACACCAATGAGGCGAGCTCTAGTCTGAGCCTCAACAAGGACAAGCTCGGCCAGAGGACCAAAGCCAAGGAACAAGTGGCCGACTCTTGGGAGGACGAGGACGAGGACGACGAGGACGACGTGTCCGAGACCGAGCAGCCGACAGCGCCCAAGGCCGCCACGCCAGCCGAGACAGCTTCCGTCGCGCACCCGTCCACGCCTTTCTTTGGCCCACCAGACGTCTGGAGCGGTCGCGAGG…
c1459/f21p5/2150 isoform=c1459;full_length_coverage=21;non_full_length_coverage=5;isoform_length=2150	ACGCGCATCTCCATCTCGACTCGTCACGCTTCCCACAGTTCAACGCCTTTTGCCCCAATCTTGCCCGTCGCGTTTCGTCATCGCCCCTTGCCAAAATCTCGCCTTGCAATTTATTATTTTAGCTAAAGTGCGCCCCCATCGGGTACCCTTCTCGTCCCTCCGACCTGCTACTCGTGGCACCCAAACCCCAAAACGCCAAAACCATGATCTAGTCCTGTCCTCATCCTCCATCTCGGCCTGTCCTATCCTGCCCCCAGATCTAGTTCCGCGCCGTCATGGACGTCCACAGCTACGCAACCTCCAATGGAGGAACCGGGGCCAAATTCAAGGGATACACAACTCTCATAGCTGGTGTCGCCTCCGTCATCGCTACTGTCGTCTCTGTCCTCTCGATATGGC…
c1460/f7p2/948 isoform=c1460;full_length_coverage=7;non_full_length_coverage=2;isoform_length=948	ACGCATTTTCGGTATTGACCCTACCATACTCCTACTATCAAGCCCACACTCGAGGTTTCGAACTTGTTCATTTCACATGGCGAGAGTGATAGACGGCTTGCCGGCCCCGACGCAGGTCCTCCCGCCCAAGATTATCGTTCTGAGTCGTAGCCGCGTCGGTACCACATCACTGGCCACGGCTCTCGAAATCCTGGGCTACAGGACATTCCACTCGAAGCAAGTGTTTGCAACCGACAGCAACACGAATATGAAACTGTTCGAAGAAGCCCTGCGAATCAAGTATCTCGGAGGCTGTGGCAAGCGCTATGGAAAGGAAGAATTCGATAAATGGTTCGCTGGCTATGATGCCATCATGACTGTACCGCAGTACTTTTTCGACGAGTTTCTGGAATGCTACCC…
c1461/f3p9/1958 isoform=c1461;full_length_coverage=3;non_full_length_coverage=9;isoform_length=1958	aTCCTTTACTAACAGAGACGCACTGTGGCGCTAGCCCTGTCCCCCCAGCTTCGTCGCGTGAGCGCCCGCCCGTGAGACACCCGTCTTTTTTGGAGTATAAGGAAGGGTCTCACCCCCGACCTCCAACTTCACCTTTGCTCTCGTGTCTTTCGTCCATCCTTCTACCAGGCCCATCCTCGACTCCCCTCACAGGAGCCACATACCCCGGATTCTCGATAGGACACCGTCGATCATGGCTGACGACCGCAAGGAAACCGCCGTCGAGCACTCGGCTGACTCCAAGGAGTTTGCTCACAACGTCGACGACGTTGACAATGGCCCCGTCGGCTCACCGGCTCGTCCCGCTGGCTGGATGTACAAGGGCTTCACGCCCTTTGGCCGCAAGATGGAGCTTTGGTA…
c1463/f13p5/993 isoform=c1463;full_length_coverage=13;non_full_length_coverage=5;isoform_length=993	ACGACAACTTACACACACGTCGCCGCATAACTACTTTCAACCTCGACGGCTCACTCCTTGCTGTTCGGAATTTCTACGACCGCGGCGCACCCAATTCCACAGCCACGATGGCGGCCGAAAAGATTTCCCTCTACAACCTTGCGGATCTCAAAAACACATCCGACGATGCCATCCCCAACTACCTAAACTCGCTCAAGTTTAAGCAGACGCACACCCTCCAGGACGTGCGTCTCGCGCTCGGTTACAGCTCCTTTGCCGTCGCCGCGCTCTGCTTCCTGTGGGACTACAAGCTCGGCTGGGACACGACCAAGTACTGGACCGCGGCCGCCGTCGTCGTCTACATGGTGCTTAGTGGTGCGCTGACGTACTGGACGACGTACAAGGAGAAGAATGTCATTT…
c1465/f8p4/1213 isoform=c1465;full_length_coverage=8;non_full_length_coverage=4;isoform_length=1213	ACGTCCGCCCTCTCTCTCTCTCTCTCTCTCTCCGTCCTCTTCTCTTTCTCCTTCAGCTTCCTCCCTGTCACCGGCCGCCGCGCGCAAAAGCTCTGCTCTCTTTCCTCCCCGTACTCTTTGCGATCCAACGTGTTGTGTACGCGACATTGGCGAACCTCTCTCCCCCCCCCATCGCGCATTAATTAAATCTCGCGCAAAACAAACACACACACACAGACACCTCTTGTTCGCAATGCCTCCCACGCTGCGCAAGCGCAAGGCGCCCGAGCCCGCGCCCGCTCCTCCTCCTGCCCCCAAGAAGGCTGCTGCTGCTGCTCCCAAGAAGGCTGCTGCTCCCAAAAAGGCCGCCGCCGCCCCCAAGAAGGCCGCCGCCGCCGCCGCCGCGCCCAAGAAGCAGGC…
c1467/f18p8/1808 isoform=c1467;full_length_coverage=18;non_full_length_coverage=8;isoform_length=1808	ACCAAAACGCAGAGGCAGGCAGAAAAATCATCACCGTCGCCCCTTGTCTCACGTTTTGCCCTTTAGCGACACTCGACCGACAGAATCCTGCCGAACATCACAAGCAAAATGGCAAAGGACGTCGTGGCCACCAAGCAGGCCGAGGAGGACTACTCCATCAAGCCTCAAGCGGTCACGCCTGCGCTCGACACCAGCAACTGGCCTCTGCTCCTCAAGAACTACGATAAGCTCCTTGTTCGCACCGGTCACTTCACTCCGATCCCCAATGGCTGCTCGCCTCTGAAGCGCGACCTCAAGTCGTACATTAGCTCCGGTGTCATTAACCTGGACAAACCCTCCAACCCTTCCTCGCACGAAGTTGTCGCCTGGGTTAAGCGTATTCTACGATGCGAAAAGACT…
c1468/f13p14/1673 isoform=c1468;full_length_coverage=13;non_full_length_coverage=14;isoform_length=1673	GCAGACTCAATCTCTGGTCTGGTAAATATTTGAGAAATTTGACATTGAACGCGGAGCCAGACAACACCCCGAGCTTGCGGAGGCAGCCTGTGAAAAAAGCGAGGTTAGACGGCCCTCGCAATGCGATACTGAGGACGGCACGTTTTCTGCAGTTGCGAGGCTGATTCGAGCGCATGACGATACATGATTCACGTCACATACGGCTCGTCCCGCGCTAAGCTTTGTGTCCAAATTCGCGGGGGCATTCGGGGGCACCTTGATGTTGTCCACCATGGAACACCACCAGAATGGCGACAACAGCGACAAGGGCGCGAATGGTGATATTAGCCAAATATGGAAGACGGCGCCTGTGCTCATTGGCACAACAAAGTTTGAACCAAGATCTGACGTGCGCAACAT…
c1472/f6p65/1778 isoform=c1472;full_length_coverage=6;non_full_length_coverage=65;isoform_length=1778	TGTGTGTTTGGATCAGATTGTAAGCCTCCTCAAAGCTTGTACCACCATTCAAACTTCGTCTCAAAGAAAATGCACTTCAAGCTTGGACTCCTCGCCGCAGCGGCCACGCTGTGTAGTGCCGCGTTCCGCGATGGCTGTGCTGACGCACCCTGGAACTCGAACACGGACTACTTCCTCAACAAGTTTGACAACGACGCCAACTTGCCCTTTTACCCTAAGTACAACAAGACCTACGTCACCATCAAGAACCGCCAGCGGAGATTTGTCGTGCTGCACTGCTCCAAGGAAGCGCCTCCGAGGTCCGTTGTAGGCGAGGAAGCCCTGATCATCCAGGTTCCCGTCAAAAACGTCGCGGCTCTCGATGGTTTCTCCCAAAACATGATTGAGATGCTGGGCCTG…
c1473/f12p6/1471 isoform=c1473;full_length_coverage=12;non_full_length_coverage=6;isoform_length=1471	AGCGCTAATATGGAATTCAAGCTCCAAGCCCCGTACTTGAAACAGTACATTAACTCATCGAGGTCGCCGTCGCTCGAATTGTCCTTCGATTCTACAAAGTCTGCTGTGCAACTCCGAAGGCCATCCCATATACCCCCAGAATCAACTACCCTGAAACGCCGCTGAGTCTGCGCACAGCCACGATGCTCGAATACTTTACGTACAAAAAGGTCAAGAAACACAACGCCGAGAAGAAGGCCAAGGAAGAGGCAGAAAAAGCTTTCGCCGACGATGCCGCCACCGCCGACGACATGGACAATAGAACGGCCAAGTTGCTAAAGGGCAAAGAGCGCGACGACGGCACCGGCACAGTGGACGCGGTCCTACGTGAAGCCGACGAGCGCTTCATCGAGAACCTCC…
c1474/f20p3/750 isoform=c1474;full_length_coverage=20;non_full_length_coverage=3;isoform_length=750	AGAGCTTCCAACCTATGTGCCCGGGCCAAGCGCGTCCCAAGTTACTATTGGAGCAACACCGTTTCGTCTCTCGTGCCTCGACAAAATAGATTTTCCCACACTGCCATAAAGGTATCGAGCTGGTACTCGCGGGAAACACTTATTGATCATACCTGATTTGCTTTGCATTTATCCTGCGAAGAACGATCCGTCAAACATCACGAGCGCACAACAAACGGGCATGGCGGACGTTGAAATGAGCGACGCACCCAAAGGTGCCAACGCAGCCAACGGCAAGAGTGTCGAGAAGAAGAAGTTTGAAGTCAAGAAGTGGAATGCCGTGGCATTATGGGCCTGGGATATTGTGGTTGATAACTGTGCGATTTGCCGCAACCACATCATGGATTTATGTATCGAATG…
c1475/f6p18/1384 isoform=c1475;full_length_coverage=6;non_full_length_coverage=18;isoform_length=1384	GGACCTCTTCCGCTCGCAGCTGCCCTTCCTCACCATCCTCGACCCGGCCGCCGTGTCGCAAATGATCCGCTCCCTCATCTCCACCTATGAGCACGACGGCTGGCTGCCCGACTGCCGCATGAGCCTCAGCCGCGGCTACACCCAGGGCGGCTCCAACGCCGACAATGTGCTGGCCGACGCCTACCTCAAGGGCATCAAGGACGGCGTCGACTGGGACAAGGGCTACGCGGCCGTCAAGAAGGACGCCGAGGTCGAGCCCTTTGACTGGTGCTGCCACGGCCGCGGCGGCATCGACGCGTGGAACTCACTCGGCTACATCCCCGTGCAGGATTTCGACTACAAGGGCTTCGGCACCCTTACGCGCAGTCTGAGCCGCACGCTCGAGTATGCGTACAATGA…
c1476/f4p2/2417 isoform=c1476;full_length_coverage=4;non_full_length_coverage=2;isoform_length=2417	GAACTTGCCTCACTCTATTCATCAATGGTCAACATGGCGTCCGAGAAAGACGGCAGCCGACCGATCAAAAAGCGGAAGACCGACTCCAACACAATAAATATTGGCGGCGGTAAGAGGATTTCCCTAGACGGCTATCTAGGGCCATCAAAATCGAAGCAGCCTCAGCCCCTCAACTCCGTTACGAAGTATGAAGGAACACCGACAGACACGACACATGCTACGGAAAGCTCGAGACAACCGGGAAAAGGGAGCCAAGCCCCCAAATCAAGCAGTGAAACGAATGGAGGCTTGCTACAAGCCAGAAAAGCACTCCCCATATGGCAGCATAGAGATGACATTCGGGAGACCCTGCGTGGATCGGGAAACAATGTCCTCATTTTGGTCGGCGAGACTGGCTCT…
c1477/f6p7/645 isoform=c1477;full_length_coverage=6;non_full_length_coverage=7;isoform_length=645	CACAAAGATTTTGCGGAATTTGCGAACCGACCAACCCTCGACATACTTCAACCGCCCAGATACCTTGAACAGACGAGATATAGAAATGTCGTCCAAGAAGCCAACCGGAAAGGCCCAGCGCTCCGCCATTGCGGACGTTGTTGCCCGCGAGTACACCATCCACATGCACAAGAGACTACATGGTGTCACCTTCAAGAAGCGTGCCCCCCGCGCCATCAAGGAGATCAAGGACTTTGCCGTCAAGGCCATGGGTACCACTGATGTCCGCGTGGACCCCGCCCTGAACAAGAAGGTATGGGAGAACGGTGTCAAGGGCGTCGCCTACAGACTGCGCGTCCGCATTTCCCGACGACGTAACGACGAGGAGGGTGCCAAGGAGAAGCTGTACAGCTACGTCCA…
c1478/f45p13/1821 isoform=c1478;full_length_coverage=45;non_full_length_coverage=13;isoform_length=1821	CCCCCAGTTCTTTGATCCGCTCTCTTTTAATCATCTTTCTTCTTTCATCTCTTGTCTGTATTGTGTATACTTGTCTTGTGATTTCACTTTCTCAAATTACCGCAGCTTTTTTCTGCGTACAGTCGTTGCCGTACTACACACTTACAACCTAGTACATATCTTACACCCTAACCGCCTCAAATCGTCTTAGACGCCACGACGCTCGCTATCGCCGCCATATACATATACACCACCTAATTCACGATGCCTTCCTCTTCAAGCATTCTGGCCCTGGCTACCGCCATCACCGGTGCCACCGCCGCCTTCACCGGCTTCAACTATGAGAGCAAGGGCAAGGACCAGGCCGGATTCGAGGCCGAGTTCAAGAACGCCCAGGGCCTCGACGGCACCAACGGCATC…
c1479/f3p0/1203 isoform=c1479;full_length_coverage=3;non_full_length_coverage=0;isoform_length=1203	AGGCCAAGACATGCCGTAAATAGCTTGCCCCTACCAACAAAACATCACCAAAACATCGCCATCGTCCACCCCGCCCTCACCCTCTACACATACCCACCCGCCATGGCTGCCCACGTCGACCTCTCCCAGCGGGACATGAACGTGCTCGAAAAGATGCGCGACCCCGACTTCAACCCAGAGACGAGCCTGGTGCTGGACGAGCGACTACCGCGCGACCCGCACCTGACCGACCCCGCCGTCTACGAGCACGTCGCCTCGCGCGAGCGCGCCATTGTGCAGTCGCTGCAGGCGCTCGAAGCGGACCTCGCGCAGGCGCAGGACCTCGACGCCGACGCGCGCGCCGTCGACGGCTACCGCACCGCCATCACCGCCCTCGACCAGCTCATCAGCGAGCACCCG…
c1480/f35p21/2773 isoform=c1480;full_length_coverage=35;non_full_length_coverage=21;isoform_length=2773	ATGCTCGAGTTCGGGACCAAACATCCGCCGGAAACGACGTAGCGTCCAGGGTCCGAGTGATCTGCGCCAGCCACAATCTCAGCTGCAGACCCGACTTGGGACCGACTTGCAGTGTCTCCAACGTTTGTTATAGCGGCTTGTTTTAGAGTGTTGGCTAGGTTTATCCCAGTATTTACTGCGCCCGTCTTGGCCGCCGCGGGTTGACCAACCTTGACCCACCTGTTGAAAGCTACTTTTCGACTGATGGTCTGATTTGCGCCGACAATACCGAATCAATCGCTCAGTGGTTGAATTCTTCATCTACACTCGTCGACGGTCGCCAAAGGCTCGCCGGTTCGAAAGCCACGCCACGAACCTTGCTCCCTGTGACGTGACATGCTGTGCGACTAGACGGACGCA…
c1483/f6p3/1298 isoform=c1483;full_length_coverage=6;non_full_length_coverage=3;isoform_length=1298	AAAGAGGGGGGCGCCAGGCGGTAGAGGGTACTTGTACTTGTATTCCCATGGTATATTGACATAATTGTCGTGAAGCTGAGGATTGCAACCCATTTCTGCTGAGGCTCTCTCGGGAGCTTCGAGCTTTCTTTTATTTTCTGTCCAGCGTCTTCGATTTCTATTCATTGCGTTTGAATTGTTGCTCTTGCGCATTCGATACCCCTTTGCCATTGCTCATCATCTACAGTCCCAGCCATGTTTCCGCCAGTGGACGATCGTGTTCTCGACAACAATCCCGACTTTGCCAGATTGTACAAAACTCTCACTACATCCATTCTAACCCCTGATGGCACATCGAGACGAAGTAAGGAATCAAAAGAAAACGAGGCCATTCGACAGCAAGCAGACCAGCATCGTATG…
c1484/f6p0/1608 isoform=c1484;full_length_coverage=6;non_full_length_coverage=0;isoform_length=1608	ATCGCCGGACGCGGAGCCGGACGCGGTGTCCAGCGTACGCACGGCCGGCATCCATCACTCCAGCATTCTCTTTTCCAGCGACCAGCAAATGTCCATGTCGGCGCTCATGTCCGGGCTGAAGCGCACGACGCTCACCATCCACAACCGCCTGCGCTCCATCGCGACGGACGCGGAATTCGTCGCGCGAGCGGCCAGCGCCTTTGGCGGCGGCGCGCCGGGAGACTACACCCCCGGGCAGGGGACCGCGGAGGAGACGAACAGGTCCGGCCGTCGGCGGCCTCTTGTCGCCAACGAACGCTGCGGTAGCTGGTACGTGCCGCCCGAGACCAAGGGCGGCAGCGCCTACTTCAAGAGCACCGACGGCCACGAGCGGGCGTGGAAGTTTAGCACCCGACGTCT…
c1488/f3p2/1802 isoform=c1488;full_length_coverage=3;non_full_length_coverage=2;isoform_length=1802	ACATCAAAACACCAACAGCAATGGCCTTTTCCAAGCTTGCTTTGCTCGCCAGCGCCGCGGCGTGCGTGTCCGCTCTCGCCGTGCCGAGTCCGGTCCGCTCCATAATCGACACCGCATCCGACGAGTGTCGCCTGCCTCCCCCTATCGACCCCTCCGGAGACCGTCTGCCGCACAGCTCTGCGCTCTGGGGCGGCGCGGCCGCGCTCCGCCTGCAGGTCCGGCGGCACCAAGCCGTCGTGCGCGTGCCCTCCATCTGCTATGACGACCTCGGCGCCATTGGCCATGACGGCCGCTGGGCGCCCTTTGACCAGCTGCACCGGGTGCTCCGAAAGACGTACCCCACGGTGTACAAACACGCCGCGGTGGAAACAATCAACACGTACGGCCTGCTCTACACCG…
c132561/f1p0/1413 isoform=c132561;full_length_coverage=1;non_full_length_coverage=0;isoform_length=1413	GCGGGTAATGACCTGTACAAGTGGGAGGAACTTCTGCGCACGAAGTTTCACATGAGCCATTCTGATGAGCAGAGCGCGGATCTGGAAGCAAAGGAGGAAGGTGTCGAATGGGGCTGGCATCGCGACGGCAGCAAATACGCTGCTGTTGACAGGCGGTGGGTTATTTACGCCCTTAGCCAGGTGTTTTCTATCGATGCCAACGAATCGGATGATACGCAGCCACACCTGAGGCTTGTGCTCCCCGACGGCAATGTCCTTACGTATCTGATCGTCGCCGGGCACGTAACACTTTCCAACCTGCGATCTGCGTTTGTTGAAGAGCTGAATGGAATCGACGATAGAAGAATTGCGGCAGATCTGATTAATTGCCTCACAAATGCAGAGCCTTCCATGTCGCTG…
c1490/f17p5/1232 isoform=c1490;full_length_coverage=17;non_full_length_coverage=5;isoform_length=1232	AGATCCATGGAGCGCACTCCCGACTCTGGGCCAGGTTCCGCCTCTTTTTTTTCTCCGGTCATACTCTTATTATTACACTCTCCCCTTTTGGGTTGACCTTTTTGGAATACACTATTGCAAGTCACACTCGCACTGCTACCACCATGTCCAAGTTTACACGATTATATCTGCGTGTGCCGCAGCCGACGACGCTGTTTGGCTGCATCAGCCTGCAGACGGGGACGGAGCTCATCTCGCTCGCACTCGTCTTCAACAAGGTGACGGGGGTGTACGGGCTGCTCGCCATCCTCACCGGGTACCAGCTGTCTCTGCTGCAACTATCAACATATGTGTACTCGATCGGGGTTCTCGGCCTTCTCATCTTTCTGATCCCGCACATCCGCCGACAGAGCCCGTTTG…
c132564/f1p0/1264 isoform=c132564;full_length_coverage=1;non_full_length_coverage=0;isoform_length=1264	ACCATGGCCAGCGGGCAGGAGATTCGCACCTACATGAAGGAGTCGGCGCAGAAAACAGGCATCTACGACAATATCCGTTTCAGGCACAAGATCATCGCCGCCAACTGGGAGTCGGCGCATTCCCGCTGGGCGATTACGGCCTCGGCCCCAGGCACCAAGGACCCCAAGGTCTACTACAGCCAGTTCATGTATCTCGCGACCGGGTATTACGACTATGAGACACCGCTTCACACCATTATCCCTGGCATCGACAACTTTCAGGGCAAGGTGCTGCATCCGCAATTTTGGCCGGAAGATCTCGACTACAAGGGCAAGGAGGTCGTCATTATCGGCAGTGGCGCGACTGCGGTGACCATGGTGCCCTCAATGTCCGACAAGGCCAAGCATGTGACGATGCTT…
c1494/f55p24/1536 isoform=c1494;full_length_coverage=55;non_full_length_coverage=24;isoform_length=1536	AAGCGCCAGCCCGCCAGTAACTTGTCTTTTGCATACACCAGAGCCGACAGTCAACAGTCTGTTCCTCGCCAACCCTCGTCTTCTTTTCCTCCCCGGCATCTCCACCCGCCGTTCTATTCCTCGTATACTGCGTCCATTTATTCCCACTGCCGCAGCCATCCAGCTGCAACCACCATACCCGCCATGAAGGTTACCTTCCGAGATCTCAAGCAGCAAAAGTTCACCCTCGAAGTCGAACCCGCCGACCTGATCTCCGCCGTCAAAGAAAAGATTTCTGCCGAAAAGGGATGGGATCCCAAGCACCAAAAGCTCATCTACTCGGGCAAGATTCTCAAGGATGAGGAGACGGTTGCCTCATACAACATTGAAGAGAAAGGCTTCGTTGTCTGCATGGTGAAC…
c1497/f7p2/1302 isoform=c1497;full_length_coverage=7;non_full_length_coverage=2;isoform_length=1302	TCGATCCAAAAGCCACTTGCCGACTTTCCTACGGCTTCTCACTTTCTCTTGTTCGCTCAACCTCATCTTGACACGGAATTCATCCGCTTTATCCCCGGCCAGTCAAGAATTGTAGCACGCACCGATACCAACGCCCCTTGATACCCTTGATACCCAACACCACCACCCACCATGGCCGCCTCAGACGAGCAGCTCGTCCTCCCCATCATCGACGCCCACATCCACCTCTACCCGTCCTCGGAGCTCGACTCCCTCTCCTGGGCCGACCCGGAGCACCCACTATACGGCCAGCACTCCCTCGAGCAGTACAAGGCGGCTGCCGCGAGCGCCCCGTCCCTGCTGGGCTTCATCTTTGTCGAGACGGACCGCAAGCACGACCTGGCCTCTGGCGCCGCCGAC…
c1498/f3p0/1206 isoform=c1498;full_length_coverage=3;non_full_length_coverage=0;isoform_length=1206	ACTCCCAGACAGAAATAAACACTTCGCTTTTCATCACCCTCCTCGACGCCAGACTGTCCCTCGTTCTATCGTGCGGAATGAACGGCATGAATGGCATGAACGGCCCAAACATGGGCGGTGGCGTGCCCATGCCCACGCCGGCCGGCCACCAGGCCGAACTGAATTACATATACGGCATGGTGGAGGAGCTCAGCAGACAGCTCGCCGAGAACAGAAGAGTCACAGAAGACATTGTCAGCGGTCTCGGCCGTGTGCGTAATCGCGCGCGGATACAGGGGCTGGACAATGACCAGATCATTGACGCCGCAGCCGAGGAAATCAACCGTCAAGACCAAAACATCGACGCCCTCCTCTCCGTCCTCTCCGAATCACTGGAAAAAGCCAAGCACTCGCGCGACG…
c1499/f3p13/1112 isoform=c1499;full_length_coverage=3;non_full_length_coverage=13;isoform_length=1112	TTGGCACCATCTACCCCATCTACTCCATGGTCGAGGACGAGAACCCGCCTGCCTACGCCGCCCTCTCTGCCGAAGACGAGGAGCACACTACCGGCACCGCCCCCCCCGGTGCCCGCCTTGCCGACGGCGCCCCGCGCACCGTCACCTCGTCCCTGCGCGCCGTCACCCGCCTGCTCTACGCCGTCGTCGGCGTCCGCGGCTTCTTCCGCGGCATCGTCTTCCAGCTGATCCAGTTCCTCATGGCCGCCGTCCTCGTCGAGGTCTTTACCCAGGCCCTCGGTCTCTACTTTACGCCCCTCGCCACCCTCCTCGCCTCCCTCACCCTCGTCCAGTTCTCCGCCGCCTGGGTCCACATTGTCCTGACGCACCCCCGGCCCGGCGTGTCCCACTTTCGCCGGC…
c43941/f1p0/1047 isoform=c43941;full_length_coverage=1;non_full_length_coverage=0;isoform_length=1047	aagTTCAATACCTCTACTTGCTAAAATTTGTCCTTTGGTGGCTTGTACCAGCTCAATCATTTCGAAATGGCCAATGAAGTGAAGAACTACTTCCTAGCACCCAGCTGGGACTACTCACCCTCCTCTCAACCTTCCGATACAGTTTGCCTGTGGAATTTTGTCAGCAGCCCTACCAACATGGTGCCCCCTCTCGCTGCTGCGACTGCTAGGCCTACTACTTCTGATGTAGGAGAAACCACAAAGCAGGGATTCGAATGGCTCCGGGGAGCGCAACAAGGAGAGCAAAATTGGTATCTGGACAAGGTTCCTCGCCACACTATTTCCAGGGCTCGACGTTGATGTCGGAATCCACGGCGCGAAGACGGCCCAGAACCACTTTACTTTTGAGACCCATGGTCA…
c1504/f8p2/793 isoform=c1504;full_length_coverage=8;non_full_length_coverage=2;isoform_length=793	GTGTACCTGATCATTACATCCAGCTGCCAACGCTTTTGTCTACACCATATCATTTCTCTCTAAATCAAGCGCCCCAAATGGGTAACACACAACATATTAGCGACCAGGTGGAGTGGGATATGGTGCTCGAGAAGACCCAAGTCGTCGTGGTAGACTTTTATGCCGACTGGTGCGGTCCCTGCAAAATGATTGGTCCTCACTTTGAGCGCCTGGCCGACGAGTACGCCAAGCCAAAGAGGATGGCCTTTGTCAAGGTCAACACGGAAAAGGGCAGCATCGGCCAGATGTACGGCGTTCGCAGCCTGCCCACGTTCAAGGTCCTCCACAAGGGCATCGTCGTCGAGACCGTCACTGGCGCAAACCCCGCGGCTCTCGCCGGCGCTATCGTCAAGGCCAGCA…
c1507/f19p13/1396 isoform=c1507;full_length_coverage=19;non_full_length_coverage=13;isoform_length=1396	ACCGCTCTCTTATCTCTGCTCTCTTCACTTCAACGTCAGTTCACTTGAACGTCAGTTCACCTCTGAGTCTCTCTTTAACCTTCCAGAGCTCTGCAATCCTCTTGTTCCTCTCTTCATCCTCTGGTCCTCATCGTCCACTACATGCTTTGTTCTACCCGCTTCATATCTTCGTCTGCGCAATATGCCTCCTCACTCTCCCGATAACCCCTTTCATGAGCTCTTACCCTTTAGTCCACCCACTCCCGCTTCTGCTTCCGAAAACGCGAGCCAGGCGGAGGACAGGCCTCTGCCACCAGGCGCCATAGTCCGCTACTTCTGGACCTGCCACGAGTGCGGATGTGGCACCTTTCGCTGCAACGACGCCTCGGTAGCCCTGTGCATCCAGTGCAAGCATCAGGT…
c1509/f35p8/880 isoform=c1509;full_length_coverage=35;non_full_length_coverage=8;isoform_length=880	AACCAACGACGCTTCAACCTAGAGACCGAGCTCGACTCTCATCAACACGACAGGCTGCGACTGAAGACCCCGACCCGCACATCTACTGCATCCCATTTCGCAAGCGTTTTGCGCTCGATATACCGACTCCTCTGGCCGTACACGCCAACCGAAGCTCCCACGCACAGCATAATGGAAGAGGACCGACTTTGGAAGTTCTCCAAGCCCGAGTGGCTCAACAGCATCTGGGCTCGCAATGCCGGTATCTACGCGGCCGGAGGCCTGTTCTCCCTCGCTTTTTACACTATGCTTGACGCCGCCGTGTGGTCCAAGTCGGCCAATAACGGGTCCGACATCCACGTCAAGTTTGTCGACTGGTTGCCGCTCGTCTTCTCCTCGCTTGGCATGCTCATTATCAAC…
c1510/f16p2/934 isoform=c1510;full_length_coverage=16;non_full_length_coverage=2;isoform_length=934	CCCTACTTTGTTCCCTTTTATACTCTTCCTTTCCCTCTCCAAAAATGCTCTTCCCTCAGTTTGTCGTGAGCGCCGCTTTACTCGCCTCGTCCGGGGCGGCGCAGACGACACCGGCCTCGTCCGGCGGCGGCTCTCGCGTCTGGCAGTGGCGCAACTACGGCGACGCCAAACCCGTCTCGCCCCTCCGGCAGGCCGTGACGATGCACGTGCCCCCCGACACCGACATCTGGCGACCGGCCGCGGACCGCGACAACTTCACCGCCCCGTTCCTCTTCACCACCGTGTCCGCGTCGGCGTTTGCCAGCGTGCAGGTCACCGTCACGGCGCCGTGGAGGACGCTCTACGACCAGGGCGGGCTCGTCCTCGCCTACCCGCCGTCGTCGGGCCGCGCCGCCGCCG…
c1511/f3p4/1136 isoform=c1511;full_length_coverage=3;non_full_length_coverage=4;isoform_length=1136	CACTCAAATTCCATAGCTCATCAAACATGGCGTCGCTAGCTTCCACATTGCTTCGCTCGGGCCGCACAAAAGGCTGGGGCTGCGTCAGGCCGCATCTGCGGCTTGGCTGCCCGGCCAGCTCTAGGCTCCTTTACTCGACAAACAGCAGGCTGTCCCACGCCGTCACGACGCTTCTCGCGCCCGATCTCTCCTACAGCCAGAATGTCGACCACGTCGGACTCGTCGCGCGCCACCTCGAGCAGGACGGTATCCTCCGCATCACACTCGGCTTCCGCGACGACGCCAGCCGCTACTTGGAAGGGCTGATCCGAAGCCTGCACGCCCACCACGGGCACCGGCTGCCGCTCGCGCACAGCGCGACGCGCGGCTGGTTCTGGGACGTGCGGCCGAGCTTTGGCG…
c1512/f8p0/913 isoform=c1512;full_length_coverage=8;non_full_length_coverage=0;isoform_length=913	ACACCTTTTTTTTCCAGTTGGGTTATCCTTTGTACGAATTGAAAAATTCGTAGCCCGAGCTTCATTTTTTCTTCGCTCTTCTTACTGTTTGTTGCTCTTGTTGCGCCCATCCTTCTCTCACTGACTCGCTCTTTCTGAGTGAAGCCATCACCAAGCTACCAACACAACTACCGATATTCCGCTTTCCTCTACCTCACCTACGTCAAGATGGACCACGGCGACATGGACCACGGAGGCATGGATATGGGTGGCGGCGCCGGCGGGCGACAGTGCAAAATTGACATGCTCTTCAACATCAACACCATTGGCAGCTGCTTCTTCACCAGCAAGTTCTACATTGAGACCAGCGGCCAGTTCGCCGGTGCCTGCATCCTCGCGCTCCTCCTCGTCGTCGCCCTC…
c1513/f8p0/1308 isoform=c1513;full_length_coverage=8;non_full_length_coverage=0;isoform_length=1308	GCAGCGGAAGACCTTGCTCACCCTCGCGCATCTTGGCAAGAGAGGAAGACAAGGCAACACTCTCATCTCTCATCGGCTTGTCTCCAAACGGATATTTGCTGACTGCCAGCCGCTAGCGTCGTCCGAAGCGGCGCGGGTCTAGGAGAATCGCGCACTGTCTGTGCGAGGCCGGCCGGCAACCGCCCCTGGTGCAGTCGGGCCATCGTTTTATTACCTTTCCTCCTGGCGCCGTGTCTTCATCCGCAGTCGATCCCTCGTCTGGTCTTTTCTGCTCAACAGTTTTCCTTTTCTCGTCTCTCGTCTCTCGTCTCTCGTCTCTCGTTTCGTTTTGCTGTCGTTTACCTCGACACAGCCACTCTGCATATTGTCTCCTGTCCTGTGAGCGAAAACTACGTTGGT…
c1514/f15p14/1555 isoform=c1514;full_length_coverage=15;non_full_length_coverage=14;isoform_length=1555	AGGGCAAAAATCAACACCGCCCGGCTCCTCCCTGTCCCTTCTCTCCTCTCTCGCGCATCCACATATCTTGAAGCCTTTCCCGGACTCTTGATACCCATCTAGTTTCTTACATCCTCCATTCAACTCTTTTAAGCCTCCTTTTCACATTTTCAAGTCGCCATCATGCGTGAGATTGTTCACCTCCAGACCGGTCAGTGCGGTAACCAGATTGGTGCCGCTTTCTGGCAGACCATCTCTGGCGAGCATGGCCTCGACTCCAGCGGTGTCTACAATGGTACTTCCGAGCTCCAGCTCGAGCGCATGAATGTCTACTTCAACGAGGCCTCCGGTAACAAGTATGTTCCTCGCGCCGTCCTCATCGATCTCGAGCCTGGTACCATGGACGCTGTCCGTGCCGGT…
c1517/f11p6/810 isoform=c1517;full_length_coverage=11;non_full_length_coverage=6;isoform_length=810	ACACATTGAGTGAACATTAAGATCTATTGATCGATTCTTTATTCGTGTTTCCATCAGATACCGCCGCATTTGCCGCCACAATGTTCACTGGTATTGTCGAAGATATTGGCGTCATTACACGCCTGGCCAAGGATGCTGCCACTGGCAGCGCCGAGATGACCATTACCATTGCGCCTGGTTCATCTCTTCTCCAAGGCTGCCGCGATGGCGACTCTATCGCCGTCAACGGTGTCTGTTTAACTGTGACGTCGTTCAAGGATGACCACTTTGATGTCGGAGTTGCCCCCGAGACCCTACGTATCACCAACCTTGGTGGCCTGTCCGAGAATAGCCGAGTGAATCTGGAGCCTGCCGTCCGCGCTGATACCCGAATGGGTGGCCACTTTGTGCAGGGCCATG…
c1518/f27p5/1364 isoform=c1518;full_length_coverage=27;non_full_length_coverage=5;isoform_length=1364	GGTCCGAGCTCTTCTTCCACTCTTCCTTCCTGAACAGAAATTATTGCCAACCATCGCGACCAATCCGTGCTGGACGCCCTGTTCGTCGCCGCCGCAACTTGTCTGCCCTACACCTATTCTGACGGCCCCCCCTCTTCTTTTGCTGCCGATTCTCGCACCAAAACGATCGTGCCCGAGAGACAACGCCTCTTCCCCAATTTCCTCCGAATACCCACCAACCTCCATCCTTCCCGCCCATCATGTCGGTCAAGTTTGAACGGGACACATTCCAGCAGACGGCGCAAAGCGTCGTGGGCAATGCGGCCAAGAGCGGCCAGATCCCCGGCACCAGCGGCAAGCACCCACTCGCCGAGAAGCTCGGCACCGCTCTGACGGGCGGTCTCGACAATGCTGGAACCA…
c1519/f5p7/2059 isoform=c1519;full_length_coverage=5;non_full_length_coverage=7;isoform_length=2059	ATCGTGTCTTCCATTTCCCTCGCCTGCTACCGCCTCGACCTTTTCCGGCACACCACCCTCCTTCGTATAGCACACCAAACATCAGTCGACGGCCCCATCATGTTGGTCGGCTTCAAGAGCTACCTCGAGGCCCTCCCTCACGAGGTCGCCCTCAAGCCAGTGCCCTTCATCCTCGCCTCGGTGCTCGCCGCCGTGCTCGCCGTCGTCTTGCGCCTCGCCACCGCCGCGCCGTCGACGCTGACGACGCTCAACCCCAAGGGCGCCTTTGAGGTCTCTGACGCGCGCATCAAGGCCACCTTCCGAAGAGACGCCGCCAAGATGCTCCGCGGCTGGTTCGCGCAGAACCCGAGCCGCCCCGTCATCATCAACGGCGACATGGGCCCCATGACGGTGCTGCCG…
c1520/f21p25/2104 isoform=c1520;full_length_coverage=21;non_full_length_coverage=25;isoform_length=2104	GCTTCGAATGAGACTACTTTTCAGACTCTTGGCGGCCCTGGAATCGCATTTGGATTTCGTCTTTTAGCTCAGATAAACACCATGACGGCCTCGTTACTTGCAATTAGTCTCTACGGCCTCGCAGCCTTGTCCAGTGTCTCAGCCGCTGCTAACATACGCTACTGCTCCGTGTTTGAGAGAGCCAGTTCTACCGTCAAGTGTCGCTCACTGCCAAATAATTTCCTTCAAGTACGAGACGCTGCTGCTTCTGCTTCCGCCACGGCGTCTGCATCTTCGGGCTCAACACCGGACATAACCATTTTGCAAAACACCTTCAAGGCCCTCGCCGACTTGCAAAATGACTACTTCAAGCAGAGTAGAAATACTTGGCCCGACGCCATTGACTGGACTGCTGCCGTC…
c132593/f1p0/769 isoform=c132593;full_length_coverage=1;non_full_length_coverage=0;isoform_length=769	CACCAGCCAAGGCTCTCAGCCATTCCCAATACAATGTTAAACTCCCTTCCTTCGCTCCTTTGAAACCGCGGATGGATCAGCCGCCCGACGCGGTTACGCGGGCGCTCGCCCAGCCGCACATTGTGCAGTCCATCTGCCTCAGCTTGCCTGTGCGCATGCTCGTGACGGCCACCCTGATCAATCGCACCTTCTTCGCCGAGGTCACCGAGACCCAGTGGAAAGACGCACCGCTCTGGATATTGCGTGCGTGCGTGCAGCCGAGCCGTCGACAGCTCTACGCGTCCAAAATACGCCACCTCGAGCTCGACCTCGACGACATCGCACGTTCTGTGGCCAATCATAGTTTTATTAAGAGACTCACGTTGACAGCTTGCGGGTTCTTGTCCTGTCTACCTGCAA…
c1522/f13p11/2795 isoform=c1522;full_length_coverage=13;non_full_length_coverage=11;isoform_length=2795	GCGCAACTGTATGCCACTCCACCACGACTACAACAATTCTCGACGCCGAGTGGTTGGTTAGCTTGCAATTGCATTCATTACCAGGCGAGCTGGTCAAAGATCTTCTATACCCGAGTATTAGTCCGCGGTCTTCGGTCTTGACACCTGCACGAAGCTACGGCTGGCTTCAACTCCCCCGCTTGCAATGTCGTCCTCCCCTAACATGCTAACCAAGTTTGAGTCTAAGTCCTCTCGGGCGAAAGGTCTTGCCTTCCATCCCAAGAGACCATGGATCCTGGTCACCCTTCATTCCTCGACCATCCAACTTTGGGATTATCGCATGGGCACTCTAATTGATAGATTCGAAGAGCATGATGGTCCAGTCCGCGGCGTGGACTTCCACAAGACTCAACCTCTCTT…
c1523/f3p0/1042 isoform=c1523;full_length_coverage=3;non_full_length_coverage=0;isoform_length=1042	ACTGCTCAACCGCATACCACTATCCCCTATTCAACCCGAAGCATGTCCGTGCAAACAAAGGTCCTGATCCAAATGTCCGGCGCCCCGGGCTCCGGAAAGAGCACCATGGCGCGGCTGCTGCGGCCCTGCCTCGCAAGCGCCGGCGCCGTCGTCGTCGATCACGACGTGCTGCGGTCCGCCTTTCTCGCATCCGGCCTCGACTTTGCGGCGGCCGCGCGGCACGCCTACGAGCTGCAGTGGACGCTCGCCGAGGACCTGATGCGGCAGGGGCTCAGCGTCATCGTCGACAGCACCTGCAACTTCCCCGAGACCCTCGCGTGCGGCGCCGCGCTGGGCCGCGCGCCACGGCCACGACTACTGGTACGTCGAGTGCCGCGTGCGCGACATCGATGTGCTGGA…
c1525/f12p11/1506 isoform=c1525;full_length_coverage=12;non_full_length_coverage=11;isoform_length=1506	ATGTTTTTAAGTCATCACAAAAGCTTTTCCCTCGTTTTCATCTTTCCATAATCTCCCCGTCTTCACACTCAAAAAACCTCGCATTCTTCCACACACGCAACATCACAATGGCTGCTACCACATCTTGGGTGCCCGCCGACGCCAAGGGCGACTTCTCCATCCACAACCTGCCGTTTGGCATCTTCTCGACCAGCTCTGGCGCGCCCCGCGCCGGCGTGCGCATCGGCGACAGCATCGTCGACCTTAAGGCGCTCTCTAGCGACCCGGCCGCCGCCGGCCTCAAGTCCATTCATGGCGCGGCGGCCAGCTTTGCGCAGCCCACGCTCAACGCATTTGCGGAGTCGGGCCGTGCTACCCACAAGGGTGTCCGCGCCGAGCTGCAGGCCATCCTGGGCGGGA…
c132598/f2p0/3264 isoform=c132598;full_length_coverage=2;non_full_length_coverage=0;isoform_length=3264	ATCTTACACCATACCCAACAAGTCTATCGTGGGTGAAAGAGCGGTGTCATCCGCTGCTCTCTCAAACTTTCAACACCGCTTAGGTTTTTTCGCTTCTCATATGCTCCTCGGGGTTCCTTTTATCCCCTTCTTTCACAATGACCCTCGACTTCAATTCGAATGGCGGGGGAGATGCCTTGCTCGCCTTGAACTTTGATCCTCACAACCACCATTCGCAACAACATCAGCAACAACGACATCATCACGCCCAAGCCGAAGCCCACGCTCACGTACCGCACACGCCCACGCCCACGCACACGCACACGCTCAAGTACAAGCTCAAACTCAAGTATACGGATACGCAACATCGACTTCGCAGCCTGCTTCTGCCGCCGCCGCCTCCTTCATCCCTCACCGCGA…
c1527/f13p3/755 isoform=c1527;full_length_coverage=13;non_full_length_coverage=3;isoform_length=755	AGTCTTCATCAACGCTGAACTGCTGCTCGTCGCAAGTGACAAAAACACTCTTTCGTTGTCAATTGAGCGGCAACCACAATCCACCATGACTACTCTCCGATCTCAGGGCGTTGCCCGCATTCTGCGAAGCGCCACCGTGCCGCGTCTGGCCGTTCCCACCCAGCGCTTCCAGAGCTCCATCGCGAAGCACAGCGAGCATGAGGTTATCGGGACGCCGAGCACCGCCAACCAGCCCGACTTCGATACCCTCCACGACAAGGCCACCTCGACCTTTACCCCCGTGCCCCGGTCCGTTCAGGACGGCACCGACGACCTTCGCTCCGCCGCTGTCACCTCTGGTGCTCCCATGGAGCTTCAGGCTCGCACCGTCAGAATATACAAAGAAACAAAGGCCGCCAC…
c1528/f6p3/1402 isoform=c1528;full_length_coverage=6;non_full_length_coverage=3;isoform_length=1402	AGGACACAAAGCGGCACCGCGAACCTCGGATTTGCTACGGCGCAGGCATAATTCCTGCGCTGAGAGCAACCATGGCGTTACCATCGACCCCCGGCGTAGCCCTCCCAGCCAGTCTCGAAGCAGCGAGAATCGACGGCCTACCTGCGTCGGCATACTACATTCCCAACTTCATCAGCGTAGACGAAGAGCAGCTTATACTGGACAAGATTGCCGCGGCGCCAAAGCCCCGATGGAAGCAGCTCACACATCGCCGCCTGCAGACGTGGCCGTCCGACCTCGTGCGCGACAAGCTCCTCGACGCCGTGCTTCCTCCATGGCTTGAATCGCCCGTCGTGCCACGCCTCCAGTCGATGCCCGTGTCGTCCGGCGACACTGCTGCCCACCTCTTCAGCGGCAGCC…
c1530/f33p14/1191 isoform=c1530;full_length_coverage=33;non_full_length_coverage=14;isoform_length=1191	AAACACATCGCACACGCTCATATCGCTTCTTCACCGCGCGCATTGCTACAATTTGATTTGCGCATAGATCTACCATATTTCGACCAATTGAATAGCGGGTGACCGTTGCAAAGTCAAAATTCATCGAGTGCCATTCCGAGAGAGCCAACAAATAGCAGTGCTTGTATAACTTGGCAACGATGGACTCACAGAACCAATCGGCGCAATCCCAACAGCAGGGACGCCCTGCGCCAGTCTACGACACAACCCAGGGCGGCCATTATGGTGCTTGTGCTGCTCTAGCCACGCAAGGCTTCGCGCCCGCAGAATTGTACACAGGTCCTTGGGCAAATGTTCACCAAGGTCTCACTGGACAGTACAAGGACATTTTAACAACTTACTGGCAACAAACCATTACTC…
c1531/f33p25/933 isoform=c1531;full_length_coverage=33;non_full_length_coverage=25;isoform_length=933	AAATTGCAAAACAAGAAAAAACCATCAGGAATCGGAACCATGAAGTCTGCCAATACCAACGCGCTGTACTCCAACGACGCCGTCACCGACAGCGTCGTCGACTACGCGGCGGCGCACTCGGAGGCGCTGCCGACGCACATCAGCGACTACCACGCGCGCATCGTGGCCAGCCATCCGCGCATGGACTACATGATCTCCAACCTGCAGGGGCAGTTCCAGACGTTTATCGCGCGCGCCGTCGGCGCCAAGCGCGTGCTCGAGATTGGCGCCTTTGTCGGCTACTCGGCCATGGTGTGGGCGCACGCGGTCGGCCGCGACGGCAGCGTCACCACGCTCGAGTTCAAGCCCGAGTATGCGGACGCGGCCCGGGCTGCGTTCCAGGAGAATGGCGTGGAGAAT…
c1536/f7p23/1008 isoform=c1536;full_length_coverage=7;non_full_length_coverage=23;isoform_length=1008	TCCATCTTCTCACTAGTCGTTGCCCCTCGAGAGCCTCCTTGTTCTCCCTCTCGACCATCTTCTATTCTTCGTTTCGTCTCTCTCGTTGGCGATTCTTCCTCTTGTCCTTGTCCTGTATTAATTCATCTTTCGACCTATAACACTCGCTCTCCATCGACGCTCAACGGCTGCATTCTTGACTCCCTCTTTTTAATTATTCAATCGATCCTAACCTTCTCGACACTGTCATTGATCTCTCCGTTCCCGATTCCAGACTCATCAGTCCCACGACCTCTCCCACCTCGAAAACCAACCATGGTTTCATTCAAGACAACGGGCTTCGTTGCCGCTGCGGCTCTTGCTACAGTCGCTCAGGCCGATTATACGATTGACCCGAAGACAGTGCCCCTTTGCCACCCC…
c1540/f30p12/1720 isoform=c1540;full_length_coverage=30;non_full_length_coverage=12;isoform_length=1720	ATGCATCATTCTTTCACTGGGTCAAGAAGCAACTCATACATAAATAGGCTCAGCCTCCAATTTTGTATCAGAAAAAACCCTCATTGCAAAGTAGCTGCCACAATGACACCTCCGCTAGACATCGAAAGGGGCCAAGCCACCCAAACGCAGAGAAAATCTGTGTCTCACAGCTGGGATCAGAACCTCTCTGTCTCTCCCATCGCAACCTTTCAGTCACCCCCACCAAGCTGGGCAAGATCTCTGCCACAACGCGGTGCTCCGAAACAGCTCAAGCCGTTCAACACCCAGGACGTCAAGATTCTACTGTTGGAAAATGTCAATCAAGCCGGATGCGATATTCTTAAAGGCCAGGGGTATCAAGTTGAAACCGTCAAGTCCTCGCTGCCCGAGGATCAGCTG…
c1541/f23p112/1672 isoform=c1541;full_length_coverage=23;non_full_length_coverage=112;isoform_length=1672	GTGTGTGTTTGGATCAGATTGTAAGCCTCCTCAAAGCTTGTACCACCATTCAAACTTCGTCTCAAAGAAAATGCACTTCAAGCTTGGACTCCTCGCCGCAGCGGCCACGCTGTGTAGTGCCGCGTTCCGCGATGGCTGTGCTGACGCACCCTGGAACTCGAACACGGACTACTTCCTCAACAAGTTTGACAACGACGCCAACTTGCCCTTTTACCCTAAGTACAACAAGACCTACGTCACCATCAAGAACCGCCAGCGGAGATTTGTCGTGCTGCACTGCTCCAAGGAAGCGCCTCCGAGGTCCGTTGTAGGCGAGGAAGCCCTGATCATCCAGGTTCCCGTCAAAAACGTCGCGGCTCTCGATGGTTTCTCCCAAAACATGATTGAGATGCTGGGCCT…
c1542/f10p7/1730 isoform=c1542;full_length_coverage=10;non_full_length_coverage=7;isoform_length=1730	ACGCACGCCAGCTGTCTCGCAGATTCTTTTATACCCTCTCCTCGCCCAGCCCCCCCCGCCTTGTCTTCCCATAGCTACCCATCATGTCGTCGGCTGACGAGACGCTACCACTATTCCACGAGAACACTGCTGGCCAAGGCCAAGACAACATGGTTCCCAACACCAAAAAGGCTCAAATCGAGTGCATTTCGGACGATGCTCTCATTCATCTCAAGTCCTACAAGTACTCTAGCGTCGACAAGTCGCCCGTGTCCAAGTACATTCTCGGTCCCTGGTGGAACTTTTTCGTCACCCTCTTGCCGCTATGGATGGCTCCCAACATGGTGACCTTGGTTGGGTTCTTCTTCATCTTGGCCAATGTCGCGCTACTGGTTATTTATATCCCTGATCTGATCGGCC…
c1543/f19p5/1580 isoform=c1543;full_length_coverage=19;non_full_length_coverage=5;isoform_length=1580	AGAATCTGACATTTCCCTTTTATTTTTCTCTCCGCACCTCGTCTTCCGCGACCGCTACACAAGCAATTTTTTTTCTCTTCTTTCCCTAGCGTTTCCTATATAACATCACCTTGCGGGCGCCTGGACGGTCTTGTGTCACGCTCTGCCAGCTCTCGGGCCAGGGCGAGCGGAAAGGCACCCAACGCAAAGACCAGCTCAAACCGCCGTCCCAAGATCCAGCCCTTTTTTAGGCACCGTATTTAAAATTGCATCAAACGCATCTTCATTCGACTTGTTCATCGCCGCCTCTTCCCTCTTGTCACGAGACCGCTGACGAACATGGCGTTTTACAACGCCCCGTCTGCATCGACGCTGCCTGACCAAGCATCAACATTCACGACCTCTGCTTTCCTGCCGCAG…
c1544/f24p3/839 isoform=c1544;full_length_coverage=24;non_full_length_coverage=3;isoform_length=839	ACGCCAAGCCCGGTTTTTTTTCCTACCTCATGGTAACCGAGAGAACCCAGAGTTACCTCGAGTTATTATTCCCAGACACACCACCACCAGACCAACCTTCACTTCGAGTTATTTGAGCGACACGCAACCTTCTACTACTATCGGCGTATACCGTGGTGCCACCCAAAGCACAGCCAAAATGCCAGAAAGAGACGTTGACGTTCTGGACGAATTTATCTCGAGCTATCTCCAACGACTCACGACGGAGTTGTCAGAGGACCTGGACAGAGTCCGCAATGCAGATGACTTCAGGGCAGACTCTGTGCCATTTCTAGTACATGCGCTGGTACAAGGCAATTATCAATTCAGCAGAGACGACAAGGAGCGAATTGTCCAGGCTAGCGAAGAGCAGAAGAAGGA…
c1546/f7p6/1393 isoform=c1546;full_length_coverage=7;non_full_length_coverage=6;isoform_length=1393	ACCTTGACCCGACAACACGCTGATTTATCTGTAGACGCGCAACTCATCATCACCTTCCACGTCATGGAAGCACTCGCCCGTCCTAGTTTCCTTTGATTTCGATTTGACGATTCGCCTCCCCTCATCGCAGCCTTTGACAACCTGCGTCCGACGGGCAGCCCAGTACAAAAGCAACCCCGCCACCTGATACCTGGATACCTGGGTAACAAGGTTAGCAAACGAACCAAGAGGCCTTGCCTTCTTCCCCCTCCATCGAACCACCCGATCAGCATCACGCCACGCCTTTTCGAAATTGGCATTTCTCTTCTTCCGGCAATGGCTTCCATCACGGACACGCCAGCTCTCCCGCGGCCAGGCTCCCCGACCGGCTCCCCTCACGGGCCTTCCACCACCTCCCTG…
c1548/f7p3/1792 isoform=c1548;full_length_coverage=7;non_full_length_coverage=3;isoform_length=1792	ATCTGCTTCTTCTCTTTCCCAGTCTCTTCCTTCCTTGGGTTCGCCTCTCTCTCTTCTAGTCTTCATCCGTAAAAAACAAAATCATCCATTCTTCCGTGCATTTCTTCCCGCAGAGGGGGAGGTAGTAACAAAGCACACATGGCACCAACGCACCGCGTCACCCCTGCCGCCCGGCCACCGGTGCACAAGCTGCCCGACGAGCTGCTCGTCCTCGTCTTTGCGCACTTTGACGACTCGTCTCGTCTGGCCCCGCGCTTCCGCGAGGACCCGGTGACGCTGCTCGAGACGTACCACGCGGCCGCGCACCGCGGCCGCGGCCGCCACAACCCGCTCAAGAACATATCGCTCGTGTGCCACCGCTGGCGCGAGGTTGTGCTGCCGCGGCTGTTCCGGCACGTG…
c1551/f29p8/664 isoform=c1551;full_length_coverage=29;non_full_length_coverage=8;isoform_length=664	AACCTCAACAACGTCACATCTACATACACTGCAATCTCCACACACTTAACAACCCAACCCAATTCTTGTTCCTACACCATGGCTCTTGCACTTCCCATGCACAACCTCCCAATGGATGAGCCCGCCGCCTCCGAGGTCTTTGAGTACAACAACCAGACCTTTTACTGCTGGAAGCTCACTGAGACGGAGCGCGCCCACATTGCCAGCATGCTCAACATGGACGCGACCGATCTCAAGCTCAAGGGCAACAACTTTCTCCAGGACCGCTCCCAGTGCAGGGGCTGCGGCAAGCACTCGGGCATGGACGACTTTGTGCACAACGCCCTCTTTGCCGGCATTCACTCGGTCGAGTTCATGAAGGACTTCCTCCTGGGCAAGACCGAGCAGGCGACCCCCTAC…
c1553/f10p2/1304 isoform=c1553;full_length_coverage=10;non_full_length_coverage=2;isoform_length=1304	ACACTGTGCCTGGCACTAACCGACTTGAACGCGTCATGCATCCACGATACAAAGTTATTCTAGAATATCCACTATCCTCAACCGCTGACGCGCACATCTTGTCCTTCATTCATTAGTCGTCGGTTGCTTCTTCGAGGGTCACTGTGAGGCGGGCGTCTGTACCGCCACGACTACCCCGCAGAAACTGCCAATAAAACCCAAAGGCAGCTCTCACCACTTTTCGTCGCCCAACTTCCCGCCAACCTGCCTCTCGCAACCGACTCAACGCCCCCCGCTGGCCCAGGAGCCGCCGCCAACATGATCTCCAGCGTCCGATCTACCGGCCACCCGTTCCCCAACGCGCGGGCGCTGCAGCCGGCGCCAGAAACCCCCGACAGTGCCGACGCCGAGCTCACAACC…
c1554/f8p1/2034 isoform=c1554;full_length_coverage=8;non_full_length_coverage=1;isoform_length=2034	AGTTTTCGCCCAAACATCAGCACAACATCACACACAGCAGAAATGGACGCCGAATCTGCGCTATCCAAGGGGTCCTTGGACCTCATCTTCAATGATCCCGACAAGGCCACCAAACAGTTCCCCATCCCGACGATGCAATGTCTGCAAGTCAAGCAGATGGCGCCCTCTGCTCAGGGCGGCGACAGATACCGCCTCGTCATGAGCGACGGCAAGCACTACGTCCAGACCATGCTGGCCACCCAGGCCAATCACGTAGTCCACGACGAGAAGCTGGTGCGCGGCTGCATCGCCCGCGTCAAGCAGTACACACCCAACAACCTCAAGGGGAAGAACATCCTCATCATTCTCGATCTTGAAGTCATTGAGAGCTACGGCATCCTCGACAAGATTGGCGAGCCC…
c1557/f7p2/1663 isoform=c1557;full_length_coverage=7;non_full_length_coverage=2;isoform_length=1663	GAGCCCGTCCGACAAAGGCACGCCTCTAGTTATTCTCCCCCTCAACTCCTCGCTCTTGTTTATCGTATTCCTGCAACTCCTTCCCCCACTCGTCGCTGCTCTGTTGTATTCGCTTTTTTTCATATTCCAAATCTGCTTCAACCACCGCGAACCCGCCCGCCACGAGCCTTTTGCGTCGTCTCCTCCACCAAGAAACACCACCTAACTACCACCTACCTCTTATTCGACCACGCTACCCACCACCCCGGCTAACCACTCCTTGTCCTCGGTCGCTTCGTCATCCGCCCCGAACACGTTTGCATTGCAACCCGACTCAACCGCCCATCATGTCTATCGACGTCGAGCCTCTCGAGCTGAACTTTCGGCGCCCCTTTACCGTCGAGGTGTCGCAGACCCTCA…
c1558/f3p1/1036 isoform=c1558;full_length_coverage=3;non_full_length_coverage=1;isoform_length=1036	CGGCCTCGACGTCTTCACCACGGAGCCGCCCGCCGCCGACTCGGTCGCGGCGCGCCTCACCCGGCACCCCAAGGTGGTCGCGACGCCGCACCTGGGGCGCGTCGACGGTCGAGGCGCAGGAGAACGTGTCCATGGACGTGTGCACGCAGACGCGGGAGATTCTGCGCGGCGGGCTGCCGACGAGCGCCGTCAACGCGCCCATCATCCTGCCGGAGCAGTACCGCAAGCTGCAGCCGTCGGTGTCGCTGGTCGAGAAGATGGGCCGGCTGTACTCGCAGCACTTTGCCGGCAGCAACAGCACGCGCGTCGGCGGGCGCACCTTTGAGCTCGTCTACCACGGCGAGCTGGCCGGGCTGCCCAATACGAAGCCGCTGCTGGCCGCGCTCGTCAAGGGTCTGG…
c1559/f106p18/1405 isoform=c1559;full_length_coverage=106;non_full_length_coverage=18;isoform_length=1405	AGCTTGAATCCAGTCACACTGAAAGACGGCGTTGCATAGATTGCCACTAAAAACGAACCGGATCCAAAAGCTTCTGCCCACGTCGCAACAATGGCATCTCTCATGTCCATGGCCACGCTCGCCAGCGTGCTTGCCGTACTCCCTTCCGCCATGGCCGGATTCAACCCAGCCTCTGGCAAGAATATCGCAGTGTACTGGGGCCAAAACTCGTACAACCAGGGCTCTGGCCCTCTCGCTCAGCAGCGCCTTGCATACTACTGCAAAAACACTGACCTGGCTATCATTCCCGTCGCGTTCATGAACGGCATCACTCCGCCCATCACAAACTTTGCCAATGCAGGCGATAACTGCACCGCATTCCCCGGCAACACCAATGTTCTGAACTGCCCCCAAATCGAA…
c1560/f171p65/1348 isoform=c1560;full_length_coverage=171;non_full_length_coverage=65;isoform_length=1348	acCTCCCAAGAGTACATGGGGATCACCATTCGATTCACACATCCACTCATCCCCTTACCACCTTCTTCTCAATAAACACCTATCAAAATGGTCGGCTTCAAAAGCTTCGCCGCTCTCTTCCTCGCGGCCCTTGGCACCGCTGCCCCTGCTCCTTCTGGCGGCAAGTACATTGTCACGCTCAAGGACGGTGCCACTGCCAGCAAGGTTGAGTCTCACTTGCAGTGGGTAAACGATGTCCACGCTCGCAGCGTCGGTCGTCGCGATCTCAACCTCAACGGTGTCGAAAAGACCTACGGCATTGGTAGCTTCAACGGCTACGCTGGCAACTTTGACGCTGCCACCATTGAGGAGATCAAGAACAGCCCCGAGGTTGCGGCCGTCGAGCTTGACCAGAAGTGG…
c1561/f9p4/986 isoform=c1561;full_length_coverage=9;non_full_length_coverage=4;isoform_length=986	AAGGCAGAGCTGTACACTTCCCAGGGCTGCTTTCACTTCCATAACATTGATTAACAAGTCGAAATGGGTAAAACGGAACTTCCATCGCAGGCCACGATATGGCGACGTCTCGCGTTCTGGGTCCTCTTGCCTATGGCAACCATTTACTTAGGCGCAAACTGGCTTACTATCCATAACCCATTCAGTCGACTGATGCTTTCCTCGTCGCCTATCCTGGGAAAATATGATTGTGCTCATGATTACCGTATTGAAATCATGTCACTTGACCCTGTTGTCTTTTACATCAACGGATTTCTTCACGAAGCTGAGATCCAGCATCTCCTTGCCATAACCGAAGGTAAGTTCGTCGAATCCATGGTGTACCTTCCGAACGGCACGTCAGTCGTCGACAAGAGGTAC…
c1562/f6p1/1384 isoform=c1562;full_length_coverage=6;non_full_length_coverage=1;isoform_length=1384	ACGCATCTCATCTTCTTTCGGGAACTGATCACGAGAGACGATACTTTCGCTCTCACAGCAAGTGCTCTCACAGCAGCGTCGACGCTTTTTCGTCCCAGCGAGAAAATCCGCGCCTTGTCAACCACCATGGTCAACTTTTTCCGCGCCGCTGCCGCCGGGCTGCTGGCCTTTGTCGGCGCCGCGCGCGCCGCGCCCGCCGACGTGGGCAACGAGTTCGCGGCCGGGTACCCGGGGTCGGTGCAGGTGCTGTCGACGAGCCCGCTCGCGATCCGGTACTCGACGTCGCAACCCGACGACCGCAACTGGGTGGGCATCTACGCGGCGGTCAACGGCGGCGGGCCGGACAACCAGCAGCTCGGCGCGCAGCCGTCGCTCAAGTGGGCGTACGCGGCGGGCCTC…
c1565/f22p11/882 isoform=c1565;full_length_coverage=22;non_full_length_coverage=11;isoform_length=882	GCGCCTCGCCTCTTGTGACTTTTGGCGCGGCGACGCTCGTCTGGGCCGGACTCAATTTCCAAGCGGGTGGCATTCACCAACGCTCAAACGACCGGCCGCTCATCACAGAAAGATCGCACCTACGGAAGACAATGAGTCCACCAGGTACCACGCTCTCCGACAGTCTGAGAGAATGGGCCCTCAGCCAGACCGTTTTCTTCGTGGCTTCGGCGCCGTTGCGAGGCCGCCACATCAACATCTCGCCCAAGGGGCTGCCCGAGTCGTCCCTCGCCGTCATCAGCCCCAGCCAGGTCGCCTATCTGGACTCCATCGGGACCGGGTGCGAGACCATCAGCCACGTTCGCGAGAATGGCCGGGTGACGATGCTCTTCTGCTCTTTTGACAAGGTCCCCCGCATCC…
c1566/f4p1/1755 isoform=c1566;full_length_coverage=4;non_full_length_coverage=1;isoform_length=1755	ATCCCTCTCACAACCAAACAACGTAACAATAACATCTCTAAAACACGGCGAACGGCTACCGAGCGACATCTGAGCCAGAAAACAAAATCTCGCCTGCCTGAGAACATCGGAACACGCGCAAACGGCGACATGGCCGACGCCGAGACCGATATTGGCCAGCTGTCCCCAACACAGCAAGAAGCACTCGAACAATATCTAGCCGTGACGAACCAAGAGGTCAAGGACGCGATCCCGCTGCTGCAACGGTCACAATGGAACGTACAGATTGCGATTGCCAAATTCTTTGATGGCGAAGGACCCGATCCCCTAGCCGAGGCCATCGCGGCCAGCCAAGCCATCCCACAGGTCGCCGCGCGACACGAGAACCTGCAACAAAGTCTGCTCGCGTCCGAATTCAGC…
c1567/f11p1/1072 isoform=c1567;full_length_coverage=11;non_full_length_coverage=1;isoform_length=1072	GACAGTGTCCCTTTTCAAGATAATACAGAGCCAACTCACAGCGGGAAGAAAAAAACCCCCCAAAAATAAATAGCAATGTCGGACCTCAATCTCGAGCAGGTCCGCGACACCATGATCGCCATCGCCCACGAGGCGGGCCGCTTGATGCTCGCCGCCAACCCGGCCGATATTCCCTCAGGCACCAAGCTCAACGCCGTCGACATTGTCACCGAGGCCGACCAAGCCATCGAGAAGATGGTCGCCGGGAAGCTGTCGACCGCGTTTCCCTCGGTGGCGTTTATGGGCGAGGAGACGTACAAGCCGGGCATGAAGCTCGGTCCGGAGCCCACCTTTGTCGTGGACCCCATCGACGGCACCACCAACTTTGTTCATGGATTCCCCAACGCCTGCATCTCGCTG…
c1568/f16p69/686 isoform=c1568;full_length_coverage=16;non_full_length_coverage=69;isoform_length=686	ATCCACTCGCTGAGCACATACCCACAACACAACACTCTCAATATCACCTACGATGGCTCGCACCAAGCAAACCGCTAGAAAGTCCACTGGTGGCAAGGCTCCTCGCAAGCAGCTTGCCTCCAAGGCTGCCCGCAAGAGCGCCCCCTCCACCGGTGGCGTCAAGAAGCCTCACCGTTATAAGCCTGGTACCGTCGCTCTCCGTGAGATTCGTCGCTACCAGAAGTCCACCGAGCTCCTGATCCGCAAACTCCCCTTCCAGCGCCTGGTCCGCGAAATCGCGCAGGACTTCAAGAGCGATCTCCGCTTCCAGTCTTCTGCCATCGGCGCTCTCCAGGAGTCTGTCGAGTCTTACCTCGTTTCCCTCTTCGAGGACACCAACCTGTGCGCCATTCACGCCAA…
c1570/f5p2/762 isoform=c1570;full_length_coverage=5;non_full_length_coverage=2;isoform_length=762	GAAGCCGCAACCACATGTGCCTGTGTTTCCGTCGCAGACCGTCCTTTAAATACCGACAGCTCCATTCGGTTGATACCCTCCTCGAACGACGCAGACCCTCGCCAGCGCCCCTCCCGCGCACCATGGGCGTCTCCGTCCCCGGCGCCCCTCCCACGCCGCCGGCTACGCAGCACACGGCCGCCACCAGCGGCGGCATCTCCGCGACGTCGCCCTTTTCCCAGCAGCGCGAGCGCCTCATCCTCGAGCTGCTGCCGTTCAAGGACGCCGCCAAGTTCCACGAGTGGCTGCGCGGCGGGCCGGTGCAGGGCGCGTGGCGCGAGTTTCAGCACGACCTGCTCACGCACGTGCCGGCCGACCGGCCGGACCCGGACAAGGCCAAGACGGCGCAGGCGACCAAGG…
c1571/f6p1/928 isoform=c1571;full_length_coverage=6;non_full_length_coverage=1;isoform_length=928	GACGATGAACCCAACCAGTTCTCGTGAAAAGGGGCAAAAAAGCCTGCAGCCGGCCGCCATTCCCCAAATACGCGCCTTTGCAAAATGGAGTGGCTGAGGGCAGCGGCGGCGTACCTGTGGAATTTCCGCTACCTCCCTCTGAAATACAGATGGCCACTGATCAAGCTCCGACGCCGCCTGCTGCCATCCCAGTCGCCGCTCGGCCTGCGCCGCTCCCTCCGCTACGCGCGCGCCCTTCAGTATCCTGCACCCGCGAGCCCGGCCCTCTTCGTCCTCGGCCTCTTGTGGCCGTTTCCAACGTGGCAGTTTGCTGCCACGCTTCCGCTGCCACCGCGGCGCATCGCCGCGGACCCGAAATCGGTGGACCGACGCGCGCACGACCTACAGCTCCTACGCATC…
c1572/f17p4/935 isoform=c1572;full_length_coverage=17;non_full_length_coverage=4;isoform_length=935	GAATTTCGGATTCTGACTCAACACTGTCTGCTCAAATGGAGTCCGTCGACAAACACGTCCGCGGTCCTACACAGGACCACACGCATACATGCACCGTCATATTCCTGCACGGTCGCGATAGCGAGGCGAAACAGTTCGCTGACGAGCTGTTCGAAAGTGAAGCCAGCGTCGACCTGGCCGCCGCGGCCAACTGTCACGACCGCACCCTGCCTGGGATGCTCGGTACTGTGCGCTGGGTTTTCCCGGCCGCGCCGTTGCTGCGCTCGCAGCGATTTGGGGAGAGCCTGTCTCAGTGGTTCGACATGTGGTCTGTCGAGGAGCCCGAGATGAAGAGCGAGCTTCAACGCGACGACCTGGTCCACAGCATTCAGAGGGTGCTCGCCGTAATCGAGGAAGAAG…
c1573/f7p4/2134 isoform=c1573;full_length_coverage=7;non_full_length_coverage=4;isoform_length=2134	agGATACAGTTCCATGCAATTACCATCAACATCATCACACGACGCTCCGAAAGGCAACTGATATCAGAATAATACAATCAATCGTGCGCGACTATATTAATTGATTGCGGAACTCACAAAGCTCGCACCGACGCCGTCGCAAGCGCCGCAATGGCCTTCGCCGCTTCCCTCCGGGGACCTCGACGATGGCTGGCCGCCGCGGTCCTAGCTCTTGGCCCTCTGGCAGCCGCGGCAGACAAGTCGGCCGCTCAGTACTACGTCCATAACCTCCCCGGTATCCCTGAGGACCAGGCACCGGTGAAGATGCATGCCGGACATATCGAAATCAATCCCGACAGCAACGGTAATCTCTTCTTCTGGCATTTCCAGAATAAGCACATTGCAAATAAACAGAGAACG…
c1574/f6p4/810 isoform=c1574;full_length_coverage=6;non_full_length_coverage=4;isoform_length=810	ATCGCCTTCTTTTTCGTCTCCAGCCACAACACTATAGTTCATCAACGTATCTTGACCCGTGATCGAGTTCAACGGCTTCGTCAAGATGAAGATTTCTGCCGTGGGCGTCGCCCTCTGCATCAACACCGCCGTCTTGGCCCAATGGACCTGTGACCCGGGCTTCCAATGTGGCGCTACAATTATACACCGTGATGACAGCGCCTTTTGGGTTCAGACATTGAAGGACGCTGAAACGCGCGTTGGAAGAAGAGGCCGGGACCCTCTGTGGGATCTGTTTCGATGCAACGGTAATCGTACGGCCTCATTCGTGCAGTCTTGCATTGGACGATGTCTCTATGGCGGGCCTGGGAGGGACAGATGTGAAGGGGAACTTTTGAAATCAGAGACTCCTGACGAGTA…
c1575/f5p3/1380 isoform=c1575;full_length_coverage=5;non_full_length_coverage=3;isoform_length=1380	AGGTCTGAAATATATGGTCAGAACGAGCCTTGGTTTGCGCTGTGGGCTGAAGACGGCTGCAGAACACTGGGCCGAGGGCACTCTGTATTCGCACTGCCTATCTAGGTGAAGAAGTCCAATATGTTTGACACGACCGCATCCGGCGCACTCTCCGGGATAAAATGGTCCGCATCGAGCCTCTGCCCATCCACCGCCGTACCGTCCGCCGTCACCGCGCGCCACTCCCTCAGCGGATCGAAGCACGTCTCGATGACGCCCTGTCCGGCCCAGAGCACGCGCAGCGGACAGCAAACCAGCCTTCCCCTCGCAAGATCCTCGCGCGCCTCGTCCAGATCCAGCGTGGCGCTGGCGCGATAGTCCTGGCACATGGCGTGGACGGTCTCGGGGCTCTCCAGCATG…
c1576/f11p8/1943 isoform=c1576;full_length_coverage=11;non_full_length_coverage=8;isoform_length=1943	AGGATTCACAACCCCCAACGCCGGCGAAAGAACATTCTCCCTTCGAACGACCGAGGAGAACCCTTTCTTTCTGCAACGCGTCCTCCGTCCTTTCGATATAAAGGCCTTGTCCTGCCCGCAACCTCTGGCAGCCCATCAACGCAACCCCTCCCCGGCTCTGCAGCCCCGCGCACGGTTTCGTCCGCCCAATCCATCCCACCTCCCCACGAACAAACCGCAAACTGCACACAACTCCAGAATCTCGCGGTAGCTGCCCTCGCGCCGCTCCCTTTCTGTAACCATGGGTCAAACCCTTTCGGAGCCGGTGGTTGACAAGAACTCATCCAAGGGCCAAGATGACCGCCTCTACTATGGTGTCTCCTCCATGCAAGGATGGCGCATCAGCATGGAAGATGCCGA…
c132649/f1p0/2281 isoform=c132649;full_length_coverage=1;non_full_length_coverage=0;isoform_length=2281	CACCCACACCACCATCCACCCCGAATCATTATTTCCCTCAACACCATCCCGATAATGCGCACCTGAGTTCATCCAACACTGAACCCTGCACGCATACAATTTTATCTCGATTCGCGACCCATCGCGAGACCCTCGCGCCCCCATGGCAGCCTCACCCAGCTCGGTCGCCGCCCCGTCGGAAATCGACCAGCCGAGCTCTCCGGTCGCGCCGGACGGCAGCAAGTCTTTTGTCTCGCGCGCCGGCAGTGATGATGAAGATGGAGGCGACGACACGCAGATGACGGAGAAGCCCAGCCGCAAGGGAGGTCGGGCCTCGCACCGCGACGCCAACGTGCAACAAATCGGCAAGATTCGTCATCTCAAAAAGGACGACGGCGAGCCCCTGTGGCGCTATGATAT…
c1578/f9p3/1403 isoform=c1578;full_length_coverage=9;non_full_length_coverage=3;isoform_length=1403	ATATAACTGCTGCGCTGGAATCCCGTCTGTCTGGAAACCATACCTTGCATCACATTGCGCAACCTCGTTACAACTTCTGAATCTCACAAGCTTCCATTCAAGTTACCCCAAGCACCCACTGACACTTACCCCACACACCAGCGTCAACATGGCTCAAGTCCCAACTGAGCAAATGGCCCAAGTCGTCGAGGCCATCGGTGGACCTCTCGTGTATAAGAAAATCCCCGTCGCGCAGCCCGGACCGGACGAGGTGCTGGTGCAGATCAAGTACAGCGGCGTGTGCCACACGGACCTGCACGCCATGATGGGCGACTGGCCGATCCCGACCAAGATGCCGCTCGTCGGCGGACACGAGGGCGCGGGCGTCGTCGTCGCCCGCGGCGCCCTCGTGCCGCCCGA…
c1579/f27p4/698 isoform=c1579;full_length_coverage=27;non_full_length_coverage=4;isoform_length=698	ACACAGCCAAATATCTTCTCTGCAACTCCTCATCCCACGGCACCCTACATACTGTCGCCTTGCTCGACCAATTTACTCTCATCTCTCATTTTTCATAAATCCTCTATCCAAATCAACCAAAATGACCGGCGGTGGAAAATCTGGTGGCAAGGCCTCTGGCTCCAAGAACGCCCAATCTCGTTCGTCCAAGGCTGGTCTGGCCTTTCCTGTCGGCCGTGTTCATCGTCTCCTCCGCAAGGGTAACTATGCTCAGCGTGTCGGTGCTGGCGCTCCCGTCTACCTCGCTGCTGTTCTCGAGTATCTTGCTGCCGAAATCCTCGAGCTTGCCGGCAACGCCGCTCGTGACAACAAGAAGACACGTATCATTCCTCGTCATCTCCAGCTTGCCATCCGAAACGA…
c1580/f6p1/2016 isoform=c1580;full_length_coverage=6;non_full_length_coverage=1;isoform_length=2016	ACGCTTCCGAGAGGCCAGTCGAATCGACAAAGCTTCTGCCAATGTGAAACTCGCTGGCCAGTCTCTCCTTTCACTCCTTTTTGTGTTTCTGTCTTTGATATCCTGCATTCTGCATTGGCTGTTGCTTCTGACCCCGCCAGCATGCTCCCGTCCCCTCGTCGCTATGTCCGCTCCATCGTGGGCGGGCTGGCTCTCTTTGGCATCATCTACTACGTCCTCGCCACGGTGCCACAGACCCGCGGCCCGGCGCCCCATCCGAGCCTGGAGCGCTTTATGAACGAGGGCCCAGCACCGCCCATCGTCTTCAAGAAGAGCAGCTTCGACTGGAGCCAGGTCCAGCACACGTATCTGCCGCCCGACGAGGTGACCCCGCTGCCCGCGGACCAGGCCCGCGCCCTG…
c1581/f47p20/1342 isoform=c1581;full_length_coverage=47;non_full_length_coverage=20;isoform_length=1342	ACAAGAAATCTTAACATTTGGGCCTGACCATCACGAACCGCCTTTCCTCCCTCTCCACACCTCGATACCAGACACAACAGAGAGTCAAAATGTCGACAAAGCCCACGTCCAAGAAGTTCGGCAAGTCGACCCGGGAGGTTCCCGCGGCGGCGGATAAGGCCAAGAAGTGGTACAACGCCGACGACGAGTCTGACGCCAAGCAGGTTCGCAAGGCTGTCCGCGCCTGGGCACCTCGCGCCTCTCTGCAACCCGGCACCGTGCTGATCCTCCTCGCCGGTCGCTTCCGCGGCAAGCGCGTTGTCCTCCTCAAGAACCTCGAGCAGGGCGTCCTCCTCGTTACCGGCCCCTTCAAGATCAACGGTGTCCCCCTGCGCCGCATCAACGCCCGCTACGTCATCG…
c1583/f9p4/1015 isoform=c1583;full_length_coverage=9;non_full_length_coverage=4;isoform_length=1015	AGCAAAGTCTTGGCAGACGCGCGCACCGCAACAGCGCTTCCACCTACGGTAGCGACTTGACCCAGACAATACGAATCGATTCTCGGAAGCTCTTTACAGCATAATAGACGGTAACAAATAGCCACGATGAGGCTTACGGCAGACCTCATTCGGGATTCCCTTTCCTATCTCAACCCTCTCAAGGAACGAGAGCTTGATCTTCGAGGACACCGCATTCCCGCTATTGAGAACCTCGGCGCCGCAGGGCCACACGACTCAATCGACTTTACCGATAATGACATTCAAGTCCTCGCCAACTTTCCCCTCTCGCCACGCATAACAACCCTACTGCTAGCGCGCAACCGGGTCGCCAGCATCCACCCGACGATTGCAAAGTCTATCCCCAACCTGAAGAACCTG…
c1584/f5p81/1564 isoform=c1584;full_length_coverage=5;non_full_length_coverage=81;isoform_length=1564	ATCCACTACGGAACACATCATTCCCTTTCCCCTTCGCAGACGGTACTGGTGCCCGGTCTAACCATCCTTTCATTCATTCACTCCTTCTATTCGCAAAATCCTCATTCCTTTTTACAGACTTGTCCTTGGCTTGCGCAGGTCGCTTCACTCAATCTTCCATCTTCAAGCTCTAGCAACGTCCGTGTTGTACACGACAATCGTCATCAGTCGAAACTCCTTCGACTCGTTCCTTACCATCCTTTCGCGTGGATCCCTAGGCACCAGACAAAACCAACCGCTGCGCGGCTTCGACCTTCCTTTTTCCCCTCTTGTTTCTATACAGGCCCAACTTTTCGTCAAGATGAAGACCTTTACCTCTGTGGCTCTTTTCAGCCTTGTCAGCATCGTTGCGGCTTATCC…
c1585/f29p16/1404 isoform=c1585;full_length_coverage=29;non_full_length_coverage=16;isoform_length=1404	ATCATCACAAAACACAAAACAACATTTCTTCCATCCCGCATCCTCGCGACCGCTGAATCACAACGCACAACCAACGACCGTCGCACCCGTGACCACAGCGCGCCTCTTTCCATCTTATCTGCACCGCAACCCCCGCTGCCGTGCACTTGCGACCTTTTTCCTCTCCCGCATAGCAGCCACCAGCCTTTCCCCCCCTTGGCTTACCCCACCGCCACGGACACAGAGCAACAGTCGGCGTGACAAGGAGCAAATCTCCCACGTTTGTACCTCTCGAGCATCGCAAAGCCCCTCTACCTAGCGCTTCGACACCACCAGACTTTTATTTCCTACCTTCACCATGGATACCAATATGGAGGACGTGGGAAGGGCACCCGCCGAAGTGTCGCCCGTTCAGCAGGA…
c1586/f15p2/820 isoform=c1586;full_length_coverage=15;non_full_length_coverage=2;isoform_length=820	ACCCAAAATAAACCCTGCTTACGGGAAGCAAACACGGACCAAAAGTCACCTTCCCGCACGCTTCATCCAGGAATCATAACTCTGTCACTTGTCTGTATCAGCTCAGAGGAACAAAGCCCGCGAAAGAAGAAAAAAAGCCACCAAAGACATGTCCAAAGTGGAAGATGCCGCGCCGGGCGATGCGCCGGCCCTGTGCGCGCTCCAGCTCAACGCGTTTGACAGCCCCGACTTTGTCGAAATGTTTCCCGAGCCGTACACGCTGGCATCCTGGGCCGGCTTCGTCCAGCGCTCGGTGTCGGTCCAGCCGGGCCTGCAGACTCGCGTCGTCTTGCTTCGGAGCGAGCAAGGCCAAGCGGAAGCAGCATGCCTGCTGCATATCGCGCGGGACAAGGACGCTGC…
c1587/f9p10/2693 isoform=c1587;full_length_coverage=9;non_full_length_coverage=10;isoform_length=2693	AACCAACTGCCTGTTACTCCCTCTTTTTTTCCTTCACTTATCCTCCTGCATCTCATCAATTCATTCACCATAGCCATCAACTCCTCGATTGACGGCATAGGCGCAACGGTGCTTCAGGCGGCGTCTCTCCTTTCCTTACGATAGCGCCGTGTTCTTTGCCTTCTCGTCTGCCTGCCTGGGTTTTTTCTTCTCCTGCGCCAGACGCTTGCTTCGTCGTCGCGCCAGCCCACCGCCGCGTCATCTCTCAACGTCCGCAGCGCTTTCGGTCTGCCCATCTCCGTGGCCGGCTGATTTTTTCTCGCTCATCTGCGCGGCCAACAATCCTGATTTTTTGATACCCCCACGCGACCGAACTCTTCGACAACTACATAACCCTACCGCTCAAAGCCGATTCTGTCG…
c132660/f1p16/611 isoform=c132660;full_length_coverage=1;non_full_length_coverage=16;isoform_length=611	GGAATATCCTCATCTGCAATCATCAAAGCTTCACAGCAATACCAATATCTCTTCTCTCTCCATATACACACAATCTACATTCAATATGAAGGCCTCCGTCCTCTCCATCGCCGCCGCCGTCGGACTTGCCTCTGCCCAGTACGCCTACGTCGAAAACCACTGCGACGAGACTGTATACGTCGAGTCCTTCCCTTACGATAACCACGCCCCCGGCGTTCTCTACACCGTCAAGCCCGGCGAGTACTTCCAGGAGGCATTCCGCTACTACGGCACCACGGTCAAGATCTCCAAGTCACGCAACTTCGATGACGTCCTCCAATACGGCTACTCCTTCTCCAGCAACCCCGACATTGCCTACTACGAGTTCAGCAACGCCAACGGCAACCCTTGGGCTGACAA…
c1589/f6p7/1874 isoform=c1589;full_length_coverage=6;non_full_length_coverage=7;isoform_length=1874	GGGCGGGCCGCTTTCCCCAGACAGCTCATAATAAGACTGAGTTCCTCCCCCTCTTTCGCGTCCACTGTCGCGTGCCTCCATCCAGCACGAGCAACAAGCAACGATGGCGTCCCGATACACTTTTGCGCTAGCCTACGGCTTCTTCCTAGCCGGCCTCGTCGGCGCCGCCGCCGTGGCTCGCGACGAGACCTCGCCCCTGCAGATCCCCCGCCTCCAGCCCGACCCGTCGCGCTACATTGACCCCGACTTTCCCGCGCTCGCCTTTGAGCAGGCCTCGTTTATCAACTACGCGCTCAACAACGACGGCAGCCCCAATGTTTTCTCGCGGAACCTGGTCGACGCCATCTACGCCCGCACCGGCGGCAAGCCCATCATCCGTCTCGGCGGCGCCACCGCCGA…
c1591/f18p7/706 isoform=c1591;full_length_coverage=18;non_full_length_coverage=7;isoform_length=706	AACCAAACAGGCCCAGTATCGACTTCTACCATTCGACCGTGACTGGACCAATTGCCCGCCCTCCTGCTCCCGAGCAGCTTCAACGTCGAAGATTACCCAAAAAAACACACTATTCTTCCAGTCCTCCGTATTCCCTCTCCGATCCAAGTCCCGCCCATTGCCCACCATGGTCCACCGCATCGCTTTCTGGAGTTGCTTCGGCCTCGCCGCTCGCTTCTGGCAAGTCGGCATCGAGATGCGCCCCTTCTTCAACCGCTCCTCGCTGTGGGCATACCCGGTGTACGCCCTCGGCGGCGCCAGCTTCGGCTACTGGCTGCAGGGCGTCGACGACCGCCAGTCCAAGGTGCTGAGCGAGCGCAAGGCGTTCCTGCTGCAGAAGCGCGCGCGCCATGCGGAGCG…
c1593/f58p35/1810 isoform=c1593;full_length_coverage=58;non_full_length_coverage=35;isoform_length=1810	CCACATCTTTGCATTGCTCTCGCGTGTGGCTGGTGCCGTCAACATCTATGACGATGACCAAAGCGTATTCTCCATCATCACCGGGTAGACACGACCCGTTTAATTCAGTTTCCGTGACAGATGAGCTGAATTATTGCCTTGATGTCGACAGAGGCGTACAATGGAGGTTGCCCATGATTTCATCCTTCGTTGTTCAAAGTCGTCTATAAAGGGACTGCATCGCCGTCTTCAAAAGACTGTCTTTTTCTCCCATCATTACACTTTCAAACAAATACCACTTTGATACCCAAAATACATTTCCAAAAACCCCATCATACTCCCATCTTACATCCACTTACCCCATACATTCACCATGTCTTCCATCATCAACAAGGTCAAGGAGGCTCTGCACTCCGACAA…
c1594/f14p12/990 isoform=c1594;full_length_coverage=14;non_full_length_coverage=12;isoform_length=990	ACACAAGCGGCCCCTACGCAAACACCTATTCCACCATGTCGACAGCTCCTCTCCAGTCCACCGAGGTCGCGACCGGCGACGCCCTCGCCAAGCAGATTGCCGGCATCATCGATGTAGACGTCAAGAACACGACGTCGTCGGCCCAAGCCACGGCGGCTGAAGACACGGCCGACAAGATTGACGCGCTCTTCCAGAAGGCGCTCGCCGCAAACAAGGACGGCGCCGAGGACTTCCTCTACACCCTCTGGGATGTCGTCATCAAGTCGGCCGTGACCATCCCCGCGACCGACCAGCGCCTGCAGCAGCTCGTCAGCGTCATCGAGGCACTCCAGAAGAAGAAGACAGCCGAGGTTGAGATTTGGGATGCCAAGACTTGGGTGTGGAAGGACCTGCCTATGC…
c1595/f16p4/717 isoform=c1595;full_length_coverage=16;non_full_length_coverage=4;isoform_length=717	CCAGACAAATTCATCTCTCACTACAGTCTTTCCAATCCTCTTTTCTCAACCTCCAAAATGAAGTTTGCCATTGTTGCTACTCTGCTCGGCCTTGCCGTCGCTGCTCCCACCGGCCCTCTCGATGGTGCTCTTGGCGGTATCACTGGTGCTCTCCCTGGCGGTCTGGGCAATGTCGTCCCTGGCGGCGTCGGCAATGCCATCCCTGGCGACGTCGGTAATGCCATTCCCGGAGGCCTCGGCGGTGCCATTCCCGGAGGCCTCGGCGGTGCCATCCCCGGAGGTCTTGGCGGTGCCATCCCCGGAGGTCTTGGCGGTGCCATCCCCGGAGGCCTTGGCGGTGCCATTCCCGGAGGCCTCGGCGGTGCCATTCCCGGAGGCCTCGGCGGTGCCATCCCCGGA…
c132668/f1p0/1091 isoform=c132668;full_length_coverage=1;non_full_length_coverage=0;isoform_length=1091	AACAAGAACTCTCCTGGAGTATTTAAACACGCCAAAAGAAGCTCTTTTTTTTAGATCAAGTGCAGCAAACAAACCTTATTATTCTAAACATATTATTTACCTTGCGATCTGGGAAAACATGGGCGCTGTGACAGTGACTGGTGTTCGCGATGACTTGTTCCTGCGAGCAGTCGAACCACTTTTGAGCTCATACGACCCATATGTCTCTGAAGCTACTTTGAAGGAGCTCGGAATCACTTTGAAACATCTGGACCTGGAGACGGGCGACATTGATCATGTCAAGGGCTCAGCCAGGATGGTGCCAATGTCCGCCGACATTGTCCGGCAGACACCGGGCGGCGACGGTTTGAGAGAACCTCTAGAGGGAAAAAACACTGATGTCCGCTCTCGTGCTGGATT…
c1600/f6p1/998 isoform=c1600;full_length_coverage=6;non_full_length_coverage=1;isoform_length=998	ATGCTGTATTGTACATAAATAATCCTCTCTGATCTCTCAAATCACCCACCAATCAATTAGACCAATTGCTTCCCATGTCATGGATATTTGCTTTCTACCATCTCCCAGAACAGTCTGAACGCGCCCAGAACCCATTTATACTTCCATAATACCACCCTCACACTCGCTATCCTTTTTTTTTTGTTTTCAAGTTGCCCTCCATCGAGGGTTGGGTTTCGATTTCCAACTTATCCGTCACCGATTCCAAACGTCACTGCTCCTGCAGCTGCAGCCCAGCACATCCGTGGTGGAACAATTAAAGCTCATCAGGGAGGCTGATTTCCTTGTCATATGCCGCATTGACAGTGAAACAATTTGAGCCTTCGTCCCATCCGAACCAGTCTCCCAGGCTGCATATCC…
c1602/f7p1/945 isoform=c1602;full_length_coverage=7;non_full_length_coverage=1;isoform_length=945	GATCCTTCCCCCTTCACATCACGACTTCCATCATGGAGCCATCTTCAGCGATTGACGACGGCCCCGCACGGGCGGCAACACAAGAGCAACCAGAAGAGGAGATGCCTAGCCACATCGATGCACTCCGTGCTGTGCATGCGGTGTGTCAGGCCGCCGAACCACGCGTGGACAACTTTCCCCCAACCCTTTCCGCCTCCGACGGAAGCATCAGGTCGCAGTATATAGGGAGGTCAATATCATACTACGTGACTGAGAGCGCCATGATCAAGCGGCAGCCACACTCGACCGAGCTCGGAAACGACATCTACGGCAACCCAGCCGTGAACCCCTACATTGCAGATCGACTGAGAAACGAAGCAGCCGTGCTGCGATTTCTACGTGCTAACACAACGATTCCGG…
c1603/f42p9/970 isoform=c1603;full_length_coverage=42;non_full_length_coverage=9;isoform_length=970	GCTCCTCTCCGCATCGTTTCTACAGCTTCACCCTTGAACCCAAACGACGACAACGAGCGCTTTTCTTCCCTCACACCACAGTACAGCCGCCATCGTTAATTTTGCCACAGCCTAACCAAGGCGTCTGGAATACGCCAGAAGCGAAAAGCGACGACCCAAAACCAGTATAACGGACCGGCCCCCCCCTCCCCTCGTGCGCGACAACTCACGACAGTTGCGCCGCGCCTTGCAGCTACCCTTCTTCACTGTACTTCTCTTCACCCGCCAAGCTGTCGGACAATCAGACTCCCGGCCAGGGCGCCGGCGCAAACAAGCCCTCCACCTCGCCGCCCGCCACGGCCACCTCGCCGGCTCCCAAGAGCAAGAGCCCCAACCTGCACCGACCCATCATGCAGGCCA…
c1605/f6p11/1851 isoform=c1605;full_length_coverage=6;non_full_length_coverage=11;isoform_length=1851	GCAGCTTTCTCGTCAGCGTCTCCAGAGTTTTCCCATTCACACCAGACATGTTTTCAAGACCTCGCGCCGGCCTGCTGGCTCTCGCGCTTGCAGCCGCCCCGTGCGTGGTCCGCGCCGGCCCCTGCGACATCTACCAGGCCGGCGGCGCGCCGTGCGTCGCGGCGCACAGCACAACCCGCGCCCTCTACGACGCCTTCCGCGGCGCGCTCTACCGCATCTCCCGCGACTCGGACGACGCCGCCATCGACATCCAGGCGCTGCAGTATGCCGGCGGCGTGGCCGACGCCGCCGCGCAGGACGCCTTTTGCGCCGGTACGACCTGCCTCATCACCACCATCTATGACCAGTCCGGCAAGGGCAACCACCTGACGCAGGCGCCGCCGGGAAGCGCCGGCCCTG…
c1606/f10p1/847 isoform=c1606;full_length_coverage=10;non_full_length_coverage=1;isoform_length=847	ATCATCAACGCCCGCATCCCAACATCAATTCCCGATAACAGACTGCAGCATTTAAGTCCAATATGTCGTCGCTACCCACGACATCTGCACTATCCACTCCGCCATCCTCTCCATCATCTTCTGTGCCATCCGAAGACGATTCGAAACATGAACTGGTCAACGTGCAGCCTTCTGAAGTCGAGTTTCTCGATACGCTGTCGACGAAGATTGGCAAACAAAACGACAACAATCTTGTGATTACGTTTAAAGTTAATATCCGTGGAAAACTTTGCGTCATGAAAGTGTTCAAGGACGACGAATGGCTACCGGACTATTTTTCGATTGAATATAGCGCATATCGACTGCTTAAAGAAAAAGGCTTTTGTAAGCGCGGCCTTGTGCCAAATTTCTACGGAGTCA…
c1608/f4p104/995 isoform=c1608;full_length_coverage=4;non_full_length_coverage=104;isoform_length=995	GGTCTCATCGTTTTTTTTTTTTTTGTCGTCCGAGTCCTCCTGGTGATGCGATGTGATGAGGGGGTGGGGGAGTAGGAAGCGGGGTTTGCTCTCGACGAAACGCCCTTTCTTGATGATGATAGACGCCTGACCTGGGCTCTCTCTAGCTATTTTAGACAAACTGTTCGAAAAAAAAGTATATAATTCGCGGGAAGGCGCCTCACCCGCTTCATTTCTCTTTTTTTTTTTCTTCTCTTCTTCTTCAACAAGGAGAAGCGCCCCAGTCTGGACTCTCATTCTTTTGGATGATGGGGAAAGCTGGGTGTCGTGGACCTTACTGAATAGACCAGGTTTTGCTTTCAGCCTCGTGTCATTTTTCTTTTACTCTTTGAAAAAGAACTCTTGCTTCTTCCCCTCTGC…
c1609/f19p8/1919 isoform=c1609;full_length_coverage=19;non_full_length_coverage=8;isoform_length=1919	gtgGAAGCTCGTGGTAATCAAGCGGTCGCGCAGGCAGAAACTCGATTCCAGCAATCACCACCACAAACCTCTCTTTCTGCCAATCGCCCGCGCCGTCTCGCATCGCTGCAGAAATGGCGTCCATGTTTGAACAGCCAGGGAACGGCACTCTGTTTCTCGGTGGCCAGAAGATTTCCGGCTCCGATATTCGTGATCAAAATGTGCTGGCCACGCAAGCCATTGCAAATGTTGTCAAGAGCTCCTTTGGCCCTAGCGGCCTCGACAAGATGATGGTCGACGACATTGGTGACGTCACCGTCACCAACGACGGCGCCACCATCCTCCAGCTCCTCGACGTCGAAGACCCGGCCGGCAAGATCCTCGTCGACCTCGCTCAGCAGCAAGACAGGGAAGTCGGTG…
c1610/f5p4/699 isoform=c1610;full_length_coverage=5;non_full_length_coverage=4;isoform_length=699	AGCCTCCGCCTGACAAAGGGTTGCCCACGCAACCGCCCATCGTCACCTCACGCCATCTCGAACCTCGACTACAGTTCAACGAAACGATCAAAATCCCGACCTGCCACTCCATACTCTTCACATCTACCGAAAACATGGTTCTCCTCAACCTACTGACGTTTGGATTATGGTCCAAGGTCGGACGATTGACGCACTATGCCTTTGACGCTGTCCTCATCTCTGCATTTCTTGCAGGCATGAAGCGATCGACCGGCTTGACCTTCAAGACGGAAAAAGTCGCGGGCGAGAACAAAGAGGCCAACAAGTGGATCGACAAGTACCTCGGCCTCGGCGAATGGGTCATGGACCAGTCCGTGGCCATTGCCGGCTCGAGCAGCTTCTTTGAGCGCACGCGGTAGA…
c1611/f21p7/1275 isoform=c1611;full_length_coverage=21;non_full_length_coverage=7;isoform_length=1275	CCGCGGGCTGTGTCTTCATGTGCAGATTAATACCTGATGGCCCAACGTCGATCCGCCAACTGCATCACGTAACAGTACGTGTCGCCCGTTTTCTATTCACCGAGACACTGGCAGCCTGTGAGATTACGTAGCTAGGCCTATTTCTCATGGAGTGATCGCCAGGCTGACTCACAGCGCGGGCGCCGAGACCGAAACGACGAGTTGGCCGGAGCTTTTGACCTTTGGGCAACAGTTCCCCTTTTTCTTCACGCAAATTCTGCAGCCAGACTGAACAGTGATCTTTCCAAATATTCGTTTGCAGAGATAAGACCATCAGTTGCATCGTCTGAGCAGCCCAATTCCCCGTCTTTTTCTTGACTCTCGGCGACTACGGACCAATCCCTCTTCTCCATGGCGTAC…
c1612/f16p10/2027 isoform=c1612;full_length_coverage=16;non_full_length_coverage=10;isoform_length=2027	AAGGAAAACAACAATCAACATGACGAAAGATCTTCTGAATGCAACACTGATCAGTTCTTAACCTCAGGGTCGAATCACATACGTTTAGTAACCCGGACAGACAAACCGGGTCTGTACGAATCCTCGGCAACGTGTCCAATCGTGGAAGAAGGAGCCTAGATAGCTCTCGCCAGCCCAAATAAACAAAGAAAACAAACGCCCCTATCCGAAACCCTCCCTTCTCGAACGACGTCACGAAAGAACATCATCATCAGCATTACAAAACTATACAGAATCTAGCACGTATAGCCCATGTTGGTAACCCGGCTACTAAGCGCCGGCACAACCCCTCACCCCGTTATATGGTAACGATTGTTGCGGGGATTCCCATTCTCCTGCCATTTACACCACGCCTACACA…
c1613/f43p26/1283 isoform=c1613;full_length_coverage=43;non_full_length_coverage=26;isoform_length=1283	AACACAACCCAACTTCCTTGACCACAATGAGAGCAGCAGCCATCTTGACCCTCGGGGCCGGCCTCGCCGCCGTCTCCGCCGCCGACTGCGCGGCACCCGGCGCCTACGACGGCCAGGGCCGGTACTCGTGCAACCCGGCCCACCAGTATCCCAACGGCCAGCGCTGCACGACCGTCGACGGCTGCCCTCTGCTGGTCGACGCCAGCGGCCAGCCTATTGTCAAGAGCACCGGCACGAGCAGCACCGTCGCCGGCGCCCAGCCGACCTCGACGTGCGTCGCCCCCGGCGCCTACGATAGCCAGGGCCGGTACTCATGCAACCCGGCCCACCAGTATCCCAACGGCCAGCGCTGCACGACCGTCGACGGCTGCCCTCTGCTAGTCGACGCCAGCGGCCAGC…
c1614/f4p5/1723 isoform=c1614;full_length_coverage=4;non_full_length_coverage=5;isoform_length=1723	CCCCCTCCGGTGACGACCACCACGACTCCTCCGGTGACGACGAGCACGCCTCCTCCTGTTACTACCACCAGCACTACTACGACGACTGCCGTCACCACCTCGTCCCAGTCTCATGTCACCAGCAGCAGCAGCACCAGCACCAGCACGGCTCCTCCTACCACCAGCTCCTCCGTCGTGACCACCAGCTCGGTTCCTCCTACCACCAGCTCCTCCGTCGTGACCACCAGCTCGGTTCCTCCTACCACCAGCTCCTCCGTCGTGACCACCAGCTCGGTCCCTCCCACCACCAGCTCGGTCCCTCCCACCACCAGCACACCCGTCACCACCAAGACGGAGACGTCGACCTCTACCATTCCCACCACTTCCTCCGGCGTTAGCACCTCGACTCCCCCGGGCACC…
c1616/f26p14/983 isoform=c1616;full_length_coverage=26;non_full_length_coverage=14;isoform_length=983	GACCACTGTAGACGCTCTCGCTTGCTTCTCGTTGATATATCCCTACGCGCCCCGGCATTCAATATTCAACATGTCTGGCGCCTCCGATCGCGAGCCAGTCTTCCCGACCCGGCAGTCGCTGGGCATCATGAAGGCGAAGCTCAAGGGCGCCGAGACTGGTCACAGTCTGCTGAAGAGAAAGAGTGAAGCTCTCACAAAACGATTCCGAGAGATTACGAGAAGAATAGATGAAGCCAAGCGCAAGATGGGACGCGTTATGCAAATTGCTGCCTTTTCCTTGGCTGAAGTCACATACGCTGTCGGCGGCGACATTGGGTACCAGGTGCAGGAGTCGGCCAAGTCTGCCCGGTTCCGTCTCCGCACGCGCCAGGACAATGTGTCTGGTGTCTTGCTTCCCGC…
c1617/f6p1/1239 isoform=c1617;full_length_coverage=6;non_full_length_coverage=1;isoform_length=1239	gtgcCTCTCCGTCTTTATATAGAGCGGCGTTGGTAGCTTCAACCACCCTCATCCAACCCATCAACCCATCCTCTCTTCATCCCATCCTCCATAGCTCCCATTCATTGCACAACAACCCCGCCGGCCATCATGGACACGAGCAAGCTCAAGCCCAACGACCCGCGCGTCACCAGCCACTACGAGACGATTCGCGGCAAGAAATACCACTACATTGTCGGCGAGCCGCACGGCACCAAGATCGGCACCATGCTCCTCGTGCATGGCTTCCCGGACATGGGCTTCGGCTGGCGCGCGCAGGTGCCGTACTTTATGGCGCGCGGCTACCAGGTGCTCGTCCCCGACAACGTCGGCTACGCGCGGACCGACGCGCCGGCCGACCTGAGCCACTACACCTTTGCG…
c1618/f4p4/2242 isoform=c1618;full_length_coverage=4;non_full_length_coverage=4;isoform_length=2242	AGCGCACAGCAGCGAATCGCGTCCATCTCCGTTGTTAGCCGTTCCCCGAGGGCTTTGTCGAGATTTTCGGAAAAGGCGGGCAGGCTCTGACGACATTGGGGGAACCCGCAGAAAAGTCATCACGCCGACTAACGCCGAGGGCACACATGTCGTGGACAGACTTCATCACCAGCAGCATCGGATCGAGAGTCGCCAGCCGTCTCTTCCCTGCCACCATCACGTCCCGACGGAGCTTTGCCACAGTCCATCCCACAGCAGCAGCAGCAGCAGCAGTCATGGCGGGCACCCAGCGCGATCCCACCACCCTCTCCAACTATGGCCTCTGGCGCACCCGCCACACGGCCGTCGACTTCACGATTGACTTTGACGGCAAGCGCCTGCACGGCGCCGTGACGCTGC…
c1620/f37p19/1933 isoform=c1620;full_length_coverage=37;non_full_length_coverage=19;isoform_length=1933	ACCATCACACGTTCACCTTCCAATCACGCCTGCTTCCCGTCTTCTCCTTACCTCAACATTCGTCGTCTCATTCCGAATTTAGGCGAGAGTCTTTCCTAAAAGCTGTCGGAGCATTTCAAGACACATTTTGCCTGCGTAACAACTCTCTCCGTCGCTGCCGCCCGTGACACAACCCGACCGACTGCATCTCCGAGCAATTAGCAGTTGGCAACATTCGTGCCTTTCTGCTCTTCCACACCTGACAAATTCTTTCTCAAATATCTTGTCCTCAACGGAAGATACCAGCGTCATGTCACGAGCATTAGGCGAAGGCGAGGTCATCGTAACCCTGTCGTGCCTAGCTCCGACAGACTTGAGCTTCCCACAGCGCAGAATCCTGTTGTCGAACCGGAAAAATAC…
c1621/f39p13/1283 isoform=c1621;full_length_coverage=39;non_full_length_coverage=13;isoform_length=1283	GGATGCTTTGTGCCAAAGTCTAGGGCTATGTTGAACTGATCTACGGTGGGCAATAGTTGTTCCTCATACCTCAACAAGCCGCGTCAATATCAAACATCACGGCGTTCATCATGGATGGCAAGCGTCACCCCAGCTCGTTCCAGCAGCTGGAAAAGCTGGGCGAAGGAACGTATGCGACGGTTTTCAAGGGCAGAAACCGCCAGACTGGTGAGCTCGTTGCCCTCAAAGAAATCCACCTCGACTCCGAAGAAGGTACTCCGTCGACGGCAATTCGCGAGATCTCGCTCATGAAGGAACTGAAGCACGAGAACATTGTCGCCCTCCACGATGTCATTCACACCGAAAACAAGCTCATGCTCGTGTTTGAGCACATGGACGGCGATTTGAAGCGCTATATGG…
c1623/f15p6/1356 isoform=c1623;full_length_coverage=15;non_full_length_coverage=6;isoform_length=1356	GCCTCTCGATAGACTCGGAATTTTCCTGAAGACTAACGAAGTGAGATTCAACTACCTCTTCAGGAACCTCAAGTTGCGAAAATGGAATCACTGAAAAGCAACCCGCGAAAACAAGACAAACTTTCTCACAATGCTGCTTCAAAGGTCACGTCGCACGTCGATGAGTCTTCCGACGAAAACAACGACGGCGCTCTGAAGTTTGACGTTGATGGCGTCGACGACAGTGATACGTCTGAGTCCTCGATTGAGCTAGAGAAACGCCTGCCGAAAATCACGAGACCTACCGAAACGAGCAAGATTTTGGCAATTGATGACGACGATGGTGACGATGACGACGAAGAGGACGAAGAGGACGAAGATATCCCTGTTTCAGACCTTGAAGATCTGGACGAGGAAGAA…
c1628/f9p10/1616 isoform=c1628;full_length_coverage=9;non_full_length_coverage=10;isoform_length=1616	ATCCATCACCAGCAGCATATTTTCATCAATTTGCCGCCTCTATCATCTCCCGCCCGCCCTCCGCCGGTTCCCGCTCGTTTCTTCTCCATCCGCCATTCAGCCCTGGCATCCCATCTTTTTGTCTTCTCTTTGAGCTGCGGCCCACCCGTTTTACGTGCCCCAACCTCCTCCACTTGATCCCAGCACATTGCTGCGAGGTCACCACCAACAGCCGTCGGCTTCGTCCACCAAAGATTCCGTCTTCTCCGCTATCAATCCCACCCGGTCAATTCAAAACTCCAAACACGCACTCGGGCCTCATATTGCCATCATCCACCGTTGATTCATCGATCGCCTGATCCACGCGTGCCCGACAACCCCCTTGGCGGACCTTGTACCCTCCCGTCTCCGCCTGCGCCC…
c1630/f35p16/1092 isoform=c1630;full_length_coverage=35;non_full_length_coverage=16;isoform_length=1092	ATCATCATCGAAATCGATCCGGGTGCCTGACTAAACCAAGTCGGGGATCTTGTATTGTTGGGCAAGTCACGACACGATGGCAGCTAGCCCACCTTGCCTTCATGTCCAAGAGGTTTGGGGAGAATCGGCCGCCCCTGACGCGGCTAAAACCACTTGGGAAAGAAAGAGACTCGAGCTCACAGCTTTCCGTGGCTATCTTGCATTTTTTGGGACCCTATCACTGAGCGAGAGAGGAAAATGGATCGCAGGGACATACAATGATTTGGATGACGCCACGTTCAACGGTCTCCTGGCTACCATGAGCCGTATACCCGACGCTGACATCTACCCGTTGTACGAGGATGGCCTCACGCAATTTGATCCGAATTCTATAGCGGAGGACAAGTATTTTCTCAAGCC…
c132703/f1p0/680 isoform=c132703;full_length_coverage=1;non_full_length_coverage=0;isoform_length=680	AAGTTGGGTGCATGGATTAAACCTTGCCTCAAGCCCGCAAGCCCGCAAGCCCGCAAGCCCAAGCTGTTGCTTTGGTACTCGAGTTGGTTCGGTAACCAAGTTGGCGCAAGGCTTCTCAGCCGGACACTACGCTTGTCGTCACTCTTGTCCGGAAACGAGCCGTCGTAATACAGGACGGATCGGCCAACTTGCATCGAAGCTCGCAGCAGCAAGCCCGTGCGGCATCTGGTGCCCAAGTCCCCGCCCATCGACCCGGGCCAAAAGCAAGTCGTCTATGCAAGTCTCACCATGAAACTCTGAATTGATTATTTATTTTTATATTCACTTATTTCATTCTTGAGCTCCGCTCGCTTCTCGCGCACGAGAATACGGAAATACGGGAGACCGGGAGGGGAGGGG…
c1632/f13p3/2532 isoform=c1632;full_length_coverage=13;non_full_length_coverage=3;isoform_length=2532	ATTGCTAGAATCTCTGCAGCTGCACGCGGCCAACGGTATTCAGTTTCAGCTTTCAGCGCAATTCACACCTTTGAAAAGTCATGCTTTTACCTCTGCTGGCGAGTCTGGCCCTGCTCCATCCCGCCGTGGGCAGGCAGACCTACCTGAGATCAGAGGCCGATGCATACCAGCACTCACCAGACGTGCTTCCGTCGCCACAAATCAGCGGGCAGAATGAATGGGCAGATGCTTTTGTCAAGGCCAAGGCCATGGTCGACCAGATGACACTGGAGGAAAAAGTCACCCTGACTGGCGGCGTGGATCTCAAGTCGGGCTGCTCGGGCACGATTGCTGGTATCCCCCGGCTCAAGTTCCCCGGCCTGTGCTTGAATGACGCCGGCAACGGCGTCCGCGCAACCG…
c1633/f3p1/1186 isoform=c1633;full_length_coverage=3;non_full_length_coverage=1;isoform_length=1186	GCCGGTCAGCTGATCAAATGAATGAATCCCTTCCTTCTGTTTGAGAGGTCGCCTCGTTAAGCGCCGGCCTACCTGGCCTCCCGCCCCGTACAATGGTTGGTTTTATCACGAGAGCATCGCAGCCAGTCGAGTTGACGCTACTTTTTTTGTTCCCTCTGCCTCACCTCAAAACGCTAAAAAAAAAAGGCGGCCACTTGCAGGATCGAGGCTGCCTTGTGCAAGCCACGCGCCTGCGAGCGAACAAGTTGATTGGTGATGATGATGCTGATGATGTAGTTCATCTATGCAGCTTGCACTGGCCCTGTTTGCACCACTGGCACTGTCCTACTTTTCAAACATCAAACCTCTTCTTCATGTTGACGTCCAAAGGTAAGACATGTTCCTCTCCTATACACACAG…
c1634/f6p1/1127 isoform=c1634;full_length_coverage=6;non_full_length_coverage=1;isoform_length=1127	GGTTGCCTTCAACATTGGGGCGTTTGTCTCCTCGCTGTTCCTACTCGAATTCGGAGCCGACAAGTTTATCGCGCACACCTCTATTGTCGCGGCGCGTATTAAAATCTCAGAAGTCATCATCGGACTCGTCACCGCCGGTGCCGAATGGGAAGAGTTGGCGGTTGTGGTCGGGTCTCTTGCCCAGGGCCGATCGTCCTTGGCGCTGGGCAACGTCATCGGGGCCGCCATCTCCAATATCCTGGGCGCCTTTTCCCTCGGCCTCTTGTTCTACGGCCAGGGAGAGGTTGTCGGGTTTGACAGAAGCTCGCGCATCTACTCGCTCCTGCTGCTTGTCTTGACGACCGCGGTGACGCCCCTCGTCTATTGGTCGGCCGCGATTACCTGGCTCGCGGGAGGCAT…
c1635/f52p12/1789 isoform=c1635;full_length_coverage=52;non_full_length_coverage=12;isoform_length=1789	GCCTTCGATGAGCTTCGAGGGCGGAGAGCACTGGTTCCAGCTTCAGTTATTGCACACGATAGGCTCTTTCCAGCAACAAAGCCTAAAATGTCGTTTGCACCTACACAAATCTTTGCGGACGGGACCACCGAGGAAAAGGGTGAGAATGCGCGTCTCGCTGCCTTTGTCGGAGCCATTGCTGTTGGCGACCTGGTGAAAAGCACACTCGGTCCCAAGGGCATGGATAAGATTCTGCAGTCAGCATCCACTGGCGAAATCATGGTCACCAACGATGGCGCTACCATTCTCAAATCGATTGCCCTCGACAATGCAGCCGCCAAAGTCCTGGTCAACATTTCAAAAGTGCAAGACGACGAAGTCGGGGACGGCACAACGTCGGTTGCCGTCCTCGCCGCCGAG…
c263780/f2p33/1232 isoform=c263780;full_length_coverage=2;non_full_length_coverage=33;isoform_length=1232	CGGCTACATCAAGTTCTTCTCCATGTTCTTCGGCCTCGAGGAGCTGGGCACCAAGCTGTACGACGAAATCGCCACCAGCTACCGCTGCGCCGCCGCCAACGTCCAGGAGGCCCTGCTGTCGGGCGCCTACCCCAAGGGCGCCTACGTGTCCCCGATCCGCAAGGAGGGCGACAAGCTGACCGTCTTCCAGAGCCCGTGGTGGAGCACCATCCTGTCCGACGCCGGCTCGCGCCTCGTCAACGTCTCGGCCGACGGTGAGACCACGGGCCAGGGCAACCCCACGACGGCGCAGCAAGTCTCCATCAGCGCCATCACCGCCGACGGCGCCTTCGCCAAGAACAGCTGGGCCATCATCGACACCACCCAGTACGACCAGCTGCCCGGCAAGCAGGCGCCCAA…
c1637/f4p2/937 isoform=c1637;full_length_coverage=4;non_full_length_coverage=2;isoform_length=937	ACCCGTCCTAGGCTTTGTAGTGCGCGCTCCTCGGCGAGCCCAGATTCGAAAAGAAGCTCTTGTTCCTTCACAACGTTGCTCATGGAACCATCGACTGATTCCCTCTTCTGATGCCCATCCGCCCCTAACCTGCACAAGGCTACAGCGGCCTAGTTGCCCATTATGTTTGGTCGCAAACATGCTGCACCAGTGCAGCCCTTGACCAAGGAGACAGCCAATGCGAATGCTGCCACCGCCGCCGCTTCAGCCTTTATGCGTCGCGCCTCCGATGCGTCTCTTTCCTCCGCCGCCGCCGCCGCCGCCTTGAGGTCTCGACCTACAAGTCCGACCAATGTTGCCGATGTACAATCAAAAAGACTGTCGCGGCGGAGCCCATCTGTGTCCTCCTCCACAGGCAAG…
c1638/f8p1/2174 isoform=c1638;full_length_coverage=8;non_full_length_coverage=1;isoform_length=2174	AACCACAACCTATTCTGTTGGCCATTGCATCTCCAATGCTGCGATCATCGCTCCGGTCAACCAGGCTGCTCGTCGGCCAGCCCACCGCGGCGGCTGCCGGGCGCCAATGGGCCGCCGCCGCGTCGCGACGCTCGGTTCTGCTTCAAAACAGGTACTATGCCGACCGCAAGTACCCCGACGTCCCCAAACCGCCCGTCCTCCCGACCTCCGAGATCCAGAGCTCCGAACGTGCCCCTGCGCCCGCCGAGGAAACTATCGAGAAAAAGGTCGGTATCCATGAGGTTCCTCTGACACCTCCTCCTGTGCCCGAGGATATTATCCGAAAGGCTGCCGCGGCTGCCTCCGCTGCCTCTCAAGTTGCTGGCAGTGCTAGCAAGTCGACTCCCCCGCCTCCTCCGC…
c1640/f3p14/1238 isoform=c1640;full_length_coverage=3;non_full_length_coverage=14;isoform_length=1238	AAGCTTCCTCGCAGCATTCCCATTCGCTCCGGCGCCAGCAACAGCTCAAGGCATCTGCGTACTGTACTGATACGCTGCCGTAATCCACCGAGGCCGAGGCTCCTGAAGCAAGCTCGATTCCAAACATCAGGCGACTCTTGCCATCGTCGCGTAACCGTTGCCCTAGGCGGTAAGAAAACGCGCGAAAGGGCCAAGACATCTAGAGAGAGAGAAAGCCAATCTAAGAAAGCGAGAGGAAAATAAAACGCGACAAACGGCGATTTATTACCTTGCGATCCCAGCTCAGATATGCATACTGTCGCAGCTCGTCGGATGGTGATTCTCCGGCCACCAGCAGCTTCGTCATGGCGGGGTGGAGTGGCGACGACGGCGAGTGCTGCGCCGACACCTCTTATTAAT…
c1641/f14p6/647 isoform=c1641;full_length_coverage=14;non_full_length_coverage=6;isoform_length=647	GATCTTGCAAACGCCGTTACTTCACCGTTTACGCCTTCCACCATCGCGCAACTTCACACACTTTGCACACTCTCTCACGATCTTGTCAATCGCTCGGAAACTCCCTCAGTGTTTCAGAAATCGCTACCGCCCATCATGGCCGTCGCCTCGGCGCTCCTCATCGTCGTGATTACGATTCTATTCCCTCCTGCGGGAGTCTGGGCTGTTGCAGGATGCGGCATGGACTTGTTTATCAACATTTGCCTGACCCTCCTCGGATACATCCCGGGTCACCTACACGCCTTTTATCTCGAGTACATTTACTTTGACCGCCGGGAGCAGGCGCACGAGGGCCGCTACCCCTCCAGGCCGGCCCCGGGCGTGTACTCGGACAATGTGCAGAGCGGTGGCCAGGGCTAC…
c132716/f1p18/1435 isoform=c132716;full_length_coverage=1;non_full_length_coverage=18;isoform_length=1435	CAGTGCCTGCTTTTTTCTTTTTTTTTTCTCTTTTTTTTTTCTGGAGCCCGTCTGCCGTTGGGGTCGGCCCATGGACGAATGGATATCCAGATAGATGACGGTCCGTCTGGGGTTCCCCTCACATCATAGCACGCAACCTTATTATAAGAGGCGAGCTCTCCCCCACCCCCTTCGAACATGCTTCTTCACCTGTTCAGACTGGCATAAACTCGTTGGTGCTTCCAGGATCAGCCAATCTTCTCGTCCTCTTCTCGACACCTCTCCCCTACTCGGTTCCCGCCAAAAACACCCGTCCCTCTACCACGCCGTCGTCATCATGTCTGCTCCCAACGCCGCCGTGACCAGCGCTGCTGAAAAGGATGTCGCGCCCAACGGTGCCGCCCAGCACTTGCGTTACCA…
c1645/f24p9/853 isoform=c1645;full_length_coverage=24;non_full_length_coverage=9;isoform_length=853	GCATGGCGCAGTGCGTGTCCATGAGCGCCTCGTATCCTCTCCAGGACATTATCGAGGAGATCCGGCGCCACCCTATGGAAACAGGCCACGAAACGCCCGTCTTTGTCCAATTCTTCGTCAACAAGGATCGCGCCGTCACCAGGCGGCTGCTGCAAGAAGCAAAGCGCCTCGGCGTCTCCGCGCTGTTCCTCACCGTAGACGCCGCCCACGCCGGGAAGCGAGAAGCCGACGAGCGCATCCGAATCGTCGGAGACGGCTTCTCGTCGCCGTCCACCGGTGTCGCCGCCACCAGAGATGCCGGGCTGGGCCGCGCGCTCGGCAGCGTCATCGACAACTCCATTACCTGGGACGACGTGCGGTGGATCAGGGAGCACGCTTCGGGTATGAAGCTCGTGCTCA…
c1646/f2p11/2004 isoform=c1646;full_length_coverage=2;non_full_length_coverage=11;isoform_length=2004	TTTTTTTTTTTTTTTTTTTTTTTTTTCACAATGTTGTGTATTAAATGTACATGAGAGTACGGTGTTGTGTAAAATGAGTAAAGAGAGACTAGAAATATAAAAGACATGATCTGGCATCCAAGCTCCGTCGACAGCCGAGTCGTTGGGCATCCGTCAAAGTCATCTGTACAAAGGAGAAGAAGAAAAAAACACAAGCACACAAAGATGATGCTTGTGACAAACAACGCCATACATGGTATAAAGCTCCCCCAACGCTATTGTCCGACTGTTCCTGCAGTTTTCCCTGATCCCGAAGCTACAATTTTGGTCATCTCGCCGTTGCAGACACCGCTCTCAGTAATGGCGAAAGGTCGGCTGATCAGCAGGCGGACTCTTGACAGCCTGATCGGCATACGCGCC…
c1648/f3p1/1173 isoform=c1648;full_length_coverage=3;non_full_length_coverage=1;isoform_length=1173	ACGCCGCCAAAACCCACAAAACAGACTGCTCTCCATTCGACTTGGGGGGGTTTTTTGTTTCCTTGCCAAGTTCCCACCCTCCATTCGACGCATGGCTCACGCCGCCGCCGCCGCCCTCTGGGACCTCGCAGCCGCCCAGCCGCCGTCGCAGTGGTGCCAGGCCGTGTTCCTCGGCGCCGCCGGCAGCCTGCTGGTGCTGCAGGCGCTGCCGGCGTCTCTCCGCGGCCTCTTGATGGACTATGGCCCGCGTGCGACCACCAGGCAGAAACAGCAGCCAGCACCACCGCCGCTCCAGAGGCTCGTCGGCGCGGCCACCCGCGCCGGCCAGGTCCCGCACGCGTGGTTCTGGCACTTTTACCTGCTCTCGGTCGCGGCCTCGGCGTTTTGGGCCTGGCAGTT…
c1649/f45p12/1283 isoform=c1649;full_length_coverage=45;non_full_length_coverage=12;isoform_length=1283	GAGCCTTTCATCCCCCACGCCACGAGCTCCCATCAATCGGAAGCACCACCACCTCTCTTAACGCTTCTCCCTCTTCCTGCATCCAAGTACACCTTTTGCAGTGCAATTCTCGACTTTTTAGACATTTTGCAAGCCTCGATACCCGCCGGACGAGCCAGCATACGCACACACGGACTGCGTGCTCTTGGAAGGCTTACGCTGTTTGGGCCCCCCGTTACACCAGAATAGCAGAAAAGAGACAACATCAAGGAAATATGGACACCCTCATCGCGAGATATAGCCGGACTGCGCACACGCAGAACGAGTCCTTTGAAGATGAGACGCAGGACCTCATGGCCATGGGCCCTGGTGCCAACGTGTCGCTAAACTTTGCGATGCCGCCCGTCGCTCAGCCTTCTG…
c1651/f17p5/1408 isoform=c1651;full_length_coverage=17;non_full_length_coverage=5;isoform_length=1408	AGGGACTAACCAACCGCACTCTTTTTCCCTACAACGCCAGCAAAGCTTCCCCGGATCTCGACACGACGGGTCGCGGACGAACGAATTTCAACTACAAGGACCTACGATAGTTTCGAATTGGGATTCCAGCCCGAGATAGTCGTGCACAGCTGTTGAACATCTTGCTCTGGCAGCTTATAGACCGCCGTCCCAAGCATGTGGTACTCTTCGGTCGCGGCCGTGCTTGTCGGCGCCCTGGCCTGGGGTGCACAGGCGCAGGATGACATGCGACGCATATCGCTCCGAACACACACACTCGAGCAGCCCTATCTCGACTCGGATATGCAGAGCCGATGGTTCGACTTTGGCGGCGACACGATTGTGCGCACCGATTCCTACGTCCGCCTGACCTCGGACCGC…
c1653/f6p0/1148 isoform=c1653;full_length_coverage=6;non_full_length_coverage=0;isoform_length=1148	AATGACAAATCATCCTCCATCTACGAGCCCAGGACACTCTTTGCAAACCAACGAAGACCGCTTAATAATTATCCGACCTCCATCCCTCCGACGAAACCTCCAATTAATCACCCGCGAAACCCCCGACTCTCCCCTTCTGCACCGTACCATCCCTCTCCCCCACCGGGCGCAACCCCGTAGCCGAGATGCTTCTCCTTGGGCTCACCGGGTCCATCGCCACGGGCAAGTCGACCGTGTCCTCGCTCCTCTCCAGCCCGCCACACAAACTCCCCATCATCGACGCCGACGTGCTCGCCCGCCAAGTCGTCGAGCCCGGTACACCCGGCTACGCCGCCATCATCGCCCACTTTGCCGCGACGACGCCTGACCTCCTCGTCGAGCCCTCAGCCAGCATGCCTG…
c1654/f26p15/1649 isoform=c1654;full_length_coverage=26;non_full_length_coverage=15;isoform_length=1649	GATGAACGCTGTTCTCTACGCGTCTTCAATCCACGCCAGGCACAGCTCAATTTAAAACGTCTTTTTTTTACCAAGACTTTGCTTGCCCTGAAGTTGTTCTATTCACATCACAAACCACACATTACATTCGCAATGGCTTCCCAAACAACTCCCTCGAAGCAGGCTGCTACCGCCATTGAGTCCCTCAAGATGGAATCTCCCGTCAAGAAGCTCGATTTCTCTTCCGCCAACAAGGAGAACCTCCCTGCCAATGCCTCCCTCGAGACCACCAGCACCGACATCATCGATGACAAGATTATCACCATTGCGGCCAAGAAGGACGTCAAGGATGACACCACCGTCGCCGTCACAAAGCCCGAGCAGATGGACGAGCCTCTTCTCCAGGAGAATCCCCAGCGC…
c1656/f11p4/1031 isoform=c1656;full_length_coverage=11;non_full_length_coverage=4;isoform_length=1031	ATCTGCGCCATCACCACTGATCGTCGGCCAATTCAACCGCCACCAACTTACAACCACGGCAGATTGATTACAGAAATAGAGCGATAGTCATCATACACGCACAGTCAAGATGGTTCTCGAGGCGGTCATGGTTGTCGTTGACAACAGCGAGAGCAGCCGCAACGGAGATTACCAACCCACCCGATTCGATTCACAAGTGGACGCCGTTAATGTCCTCTTCCAGAGCATCACGCAGGGTAACCCCGAGTCCTCTGTTGGACTAATGAGTATGGGGGGCAAGGGACCTGAAGTTCTTGTCACTTTGACGACAGAGCAAGGCAAGATCCTCGAGGGTCTGCATCGCACAAAGAAGAGGATTGGTGGCTCATCGCATCTCAAGACGGGCATTCAAGTTGCTAC…
c1658/f84p31/2017 isoform=c1658;full_length_coverage=84;non_full_length_coverage=31;isoform_length=2017	AAGCCGCGCCGCACACACACGCCCAAGTTGTTGCCCTTGCACGTGCACCCACGTGTTTGCTTTCCTGCGACAAACAAAACGACCCTCAAAAGGTCCAAATCTTGAAGCTCTCTATACTCTGAGTCTTGACCATTTTGATTGAACCCCAGCTGCTGCCCGCCCAAGATGTGGAAAGAAGAGGACTCGGGCTCGGCGGAAAAGGGCAACGTCCACAACGTGGCCGAGGGCCGTGGCACGAGCACGGTCCTGAACCAGGTCGCCACGGTGCAGCCTCATCCGGATTTCATGACGCGAACCGGAATCAACATTGAGTCGTTCAAATGCGCCCACTATGGCTACGGGCTCGTCGAGATGGAGCGGCCGATGAAGCCGCGCCATCTGAACATGATTGCCATTGGC…
c1659/f13p5/1691 isoform=c1659;full_length_coverage=13;non_full_length_coverage=5;isoform_length=1691	GCTCACCATAAAAGACGTCATTCCCTCCCCCACCAGCACCCCTCTCTTACCCTTCCTGTAGCATCTCCTCGTGTTATAAACACATCATTTCCACCTCAGTTCCTCCATCGGAGCTGCTTCTTCCATGCAATCGCTCGCCCGCATCGCCCGCACCTCTGCACACCTCACCTCGGCTGCCCCGCGCATCGCTTCGTTATCCCGACACCTGTCCACCACCTCGCCTGTCATGGCGCCCACGGTGAAAGAGACCGACTACCTCGTCCTCGGCGGCGGGAGCGGCGGCCTGGGCTCGGCCCGCATGGCCAGCTCCAAGTTTGGCGTTAAGGCCATGGTCATTGAGAACAAGCGTCTCGGCGGTACCTGTGTCAACGTTGGGTGTGTCCCCAAAAAGGTCACTTT…
c1660/f7p4/1053 isoform=c1660;full_length_coverage=7;non_full_length_coverage=4;isoform_length=1053	GACCTCGCGGGGGTTCCTCTGGACCTGGACCCCAGCAGCCCATGTATTCCACTTCTGGTCCTCCCCAGCAAGGCTATTCCCAACCCCCGGGCGCTCCATTCCAGTATTCAAACCAGGGTCCTCATCCAGGAAGCAACCAGCAGTATTCTTCCTCTATTCAGCCGCAGGATCCATTCTACGGCAGAGCCTCGCCCGCAGGCCCTCCGCCACCTTATGGAGCCCAAGGACAGCAGCAGCCGCAACAACAACCACAACAGTATGAAGAAACCCCCCTCGCCCGAGGCTCCGCGCCCCCTTCCAGCCCCAAACCGCCTTCCGGCACAAACAAGCGTCGTAGTGACCAGGACAGCGACAGGAACTCTGTTGAGAGACACCACCGGCCCCCTCCTCCCCGCCGCT…
c1661/f9p4/776 isoform=c1661;full_length_coverage=9;non_full_length_coverage=4;isoform_length=776	ATCCCAGCACAGTCTGTGTAAATCTACTTGTCCATACCCCTTCACACAACAGTTTCAAAACACCACCGCCAACATGGTCAGAATTGCAATTGTCTACTACTCAATGTACGGCCACATCAGGGCACTGGCCGATGCCGAGAAAAAGGGCATCGAAAAGGCCGGCGGCACGGCCGACCTTTTCCAGATCCCTGAGACGCTGTCCCAGGACGTTCTCGACAAGATGCACGCGCCCCCCAAGCCCACCGACGTGACTGTCCTCGAGAACCCCAACCAGCTCCTCGAGTACGACGGCCTCCTTCTCGGCATCCCAACCCGTTACGGCAACTTTCCCGCCCAGTGGAAGACCTTTTGGGACAAGACTGGCCAGATTTGGTCGTCCGGCGGCTACTGGGGCAAAAA…
c1662/f20p10/799 isoform=c1662;full_length_coverage=20;non_full_length_coverage=10;isoform_length=799	ATGAGCAGCGTCTGCATACGCCGATTCTCATCAGCCATGGCTACATCCAACTCGCCCAGGCGGTTTGCGCCTCTCAAGACTGGAAGCTCGTCTGATGCGCCCAAGCTCCAGGGCATCGTCTTTGACATGGATGGGACCCTCTGTGAGCCCCAAAACTACATGTTTGGAGAGATGCGCGCCGCCCTCGGCATCACAAAGGCCGTCGATATCATCGACCACATGAACTCCCTGCCCGAGGCCGAGCAGCCCGCCGCCCACGCCGCCGTGCAGGCCATTGAGCGCACCGCCATGGCCGAGCAGGCGCCGCAGCCCGGCCTCGACGTCCTCATGCGGTACCTCGACGACCGCGGTGTCCAGAAAGCCATCTGTACGCGCAACTTCAACGTCCCCGTCGACCAC…
c1663/f57p50/1035 isoform=c1663;full_length_coverage=57;non_full_length_coverage=50;isoform_length=1035	ATCTCATCGTTTGCATCCTTGATATCTCTAATTGCTCAATACACTTGGCAGCAATCATGGCGGTTGGAAAGAACAAGAGACTCTCCAAGGGCAAGAAGGGCCTCAAGAAGAAGACTGTCGACCCCTTCTCCCGCAAAGATTGGTACTCCATTAAGGCCCCTAACCCATTCAACATCAGAGATGTCGGCAAGACTCTCGTCAACCGTACCACCGGTCTGAAGAATGCCAATGACGCACTCAAGGGACGTATTGTCGAGGTCTCCCTCGCTGACCTCCAGAAGGATGAAGATCATTCGTTCCGCAAGATTCGCCTCCGCATTGACGAGGTGCAGGGCAAGAGCTGCCTCACCAACTTCCACGGTCTCGACTTCACATCCGACAAGCTGCGCTCTCTCGTCC…
c132736/f3p10/1353 isoform=c132736;full_length_coverage=3;non_full_length_coverage=10;isoform_length=1353	AAGCCCAACGCCTCGTGATCGTGCATTTTGTCCACAGGTTGTCTCCAACCACCTGCGCTTCACTCTCCTCCCCCTTTAACACAATCATCTTCCATCCTACAGTGACGGCGGGCCATCAGTGTAGCTAAGAATGTGGCTCATCCTGCTGGCGTGCTTGCTGCACGCCGCCGGCGCCACGCCCCAGGCGCCCGGTGTGTCGGCTGACTTGTTTGCCTCGCTTGAGCGCCTAGCCCGGCTCGTCGACATTTCCTACTGTATCGGCAGCACGGGTATCAGCGAGCCCTTCAACTGCCTCTCGCGTTGCGCCGAGTTCCCCAACGTCACCCTGTCCACGACGTGGAGCACCGGTCTCTTCATGACCGACAGCTGCGGCTACGTTGCCGTCGATGAGACCCCGGC…
c1665/f20p22/1547 isoform=c1665;full_length_coverage=20;non_full_length_coverage=22;isoform_length=1547	ATCTACCGCCCATCTTTTATACCTATTCCTCAGATTCATAGAATTGATCTCTATTAATCTCATCTCACGAACAACATCACAACCAATTTCCACCGTCAAGATGGCCATCACCAAGGTTCACGCTCGTTCCGTTTACGATTCTCGTGGTAACCCCACCGTCGAGGTCGATCTCGTCACTGAGACCGGCCTGCACCGTGCCATCGTCCCCTCTGGCGCCTCTACCGGCCAGCATGAGGCTGTCGAACTCCGCGATGGTGACAAGTCTAAGTGGGCTGGCAAGGGTGTTTCCCAGGCTGTCGCCAACGTCAACACCGTCATTGGCCCTGCTCTGATCAAAGAGAACATTGATGTCAAGGACCAGTCCAAGGTCGACGAGTTCCTTAAGTCTCTCGACGGCAC…
c1666/f15p3/1262 isoform=c1666;full_length_coverage=15;non_full_length_coverage=3;isoform_length=1262	ATCCAACCCTGCAATTGACTATTTGAAATGGAACACACAGCGAGCAAACCGTCCCTGGCGCACCTCCCAAACGAGCTTCTCGACTCAATCGGCCTGTTGATCTGTTCCTTTGACGATGTGCATGCACTTGCCTTGACCTGCCAACGTTTCAGCAAAGTCTTTCTCCCTCGTCTCTATGAGCTCAACAGCCAGAAGGCACACCCTCACGGCGGCGCACTCGGCTGGGCGGTGTGCCGGGACGACCTTGCTCTCGCGCAGCGCGCCATTGACACGGGGGCCCAGTTGGACATGGGCTTCAAGCCGTGCCGCAGGCTCCTCTCCGACGACGACTTGCACTGGCTCGCGGAGCGCGAGACGTTTGGCAGCAGCTACTACGACTGGGTGACCTGCAACCCCTAC…
c1667/f8p3/2753 isoform=c1667;full_length_coverage=8;non_full_length_coverage=3;isoform_length=2753	AAGTCAGGCGTCTATTTCTTTCTTAGTCTTTCACCCACCTATCGTTCCTTGATCTGCTTCAATCGAGGATCCGCCCAATAGCCTTATCTCCTGTTCGTCGCCTGCTCAGATCCCTGCGTATCGGCTGTTTGTTGGACAGCCCTGCCACCATGGTCCCCCGTACCGTCATTCCGATTGACAAGAACTGGCAGTTCAAACAGGCCGACAAAGAAGGCGGTGACGAGTACCGCGCCGTATCCCAGTTCCCAACCAATGTTCATCTAGACCTCATGCACCATGACCTCATTCCGGATCCCTTCATTGGCAAGAACGAAACCGATGTCCAATGGGTCGGCGAGGCGCAATGGACTTACAGGACAACCTTTGCCAGTCCAGAGGTTGCCACAGGCGCCAAAGTCA…
c1668/f4p4/996 isoform=c1668;full_length_coverage=4;non_full_length_coverage=4;isoform_length=996	ATCGCTATGGGCGTTTCTCAGGACCCCAGTGTCTTTAAAGAGGTCAACCCTGCCGTCAAACAGGAGGAAGAGCGCGCTCTGCACGAGCAGAAGCTCGCCAAGATGGAGGCTGAAATGAAGATGGTCTTCCAGCAAAAGGTGCAAGAAAAGGAGAGCAAGCTCAAGCAATCAGAGGAGGAGCTTTATGCTCGTCATCGCGAAATGAAGGAGCAGCTCGACCGCCAACGTGCGGAACTGGAGGACAAGAAGCAGCGCGTCGAGAGCGGCCGCCCTCTTGAGAAGGAGGGCAAGCGCAAGGGCTTCTCTCTGCGATAAACTGGCGGTACTCGAGCACTGCTTCAGTGACGACTTGCTCTCTGTACGACCAATGTCTGAGTACCATGATGCCCTTTGCAGCAC…
c1672/f7p2/690 isoform=c1672;full_length_coverage=7;non_full_length_coverage=2;isoform_length=690	ACCATCCACTTGAGCCACGGCGCTGCCATATTCGGCATCGACAGCATCATCATCTGCACCGGCTACCAGTTTACGCTGCCCTTTTTGCCGCAGTACCACGACAGCGCGGTCGCGCCCGCCGCGGCCGGCGACCGGCTCCTCACCACCGACGGCGGGCAGGTGCACAACCTGCACCGCGACATCTTCTACATCCCGGACCCGACGCTGGCCTTTGTCGGGCTCCCGCTCTTCTCCAGCACCTTTTCGCTGTTTGAGTTCCAGGCCGTGGCCGTGGCCGCCGTCTTCGCCGGCGTCGCGCCGCTGCCGCCCGAACCCGCGCGACGCGACGAGTACCGGGAGCGCGTCCGGCGAAAGGGCCTCGGGCGCTACTTGCACGCCCTCAAGGAGGAGGAGGAGGAG…
c1673/f8p6/871 isoform=c1673;full_length_coverage=8;non_full_length_coverage=6;isoform_length=871	ACACACACTCACAAACATACACACACACATATACACAATGTCATCGGCCGACACGACACCCATCTCGCCCGCGCGCTTCGCTGCCGCGCTGCGGGAGCTGTCCGTACCCATGCTGCACCTCAAGGTGCTCGAGATCCGCAACGCCATGGCGCACCTGCAGTACTCCAACGACCAGCTGGCGCCGTTTGCCGCGACGGACCCCGACTGCGCCGACGCGATACGGGAAAACGAGGCGGTGCTGGCGCGCATGGAGGAGCGCATCGCGCTGGTGCGCATCGACGTCGAGGACAGGGGCGTGGCGTGGAACGAGTTTGCGAGCAAGGAGGGGACGGAGGCGGGCGTGGCGCGTGCACGCGAGGAGCAGCAGCAGCAGCAGCAGCAACAGCAGCAGCAGCAGGA…
c263821/f5p314/1210 isoform=c263821;full_length_coverage=5;non_full_length_coverage=314;isoform_length=1210	GCGAAATTCTCTGGTTCTTCTAATTTTTCTGTCCATTCTTCTCTATTCACCTATTCATCAGAATTCAGCCCGTGCTGCCAACCATGTTCTTCACCAAAAAGAAGCTGCCGTTTCTCTTTGACCGGGCCGCCATGGAAAAGGCCGCCGTTATCCGCGGCGGCAAGACCGTCGACGGCTCCGAGAGCGGCGACTCCTTCCTCGACGAGCAGGAGATTCTCAACGTGCGTGCCCGGAAGTCGTCGTCGCAGAGGCGGTGGTGGATGAGCTTCCTGGCCGCCCACCTCATCCTCCTCGCTGTCTACCTCGGCACCACCCTCCGCATGCAGGCCGAGCTGGCCAAGCTGCGCAGACACGGGCTACAGATTATCCAGTCACCCGCGTCCGGGGCCATAGAGTGGG…
c1678/f115p45/1848 isoform=c1678;full_length_coverage=115;non_full_length_coverage=45;isoform_length=1848	ATCATCACTCTTGTCAAATCATTGACACCTTATCCCCCCCATCACCACAACTCATCCACGGATAGCACCATCATGCGTCTGTCCACCTCGGTCGTGCTCGGAGCCGCGGCCACCGCGGTCGCCGGCGACCAAAAGATCCTCAACAAGGACAGCAAATACCACTCCCCCTCAACCTGGGCGGCAACCCGCTCACCGGCTTCGACTGGTCCGCCGACATTGCGTCGTGGGCGCAGCCGCTCAAGGCGCTGTACGGCGACATCTCGGCCGAGGCCAAGGCGACCTGGGACGAGGTCGCGCAGCTGGCGCCCGAGGTCGTCGCGACGTTCAAGCAGAGCATCGCGGCCAAGGCCAAGCCCAAGAAGATTCACCACCGCCCCGACGCCCACTGGGACCACATTG…
c132752/f1p4/1054 isoform=c132752;full_length_coverage=1;non_full_length_coverage=4;isoform_length=1054	ACCATCCTCATTCTTCAAATTTTGTCCTGCCACTTTTCACTTTCTGCTAAACCAAGCGGAATAAAAGAGTTGAAAAACAAAGAAATCATGTCGCACTCTCACGAAGGAGCTTCCCACTCGCACGATGGCGGCTTCAACGCCCAGGAGCACGGCCACTCGCACGAGATCCTCGACGGGCCGGGTAGCTACGTTGGACGCGAGATGCCCATTGTTGAAGGCCGCGAGTGGTCCGACCGGGCATTTACTGTTGGCATTGGCGGCCCCGTTGGCTCCGGCAAGACGGCGCTGATGCTCGCCCTCTGCCTCGCCCTCCGCCAAGAATACGGCCTCGCGGCCGTGACCAACGACATCTTCACGCGTGAGGACGCCGAGTTCCTGACACGACACGCCGCGCTCCCT…
c1683/f28p9/1810 isoform=c1683;full_length_coverage=28;non_full_length_coverage=9;isoform_length=1810	AGCCACCAACAGAGAGAATTGATGCGCATTAAATCAACAGCGAGCGCGCGTCTCCCCAGTCTTGTCTTTGATCGTTTTATCTAACAATATGGCTGACGCTGAAGAGAAAGCGCGCCAGGAGAAGATTGCGGCTGCAAAGAAGCGCGTCGAGCAACGCAAGAAGAAGAAGGACAAGAAGGGTGCCGAATCTATCAAGGATGATGGCAAGGGTGAACCCGCCGAAGCTGCTGACGACGCAGCACCCGACAACAGCGACGGTGCCGACAAAGAAAAAGACTCCGCCATCGAAGAGAAGACCGACGACAACAAAGCCGACGAATCCGAGTCCACTCCCGCGCCTTCCTTAGCTGAGCAGTCCAAGGCCCGATCTACGTCGTTCCGAGCGAGCTCCATATCTGG…
c1684/f34p16/726 isoform=c1684;full_length_coverage=34;non_full_length_coverage=16;isoform_length=726	AACCATCCACAAGCTTCACGCACCCAACGCTGGTTTGGCTACCACTTGTTTGCGCGCATTCTCCTTTGTCGCGAGCAGCGCGCAGCTAGGATGAGTGACAGTTTGACTCAGCTACAGGATGCTGTTGATCAGCTCGCGCAGCAGTTCGTCGCGTCCCTGCACTTTGTCCATCGGCGACACGATCTCGAAACCCTGGGACCGAATGATAAGATCCGCGATATGAAGCAGGAGCAGGAGCAGAGAGAAGTCGATCCCCTCCCTGCAGACGAATTCGCGGCCGGCCTGAACGAACTCTCGCGCGATCTCATCTTCAAAGAGCAGCAGATTGAATACTTGATATCGCTGTTGCCGGGTCTGAACAATAGCGAACAGGATCAAGAAAAGGCCATAAAGGATCTT…
c132757/f1p0/1091 isoform=c132757;full_length_coverage=1;non_full_length_coverage=0;isoform_length=1091	GTCGGCCTTTTTCTTTTCTTGCGCTTTCTGAGCTCCTTTGCCAGTTCCTCCATGGGCAGGAAGCTTGCGAATCAAATCGAACAAGCCATTCTCATCAATAGTTCTGATACCAAAAGATTTGATCTTGGCCAGTTTGCTGGGACCAGCATCGTCGCCCAAAACGACGAAGCTAGTTTTGCTGCTGGGTTGGCCAGTCACTTTTCCACCATACCGCTTCACGAGTGCCTGTCCCTCCTCACGGGCAATTGTTTGCAGGACGCCAGTGAAGACAAAGGAAAGACCGCTCAAACATTCCTCTTCACCATCGGGAATATCGGCGCTGCCTACCGGTTGAACGGTGGCATTCCCACCGCCTGCAGCTTTTCGCCAGTCGAACTTGGCATTTGGATCCGTCGGTGG…
c1686/f47p15/1209 isoform=c1686;full_length_coverage=47;non_full_length_coverage=15;isoform_length=1209	AACCTCAACGAAAGAAACATCCCCAAACCACACCAACCCATCCTAGGTCTCTTTCAAAAACCCCATCGCCATCAGATCATGAGTTCCACGACGAAATACCAGCCCGCGCGGCAGGACGAGCCCGACGACGACGACTATACCACGGCGCCTCCGGCCTACGGCCAATCGTCGCGCGATGTCGCCACCGCCGGTATCGAAGCCCAGGGCCTCTTTGCCCACGCCCGCAGCAGCGAGGATAACGTGCCCGACGATTTCAAGTTTGGCGGCTCCGTTGCAGAAGCCACCGTCGACATTCGTAATCAATTCGTCCGCAAGGTCTACACTATCCTCACCGTGCAGCTTCTCATGACTGCCGGCGTCAGCTCCCTCAGCTTCTTCAGCACATCTTACAAATCCTGG…
c1691/f5p1/1581 isoform=c1691;full_length_coverage=5;non_full_length_coverage=1;isoform_length=1581	acaGCTGGATTTTTTTTCCTTGCCCTTCCCGTCCAACAACAGGAACCAACAAAAATCATCATCGCCTTGCTCGTCCAAAGCTTTCCAAAAGGCAACCCCCCTCGACAGCTACGGTTTTGCGACCCTGCCAGGGTCGGCTCTAGCATATGCGGCCGGAATGCGAATATTACGCCGCCCGGCGCCTGCGACCAAATGGCGGTCCCCTCCTCCTCTCACACCTCGGCCGCACATAGTGCTTATCTCGTCATCGCGGGGCCGCCGCCGCCCCGACTGTCCGCGCGCGCACTCGACACTCGCGCAGAAGCAGCACAGCCCCGACGACGCCGATGATGCGGCGCAGCGGAGCGACGACGACGCAGGACACAACGACCAGACCACACGCCGTCCGCTGCCGCACCT…
c1692/f18p1/935 isoform=c1692;full_length_coverage=18;non_full_length_coverage=1;isoform_length=935	TCTTATTCGCTCATCTTGCACAATTCATCAACAATCTCTCTACTCAAAGATCCCTTCCACCACAATCACCATGTCTTACCGCGACAACGACGACAACACCACGACAGCTACGGCTCGTCTGGCAACAACTCCAGCAGCTATGGCTCGGGCAACAACAACTCTTCCAGCCGTCGCAACAACGACGACGACGACAGCTTCGGCTCGTCGGGCAACAACACCAGCTCGTATGGATCTTCTGGCAACACTGGCAACACCTCTAGCCGTCGCAATAACGACGACGACATCAGCTTCGGCTCGTCGGGCAACAACACCAGCTCGTATGGATCTTCTGGAAACACTGGAAACACCTCCAGCCGTCGCAACAACGACGATGACAGCTTTGGATCGTCTGGTGGCAAC…
c1693/f11p9/979 isoform=c1693;full_length_coverage=11;non_full_length_coverage=9;isoform_length=979	GCCTCTCGAGCAACAACCATAATCCAACCCAAGATTCATCCTTACCAGACATCAACACAAAGCGGTGCACGGTGGCGGGCCTCAAGCGCAAAATGGACGACTACGGCAGCGAGACGGATAGCGACTATACGAGCTACTGGCGAGACTGGTTCATCTCGTCTCGAGGCAATGAGTACTTCTGCGAAATCGACGAGGAATACCTGATGGACCGCTTCAACCTGACGGGCCTCAACACCGAGGTCCAATACTACCAATACGCGCTCGACCTGGTGACGGACGTCTTCGACCTCGACTGCGACGACGAGATGCGCGAGACGATTGAGAAGTCGGCGCGTCATCTGTACGGCCTTGTCCACGCGCGGTACATTGTGACGACAAGAGGTCTGACAAAGATGCTGG…
c1694/f39p26/860 isoform=c1694;full_length_coverage=39;non_full_length_coverage=26;isoform_length=860	AGTGACGAAGGCGAGCAAGAAGGCCATTTCGACGCTACCCCTCATCTCTTTGTTTCCCGAACCTTCCCCCCCCTCCCTCACAGCTGTCAACATGGCGGATATCCAGGAGCGTCTTAAGAAGCTCGGTGCCCAGAGCGCCCGCAGTGGTGGCAAGGGAACCCCTCGTCGTCCTGCCAAGCGCGGCCCTGCCCGCTCCGGCACCGACGACAAGAAACTCCTCCAGACCCTGAAGAAGCTCAACACCCAGCCCATCCAGGGCATTGAGGAGGTCAACATGTTCAAGGAGGACGGCAACGTCATTCACTTCAAGGGCCCCAAGGTCAACGCCTCGGTCCCTTCCAACACCTTTGCCATCTACGGCAACGGCGAGGACAAGGAGCTCACCGAACTCGTCCCCGG…
c1696/f23p8/1332 isoform=c1696;full_length_coverage=23;non_full_length_coverage=8;isoform_length=1332	CCCAGCACTCCTCTACGTTCTTCCACGTCCATTGTTTTCTCTCCCATACACGTACAGAGTCGCAAATACTCCAATATGTCTTCCCAGGCTCCCCACCCTACGCTCCTCATCCCGGGGCCCATCGAGTTTGACGATGCGGTTCTCCAGTCCATGAGCCACTACAGTGAGAGCCACGTCGGCGCTGGCTTCGTCAAGATTTTTGGCGAGACCCTCTCGCTCCTCCGCCAAGTCGTCCGTTCGACCGACCCCAACGCCCAACCGTTCATCATCAACGGCTCTGGTACCCTCGGCTGGGACCTCGTCGCCGCCAACCTCGTCGAGGCCGGCGAGGATGTTCTCGTTCTCAGCTCAGGCTACTTTGGCGACCGCTTCGCCGACTGCCTCACCCAGTATGGCGCC…
c132769/f1p1/1386 isoform=c132769;full_length_coverage=1;non_full_length_coverage=1;isoform_length=1386	GGCAGAACAGGACTGGAAATGGGCCAAACTCGAAGCGCTCAGATGCGATAATATTGATTGTCGCACATGGCCGAAGTCGCGTCTCCGCGCGTCGATCCCAACGCTATCACAACCGCGCCCGACCATGATGCATTCACGCTCGTGCCCGTCATTTCAGAGTTGCTGAGGACGCGGTACTGCGCTCCAGGTACCATTTTTCTCGTGGAAGGCATCGAAATTATCCCGGTGTCAAAGACGGGCCGCTGGCAGGCTGTCCGGCTTCTCCTAGGCGATGGTGATTTGTGCGTGCAAGCGCTGCTCAGCGCCGACTGTCACCGGTTCGTGGAAACAGGCGAAGTCTCGACGGGCTTTTACATCAAGCTGGAGCAGTTCGACCTGCAATGGGAGGCAATGGACCCC…
c132771/f1p0/955 isoform=c132771;full_length_coverage=1;non_full_length_coverage=0;isoform_length=955	AACTTCAAGCGAACACCTTTGGAGCCAGGTCACCTTGGACCCGACTACTACTACGATCTGGAGCAGGCAGATATAATGCTGCGATTTGACCCGGGATGGCTGGGACGCAAGGCCAATGGGTTCAAGAATGAAATGGAGCTCGCAAACACAAATCTCTCGCTGGTCGATGCTCAGATTGCTCTATTCCATTCCTGGGAGTTCCTGCTCGTTGAGCTGAGCACATGCCTTCCTAGTAATGAGACGTTTGGCAAGCAGATGCTGCAAGTCTCGCAACAATGTCTCAATGCCAACCAAAGCGCTCCGGGCCCGGAAAGTATCTTCCTGAAGCTGATACAAGAACGTGCTAACTTGGCTCTCGTGCTTGTGCAGCGCCTAGCCAAGTCTAAGCTGCCTGTTCAG…
c1700/f5p6/1675 isoform=c1700;full_length_coverage=5;non_full_length_coverage=6;isoform_length=1675	ACCCTCACATCTTGCCACGGCACAATCATACCAAATATCTTCATCCGGGTCTCTTGCCCCCTTTAGCAGCTAGAAAAAAAAAAAAACAGCCTGCTCGCCCTCTGCGCCAAACATCACCACACATCCCGCGACACCTTCGTTCCTAGCTCGCTTTTCCTCCGAAATCGACCAAGAATACAGCAAACATGTCTGATATTGCTGACGCGACTCCGGCTGTCAACGGCGCCTCTTCTTTCGAGAAGAACAATGCCTCCATCGCTACCAAGCCTGCTGCCAATGGCCGCAAGTCCCTCGGTGCTGATGCTCAACCTGTGACGCACTTCCATTCCGTCTTCACTGAGCTCCTCTCCTGGAAGAACCCTCGCAACTCCGCCATTGCCTATGGCTCTATTGTTACTT…
c1707/f8p5/1094 isoform=c1707;full_length_coverage=8;non_full_length_coverage=5;isoform_length=1094	aaCTCTTTCAATGCACAGGGTGGGATGATTTCAACGCAGCAGTAAAACAAAAATTGGCAAGCCAATCTCACAGGTTCAACAACCAATTTCTACAAAGATGAAGATTCTTTGCCTCCACGGCGCTTACGGTAGTGCCAAGGCATTCCGCACGCAACTTGACCCCTTTGTCTCCAAACTGGAAAATACGGGCAATATCAGCTTCAAATTTGTCGATGGCCAATTTCCAGTCGACCCCCCGAGGGGTTTGGAGATTATTTTGGCCCCCCGCCATACTATCGCAACATTGACTTTGACGGTGTTGACGGGCTTGCCAAGCTAGTCAACAACCTGCGCGCTATCACAGATGGAGAGTCATATGAAGACACTCTGAGATCTCTTCTCCAAGGCGACGACTCCAGC…
c132780/f1p1/1072 isoform=c132780;full_length_coverage=1;non_full_length_coverage=1;isoform_length=1072	gcttTCATCTTGTCGAGACGGACCGCAAGCACGACCTGGCCTCTGGCGCCGCCGACGGCTCCGGCTGGGAGGCGCCCTACAAGAGGTCCGCTGGCTGCGCCGCATAGCGCTCGGCGAGCCAAAAGACGGCGAGGGCCACACGGCCGACGACGCGAAGCTCTGCCTGGCCGTCGTGCCCTGGGCCCCCATCCCCAGCGGCCCGGCCGTGCTGGAGCGCTATCTGGCCAGGGTCCAGGACGAGGCCGGCGATGCGTGGCCCAAGGTCAGGGGGTTCCGCTACCTGCTGCAGGACAAGCCGCACGGCACCATGCTGGAGCAGGACTTTATCGACGCCTTGAAGCTGCTCGGCCGTCGCGGCTTTGTGTTTGAGATAGGTGTGGACCAGCATCGTCGGGGACG…
c1711/f3p1/1535 isoform=c1711;full_length_coverage=3;non_full_length_coverage=1;isoform_length=1535	ACCCAAGTAACCCGCCTTGTGACATTGGACGGGACAAGGGACCTTCTCTACAAAGAATTGAAGACTGTTCCTAATTCCCCTTTTGCGAGCTTGCCCATGGATCTTCTCAACGCGGTGCGCGAGCGCGCCATCGCCGCCGACCCGACCGCCCGCAAGGCCATCCTCGACCAGCTGAACAGCCTGGCGCGGGAGCTCGAGACGCCGCAAGACTGTATGCAGCGGCTCCTCTACCAGCCCATGACGCTGCCCATCATCCGCGCCGGCTGCGACCTCGGCCTCTTTCGCCGCATTGTCGACAGCCCTGCGCCGTTGTCCAGCGCACAGCTCGCAGACGAATGCGGCAGCGACGGCGGCGACGGCGGCGACGGCAGCAAACCGTCCCCGGTGCTGCTCAGTCGG…
c1713/f3p1/865 isoform=c1713;full_length_coverage=3;non_full_length_coverage=1;isoform_length=865	GCATCCCATCTTCCGTCCCCATCCCGTTCTATCCAATTCAATCACCATATTCGCTAGTCCTCCTTGCTTCTCATCTTTTTTCCCCAAACCAAACAACCACTATCAACTATGCGCGCCACCACCGCCATCCTCGCCATCGCCGCCGGCGTCGCCCAGGCCAAGACTGTCCACGTCGACGTCGGCAAGGACGGCCTGAACTTCACGCCCTCCGTCATGACCGCCGCCAAGGGCGACACGCTTCTCTTCCACTTCTACCCGCAGAGACACAGCGTCGTGCTCGGCACCAAGGACAAGCCCTGCGAGCCCGCCACGACGGACATGTTCTACTCTGGTTTCGTGCCGAGCTCCAACGGTGAAGCCTCAGAGACATTCATGGTCACAGTCAACTCCACAGACGCC…
c1714/f34p19/1916 isoform=c1714;full_length_coverage=34;non_full_length_coverage=19;isoform_length=1916	AGTCAGACAGTTGTTTGTCCCTCCCCCTCCATCGCCGCCGTTCCCTTTGGACCATTACATTCGTTACACCGAACCTTGCGAAACTCGAACTCGTCGATCCTCCGGCCAATCACCGACTAATTATTACTCGATTTATCTTTTGAGTTTGCCCTTGACGTTTTGACAGTCTCGCCGACAGCCTTCCCTCGAGACGACTTTCGCTTACACGACGTCACTGGCCAACCTTAAACTTTGATTCGCGCATTTCTGTCTTCAAACCTATTTCCATTCGCTCCAACTTCAACTCCAACCATGCTGCGCTCTGTGGTTGCCGCTCTCTTGAGCGCCTCCACCGCCCTCGCTCTTTGCAGCCCAGAGAACCCGTGCCCACAGAGCTCGCCCTGCTGCTCCCAATATGGC…
c1716/f4p6/731 isoform=c1716;full_length_coverage=4;non_full_length_coverage=6;isoform_length=731	ACGCAAGTACGCAGAACTTGCTTCATCGACAACGTGTGCCATCGTCCTCCAGCCGGCCCGATCGCCATTCTATCCATCGCATCCCACACGACTCAATCGAGCTCACGATGCGATTCGCTGCGCTCTTCGGGGCAATCTGCGCGGCCACGCTGGCCGCGGCCGCGCCACGCACCGCGCACATCTACGTCCAGCCCGTACAGGGCGGCAGCAAACCGAGCCCCCTCGCCGAAGTCGCCTACGACGTGGTCACGCCGGCCACCGCCGAGGTGCTCACCTACGAGGCGCCGGACCTGCCAGACGGCACGTCGACGGTGCGCATCGGCGTCTACGACGTGACGACCAAGACGTGGTCGTCGGGCACGACGGTGGCCTCGGTCGCCAACTTTGACAAGGGCTTCG…
c1717/f11p2/725 isoform=c1717;full_length_coverage=11;non_full_length_coverage=2;isoform_length=725	AGACTTCTCTCATCCCTCCTTGACCGCATCCATGCCATCCAACAAGGACCGGTTATACATTGCGCTGCACCCGCGCGGCGGCACCGTCCATACGCCGCTTGGCCAAGAGAGATACCACTGGTCGCTTGTCCTCGCGCCCAAAGGCTCGCACGCGTGCTCGTCCGACCACGTCATCCTGCACGCCAAAGAGACGCTGTCGGAAGGAGGAGGAGGAGTCGCCGGCGGCACATCGACATGGGTGTTTGAGGAGCGCCGCGTGCCGCCTGAGCGCAGCATGCCGCTCCTCGCACGCGTCTGCGTCGCCAAGGTGGTGCAGCGGGAGAAGCTGCTGCAGATACTGCGCGCCGTGCCGGTGCGTGCCGGCGAGGTGCAGGGATGGAACTGCGTCGGCTGGGTGAG…
c1718/f3p45/1791 isoform=c1718;full_length_coverage=3;non_full_length_coverage=45;isoform_length=1791	ATCCATATCCCGGTCCTCGTCAACCTTCGCTCCTTTTTGCCTCTCTTTTCGTGTCACCCTCTCGACACTGTCCGCTCCTTTGAAACAGTCTTCTCTTCGTCGCTTTCTATATATCAAGCCACTTTTCCCTTTTTGCCTCGAACCTCATTCCGTTCCTGTCTCTCCGACTTGCCAAGCTCAAGCTCGACGACTTCTTTCTTGCAACTTCAGACTATTCTTGTCAATTGCTGCAACGGCTGGTCCTACGCAAGCAGAATTTAAAATCTCTTGGTTTCCCCTGCCGTCAATTACATCAACAATTTCGACAACCATCAACTAAAGGTTTCGCATTCTAAAAACCAACCTTTACAAAATGAAGTCTTCACTTGCTCTTCTCGCGGCCGCGGCCGCCGTCAGCGC…
c1719/f3p1/2441 isoform=c1719;full_length_coverage=3;non_full_length_coverage=1;isoform_length=2441	ATCAACTCCGTGACTTATCTTTTATTTTTACCATCATGTCCGGAGCCGCACCTACCCACGGCGGCGATGCGCCGCCGCCCTACTCAGAAACAGACATCTACTCCAACTCTGGAGCGGCCGCCCCCGCCTCCGCCGCCTCCGCCTCCGCCTCCGCCGACGATGTCGCCTCCCGTGTGTCCTCGTCCAACGAAGACATCATCTACACGCCCCCCGAAACCCCGCGCAGCACCACCATAGGCGCCGCCGCCCTCACCGGCGTGCCGCAACCCGGCGCCGCCCTGTACTTTGACTCCCGGCCCCCGCCCCCGCCCGACGTGATCCCCCAGTCGACGCTCGTGCACGCCCTGCGGCTCGAGACCCTGTCGCTGCCGGATGATTTCCCGTTTCCGAGCGACTGGG…
c1720/f8p5/636 isoform=c1720;full_length_coverage=8;non_full_length_coverage=5;isoform_length=636	ACGCAACCGCCCATCGTCACCTCACGCCATCTCGAACCTCGACTACAGTTCAACGAAACGATCAAAATCCCGACCTGCCACTCCATACTCTTCACATCTACCGAAAACATGGTTGTCGGACGATTGACGCACTATGCCTTTGACGCTGTCCTCATCTCTGCATTTCTTGCAGGCATGAAGCGATCGACCGGCTTGACCTTCAAGACGGAAAAAGTCGCGGGCGAGAACAAAGAGGCCAACAAGTGGATCGACAAGTACCTCGGCCTCGGCGAATGGGTCATGGACCAGTCCGTGGCCATTGCCGGCTCGAGCAGCTTCTTTGAGCGCACGCGGTAGATACCGAGGGGCGGGCGGCCCGGAACGGCGCAAGGAGGACATCTTGGGACCTGTGCATCGAAC…
c1721/f4p1/1211 isoform=c1721;full_length_coverage=4;non_full_length_coverage=1;isoform_length=1211	ACATCTCACACTCGTCATTCACATCCCTCACATCCCCAAATATCTCCCACCTCCCGCCTCTCCCAACCACACCGTTTTGCTCCCGCCGCCATCATGGCACGCATCAAGACGCGCATCCTCATCATATCCGACACCCACGGACACACCCCCGCCTCCTCGCGCGCATCCGCCGACCTCTCCCCCACCAGCGACTTCGCCGTCGCCGTGACGGGCTACCGGCTGCCTCTGCCCGCCGCCGACGTCGTCCTCCACTGCGGCGACCTCACCACGCGCAGCACGCCCCCTGAGCTGTCCCGCACCCTCAACATGCTGCGGGGCCTCCGGGCGCCGCTCAAAATCATCATCCCCGGCAATCACGACCGTCTGCTCGACGCCGCGTTTTGGCACGACGACGCCGGC…
c1722/f17p5/1485 isoform=c1722;full_length_coverage=17;non_full_length_coverage=5;isoform_length=1485	ACCTTTTGTCGCAGGCAACTCCCCCCTTCAACGCCTCCATCAGAACAGTCCAATCGGCAATCGGGACCGACGATGGCGTCTCTTGCAACGGCATGCCGTGCCTCTGTGCGTATGGCCAGCAGCCGCGCCATTGCTCGCTTTTCGACCTCTACGCGATGCCTCGCCGCCCAAAACTTTATTATGCCCGCCCTATCGCCGACCATGACCGAGGGAAATATCGCCAGCTGGCGCGTCAAGGACGGCGAGAGCTTCAGCGCCGGCGACGTGCTGCTCGAGATTGAGACGGACAAGGCCACCATGGACGTCGAGGCCCAGGAAGACGGCATTATGATGAAGATCATGTCCCAGGACGGCAGTAAGGCCGTCCCCGTCGGCACCCGCATTGCCGTCCTCGCAGAG…
c1723/f6p3/1719 isoform=c1723;full_length_coverage=6;non_full_length_coverage=3;isoform_length=1719	ACAACCAACCAACTCTGCCAACGCGAGTTTCTCACTTCTTCTTCATCTGTCCCTCCAAAACCAATTCCGCCTACGAGGCGATCCCCCGTCATCTTCAGCCACCTCATCGTCCGAAACGAACTGCAAGTCGTTCCAGGAATGTCCCACATCACCCTCGCCCAACAGGGCCTGGCCGCCGCCGAGGCCAAGGACTGGGACGGCGCCATCACCAAGCTCTCCGCGGCGCTGCAGTCGTCCCCCAACCCGGCTTGGCTGATTGCGCGCTCCAAGGTGCTCATCAACCTGGGCCGCTTCGCCGAGGGGCTCGACGACGCCAACCTCGCCTGGCACACCGCGTTTGCCCGCGGTAAGCGGCCGCTCATGATCGAGGCCAACTACCGCCGCGCCGTCGCCTACTTT…
c1725/f5p2/1093 isoform=c1725;full_length_coverage=5;non_full_length_coverage=2;isoform_length=1093	AGCCTCATCAAAACCTCTCATTCTCAACGACAGCCAGTACGAGTATTACGTCTTTCTGCACTCGCCAAAATGACTCGCTTCCGGCCGTGTATCGACCTCCACGCGGGACAGGTGAAGCAGATTGTGGGCGGCACGCTCGACAGCAGCAACGCTTCCAAGCTGCAGACCAACTTTGTATCAGAACAGCCCGCGGGGCACTATGCGCAATTATATCGGGACAACGCCCTTACTGGGGCGCACGTCATCATGCTCGGACCGGGCAACGACGAGGCGGCGAAGCAGGCGATTGCAGCGTGGCCCAACGGACTACAGGTCGGGGGCGGCATCAATGACAAGAACGCGGGCGAATGGATCGCGGCCGGCGCGGAAAAGGTTATTGTGACATCGTTTTTGTTCCCT…
c1726/f21p13/2002 isoform=c1726;full_length_coverage=21;non_full_length_coverage=13;isoform_length=2002	AGGCCCTTTCTTTCCTTCCTCAAACATCACCATAGACAGTCCTCGTTGCCGTAAGAAGTCGGTCATCCATCGCAACAGCCATCTCCGTGCCGTCCGAATCCGTTCTTTGCATCGAGCGCCCGCGCGACGACCACTTCAAGCCGACTTTCGTTGATCTGAGCCTCTCAGACGCCTTCACTGGTCAGAACGGTCGGTTTGGCAGAGTGCGACGCCTTACACTCGCTTCATCTTGGTTCAAAAGGAAAAGCTCCGTCCCTTCGTAGCGTCGACTCCCTCATCGACGGCAAAAAACAAGAATTAAATCGCTTCCACGCCGTGATCCAGTGCGGCTCGAGCTACAAGCATCTGCATTATTTATCTGCGTTATAAAACCACTTACCTGTCCTTCGCCGTCTACCC…
c1727/f5p4/950 isoform=c1727;full_length_coverage=5;non_full_length_coverage=4;isoform_length=950	ACACACGGCCCATCATGTACTTGCGCTCCGATCACGCCGACGCCGACGTCGCCACGCTGCGCAGGCTCATCCGGGAGAACCCTCTGGGCATCCTCACCACGGCGCTGCCCTCGGACAGCTTCCCACTGCTGCAGAGCTCGCACATTCCGTTCCTGCTCGACGTCGAGGACGAGTCGGGCGAGACGGAGCAGGGCGTGCTGCGCGGCCACATGGCGCGGGCCAACCCGCACAGCAAGGCGCTGGTGGAAGCGGCGACCGCCGCCGGGGCATCGTCGGACGGGTCTCTGCCGCACGAGGTGCTGGTGCTGTTCAACAGCCCCGTGCAGCACTACGTGACGCCCAAGTTCTACACCGAGACCAAGCCCGCCACGGGCAAGGTGGTGCCGACGTGGAACTACG…
c1728/f3p5/934 isoform=c1728;full_length_coverage=3;non_full_length_coverage=5;isoform_length=934	ATCGCGCAGCGCACAATACAATCAACCACAGGAGCGAAAGAAAGAACAAACATGCCAAGCACATCACCAAGATACAGCACAACGGATGTTGAGACAGCTTCTATTAGATCAGCGGCCCCGTCGTATGTATCTGAAGCGCCATCGTACCACTCAACTGTTCCGAATCCAGACGCAGCACCGCTATATACGCCTAGAATACCTCTGAACCCCGCACAAAGCACACAAAGCACATCCACGGTGCAAGGAGACTCGCATGATGACCGACGTCGCCGAGAGCCTGCTCAGCTCGAAACCATCGGCCTACCACCTGTACCCGCCCACCCGCCAACTAGAGTACCGTCGCACTTACTGATGTGGGCGGCTGCTGATACTCCCACCACCAGACACTACCGCAAGGTA…
c1730/f12p12/977 isoform=c1730;full_length_coverage=12;non_full_length_coverage=12;isoform_length=977	AGCATCATCCCGCCTTTGCGTAAAAGTGTCCGTCTCGCAAAACATCGTTAATTCCTCGCACTGCTCGCTTCAGTTTAGCAACACACACAACACATACTCACGTAACCTTTCTTTCCACTCTCGCATCATGGCTCTCAATGTTCTTCCCATCGCTTTGCCGCTTGACTCCATCTATGGCCCCAACTCCATGCGCGTCGACGAGGACCTTTTCGAGGAGCTCGTTCTCGCCCTCAAGTCGGCGCTGGGCCCCTGCTCGGGGTTGACCTCGGACGATATCGACGTTACATTCCTCACTCGTCTCATGAAGCTGTATGATGCCCGTGATAGAAACTGGGCAAAGTATGCCTTCGGTGATGCCAGTAGAGGCTACACGAGAAATCTCGTCGACGAGGGCAACGG…
c1731/f13p5/1467 isoform=c1731;full_length_coverage=13;non_full_length_coverage=5;isoform_length=1467	GACCGACCTTGTTCCAGCAAAAGCATCTACGCAACGCAACAACACTATCACGGAAACAAGGGAGGAACTCGCTGCAAACATCGAATTCTACAAGCTCACTCAACCTCGGCATCTGCGAATTTTTGTAGCTAAGAGGCAAACCGCCAAAGCCATCGCGACTGCAGCACCCCACCACAAACATCCCCAGCGCGGCAGGCGCATTCTTTCCAGCAACATGTATCAACCTGGGTTCGGGGGCAATTTTGATCCCAATAGCATTGATCATCTCTACAACATGGCGCGCGGCGGCCGACGACCGATTATTCAGCGTTTCGATGAATACTATCGATGCTATCCCGTCATCATGGCTCCTGGTAACGAGCGGCCAGAGCTCAACTACGGTTCCAAGATTCTTCTCCC…
c1733/f27p9/2077 isoform=c1733;full_length_coverage=27;non_full_length_coverage=9;isoform_length=2077	GAACATCATCAACAGCCTGTCTGCGTCCGTCGTTTTTCTTTTGCCTCTTTCATTTCATCTCGCTCTTCTTGTACTCGGTTACTCGTCCCATTCTTTTCCAGACGCACGCCAACCGCTCTGCCAGCGACAATCGCCTCCTCCCGTCTCCTGGATCGCACCAACGCCAAACTCTGACTCGACCTTTCGGCATCACAAACTCTGGCAGACCCTCAGCCCTTGACGAACGGCCCCTCTTGGCCTGACGCATTTCAGTCCTCGATCAAAATGAGTTACGGATACGGAAACCAACAGAACCCCTACGACCAGCGCGGTCAGGGCTACGATGGTCAACAACAACAAAACCCTTACGCAGGCCAAGGAGCTCAAGGAGGCTACGGCCAGCAGCAGCAGAACCCCTAC…
c1734/f5p6/971 isoform=c1734;full_length_coverage=5;non_full_length_coverage=6;isoform_length=971	GCTGCAACCCCACGACGCACTTCCGCCATGTTCCCCGGATTCACGCCCTTCACGGTGCAGACGGAGACGCAGCCCGAGGCCGTGTCCATCTTTGGTCTGCAGAGCGCGCCGTCTCCCACGCCACTGCCGCCGCTGCTGCTTCTGCACGGCTTCCCGCAGAACCACCGGATCTGGTCCCGGGTAGCGCCGCTGCTCGCCGGGCGCTTCCACCTCGTGCTCATCGACCTGCGTGGCTACGGCGGTTCCTCGAAGCCGGCCTCGGTGGCCGCGTACGCCAAGAGCGCCATGGCGCGCGACTGCATCGCCGTCATGGACGCCCTCGGCCACGCCGGCCGCCGCTTCTTCGTCTGCGCCCACGACCGCGGCGCCCGCGTTGCCCACAAGCTCTGCGTCGACCAC…
c1736/f2p1/1875 isoform=c1736;full_length_coverage=2;non_full_length_coverage=1;isoform_length=1875	ATTGCGTATAGGAGCCCCATCCCTTGGGTACAAAAATGGCGACCACATCATGGAAGTTAATCGCCGAGCGTCACCAGAACGCACGCGCCGCCGCGATACCCTCACAATGGGTTCTGTCACCGGCAGAACTTGAAAGAATTAAAACCTCGACAACCCGAGTCATTGAAGTGCTGCCCAAGTTGTTACCAAGCCAGGTGGTTGAAATCACGGATTTAAGCGCCACAGAGCTGGCAGCCAAGATACGAGACAGACAGTACTCGTCTGTGCAAGTAGCCGAGGCGTTTTGTCAACGCGCTGCGGTAGCCCATCAGTTGACGAATTGCCTGACCGAGATATTTTTTTGCCGACGCACTGGATCAAGCTCGCCGCCTCGATCACATCCGTGATACTACCGGGAGA…
c1737/f2p1/1905 isoform=c1737;full_length_coverage=2;non_full_length_coverage=1;isoform_length=1905	gTTCTGCCAGACCCAGCTCAAGAAACGGGCTTCATACTACACCCCAAAGACCATTTTGCCAGAGAACCAAAGACGCTGCGTATGACATGGAATGTCACACGCGAATTACGCCAACCTGATGGCGTTGAAAAACAAATATATCTCATCAACGGTCAATTTCCCGGTCCTGTCATCGAAGCACGCCCCGGCGACGAGCTCGTCATCAACGTATATAATCACGTCGAAAATGATACCGAAGGCATTGCTGTGCACTGGCACGGCTTGATCATGAATGGCGCAAATGACATGGACGGCGTTGTCGGCGTCACCCAATGCGCCATTGTACAAAACAATAATTTCACGTACCGCTTTACGCTAGACAACAAACAGCACGGAACATATTGGTACCATGCTCATTCG…
c1738/f4p0/2083 isoform=c1738;full_length_coverage=4;non_full_length_coverage=0;isoform_length=2083	ATCCGCACCGACATCATCATCAGTACCTGGTCCATCGTCAAACGCTCCTCTGGGCGAAAAACGAACAGGTTCCGCCTCAGATTCAAGATGGCCGCCTCTTCATAGCCCCTAGACTCGCCCATCCCACCATCTTGCCGAAAGCGCTAGGCCACCCTCCGCAAAAGAAACGGAAATGCTGCCACACATGCAGTTTATAATGCGAGCGCCATCGACCAAGACTGCGCAACATGCTCACTTCGTGCGGGAAAGTGTCTGCCATTCCAAAATCTGAGAAGCAATAAATACATTGTTCTGATTCGGCACATCAACTTGCCGACTGTCACTCGTTCCACGCCCCACCTTTCTGATGCCTGTTCTGATGCCTGTTCTACTTCCAAGAAGCAACGCACATCGTACCAC…
c132811/f1p2/2576 isoform=c132811;full_length_coverage=1;non_full_length_coverage=2;isoform_length=2576	GTCCTTCGTGCGACATTGTAGCTCCTAATAAATCAGCAAACATCGCCCACCTGCTTGCGGGATCGAAATTTTCACTTCTCACACACTCGGAAACTCCGCTTCTAACGCCCACGTCAAACACGGTTGCGCGCCAGCCCATGCAGTGCTCGTGCTCATGATGCTTTTCCCCGAAGAGGACGCGGCGCAGCTAAAGACATGGATAGTCAAGCGCATCGAGAACACTTCCGATGCCGACTCCGACGTGCTAGCAGATTACGTCATTGCTTTGTTAAAGCATGATGGCGACGAAGCCGCTATTCGCAAGCTTTGCGAGAAAGAAATTCCAGACTTCTTGACCGAAGACTCGAAAGCCTTCCTAGACGATGTGTTCCAGGCACTCACTTATAAATCTTACATGCC…
c1740/f9p5/735 isoform=c1740;full_length_coverage=9;non_full_length_coverage=5;isoform_length=735	ATCGCCAAGATAATAAAACCCACGTCCAAGGACCATACGCACCAACAGCCCCAACTCGCCTCATTTCCTACCAACTACGAACCCTACCATTACACAAACCTATTCTTCTTTCCTTCTTTGCTTATTCCCACTTGCGCAAAAACCAGCCCATCATGGCCGCCACTAATTCCCGCACCGCGCAAGATGTCATTGCCGCCCTCAACCTGACCCCCCACCCCGAAAAGGGCTACTTTGTCGAAACCTACCGCGACGCCGTCCCAGCCGCCGCCACCACCACCACGGAGAAGCCGCGCGCCGCCAGCACCTACATCTACTACCTGCTCGAGGGCACCTCGGGCCTCTCCCACTGGCACCGCGTCCTCGACGCCGTCGAGGTCTGGCACCACTACGCCGGCGCCC…
c1741/f3p8/2055 isoform=c1741;full_length_coverage=3;non_full_length_coverage=8;isoform_length=2055	CGGTAACCGTGGCAAGCGCGACTCGCAGATGATTATTATGCGCTTCCTCAACCGCGTCCACTACAACCTTGCTATGAGTCCCATGGAACTTGAAATGTACCACCAAATTCGCAACATCATCGGCGTCAACCCCACCTTTTACGAGTTCATGCTGCAGATTGATGCTGATACTGTCGTTGCCCCCGATTCTGCGAGCCGTATGGTGTCTGCCTTCATTGATGACACGCGCCTGATTGCGGTTTGCGGTGAAACTGCTCTGACCAACGCCAAGTCCTCCTTCATCACCATGATTCAGGTCTATGAGTACTATATTTCGCACAATCTTTCCAAGGCATTCGAGTCCCTCTTTGGTTCCGTCACTTGTTTGCCTGGTTGTTTCTCCATGTACAGAATTCGAGC…
c1743/f4p3/2089 isoform=c1743;full_length_coverage=4;non_full_length_coverage=3;isoform_length=2089	ACTCTCCCTCGTTGCCGTGCCTTTCCCGTCCTCTTTTCTTCTCAAAAGTCTCGTCTCGGGACAATCATCACCTTCAACATGGCTCCCGCCCAAAAGACTGCCATCGTCTCCGTCTACGACAAGACGGGCCTCTTGGACCTTGCCAAGGGTCTGGTTGCCAACAATGTCCGGATCCTCGCCTCTGGCGGCACCTCGCGCATGATTCGCGAGTCTGGCTTCCCCGTTGAGGACGTCTCCGCCATCACAAAGGCCCCCGAGATGCTCGGCGGCCGTGTCAAGACGCTCCACCCCTCTGTCCACGCCGGCATCCTCGCACGCGACCTCGAGTCGGACGAAAAGGACCTCGCCGACCAAAACATCAACAAGGTCGACTACGTCGTCTGCAACCTGTACCCCTTC…
c1744/f5p4/2040 isoform=c1744;full_length_coverage=5;non_full_length_coverage=4;isoform_length=2040	ACTGCACACCAGCCCGTCCGACTCTTCTCTTGCTTTTCGAGCCCTCAGCATCCTCGCCTCTTTCTAATCTGCTGCTGCTTCCTCCTCGAATTTTCCTTCCCCACCATTCTCTCCACCCTGTGTGCAGCTCCGGCATTGGTTGCTTGCTTTCCTCAATCGACGGCAAGAGCTCGTCGCGTTGCTGTGCCAGTACCTAAAACTCCAGCGCCCGCAAACCCAGCCACACCAACCGCTGGGAAAGCTGACACGAGAGAAGCGCAAAATTAAATCAAAATCAGACAAAGAGTCGAGACGAAAGTGCGCGCCCAACCTTTTTTTCATCCGACATCGCCCTATTCGATTTTCCACCGAGTTTCAGACGCCTGCGCAACATCCATCTGCATTACTCAACGAACCGAA…
c1748/f2p2/1197 isoform=c1748;full_length_coverage=2;non_full_length_coverage=2;isoform_length=1197	AGAGAAGAAAGCGGCAAGGACAGAACGAATCGTTTCAAATTAACAGCCATCGCTCTACTTCGCGTCGCGCATGTCTTGTTCACAGAACAAACAAACACACAAGTCTGAAGTGCCCGCCAGTGCGTGCTTGACGCCACTTTAACGCACGGTATCTTGACGATAACGCGAACCTTTTTTTCCTTCTTCTTCTTCTCCTCCCTTCTTCCTGCCCCGCGCGCGCCTCGAGCATCGAAATTCATACCAACCTACAAGCAACCAAAACGAAAAACGAGACAACCGCGAGGCGATACGAAAGGCCAAAAAAAAACCCCCGACGGGCCTTCTTTCTGCGCGGCACTCCCCCCCTTTTACGAACAGTTCAACCGGCATCGACTTTGCTAGGATTTTTTTTTTAAAAAA…
c1749/f5p7/1483 isoform=c1749;full_length_coverage=5;non_full_length_coverage=7;isoform_length=1483	GCAGACCTTCGGACGAGCATCTTCATCTTGGATTGAGGACTTTGGAGCATATTTCGCGCAACTGAAAATCGGCGCACCAATCTCAAGCGTCAATTACAACTTGATTACCCTCACAGCGCTCTCGCGATTCAACCGTCGACATGAGCGAGGCAGACAATGCCATCAAGCCCGCCGAGGCTGTCGTGGCTGTCGAGACTGTCGAAGCCGTCGAGGCCGTCGAGGAACCTACTACTGCCACTTCTGAGTCTGTTCCTGAAGTGACTCCTGAAGTTGCTCCTGAAGCCGCTCCTGAAGCCGCTCCTGAAGCCGCTCCCGAAGCCGCTCCCGAAGCCGCCCCAACGGCGGCTGCTGCCACCAATGGCCAAACCGAGAAGAAAATCCTGAAGACCACGACCAGAA…
c1750/f4p0/973 isoform=c1750;full_length_coverage=4;non_full_length_coverage=0;isoform_length=973	ACAACTCTCAACACAAACTCGTCCCCAGACACAGTGAACGCGTGACTGGTCCTCTGCCTGCTCCTGGCTCATCAATAAATCAATCATAATACTCTCTACGTGTTGATGTAGTTTTATCTTTGCTTTCCATACACAATGGCCGGTGCCAAGATTACGCAAGCCCCCTCGACAAACCCCGCCGCCGAGCGCATCCGCGAGAACCAGCGCCGCTCCCGCGCGCGCCGCAAGGACTTCGTCGACTCCATGCAGCGCCGCCTCGATGAGTACGAGAAGCAGGGCGTCGAGGCCACGCTCCAGATGCAGCAGGCCGCCCGCACCGTCGCCATTGAGAACTCGCGTCTGCGGCTGCTGCTCGCCCGCCGCGGCGTCACTGATCGCGAGGTGGACAAGTTTCTCGCC…
c1751/f5p2/1224 isoform=c1751;full_length_coverage=5;non_full_length_coverage=2;isoform_length=1224	AACCCCAGCCATCATCAGCCTTGCATGCGTTTCTTTCCGGACAGCCCCGGCGTTCTTCTTCTTCTTCTTCTTCTTCTCTCATCCCCCGTCTCTCTGGCCTTTTGATCCCGATCCTCATGCGCTGATAGTTTTTATACCAAACCTCATGTGCGCGCGCTGACACATACCATACTGAACAAGAAGAAAACTACATGGCCGCGCTGCTGGCCAAATCGCTCCCCAAGGCCCGCCACCTGCCCACATCACGCCCGCGATGCATAGCCAGCTCTAGCCACGCCAAGGCGCAGGTGCAGAGCATCTCGCGCTCTGCCACCACAACCACCCCGCCGCCGCCGCTTCCATCATCTACTCTGCCCGCGCCGGATCTCGTCGCCCGCGGCGCGCTGGTCCGACGGGCCG…
c1752/f3p41/1369 isoform=c1752;full_length_coverage=3;non_full_length_coverage=41;isoform_length=1369	CGACTACGGCGTTTACACCAACGCCGCCACAGGTCGCGAGACTGTACGCACTACCAGCTACAGCCTCCCCCAATATGTCCATAGTGCCATCGACATGGTCCAGCCCACCACCCTCTTTTCCGACCTTGGCCTCAGCACCAGGAACATGATTCCCTTCCAAGAGCTCCCTGCGTCCTCCAACCAGGCCCGCGCTGGAGATGTCTGCGCTCAGGAGGGCTCATCGACCAAGTGCCTTCGCCAGAACTACAATATCAAGGGATATACTCCCTCGAGTGGAAAGACGACGTTTGGCATTACCGGCTTCCTGGGGGAAGTCCCGGACCCCACCAGCCTCAGCAACTACCTGAAGAAGTTCGACAGCGACATTCCTTCCAACACTACTTTCAGAGTTGAAGCTAT…
c1753/f25p10/1384 isoform=c1753;full_length_coverage=25;non_full_length_coverage=10;isoform_length=1384	CTCCCCACGTCATTGTTCTTGTTCCATCTCCTCCCAACAACACATCCTACAGCCTATCCGACTACATACCCGCAACCATGAAGTTTTCCACGGCCTCTGTCCTGGCCGCCTGCGTGCCCGCCGTCGCCGGTCGGTTCATCGAAAAGGGTACCCCCAACGAGAACGAGCACGTGGTGCTTCACCCCGAGCAGACCTTCCTGGTTGAGACGGCGCCTGGCAAGCAGCAATGGGTGACGGAGGAGGATAAATGGGAGCTTCGCCGAAACGGCCAGAACTTCATGGACATTACCGAGAACCGCCAACTCGGCGCCTCCAAGACGGGAACAAGAGCGACCGTCCAGTTTCCTACCAAGGTGACGCAGAAAAAGGCCGTCGCCGAGCTCTCCACGACGCTCTCCA…
c1755/f23p5/1143 isoform=c1755;full_length_coverage=23;non_full_length_coverage=5;isoform_length=1143	ATCTCATCCGGTGTCCGTCTGTCAATTCTCATCTCCATCCCGCCTGTCATCGCCGCGAACGAGGATCAGCGACCAACCACGACGAACGAATTGTACGCAAGGACAATTACTGGACGAACTTGATCAAGATGGCAGCAAGAGCCCTCAACTCCATGTACAAGCTGGCGGTGCCAGCGTCGCTCGTCGCCATGGCGGCCTCGCAGTCGCTATTTGACGTCAAGGGCGGCACGCGCGCTGTCATCTTTGACAGGGTGTCTGGTGTCAAGGAGGACGTCATCAGCGAGGGCACGCACTTTTTGATTCCCTGGTTGCAGCGCGCCATTGTCTTTGACGTGCGCACCAAGCCCAGAAACATTGCCACGACGACGGGCTCCAAGGACATGCAAATGGTCAGCCTGA…
c1756/f2p1/2675 isoform=c1756;full_length_coverage=2;non_full_length_coverage=1;isoform_length=2675	tcacacaatttcacaccacttgcgctttcttcttccattgtcagcctctgtcgccctttctcttccataggtcctctgtcgattagccgcgctGTTTCCCGCCATTCCCGGTCCCTGTCGATAACTGCCCGCCTCGGCACCGAACCCTCAACCCTGCCCTGCAGGCTCCTTTGCAATCCCACGGGCCACTCGACGTCATCATTGCTACCATATCGCTGCCGAAAATTGCTTTTTCTGTCCTTCGCTGCTCTGCGACCGAATCCCCGTCTCTCGCCCGGCGACTCACATTTCACCATTCAGGACAGATTTAACGCCGATCGCTCTCTCCCGTACCGCCGCGCTGCTGCGACAACAAAATCTCTACCAACCAAAACAAACCCCTCAGACTTGGCATCTTTC…
[truncated: 30,350 more rows]
